# Supplementary material for: Transcriptomic dysregulation and autistic-like behaviors in Kmt2c haploinsufficient mice rescued by an LSD1 inhibitor
Source: Mol Psychiatry. 2024 Mar 26;29(9):2888–904. doi: 10.1038/s41380-024-02479-8 (PMC11420081; doi:10.1038/s41380-024-02479-8)
Supplement: Supplementary file 3 — Supplementary Table 1 [file 41380_2024_2479_MOESM3_ESM.xlsx]

## Sheet: S1. PCR conditions
Supplementary Table 1. Summary of PCR conditions in this study
Aim	Target	Direction	Sequence (5'->3')	PCR conditions	Enzyme
Genotyping in the establishment of mutant mice	Kmt2c	Fw	GGAAACAACAGAAAGAGCATGCTGAGC	96°C, 2 min → (94°C, 30 sec → 68°C, 1 min) x 30 → 72°C, 5 min	Ex Taq polymerase（Takara）
		Rv	CCTACCTGCCTTTGCTCATTGGTTTGC
Routine genotyping	Kmt2c	Fw	CCTCCTAGAATTCAGCCCCCAATTGC	94°C, 1 min → (98°C, 10 sec → 68°C, 30 sec) x 35	Tks Gfrex polymerase（Takara）
		Rv	CTGCTGTTCTCGTAAGCGTTCCTTCC
Validation of sex	Sry	Fw	TTGTCTAGAGAGCATGGAGGGCCATGTCAA	94°C, 1 min → (98°C, 10 sec → 68°C, 30 sec) x 35	Tks Gfrex polymerase（Takara）
		Rv	CCACTCCTCTGTGACACTTTAGCCCTCCGA
Validation of sex	Kdm5d	Fw	GACCCGTGAGGCTCTAACTTCAC	94°C, 1 min → (98°C, 10 sec → 68°C, 30 sec) x 35	Tks Gfrex polymerase（Takara）
		Rv	CTCCCAACATTCTGCAATAGTCAGC
RT-qPCR	Kmt2c	Fw	TGTTCACAGTGTGGTCAATGTT	95°C, 30 sec → (98°C, 5 sec → 60°C, 30 sec) x 40	TB Green Premix Ex Taq II (Takara)
		Rv	GAGGGTCTAGGCAGTAGGTATG
RT-qPCR	Gapdh	Fw	ATGAATACGGCTACAGCAACAGG	95°C, 30 sec → (98°C, 5 sec → 60°C, 30 sec) x 40	TB Green Premix Ex Taq II (Takara)
		Rv	CTCTTGCTCAGTGTCCTTGCTG
