# Supplementary material for: Transcriptomic dysregulation and autistic-like behaviors in Kmt2c haploinsufficient mice rescued by an LSD1 inhibitor
Source: Mol Psychiatry. 2024 Mar 26;29(9):2888–904. doi: 10.1038/s41380-024-02479-8 (PMC11420081; doi:10.1038/s41380-024-02479-8)
Supplement: Supplementary file 4 — Supplementary Table 2 [file 41380_2024_2479_MOESM4_ESM.xlsx]

## Sheet: S2a. RNA-seq
Supplementary Table 2a. Genes differentially expressed in the forebrain of Kmt2c+/fs mice
Gene ID	baseMean	log2FoldChange	log2FoldChange_SE	stat	uncorrected P	BH-corrected P	Gene symbol	Humanized ENSG
ENSMUSG00000037071	3281.68	-0.375156	0.0501364	-7.48271	7.2804e-14	9.49e-10	Scd1	#N/A
ENSMUSG00000021943	114.201	-1.10453	0.184997	-5.97056	2.36438e-09	1.54099e-05	Gdf10	ENSG00000266524
ENSMUSG00000024810	479.119	-0.692713	0.133049	-5.20646	1.92473e-07	0.000836294	Il33	ENSG00000137033
ENSMUSG00000036949	844.859	-0.341934	0.0688428	-4.96689	6.80364e-07	0.00179666	Slc39a12	ENSG00000148482
ENSMUSG00000016194	163.266	-0.737777	0.148614	-4.96439	6.89167e-07	0.00179666	Hsd11b1	ENSG00000117594
ENSMUSG00000020182	109.212	-0.858174	0.179875	-4.77094	1.83372e-06	0.00398377	Ddc	ENSG00000132437
ENSMUSG00000001773	97.2727	-0.723227	0.155425	-4.65323	3.26772e-06	0.00568246	Folh1	ENSG00000086205
ENSMUSG00000043496	753.809	-0.400778	0.0863783	-4.6398	3.48751e-06	0.00568246	Tril	ENSG00000255690
ENSMUSG00000033208	2127.81	-0.247281	0.0542588	-4.55743	5.17832e-06	0.00749993	S100b	ENSG00000160307
ENSMUSG00000040740	207.34	0.547163	0.121471	4.50446	6.65406e-06	0.00822589	Slc25a34	ENSG00000162461
ENSMUSG00000070436	557.57	0.432927	0.0963029	4.49547	6.94168e-06	0.00822589	Serpinh1	ENSG00000149257
ENSMUSG00000064373	3400.9	-0.307738	0.0690117	-4.45921	8.22621e-06	0.00893572	Selenop	ENSG00000250722
ENSMUSG00000046805	551.509	-0.359642	0.0811172	-4.43361	9.26683e-06	0.00929178	Mpeg1	ENSG00000197629
ENSMUSG00000021702	251.113	0.604503	0.140512	4.30214	1.69157e-05	0.0157497	Thbs4	ENSG00000113296
ENSMUSG00000070532	103.341	-0.755809	0.177852	-4.24966	2.14098e-05	0.0186052	Ccdc190	ENSG00000185860
ENSMUSG00000015484	146.76	-0.644403	0.152207	-4.23374	2.29841e-05	0.0187249	Fam163a	ENSG00000143340
ENSMUSG00000040459	4081.47	-0.198292	0.0476695	-4.15973	3.18628e-05	0.0244313	Arglu1	ENSG00000134884
ENSMUSG00000020361	5740.67	0.172481	0.0436084	3.95523	7.64614e-05	0.0544246	Hspa4	ENSG00000170606
ENSMUSG00000051048	72.2679	-0.759317	0.192407	-3.94641	7.93301e-05	0.0544246	P4ha3	ENSG00000149380
ENSMUSG00000031274	93.6773	0.693026	0.177424	3.90604	9.382e-05	0.0611472	Col4a5	ENSG00000188153
ENSMUSG00000052726	715.176	0.295962	0.0762633	3.88079	0.000104119	0.0646278	Kcnt2	ENSG00000162687
ENSMUSG00000030317	557.787	-0.322228	0.0848382	-3.79815	0.00014578	0.0863745	Timp4	ENSG00000157150
ENSMUSG00000041828	118.625	-0.672015	0.177891	-3.77769	0.000158291	0.0897099	Abca8a	#N/A
ENSMUSG00000027956	184.743	-0.519907	0.138805	-3.74561	0.000179958	0.0977395	Tmem144	ENSG00000164124
ENSMUSG00000015766	649.337	-0.302193	0.0829189	-3.64445	0.000267968	0.139719	Eps8	ENSG00000151491
ENSMUSG00000038146	323.292	-0.318046	0.0876081	-3.63033	0.000283059	0.141911	Notch3	ENSG00000074181
ENSMUSG00000014747	50.9543	0.808091	0.224808	3.59458	0.000324916	0.156862	Ankrd53	ENSG00000144031
ENSMUSG00000022887	266.456	-0.373738	0.104359	-3.58126	0.000341938	0.159184	Masp1	ENSG00000127241
ENSMUSG00000070348	1100.17	0.318222	0.0912382	3.48781	0.000486988	0.218893	Ccnd1	ENSG00000110092
ENSMUSG00000030513	314.586	-0.363276	0.104915	-3.46257	0.000535033	0.230837	Pcsk6	ENSG00000140479
ENSMUSG00000019232	603.377	0.414382	0.119915	3.45564	0.00054898	0.230837	Etnppl	ENSG00000164089
ENSMUSG00000032518	3322.35	-0.162194	0.0471361	-3.44098	0.000579615	0.236103	Rpsa	ENSG00000168028
ENSMUSG00000067279	854.159	-0.229938	0.0670795	-3.42784	0.000608405	0.24032	Ppp1r3c	ENSG00000119938
ENSMUSG00000018707	12690.3	0.120073	0.0354895	3.38334	0.000716099	0.256375	Dync1h1	ENSG00000197102
ENSMUSG00000030409	707.81	0.252039	0.0745499	3.38081	0.000722716	0.256375	Dmpk	ENSG00000104936
ENSMUSG00000016150	613.977	0.302609	0.0895184	3.38041	0.000723777	0.256375	Tenm1	ENSG00000009694
ENSMUSG00000090129	68.3946	-0.691428	0.20463	-3.37892	0.000727722	0.256375	Olfr287	#N/A
ENSMUSG00000035686	474.226	0.374117	0.111142	3.36612	0.000762322	0.261496	Thrsp	ENSG00000151365
ENSMUSG00000031980	102.62	-0.741979	0.221359	-3.35193	0.00080251	0.267146	Agt	ENSG00000135744
ENSMUSG00000044533	3491.82	-0.143465	0.0428762	-3.34603	0.000819782	0.267146	Rps2	ENSG00000140988
ENSMUSG00000040187	270.329	0.364888	0.109863	3.3213	0.000895984	0.284857	Arntl2	ENSG00000029153
ENSMUSG00000032766	133.113	-0.582476	0.176462	-3.30086	0.000963902	0.299154	Gng11	ENSG00000127920
ENSMUSG00000066129	2397.2	0.215576	0.0656071	3.28587	0.00101669	0.308199	Kndc1	ENSG00000171798
ENSMUSG00000063600	131.694	-0.516317	0.158153	-3.26466	0.00109596	0.322899	Egfem1	#N/A
ENSMUSG00000024220	2533.88	-0.140789	0.043189	-3.25985	0.00111473	0.322899	Zfp523	ENSG00000065029
ENSMUSG00000021423	149.585	-0.426659	0.131729	-3.23892	0.00119985	0.332476	Ly86	ENSG00000112799
ENSMUSG00000033361	1037.91	0.221385	0.068446	3.23445	0.00121877	0.332476	Prrg3	ENSG00000130032
ENSMUSG00000055296	1709.46	0.169418	0.0524001	3.23316	0.00122431	0.332476	Tmem245	ENSG00000106771
ENSMUSG00000031075	86.9546	-0.623732	0.193467	-3.22397	0.00126428	0.336323	Ano1	ENSG00000131620
ENSMUSG00000035805	3639.18	-0.151749	0.0473215	-3.20677	0.00134235	0.349631	Mlc1	ENSG00000100427
ENSMUSG00000000792	419.272	0.288427	0.090096	3.20133	0.00136795	0.349631	Slc5a5	ENSG00000105641
ENSMUSG00000048022	1138.94	-0.204454	0.0640113	-3.19403	0.00140303	0.35068	Tmem229a	ENSG00000234224
ENSMUSG00000040624	325.37	0.340593	0.107032	3.18217	0.00146174	0.35068	Plekhg1	ENSG00000120278
ENSMUSG00000036902	1387.38	-0.201083	0.0632443	-3.17947	0.00147547	0.35068	Neto2	ENSG00000171208
ENSMUSG00000029814	128.419	0.467594	0.147105	3.17864	0.00147966	0.35068	Igf2bp3	ENSG00000136231
ENSMUSG00000063011	34.9486	0.88433	0.278643	3.17371	0.00150507	NA	Msln	ENSG00000102854
ENSMUSG00000032373	436.299	-0.313992	0.0992958	-3.16219	0.00156588	0.353992	Car12	ENSG00000074410
ENSMUSG00000007603	1910.81	-0.153457	0.048541	-3.1614	0.00157015	0.353992	Dus3l	ENSG00000141994
ENSMUSG00000026417	471.791	-0.310095	0.0981166	-3.16048	0.00157511	0.353992	Pigr	ENSG00000162896
ENSMUSG00000041741	88.3887	-0.544138	0.173237	-3.141	0.0016837	0.367775	Pde3a	ENSG00000172572
ENSMUSG00000029838	8124.56	0.163039	0.0519329	3.13941	0.00169286	0.367775	Ptn	ENSG00000105894
ENSMUSG00000038564	1715.94	0.167955	0.0539948	3.11058	0.00186722	0.399003	Ift172	ENSG00000138002
ENSMUSG00000033350	3681.03	0.159447	0.0514688	3.09793	0.00194875	0.409708	Chst2	ENSG00000175040
ENSMUSG00000043671	1212.69	-0.191863	0.0626097	-3.06443	0.00218085	0.442184	Dpy19l3	ENSG00000178904
ENSMUSG00000038642	1242.16	-0.200484	0.0654274	-3.06422	0.00218236	0.442184	Ctss	ENSG00000163131
ENSMUSG00000027111	530.97	-0.286758	0.0937668	-3.0582	0.00222668	0.442184	Itga6	ENSG00000091409
ENSMUSG00000018500	68.4952	-0.635782	0.208005	-3.05656	0.00223891	0.442184	Adora2b	ENSG00000170425
ENSMUSG00000036192	754.077	0.208588	0.068414	3.0489	0.00229679	0.443197	Rorb	ENSG00000198963
ENSMUSG00000049350	285.963	-0.379827	0.12466	-3.04691	0.00231204	0.443197	Zg16	ENSG00000174992
ENSMUSG00000051627	33.7412	1.07474	0.35314	3.0434	0.00233924	NA	H1f4	ENSG00000168298
ENSMUSG00000074227	427.098	-0.258897	0.0852341	-3.03749	0.00238559	0.450669	Spint2	ENSG00000167642
ENSMUSG00000030209	7219.54	0.228878	0.0754988	3.03154	0.00243312	0.453081	Grin2b	ENSG00000273079
ENSMUSG00000028766	150.388	-0.451045	0.149184	-3.02341	0.00249942	0.453373	Alpl	ENSG00000162551
ENSMUSG00000031770	1485.46	0.24801	0.0821006	3.02081	0.00252103	0.453373	Herpud1	ENSG00000051108
ENSMUSG00000055401	375.996	-0.288656	0.09575	-3.01468	0.00257251	0.453373	Fbxo6	ENSG00000116663
ENSMUSG00000031610	238.287	-0.318575	0.105788	-3.01145	0.00260002	0.453373	Scrg1	ENSG00000164106
ENSMUSG00000035247	2537.2	0.159375	0.0529965	3.00727	0.00263604	0.453373	Hectd1	ENSG00000092148
ENSMUSG00000025757	3938.24	0.183494	0.0610418	3.00604	0.00264678	0.453373	Hspa4l	ENSG00000164070
ENSMUSG00000071076	1749.27	-0.182904	0.0609723	-2.9998	0.0027016	0.453373	Jund	ENSG00000130522
ENSMUSG00000039328	107.861	-0.472154	0.157462	-2.99852	0.00271294	0.453373	Rnf122	ENSG00000133874
ENSMUSG00000028804	1917.53	0.231295	0.0774108	2.98789	0.00280913	0.461847	Csmd2	ENSG00000121904
ENSMUSG00000041577	257.103	-0.380163	0.127626	-2.97872	0.00289453	0.461847	Prelp	ENSG00000188783
ENSMUSG00000035842	57.1318	-0.700634	0.235354	-2.97694	0.00291142	0.461847	Ddx11	ENSG00000013573
ENSMUSG00000027556	146.984	-0.440134	0.147898	-2.97593	0.00292099	0.461847	Car1	ENSG00000133742
ENSMUSG00000020265	1758.84	-0.17456	0.0586982	-2.97386	0.0029408	0.461847	Sumo3	ENSG00000184900
ENSMUSG00000031283	514.884	0.278483	0.0939115	2.96538	0.00302312	0.469123	Chrdl1	ENSG00000101938
ENSMUSG00000007872	555.246	-0.307738	0.104097	-2.95625	0.00311406	0.477551	Id3	ENSG00000117318
ENSMUSG00000039164	111.57	0.498069	0.168991	2.94731	0.00320554	0.481747	Naif1	ENSG00000171169
ENSMUSG00000059336	160.899	-0.540616	0.183486	-2.94636	0.00321534	0.481747	Slc14a1	ENSG00000141469
ENSMUSG00000074272	356.509	-0.326396	0.111109	-2.93762	0.00330743	0.489914	Ceacam1	#N/A
ENSMUSG00000032420	176.963	-0.513202	0.175529	-2.92374	0.00345859	0.506547	Nt5e	ENSG00000135318
ENSMUSG00000070509	912.414	-0.248439	0.0851632	-2.91721	0.00353177	0.511518	Rgma	ENSG00000182175
ENSMUSG00000068373	4358.28	0.198822	0.0682644	2.91253	0.0035851	0.513536	D430041D05Rik	ENSG00000110427
ENSMUSG00000050211	149.783	-0.421447	0.144904	-2.90846	0.00363216	0.514622	Pla2g4e	ENSG00000188089
ENSMUSG00000039414	1015.44	0.186194	0.0641769	2.90126	0.00371663	0.517664	Heatr5b	ENSG00000008869
ENSMUSG00000047747	1626.93	0.190718	0.0657676	2.89988	0.00373306	0.517664	Rnf150	ENSG00000170153
ENSMUSG00000029328	4238.34	-0.167689	0.0579221	-2.89508	0.00379067	0.519551	Hnrnpdl	ENSG00000152795
ENSMUSG00000028402	1569.26	0.210307	0.0727171	2.89213	0.00382638	0.519551	Mpdz	ENSG00000107186
ENSMUSG00000023845	2475.08	0.149476	0.0517521	2.88832	0.0038731	0.520472	Lnpep	ENSG00000113441
ENSMUSG00000032187	3567.72	0.110127	0.0382085	2.88227	0.00394817	0.520851	Smarca4	ENSG00000127616
ENSMUSG00000040170	64.4652	0.903138	0.313681	2.87916	0.00398735	0.520851	Fmo2	ENSG00000094963
ENSMUSG00000021270	12497.1	0.137274	0.0477462	2.87509	0.00403917	0.520851	Hsp90aa1	ENSG00000080824
ENSMUSG00000024411	1913.7	-0.250415	0.0871007	-2.875	0.00404022	0.520851	Aqp4	ENSG00000171885
ENSMUSG00000049382	301.088	-0.325422	0.113361	-2.87066	0.00409614	0.520851	Krt8	ENSG00000170421
ENSMUSG00000040003	2344.9	0.172695	0.06019	2.86916	0.00411566	0.520851	Magi2	ENSG00000187391
ENSMUSG00000070564	68.3743	0.773212	0.27019	2.86174	0.00421325	0.528074	Ntn5	ENSG00000142233
ENSMUSG00000029840	7316.82	0.116314	0.0407354	2.85535	0.00429893	0.531067	Mtpn	ENSG00000105887
ENSMUSG00000037266	8069.11	-0.177155	0.0621213	-2.85175	0.0043479	0.531067	Rsrp1	ENSG00000117616
ENSMUSG00000007594	2295.85	0.197792	0.0693784	2.85092	0.00435936	0.531067	Hapln4	ENSG00000187664
ENSMUSG00000030093	268.607	-0.507213	0.178478	-2.84188	0.00448486	0.541298	Wnt7a	ENSG00000154764
ENSMUSG00000020649	65.901	0.574706	0.202567	2.83712	0.00455226	0.544392	Rrm2	ENSG00000171848
ENSMUSG00000031385	564.711	-0.270443	0.0954766	-2.83256	0.00461772	0.547115	Plxnb3	ENSG00000198753
ENSMUSG00000027852	1077.82	0.178124	0.0629546	2.8294	0.00466351	0.547115	Nras	ENSG00000213281
ENSMUSG00000044734	112.49	-0.497756	0.176375	-2.82215	0.00477036	0.547115	Serpinb1a	#N/A
ENSMUSG00000027253	971.772	0.178085	0.0631204	2.82135	0.00478225	0.547115	Lrp4	ENSG00000134569
ENSMUSG00000032281	3227.39	-0.135123	0.0478961	-2.82117	0.00478489	0.547115	Acsbg1	ENSG00000103740
ENSMUSG00000068740	5629.66	0.139766	0.0496049	2.81758	0.00483863	0.548024	Celsr2	ENSG00000143126
ENSMUSG00000051586	2738.53	0.116467	0.0414612	2.80905	0.00496876	0.548024	Mical3	ENSG00000243156
ENSMUSG00000041378	670.545	-0.300977	0.107331	-2.8042	0.00504418	0.548024	Cldn5	ENSG00000184113
ENSMUSG00000034636	3915.01	0.116083	0.0415032	2.79697	0.00515836	0.548024	Zyg11b	ENSG00000162378
ENSMUSG00000041958	1197.73	0.167308	0.0598565	2.79516	0.00518744	0.548024	Pigs	ENSG00000087111
ENSMUSG00000026678	1653.46	-0.172634	0.061777	-2.79447	0.00519849	0.548024	Rgs5	ENSG00000143248
ENSMUSG00000001313	1804.21	-0.205867	0.0737134	-2.7928	0.00522534	0.548024	Rnd2	ENSG00000108830
ENSMUSG00000030376	8865.28	0.13982	0.0500663	2.7927	0.00522703	0.548024	Slc8a2	ENSG00000118160
ENSMUSG00000026879	1344.16	0.259799	0.0930736	2.79133	0.00524917	0.548024	Gsn	ENSG00000148180
ENSMUSG00000000823	1531.72	-0.187022	0.0670093	-2.79099	0.00525474	0.548024	Zfp512b	ENSG00000196700
ENSMUSG00000043940	4302.72	0.115002	0.0412051	2.79095	0.00525531	0.548024	Wdfy3	ENSG00000163625
ENSMUSG00000021364	305.97	-0.349087	0.125596	-2.77943	0.00544537	0.559879	Elovl2	ENSG00000197977
ENSMUSG00000013629	745.919	0.182591	0.0657542	2.77687	0.00548857	0.559879	Cad	ENSG00000084774
ENSMUSG00000040640	3205.22	0.115454	0.0415852	2.77632	0.00549785	0.559879	Erc2	ENSG00000187672
ENSMUSG00000059552	467.772	-0.255855	0.0923129	-2.7716	0.00557811	0.563649	Trp53	ENSG00000141510
ENSMUSG00000019054	2477.9	-0.12509	0.0452514	-2.76434	0.00570389	0.571925	Fis1	ENSG00000214253
ENSMUSG00000009927	2063.84	-0.147835	0.0535946	-2.75839	0.00580872	0.577989	Rps25	ENSG00000118181
ENSMUSG00000034488	2319.81	0.139442	0.0506169	2.75485	0.00587194	0.578322	Edil3	ENSG00000164176
ENSMUSG00000048040	660.433	-0.197027	0.0715618	-2.75324	0.00590079	0.578322	Arxes2	#N/A
ENSMUSG00000067768	8.67336	2.36227	0.859247	2.74923	0.00597358	NA	Xlr4b	#N/A
ENSMUSG00000022650	34.9239	-0.755627	0.275496	-2.74279	0.00609198	NA	Retnlb	ENSG00000163515
ENSMUSG00000035578	60.409	0.551119	0.200958	2.74246	0.00609816	0.583555	Iqcg	ENSG00000114473
ENSMUSG00000071604	253.367	-0.359286	0.131033	-2.74195	0.00610751	0.583555	Fam189a2	ENSG00000135063
ENSMUSG00000040724	5472.95	0.148218	0.0540748	2.74099	0.00612547	0.583555	Kcna2	ENSG00000177301
ENSMUSG00000027134	2978.13	-0.139283	0.0508226	-2.74057	0.00613326	0.583555	Lpcat4	ENSG00000176454
ENSMUSG00000040952	1369.85	-0.19894	0.0726714	-2.73753	0.00619033	0.58407	Rps19	ENSG00000105372
ENSMUSG00000020964	4701.51	0.183035	0.0669106	2.73551	0.00622829	0.58407	Sel1l	ENSG00000071537
ENSMUSG00000013643	646.276	-0.2529	0.0927468	-2.72678	0.00639562	0.595478	Lypd8	ENSG00000259823
ENSMUSG00000031010	2529.35	0.164328	0.0604123	2.7201	0.00652618	0.596357	Usp9x	ENSG00000124486
ENSMUSG00000024603	1946.07	0.139949	0.0514693	2.71908	0.00654636	0.596357	Dctn4	ENSG00000132912
ENSMUSG00000000567	579.531	-0.303207	0.111655	-2.71558	0.006616	0.596357	Sox9	ENSG00000125398
ENSMUSG00000029461	6394.16	0.100158	0.0369435	2.71112	0.00670571	0.596357	Fam168a	ENSG00000054965
ENSMUSG00000061603	4651.88	0.151126	0.055751	2.71072	0.00671368	0.596357	Akap6	ENSG00000151320
ENSMUSG00000021027	3344.76	0.125527	0.0463955	2.70559	0.0068183	0.596357	Ralgapa1	ENSG00000174373
ENSMUSG00000042826	635.239	0.210695	0.0778765	2.7055	0.00682012	0.596357	Fgf11	ENSG00000161958
ENSMUSG00000015829	3667.57	0.231891	0.0857231	2.70511	0.00682815	0.596357	Tnr	ENSG00000116147
ENSMUSG00000012848	2989.11	-0.122312	0.045238	-2.70373	0.0068565	0.596357	Rps5	ENSG00000083845
ENSMUSG00000053964	411.338	-0.318091	0.117662	-2.70344	0.00686256	0.596357	Lgals4	ENSG00000171747
ENSMUSG00000069833	727.498	0.220836	0.0818165	2.69916	0.00695149	0.596379	Ahnak	ENSG00000124942
ENSMUSG00000027937	653.2	-0.203693	0.0754691	-2.69902	0.00695432	0.596379	Jtb	ENSG00000143543
ENSMUSG00000023008	282.71	-0.297426	0.110506	-2.6915	0.00711319	0.604741	Fmnl3	ENSG00000161791
ENSMUSG00000022385	20.6086	1.01009	0.375384	2.69082	0.00712763	NA	Gtse1	ENSG00000075218
ENSMUSG00000021990	336.39	-0.390202	0.145258	-2.68626	0.00722559	0.604741	Spata13	ENSG00000182957
ENSMUSG00000020598	6952.16	0.117647	0.0438282	2.68428	0.00726857	0.604741	Nrcam	ENSG00000091129
ENSMUSG00000021134	6661.07	-0.125426	0.0467406	-2.68345	0.00728667	0.604741	Srsf5	ENSG00000100650
ENSMUSG00000036533	284.883	-0.282689	0.10538	-2.68257	0.00730591	0.604741	Cdc42ep3	ENSG00000163171
ENSMUSG00000025133	576.682	0.20232	0.0754514	2.68146	0.00733019	0.604741	Ints4	ENSG00000149262
ENSMUSG00000038473	2409.67	0.253208	0.0945834	2.67709	0.00742646	0.605553	Nos1ap	ENSG00000198929
ENSMUSG00000102543	2260.73	0.190495	0.0711991	2.67552	0.00746123	0.605553	Pcdhgc5	ENSG00000240764
ENSMUSG00000043067	2872.84	0.128843	0.0483338	2.66569	0.00768309	0.605553	Dpy19l1	ENSG00000173852
ENSMUSG00000061288	1491.9	0.146719	0.0550785	2.66382	0.00772587	0.605553	Taok3	ENSG00000135090
ENSMUSG00000030172	880.484	0.16552	0.0621484	2.6633	0.00773781	0.605553	Erc1	ENSG00000082805
ENSMUSG00000039208	172.371	-0.35627	0.13379	-2.6629	0.00774703	0.605553	Metrnl	ENSG00000176845
ENSMUSG00000107478	4.28402	2.79044	1.048	2.66262	0.00775341	NA	Gm45234	#N/A
ENSMUSG00000052566	384.965	-0.237827	0.0893215	-2.66259	0.00775407	0.605553	Hook2	ENSG00000095066
ENSMUSG00000051041	158.718	-0.362503	0.136221	-2.66113	0.00778783	0.605553	Olfml1	ENSG00000183801
ENSMUSG00000026308	12.7148	-1.82687	0.686561	-2.66091	0.00779308	NA	Klhl30	ENSG00000168427
ENSMUSG00000020952	547.119	0.217899	0.0819023	2.66047	0.00780308	0.605553	Scfd1	ENSG00000092108
ENSMUSG00000025993	206.134	-0.330383	0.124185	-2.66041	0.0078046	0.605553	Slc40a1	ENSG00000138449
ENSMUSG00000024227	82.6296	-0.532449	0.200344	-2.65767	0.0078682	0.606875	Pdzph1	#N/A
ENSMUSG00000040752	103.79	0.533412	0.201037	2.65331	0.00797078	0.611171	Myh6	ENSG00000197616
ENSMUSG00000025980	2679.4	0.140445	0.0530128	2.64926	0.00806671	0.613892	Hspd1	#N/A
ENSMUSG00000037742	27042.4	-0.120885	0.0457093	-2.64464	0.0081778	0.613892	Eef1a1	ENSG00000156508
ENSMUSG00000006522	418.958	-0.300312	0.113582	-2.64401	0.0081931	0.613892	Itih3	ENSG00000162267
ENSMUSG00000029104	3617.48	0.108117	0.0408994	2.64349	0.00820572	0.613892	Htt	ENSG00000197386
ENSMUSG00000026131	7282.31	0.140829	0.0533737	2.63854	0.00832631	0.613892	Dst	ENSG00000151914
ENSMUSG00000024109	7203.25	0.154567	0.0586498	2.63542	0.00840323	0.613892	Nrxn1	ENSG00000179915
ENSMUSG00000073125	85.9689	1.27471	0.484095	2.63317	0.00845913	0.613892	Xlr3b	#N/A
ENSMUSG00000037996	10294.9	0.145866	0.0554237	2.63183	0.00849269	0.613892	Slc24a2	ENSG00000155886
ENSMUSG00000067199	294.017	-0.27382	0.104068	-2.63116	0.00850936	0.613892	Frat1	ENSG00000165879
ENSMUSG00000035274	300.517	-0.320363	0.121857	-2.62902	0.00856325	0.613892	Tpbg	ENSG00000146242
ENSMUSG00000030657	1516.4	0.199449	0.0758865	2.62825	0.00858247	0.613892	Xylt1	ENSG00000103489
ENSMUSG00000034593	10498.8	0.107206	0.0407949	2.62792	0.0085909	0.613892	Myo5a	ENSG00000197535
ENSMUSG00000031320	2621.02	-0.133538	0.0508845	-2.62434	0.00868165	0.613892	Rps4x	ENSG00000198034
ENSMUSG00000029108	2572.34	0.145901	0.0556185	2.62324	0.0087097	0.613892	Pcdh7	ENSG00000169851
ENSMUSG00000053063	13.1773	-1.1678	0.445446	-2.62164	0.00875066	NA	Clec12a	ENSG00000172322
ENSMUSG00000029334	269.915	-0.287066	0.109536	-2.62075	0.0087736	0.613892	Prkg2	ENSG00000138669
ENSMUSG00000020326	1380.16	0.19611	0.0748609	2.61965	0.0088019	0.613892	Ccng1	ENSG00000113328
ENSMUSG00000032942	42.3448	-0.702062	0.268171	-2.61797	0.0088455	0.613892	Ucp3	ENSG00000175564
ENSMUSG00000048148	2116.32	0.161103	0.0615809	2.61612	0.00889353	0.613892	Nwd1	ENSG00000188039
ENSMUSG00000028289	1553.75	0.156039	0.0596906	2.61414	0.00894536	0.613892	Epha7	ENSG00000135333
ENSMUSG00000036155	2370.64	0.133254	0.0509763	2.61403	0.00894818	0.613892	Mgat5	ENSG00000152127
ENSMUSG00000023170	546.096	-0.198104	0.0758777	-2.61084	0.00903206	0.616048	Gps2	ENSG00000132522
ENSMUSG00000020866	3332.09	0.147133	0.0563892	2.60925	0.00907412	0.616048	Cacna1g	ENSG00000006283
ENSMUSG00000053279	702.165	-0.229353	0.0881185	-2.60278	0.00924725	0.620242	Aldh1a1	ENSG00000165092
ENSMUSG00000021770	1707.83	0.136259	0.0523568	2.60251	0.00925452	0.620242	Samd8	ENSG00000156671
ENSMUSG00000027555	40.7731	0.801086	0.307912	2.60167	0.00927704	NA	Car13	ENSG00000185015
ENSMUSG00000037972	5211.81	-0.116191	0.0446952	-2.59962	0.0093327	0.620242	Snn	ENSG00000184602
ENSMUSG00000026249	3164.21	-0.239142	0.0920955	-2.59668	0.00941297	0.620242	Serpine2	ENSG00000135919
ENSMUSG00000025170	839.792	-0.201178	0.0775289	-2.59488	0.0094625	0.620242	Rab40b	ENSG00000141542
ENSMUSG00000038879	142.29	-0.360204	0.138931	-2.59269	0.00952282	0.620242	Nipal2	ENSG00000104361
ENSMUSG00000036545	277.64	0.278855	0.107665	2.59002	0.00959713	0.620242	Adamts2	ENSG00000087116
ENSMUSG00000047517	324.179	-0.306373	0.118301	-2.58978	0.00960363	0.620242	Dmbt1	ENSG00000187908
ENSMUSG00000063229	6917.07	0.12543	0.0484343	2.58969	0.00960612	0.620242	Ldha	#N/A
ENSMUSG00000001774	2058.16	0.221132	0.0853958	2.58949	0.00961173	0.620242	Chordc1	ENSG00000110172
ENSMUSG00000019359	68.1864	-0.541332	0.20944	-2.58466	0.00974744	0.623629	Gdpd2	ENSG00000130055
ENSMUSG00000041309	168.176	-0.410659	0.15898	-2.58309	0.00979212	0.623629	Nkx6-2	ENSG00000148826
ENSMUSG00000027669	909.14	-0.230736	0.0893696	-2.58182	0.00982804	0.623629	Gnb4	ENSG00000114450
ENSMUSG00000055254	14325.4	0.10444	0.0404673	2.58086	0.00985559	0.623629	Ntrk2	ENSG00000148053
ENSMUSG00000046697	1.51731	3.95435	1.5339	2.57798	0.00993804	NA	Enpp7	ENSG00000182156
ENSMUSG00000042286	528.579	0.223729	0.0867918	2.57777	0.00994412	0.624433	Stab1	ENSG00000010327
ENSMUSG00000017132	2126.76	-0.125605	0.0487467	-2.57669	0.00997503	0.624433	Cyth1	ENSG00000108669
ENSMUSG00000034255	381.735	-0.236013	0.0916708	-2.57457	0.0100366	0.624433	Arhgap27	ENSG00000159314
ENSMUSG00000037720	2181.32	0.121393	0.0471837	2.57277	0.0100889	0.624433	Tmem33	ENSG00000109133
ENSMUSG00000015377	1971.73	-0.1332	0.0517897	-2.57193	0.0101133	0.624433	Dennd6b	ENSG00000205593
ENSMUSG00000037089	453.504	-0.250632	0.0975231	-2.56997	0.0101707	0.624433	Slc35b2	ENSG00000157593
ENSMUSG00000024172	1038.44	0.163309	0.0636182	2.56701	0.0102579	0.624433	St6gal2	ENSG00000144057
ENSMUSG00000026193	1425.13	0.285875	0.111413	2.5659	0.0102909	0.624433	Fn1	ENSG00000115414
ENSMUSG00000003429	2439.96	-0.147261	0.0574412	-2.56369	0.0103565	0.624433	Rps11	ENSG00000142534
ENSMUSG00000005148	281.471	-0.266022	0.103931	-2.55961	0.010479	0.624433	Klf5	ENSG00000102554
ENSMUSG00000017400	2576.27	0.11889	0.0464691	2.55847	0.0105135	0.624433	Stac2	ENSG00000141750
ENSMUSG00000034997	1205.61	0.251859	0.0984479	2.5583	0.0105186	0.624433	Htr2a	ENSG00000102468
ENSMUSG00000033458	200.162	0.317294	0.12408	2.55719	0.0105523	0.624433	Fan1	ENSG00000198690
ENSMUSG00000028214	63.4784	-0.560289	0.219222	-2.5558	0.0105943	0.624433	Gem	ENSG00000164949
ENSMUSG00000031758	138.588	0.37781	0.147892	2.55463	0.01063	0.624433	Cdyl2	ENSG00000166446
ENSMUSG00000060477	526.99	0.306166	0.119927	2.55294	0.0106819	0.624433	Irak2	ENSG00000134070
ENSMUSG00000038608	871.857	-0.298996	0.117186	-2.55147	0.010727	0.624433	Dock10	ENSG00000135905
ENSMUSG00000066232	2942.34	0.106184	0.0416699	2.54822	0.0108274	0.624433	Ipo7	ENSG00000205339
ENSMUSG00000020684	8375.33	-0.171221	0.0672016	-2.54787	0.0108382	0.624433	Rasl10b	ENSG00000270885
ENSMUSG00000031298	15.0112	-1.06122	0.416732	-2.54653	0.01088	NA	Adgrg2	ENSG00000173698
ENSMUSG00000025220	4545.42	0.103625	0.0407194	2.54486	0.0109321	0.624433	Oga	ENSG00000198408
ENSMUSG00000001289	2086.21	-0.145836	0.0573236	-2.54409	0.0109564	0.624433	Pfdn5	ENSG00000123349
ENSMUSG00000025213	101.819	0.445327	0.175055	2.54393	0.0109614	0.624433	Kazald1	ENSG00000107821
ENSMUSG00000062372	1024.3	-0.301274	0.118442	-2.54365	0.0109701	0.624433	Otof	ENSG00000115155
ENSMUSG00000010307	313.594	-0.270091	0.106366	-2.53926	0.0111086	0.625969	Tmem86a	ENSG00000151117
ENSMUSG00000030846	2574.7	-0.11476	0.0452051	-2.53865	0.0111283	0.625969	Tial1	ENSG00000151923
ENSMUSG00000037643	1484.33	0.135556	0.0534055	2.53824	0.0111411	0.625969	Prkci	ENSG00000163558
ENSMUSG00000028137	4240.22	-0.160471	0.0633046	-2.5349	0.011248	0.62897	Celf3	ENSG00000159409
ENSMUSG00000020847	34.6686	-0.709602	0.279973	-2.53454	0.0112596	NA	Rph3al	ENSG00000181031
ENSMUSG00000024966	4201.45	0.209138	0.0826787	2.52953	0.0114216	0.62897	Stip1	ENSG00000168439
ENSMUSG00000041891	928.746	0.162057	0.0640892	2.52862	0.0114512	0.62897	Lman1	ENSG00000074695
ENSMUSG00000021772	1726.92	0.135197	0.0534982	2.52713	0.0115	0.62897	Nkiras1	ENSG00000197885
ENSMUSG00000037852	51616.1	0.117757	0.0466366	2.52499	0.0115701	0.62897	Cpe	ENSG00000109472
ENSMUSG00000046229	707.636	-0.187518	0.0743015	-2.52375	0.0116112	0.62897	Scand1	ENSG00000171222
ENSMUSG00000037111	4230.39	0.129341	0.0512754	2.52249	0.0116529	0.62897	Setd7	ENSG00000145391
ENSMUSG00000029657	8266.28	0.201731	0.0799965	2.52175	0.0116772	0.62897	Hsph1	ENSG00000120694
ENSMUSG00000021536	3722.72	0.142558	0.056579	2.51962	0.0117481	0.62897	Adcy2	ENSG00000078295
ENSMUSG00000039568	2356.81	-0.126728	0.0503238	-2.51825	0.0117939	0.62897	Ubald1	ENSG00000153443
ENSMUSG00000005580	1390.89	0.245038	0.0973258	2.51771	0.0118121	0.62897	Adcy9	ENSG00000162104
ENSMUSG00000055409	898.36	0.168305	0.066855	2.51747	0.0118202	0.62897	Nell1	ENSG00000165973
ENSMUSG00000003531	1072.59	-0.141578	0.0562395	-2.51742	0.0118218	0.62897	Dgcr6	ENSG00000183628
ENSMUSG00000032826	14169.6	0.133264	0.052979	2.51541	0.0118895	0.629998	Ank2	ENSG00000145362
ENSMUSG00000028878	1156.25	-0.149352	0.0594223	-2.51341	0.0119571	0.631017	Fam76a	ENSG00000009780
ENSMUSG00000032320	2397.02	-0.126242	0.0503203	-2.50876	0.0121154	0.633225	Rcn2	ENSG00000117906
ENSMUSG00000057337	62.4318	-0.554271	0.221018	-2.5078	0.0121484	0.633225	Chst3	ENSG00000122863
ENSMUSG00000033055	381.881	-0.224429	0.089527	-2.50683	0.0121818	0.633225	Ankrd54	ENSG00000100124
ENSMUSG00000025823	1377.35	0.281844	0.112463	2.50612	0.0122066	0.633225	Pdia4	ENSG00000155660
ENSMUSG00000025907	1875.12	0.126292	0.0504942	2.50112	0.0123801	0.633225	Rb1cc1	ENSG00000023287
ENSMUSG00000022375	102.801	0.436863	0.174732	2.50018	0.0124129	0.633225	Lrrc6	ENSG00000129295
ENSMUSG00000024107	7.5402	-1.63672	0.655462	-2.49706	0.0125229	NA	Lhcgr	ENSG00000138039
ENSMUSG00000020385	1728.43	-0.153763	0.0616054	-2.49594	0.0125624	0.633225	Clk4	ENSG00000113240
ENSMUSG00000030062	2814.88	0.124559	0.0499294	2.4947	0.0126062	0.633225	Rpn1	ENSG00000163902
ENSMUSG00000056091	3276.61	0.1394	0.0559223	2.49274	0.0126762	0.633225	St3gal5	ENSG00000115525
ENSMUSG00000031284	2354.91	0.111169	0.0446235	2.49126	0.0127289	0.633225	Pak3	ENSG00000077264
ENSMUSG00000028893	288.431	0.316367	0.127121	2.4887	0.0128211	0.633225	Sesn2	ENSG00000130766
ENSMUSG00000063142	4876.72	0.126659	0.0508997	2.48841	0.0128316	0.633225	Kcnma1	ENSG00000156113
ENSMUSG00000066036	4540.36	0.130404	0.0524174	2.48781	0.0128533	0.633225	Ubr4	ENSG00000127481
ENSMUSG00000024114	1.96242	-3.62662	1.45877	-2.48609	0.0129155	NA	Prss41	ENSG00000215148
ENSMUSG00000059742	2039.53	0.15025	0.0604915	2.48382	0.0129983	0.633225	Kcnh7	ENSG00000184611
ENSMUSG00000030587	42.128	-0.612968	0.247041	-2.48124	0.0130925	0.633225	2200002D01Rik	#N/A
ENSMUSG00000063935	5.6198	-1.96787	0.793422	-2.48023	0.0131299	NA	Zar1	ENSG00000182223
ENSMUSG00000046240	1828.47	-0.144032	0.0580976	-2.47914	0.0131701	0.633225	Hepacam	ENSG00000165478
ENSMUSG00000028233	664.983	0.17752	0.0716337	2.47816	0.0132064	0.633225	Tgs1	ENSG00000137574
ENSMUSG00000034210	1079.82	0.15595	0.0629573	2.47708	0.0132461	0.633225	Efcab14	ENSG00000159658
ENSMUSG00000009092	83.6863	0.42451	0.171397	2.47677	0.0132578	0.633225	Derl3	ENSG00000099958
ENSMUSG00000038900	205.432	-0.321433	0.129796	-2.47646	0.0132694	0.633225	Rpl12	ENSG00000197958
ENSMUSG00000039809	7670.35	0.203058	0.0820015	2.47628	0.0132761	0.633225	Gabbr2	ENSG00000136928
ENSMUSG00000020834	107.732	-0.439515	0.177506	-2.47606	0.0132841	0.633225	Dhrs13	ENSG00000167536
ENSMUSG00000052026	2209.5	0.15713	0.0634607	2.47603	0.0132854	0.633225	Slc6a7	ENSG00000011083
ENSMUSG00000042129	131.772	-0.547125	0.221109	-2.47446	0.0133436	0.633225	Rassf4	ENSG00000107551
ENSMUSG00000067795	14.2675	1.18106	0.477313	2.4744	0.0133459	NA	4930444P10Rik	ENSG00000274443
ENSMUSG00000043872	430.529	0.24315	0.0982955	2.47367	0.0133735	0.633225	Zmym1	ENSG00000197056
ENSMUSG00000028415	49.0906	-0.604803	0.244716	-2.47145	0.0134567	0.633225	Spink4	ENSG00000122711
ENSMUSG00000036450	1392.22	0.130465	0.0528064	2.47063	0.0134875	0.633225	Hif1an	ENSG00000166135
ENSMUSG00000026932	2637.09	-0.147278	0.0596451	-2.46924	0.0135401	0.633225	Nacc2	ENSG00000148411
ENSMUSG00000026175	75.3523	-0.457807	0.18547	-2.46836	0.0135732	0.633225	Vil1	ENSG00000127831
ENSMUSG00000045983	6679.28	0.107577	0.0435932	2.46775	0.0135965	0.633225	Eif4g1	ENSG00000114867
ENSMUSG00000072889	282.044	-0.250462	0.101525	-2.46701	0.0136248	0.633225	Nfxl1	ENSG00000170448
ENSMUSG00000047246	94.59	0.46418	0.188162	2.46692	0.0136279	0.633225	H2bc6	ENSG00000180596
ENSMUSG00000039385	525.178	0.21225	0.08608	2.46573	0.0136734	0.633225	Cdh6	ENSG00000113361
ENSMUSG00000026360	1326.09	-0.248127	0.10067	-2.46476	0.0137107	0.633225	Rgs2	ENSG00000116741
ENSMUSG00000036833	356.034	0.235215	0.0954347	2.46467	0.0137138	0.633225	Pnpla7	ENSG00000130653
ENSMUSG00000054280	1139.48	0.183085	0.0743366	2.46292	0.0137809	0.633225	Prr14l	ENSG00000183530
ENSMUSG00000034714	448.19	-0.272694	0.11077	-2.46181	0.0138239	0.633225	Ttyh2	ENSG00000141540
ENSMUSG00000028978	194.695	-0.320674	0.130289	-2.46126	0.013845	0.633225	Nos3	ENSG00000164867
ENSMUSG00000061731	1091.93	0.189943	0.0772493	2.45883	0.0139391	0.634744	Ext1	ENSG00000182197
ENSMUSG00000017686	1589.82	0.123538	0.0502644	2.45777	0.0139803	0.634744	Rhot1	ENSG00000126858
ENSMUSG00000060181	637.915	0.184848	0.0752441	2.45664	0.0140243	0.634744	Slc35e3	ENSG00000175782
ENSMUSG00000019577	257.916	-0.374996	0.152795	-2.45424	0.0141182	0.635591	Pdk4	ENSG00000004799
ENSMUSG00000038178	1451.79	0.151312	0.0616677	2.45367	0.0141405	0.635591	Slc43a2	ENSG00000167703
ENSMUSG00000078515	1560.19	0.133424	0.0544108	2.45216	0.0142	0.636074	Ddi2	#N/A
ENSMUSG00000067336	3364.43	0.118405	0.0484884	2.44192	0.0146093	0.646168	Bmpr2	ENSG00000204217
ENSMUSG00000028902	608.796	0.175528	0.071882	2.44189	0.0146107	0.646168	Sf3a3	ENSG00000183431
ENSMUSG00000006005	1894.19	0.12953	0.0530492	2.44169	0.0146185	0.646168	Tpr	ENSG00000047410
ENSMUSG00000003731	2344.86	0.104463	0.0427852	2.44157	0.0146237	0.646168	Kpna6	ENSG00000025800
ENSMUSG00000064215	614.63	0.180215	0.0739824	2.43591	0.0148543	0.654025	Ifi27	#N/A
ENSMUSG00000049721	216.518	-0.263576	0.108352	-2.4326	0.0149908	0.654025	Gal3st1	ENSG00000128242
ENSMUSG00000021301	1621.55	0.17316	0.0712243	2.43119	0.0150495	0.654025	Hecw1	ENSG00000002746
ENSMUSG00000039262	10237.7	0.104103	0.042832	2.4305	0.0150778	0.654025	Prrc2b	ENSG00000288701
ENSMUSG00000004951	162.154	0.489667	0.201746	2.42715	0.015218	0.654025	Hspb1	ENSG00000106211
ENSMUSG00000022194	2063.85	-0.143298	0.0590609	-2.42627	0.0152549	0.654025	Pabpn1	#N/A
ENSMUSG00000090622	40.8898	-0.606135	0.249903	-2.42548	0.0152882	NA	A930033H14Rik	#N/A
ENSMUSG00000025020	1748.88	0.208179	0.0858357	2.42533	0.0152947	0.654025	Slit1	ENSG00000187122
ENSMUSG00000034839	770.695	-0.161964	0.0668305	-2.4235	0.0153719	0.654025	Larp6	ENSG00000166173
ENSMUSG00000047021	217.94	0.300294	0.123922	2.42325	0.0153825	0.654025	Cfap65	ENSG00000181378
ENSMUSG00000044352	2684.31	-0.140369	0.0579369	-2.42278	0.0154021	0.654025	Sowaha	ENSG00000198944
ENSMUSG00000035397	1361.46	-0.226949	0.0937293	-2.42133	0.015464	0.654025	Klf16	ENSG00000129911
ENSMUSG00000014361	1282.14	0.291628	0.120463	2.4209	0.0154822	0.654025	Mertk	ENSG00000153208
ENSMUSG00000024248	2293.91	-0.119412	0.04934	-2.4202	0.0155121	0.654025	Cox7a2l	ENSG00000115944
ENSMUSG00000055027	27.0475	-0.949453	0.392406	-2.41957	0.0155389	NA	Smyd1	ENSG00000115593
ENSMUSG00000025616	764.98	-0.160969	0.0665522	-2.4187	0.0155762	0.654025	Usp16	ENSG00000156256
ENSMUSG00000027889	1709.93	-0.187565	0.0775595	-2.41834	0.0155915	0.654025	Ampd2	ENSG00000116337
ENSMUSG00000041453	1714.06	-0.126901	0.0524809	-2.41804	0.0156043	0.654025	Rpl21	#N/A
ENSMUSG00000031232	402.941	0.220622	0.0914054	2.41367	0.0157929	0.65981	Magt1	ENSG00000102158
ENSMUSG00000019787	17.0108	-1.41366	0.585736	-2.41347	0.0158014	NA	Trdn	ENSG00000186439
ENSMUSG00000091898	293.878	0.359753	0.149329	2.40912	0.0159909	0.664919	Tnnc1	ENSG00000114854
ENSMUSG00000061353	1033.22	-0.18064	0.0750003	-2.40852	0.0160172	0.664919	Cxcl12	ENSG00000107562
ENSMUSG00000039195	2656.66	0.159055	0.066129	2.40523	0.0161623	0.666464	1110008P14Rik	#N/A
ENSMUSG00000102312	68.3941	0.524203	0.217945	2.40521	0.0161632	0.666464	Pcdha3	ENSG00000255408
ENSMUSG00000020701	383.873	-0.32994	0.137244	-2.40403	0.0162153	0.666464	Tmem132e	ENSG00000181291
ENSMUSG00000055817	1484.06	0.139979	0.0582959	2.40118	0.0163422	0.666464	Mta3	ENSG00000057935
ENSMUSG00000030787	40.721	0.63225	0.263373	2.40059	0.0163686	NA	Lyve1	ENSG00000133800
ENSMUSG00000074671	609.589	-0.175964	0.0733085	-2.40032	0.0163809	0.666464	Tspyl3	#N/A
ENSMUSG00000003452	910.253	0.169335	0.0706189	2.39787	0.0164909	0.666464	Bicd1	ENSG00000151746
ENSMUSG00000030849	846.506	-0.197758	0.0824755	-2.39777	0.016495	0.666464	Fgfr2	ENSG00000066468
ENSMUSG00000020538	1120.43	-0.205447	0.0856974	-2.39735	0.016514	0.666464	Srebf1	ENSG00000072310
ENSMUSG00000001750	401.402	-0.228827	0.0954985	-2.39613	0.0165691	0.666464	Tcirg1	ENSG00000110719
ENSMUSG00000026640	3369.76	0.123295	0.051477	2.39515	0.0166135	0.666464	Plxna2	ENSG00000076356
ENSMUSG00000024083	11948.8	0.089136	0.0372163	2.39508	0.0166169	0.666464	Pja2	ENSG00000198961
ENSMUSG00000035530	4890.32	-0.100547	0.0420161	-2.39305	0.0167088	0.667368	Eif1	ENSG00000173812
ENSMUSG00000030729	8485.93	0.170114	0.0711081	2.39233	0.0167418	0.667368	Pgm2l1	ENSG00000165434
ENSMUSG00000036323	1857.36	0.125129	0.0523787	2.38893	0.0168977	0.668855	Srp72	ENSG00000174780
ENSMUSG00000031029	2660.85	-0.112906	0.0472678	-2.38865	0.0169103	0.668855	Eif3f	ENSG00000175390
ENSMUSG00000038094	203.728	-0.361952	0.151561	-2.38816	0.016933	0.668855	Atp13a4	ENSG00000127249
ENSMUSG00000005883	10.5146	1.28485	0.538966	2.38391	0.01713	NA	Spo11	ENSG00000054796
ENSMUSG00000048497	255.717	-0.258839	0.108595	-2.38353	0.0171476	0.672192	Mmgt2	#N/A
ENSMUSG00000001864	133.8	-0.336074	0.141057	-2.38254	0.0171939	0.672192	Aif1l	ENSG00000126878
ENSMUSG00000033849	940.117	0.206184	0.0866597	2.37924	0.0173484	0.672192	B3galt2	ENSG00000162630
ENSMUSG00000021745	1520.52	0.153668	0.0646243	2.37788	0.0174127	0.672192	Ptprg	#N/A
ENSMUSG00000034156	8963.53	-0.109449	0.0460456	-2.37696	0.0174559	0.672192	Tspoap1	ENSG00000005379
ENSMUSG00000028552	4857.36	0.104194	0.043846	2.37637	0.0174839	0.672192	Eps15	ENSG00000085832
ENSMUSG00000033720	3543.72	0.167587	0.0705366	2.37588	0.0175072	0.672192	Sfxn5	ENSG00000144040
ENSMUSG00000054452	10151.8	-0.0954827	0.0401936	-2.37557	0.017522	0.672192	Tle5	ENSG00000104964
ENSMUSG00000037416	1491.91	0.128682	0.05418	2.37509	0.0175447	0.672192	Dmxl1	ENSG00000172869
ENSMUSG00000001986	5782.83	0.16086	0.0677607	2.37394	0.0175995	0.672192	Gria3	ENSG00000125675
ENSMUSG00000048001	168.888	-0.378664	0.159768	-2.37008	0.0177842	0.672192	Hes5	ENSG00000197921
ENSMUSG00000036748	2452.6	-0.119296	0.0504349	-2.36535	0.0180131	0.672192	Cuedc2	ENSG00000107874
ENSMUSG00000073423	299.911	-0.259769	0.109825	-2.36531	0.0180149	0.672192	Zfp414	ENSG00000133250
ENSMUSG00000046160	2301.66	-0.153857	0.0650991	-2.36343	0.0181065	0.672192	Olig1	ENSG00000184221
ENSMUSG00000047759	91.724	0.503964	0.213422	2.36135	0.0182085	0.672192	Hs3st3a1	ENSG00000153976
ENSMUSG00000049191	618.951	-0.243174	0.102983	-2.3613	0.0182111	0.672192	Rtl5	ENSG00000242732
ENSMUSG00000038028	820.726	0.172767	0.0731771	2.36094	0.0182285	0.672192	Tigar	ENSG00000078237
ENSMUSG00000029054	1746.27	-0.206701	0.0875863	-2.35996	0.0182767	0.672192	Gabrd	ENSG00000187730
ENSMUSG00000048186	71.2385	-0.499149	0.211556	-2.35941	0.0183038	0.672192	Bend7	ENSG00000165626
ENSMUSG00000020415	481.27	0.18889	0.0800851	2.35861	0.0183435	0.672192	Pttg1	ENSG00000164611
ENSMUSG00000007682	3432.16	0.456024	0.19344	2.35745	0.0184011	0.672192	Dio2	ENSG00000211448
ENSMUSG00000028530	3708.27	0.10211	0.0433192	2.35714	0.0184161	0.672192	Jak1	ENSG00000162434
ENSMUSG00000031596	763.622	-0.182792	0.0775736	-2.35637	0.0184546	0.672192	Slc7a2	ENSG00000003989
ENSMUSG00000027091	2167.41	0.145407	0.0617119	2.35622	0.0184622	0.672192	Zc3h15	ENSG00000065548
ENSMUSG00000028807	113.292	-0.366431	0.155525	-2.35609	0.0184687	0.672192	Zbtb8a	ENSG00000160062
ENSMUSG00000038115	63.94	-0.85957	0.364978	-2.35513	0.0185161	0.672192	Ano2	ENSG00000047617
ENSMUSG00000093930	4298.98	0.127375	0.0540882	2.35495	0.018525	0.672192	Hmgcs1	ENSG00000112972
ENSMUSG00000031807	549.642	-0.197565	0.0839257	-2.35405	0.0185701	0.672192	Pgls	ENSG00000130313
ENSMUSG00000074582	1850.14	0.111803	0.047509	2.3533	0.0186074	0.672192	Arfgef2	ENSG00000124198
ENSMUSG00000049313	8427.94	0.152152	0.0646856	2.35219	0.0186634	0.672192	Sorl1	ENSG00000137642
ENSMUSG00000026003	729.154	0.183378	0.0780041	2.35088	0.0187291	0.672192	Acadl	ENSG00000115361
ENSMUSG00000037962	12.1875	1.04216	0.443372	2.35054	0.0187463	NA	Rflna	ENSG00000178882
ENSMUSG00000103037	105.525	0.383296	0.163079	2.35038	0.0187544	0.672192	Pcdhgb1	ENSG00000254221
ENSMUSG00000025290	2241.87	-0.139123	0.0591922	-2.35036	0.0187551	0.672192	Rps24	ENSG00000138326
ENSMUSG00000029446	374.409	0.207324	0.0882381	2.3496	0.0187936	0.672192	Psph	ENSG00000146733
ENSMUSG00000025555	2010.53	0.142222	0.0605654	2.34824	0.0188623	0.672192	Farp1	ENSG00000152767
ENSMUSG00000044708	3400.86	-0.13157	0.0560347	-2.34801	0.018874	0.672192	Kcnj10	ENSG00000177807
ENSMUSG00000026786	103.825	-0.363768	0.155587	-2.33804	0.0193853	0.687578	Apbb1ip	ENSG00000077420
ENSMUSG00000045917	311.571	-0.242242	0.103662	-2.33684	0.0194474	0.687578	Tmem268	ENSG00000157693
ENSMUSG00000028410	3967.1	0.112554	0.0482115	2.33459	0.0195648	0.687578	Dnaja1	#N/A
ENSMUSG00000026034	2936.67	-0.167528	0.0717851	-2.33375	0.0196089	0.687578	Clk1	ENSG00000013441
ENSMUSG00000074259	432.427	0.203552	0.0872215	2.33373	0.0196097	0.687578	Gramd2	ENSG00000175318
ENSMUSG00000020486	2881.09	-0.118226	0.050666	-2.33345	0.0196248	0.687578	Septin4	#N/A
ENSMUSG00000024786	1.58955	-3.38281	1.45012	-2.33277	0.0196601	NA	Majin	ENSG00000168070
ENSMUSG00000022490	1816.89	-0.127047	0.0544937	-2.33141	0.0197319	0.687578	Ppp1r1a	ENSG00000135447
ENSMUSG00000022136	1824.71	0.215428	0.0924056	2.33133	0.019736	0.687578	Dnajc3	ENSG00000102580
ENSMUSG00000056429	3200.6	0.100992	0.043338	2.33033	0.0197885	0.687578	Tgoln1	ENSG00000152291
ENSMUSG00000055172	49.0469	0.571655	0.245493	2.3286	0.0198804	0.687578	C1ra	#N/A
ENSMUSG00000020388	166.432	-0.314985	0.135275	-2.32849	0.0198862	0.687578	Pdlim4	ENSG00000131435
ENSMUSG00000024955	1622.56	-0.114813	0.0493521	-2.32641	0.0199965	0.68781	Esrra	ENSG00000173153
ENSMUSG00000005813	982.788	0.151451	0.0651017	2.32638	0.0199985	0.68781	Metap1	ENSG00000164024
ENSMUSG00000057766	465.521	0.200413	0.0863057	2.32213	0.0202261	0.692383	Ankrd29	ENSG00000154065
ENSMUSG00000020774	196.279	-0.421159	0.181385	-2.32191	0.0202377	0.692383	Aspa	ENSG00000108381
ENSMUSG00000051515	139.434	-0.323967	0.139674	-2.31945	0.0203707	0.694078	Fam181b	ENSG00000182103
ENSMUSG00000031976	255.603	0.264783	0.114179	2.31902	0.0203937	0.694078	Urb2	ENSG00000135763
ENSMUSG00000001942	548.56	0.216913	0.0935925	2.31763	0.0204694	0.69484	Siae	ENSG00000110013
ENSMUSG00000096753	30.1301	-0.833692	0.360042	-2.31554	0.0205831	NA	Fam181a	ENSG00000140067
ENSMUSG00000001300	1542.5	-0.145084	0.0627048	-2.31376	0.020681	0.695877	Efnb2	ENSG00000125266
ENSMUSG00000057069	565.862	0.194205	0.084005	2.31182	0.0207875	0.695877	Ero1lb	#N/A
ENSMUSG00000019312	45.9797	-0.60586	0.262073	-2.3118	0.0207888	0.695877	Grb7	ENSG00000141738
ENSMUSG00000040867	4395.76	-0.129239	0.0559116	-2.31149	0.0208058	0.695877	Begain	ENSG00000183092
ENSMUSG00000034560	928.312	0.147108	0.0636517	2.31114	0.0208249	0.695877	Washc4	ENSG00000136051
ENSMUSG00000078607	75.005	-0.460382	0.199218	-2.31095	0.0208358	0.695877	1810010H24Rik	ENSG00000186665
ENSMUSG00000000560	2470.36	-0.121943	0.0527833	-2.31026	0.0208737	0.695877	Gabra2	ENSG00000151834
ENSMUSG00000037646	1171.1	0.158087	0.068518	2.30723	0.0210417	0.69646	Vps13b	ENSG00000132549
ENSMUSG00000074505	2285.33	0.138069	0.0598479	2.30699	0.0210553	0.69646	Fat3	ENSG00000165323
ENSMUSG00000029755	173.389	-0.509183	0.22073	-2.30681	0.0210652	0.69646	Dlx5	ENSG00000105880
ENSMUSG00000035762	423.288	-0.206973	0.0897738	-2.30549	0.0211392	0.69646	Tmem161b	ENSG00000164180
ENSMUSG00000026384	2199.91	0.12117	0.052565	2.30515	0.0211583	0.69646	Ptpn4	ENSG00000088179
ENSMUSG00000054667	16.0433	-1.25514	0.544614	-2.30464	0.0211868	NA	Irs4	ENSG00000133124
ENSMUSG00000029538	1214.57	-0.149476	0.0649044	-2.30302	0.0212779	0.697179	Srsf9	ENSG00000111786
ENSMUSG00000000532	3439.66	0.105666	0.0458926	2.30246	0.0213092	0.697179	Acvr1b	ENSG00000135503
ENSMUSG00000032667	1006.95	-0.18704	0.0812875	-2.30097	0.0213931	0.697179	Pon2	ENSG00000105854
ENSMUSG00000057858	267.284	-0.246516	0.107136	-2.30096	0.0213941	0.697179	Fam204a	ENSG00000165669
ENSMUSG00000024371	22.5458	-0.762658	0.33161	-2.29987	0.0214556	NA	C2	ENSG00000166278
ENSMUSG00000032185	1163.9	-0.150031	0.0652672	-2.29872	0.021521	0.69803	Carm1	ENSG00000142453
ENSMUSG00000074743	380.657	0.30519	0.132872	2.29687	0.0216259	0.69803	Thbd	ENSG00000178726
ENSMUSG00000049422	2315.75	-0.159547	0.0694646	-2.29681	0.0216296	0.69803	Chchd10	ENSG00000250479
ENSMUSG00000037003	540.384	0.198128	0.0863568	2.29429	0.0217738	0.69803	Tns2	ENSG00000111077
ENSMUSG00000034460	26.8591	0.702807	0.306485	2.29312	0.021841	NA	Six4	ENSG00000100625
ENSMUSG00000070858	656.527	-0.191315	0.0834586	-2.29234	0.0218861	0.69803	Gm1673	ENSG00000243449
ENSMUSG00000017417	659.211	0.171877	0.0749944	2.29186	0.0219135	0.69803	Plxdc1	ENSG00000161381
ENSMUSG00000028343	755.193	0.145732	0.0635882	2.2918	0.0219171	0.69803	Erp44	ENSG00000023318
ENSMUSG00000032840	789.599	0.164038	0.0715778	2.29175	0.0219202	0.69803	2410131K14Rik	#N/A
ENSMUSG00000030431	66.7332	-0.469059	0.204814	-2.29017	0.0220117	0.69803	Tmem238	ENSG00000233493
ENSMUSG00000028876	1937.22	0.166654	0.0727766	2.28995	0.0220245	0.69803	Epha10	ENSG00000183317
ENSMUSG00000046818	352.585	-0.222028	0.0969731	-2.28958	0.0220454	0.69803	Ddit4l	ENSG00000145358
ENSMUSG00000057716	3241.53	0.110286	0.0481785	2.28911	0.0220729	0.69803	Tmem178b	ENSG00000261115
ENSMUSG00000039840	1110.67	0.144104	0.0629725	2.28836	0.0221163	0.69803	Epg5	ENSG00000152223
ENSMUSG00000025468	3036.17	-0.129811	0.0567694	-2.28663	0.0222173	0.698396	Caly	ENSG00000130643
ENSMUSG00000002985	32460.5	-0.107503	0.047022	-2.28622	0.0222413	0.698396	Apoe	ENSG00000130203
ENSMUSG00000038797	160.474	-0.318291	0.139271	-2.28541	0.0222887	0.698396	Zscan2	ENSG00000176371
ENSMUSG00000078864	54.7298	0.560269	0.245644	2.28082	0.0225594	0.703937	Gm14322	#N/A
ENSMUSG00000027881	1629.72	-0.114746	0.0503335	-2.27971	0.0226249	0.703937	Prpf38b	ENSG00000134186
ENSMUSG00000027327	1215.73	-0.161938	0.0710558	-2.27903	0.0226654	0.703937	1700037H04Rik	ENSG00000101220
ENSMUSG00000036915	318.127	0.390352	0.1713	2.27876	0.0226815	0.703937	Kirrel2	ENSG00000126259
ENSMUSG00000042213	100.716	0.372026	0.163342	2.27759	0.0227508	0.704411	Zfand4	ENSG00000172671
ENSMUSG00000028967	728.581	0.225792	0.0993006	2.27382	0.0229768	0.709722	Errfi1	ENSG00000116285
ENSMUSG00000062691	116.656	0.352898	0.155313	2.27217	0.0230764	0.70987	Cebpzos	ENSG00000218739
ENSMUSG00000022214	1782.88	-0.110627	0.0486928	-2.27193	0.0230905	0.70987	Dcaf11	ENSG00000100897
ENSMUSG00000031093	194.11	-0.306597	0.135029	-2.2706	0.0231715	0.710683	Dock11	ENSG00000147251
ENSMUSG00000037035	152.752	-0.371849	0.163833	-2.26968	0.0232268	0.710709	Inhbb	ENSG00000163083
ENSMUSG00000053025	11720.4	0.182748	0.0805597	2.26848	0.0232998	0.710846	Sv2b	ENSG00000185518
ENSMUSG00000051675	4053.31	0.0958989	0.0423067	2.26675	0.0234052	0.710846	Trim32	ENSG00000119401
ENSMUSG00000012187	4.11198	-2.05354	0.907045	-2.26399	0.0235744	NA	Mogat1	ENSG00000124003
ENSMUSG00000062729	622.762	-0.152316	0.0673021	-2.26316	0.0236258	0.710846	Ppox	ENSG00000143224
ENSMUSG00000060878	4.06881	2.15336	0.951902	2.26217	0.0236872	NA	Olfr1420	ENSG00000172289
ENSMUSG00000028461	459.759	-0.196513	0.0868851	-2.26175	0.0237126	0.710846	Ccdc107	ENSG00000159884
ENSMUSG00000022824	191.56	-0.323415	0.143141	-2.25941	0.0238577	0.710846	Muc13	ENSG00000173702
ENSMUSG00000035158	191.434	-0.34538	0.152886	-2.25907	0.0238789	0.710846	Mitf	ENSG00000187098
ENSMUSG00000028331	68.1227	-0.435413	0.192906	-2.25712	0.0240005	0.710846	Trmo	ENSG00000136932
ENSMUSG00000024472	1559.14	0.109749	0.0486272	2.25696	0.0240107	0.710846	Dcp2	ENSG00000172795
ENSMUSG00000026082	441.47	-0.205462	0.09104	-2.25683	0.0240189	0.710846	Rev1	ENSG00000135945
ENSMUSG00000022229	46.6012	-0.582468	0.258098	-2.25677	0.0240222	0.710846	Atp12a	ENSG00000075673
ENSMUSG00000022664	844.127	0.156862	0.0695136	2.25657	0.0240349	0.710846	Slc35a5	ENSG00000138459
ENSMUSG00000024921	6508.32	0.16421	0.0728	2.25563	0.0240937	0.710846	Smarca2	ENSG00000080503
ENSMUSG00000028334	387.509	0.204649	0.0907474	2.25515	0.0241238	0.710846	Nans	ENSG00000095380
ENSMUSG00000051557	382.279	-0.199339	0.0884299	-2.2542	0.0241835	0.710846	Pusl1	ENSG00000169972
ENSMUSG00000036800	1512.67	0.139034	0.0616801	2.25411	0.0241893	0.710846	Fam135b	ENSG00000147724
ENSMUSG00000034310	984.622	0.13808	0.0612863	2.25303	0.0242572	0.710846	Tmem132d	ENSG00000151952
ENSMUSG00000040249	11188.8	0.0886971	0.0393706	2.25287	0.0242672	0.710846	Lrp1	ENSG00000123384
ENSMUSG00000038259	2.38033	3.02935	1.34533	2.25175	0.024338	NA	Gdf5	ENSG00000125965
ENSMUSG00000015568	414.953	-0.364157	0.161722	-2.25174	0.0243385	0.710846	Lpl	ENSG00000175445
ENSMUSG00000096054	10168.9	0.141584	0.0628951	2.25111	0.0243787	0.710846	Syne1	ENSG00000131018
ENSMUSG00000034275	3993.07	0.15456	0.0686972	2.24988	0.0244569	0.710846	Igsf9b	ENSG00000080854
ENSMUSG00000020541	510.112	-0.208902	0.0928714	-2.24937	0.024489	0.710846	Tom1l1	ENSG00000141198
ENSMUSG00000078566	1147.14	0.12327	0.05482	2.24864	0.0245356	0.710846	Bnip3	ENSG00000176171
ENSMUSG00000095294	1.80385	-3.59389	1.59828	-2.2486	0.0245381	NA	Gm21119	#N/A
ENSMUSG00000033327	77.5517	0.440662	0.196001	2.24826	0.0245594	0.710846	Tnxb	ENSG00000168477
ENSMUSG00000022558	2212.78	0.161779	0.0719878	2.24731	0.0246203	0.710846	Mroh1	ENSG00000179832
ENSMUSG00000020048	5946.76	0.157587	0.0701234	2.24728	0.0246221	0.710846	Hsp90b1	ENSG00000166598
ENSMUSG00000024065	2049.44	0.155418	0.0691714	2.24686	0.0246492	0.710846	Ehd3	ENSG00000013016
ENSMUSG00000022382	952.236	-0.213024	0.0949095	-2.2445	0.0248001	0.711022	Wnt7b	ENSG00000188064
ENSMUSG00000048752	9.27918	-1.37447	0.613194	-2.24149	0.0249941	NA	Prss50	ENSG00000283706
ENSMUSG00000046909	98.4849	0.413153	0.184348	2.24116	0.0250158	0.711022	Tefm	ENSG00000172171
ENSMUSG00000056666	231.362	-0.266017	0.118727	-2.24057	0.0250538	0.711022	Retsat	ENSG00000042445
ENSMUSG00000020003	634.833	-0.159259	0.0710817	-2.2405	0.0250583	0.711022	Pex7	ENSG00000112357
ENSMUSG00000045903	819.064	-0.282398	0.126044	-2.24047	0.0250607	0.711022	Npas4	ENSG00000174576
ENSMUSG00000034055	531.497	0.18089	0.0807382	2.24045	0.0250618	0.711022	Phka1	ENSG00000067177
ENSMUSG00000048118	847.557	0.132498	0.0591499	2.24003	0.0250888	0.711022	Arid4a	ENSG00000032219
ENSMUSG00000018428	1002.21	-0.154188	0.0688345	-2.23999	0.0250917	0.711022	Akap1	ENSG00000121057
ENSMUSG00000068966	364.237	0.209331	0.0935254	2.23823	0.0252061	0.711756	Zbtb34	ENSG00000177125
ENSMUSG00000035107	612.98	0.180087	0.0804709	2.23791	0.0252268	0.711756	Dcbld2	ENSG00000057019
ENSMUSG00000014606	1859.8	-0.126008	0.0563476	-2.23626	0.0253348	0.712435	Slc25a11	ENSG00000108528
ENSMUSG00000024978	1494.55	-0.183359	0.0820162	-2.23564	0.0253753	0.712435	Gpam	ENSG00000119927
ENSMUSG00000044393	85.0264	-0.410797	0.183824	-2.23473	0.0254349	0.712435	Dsg2	ENSG00000046604
ENSMUSG00000027533	1211.8	-0.133929	0.0599448	-2.23421	0.0254695	0.712435	Fabp5	ENSG00000164687
ENSMUSG00000002565	23.6803	-0.710086	0.317825	-2.2342	0.0254699	NA	Scin	ENSG00000006747
ENSMUSG00000022500	318.215	-0.240335	0.107619	-2.23321	0.0255354	0.712749	Litaf	ENSG00000189067
ENSMUSG00000050022	379.413	-0.297553	0.133422	-2.23016	0.025737	0.715875	Amz1	ENSG00000174945
ENSMUSG00000045319	71.7014	0.438012	0.19657	2.22828	0.0258621	0.715875	Proser2	ENSG00000148426
ENSMUSG00000086596	247.035	0.285227	0.128038	2.22768	0.0259018	0.715875	Susd5	ENSG00000173705
ENSMUSG00000036578	1568.87	0.145551	0.0653387	2.22764	0.0259043	0.715875	Fxyd7	ENSG00000221946
ENSMUSG00000042670	175.956	0.275183	0.123546	2.22738	0.025922	0.715875	Immp1l	ENSG00000148950
ENSMUSG00000035121	76.06	0.43424	0.195119	2.22552	0.0260466	0.71605	Neil2	ENSG00000154328
ENSMUSG00000057074	4.333	-1.81504	0.815573	-2.22548	0.0260492	NA	Ces1g	#N/A
ENSMUSG00000057156	351.499	0.193879	0.0871488	2.22469	0.026102	0.71605	Homez	ENSG00000215271
ENSMUSG00000035967	1604.19	-0.129407	0.0581707	-2.22461	0.0261076	0.71605	Ints6l	ENSG00000165359
ENSMUSG00000031918	996.759	0.128168	0.0576294	2.22401	0.026148	0.71605	Mtmr2	ENSG00000087053
ENSMUSG00000020668	3811.29	0.094006	0.0423093	2.22188	0.0262917	0.718141	Kif3c	ENSG00000084731
ENSMUSG00000038967	2398.87	0.106335	0.0478953	2.22015	0.0264089	0.718141	Pdk2	ENSG00000005882
ENSMUSG00000040940	1697.79	-0.11322	0.0510069	-2.21969	0.0264396	0.718141	Arhgef1	ENSG00000076928
ENSMUSG00000031748	18127.1	0.0866134	0.0390309	2.2191	0.02648	0.718141	Gnao1	#N/A
ENSMUSG00000034120	2413.77	-0.109439	0.0493431	-2.21792	0.0265604	0.718141	Srsf2	ENSG00000161547
ENSMUSG00000050931	80.5077	-0.478736	0.215927	-2.21712	0.0266151	0.718141	Sgms2	ENSG00000164023
ENSMUSG00000031848	726.326	-0.161423	0.0728314	-2.2164	0.0266645	0.718141	Lsm4	ENSG00000130520
ENSMUSG00000028959	1843.05	-0.105549	0.0476223	-2.21639	0.0266651	0.718141	Fastk	ENSG00000164896
ENSMUSG00000054459	13086.8	0.149477	0.0675146	2.21399	0.0268293	0.721073	Vsnl1	ENSG00000163032
ENSMUSG00000015354	91.5232	-0.447059	0.20208	-2.21229	0.0269467	0.721609	Pcolce2	ENSG00000163710
ENSMUSG00000029246	357.552	0.205523	0.0929322	2.21154	0.0269985	0.721609	Ppat	ENSG00000128059
ENSMUSG00000000148	559.009	-0.168781	0.0763455	-2.21075	0.0270531	0.721609	Brat1	ENSG00000106009
ENSMUSG00000029094	420.082	-0.1783	0.0806604	-2.2105	0.0270707	0.721609	Afap1	ENSG00000196526
ENSMUSG00000034641	2.15318	2.97803	1.34743	2.21015	0.0270946	NA	Cd300ld	#N/A
ENSMUSG00000032204	28.8367	-0.850133	0.385752	-2.20383	0.0275362	NA	Aqp9	ENSG00000103569
ENSMUSG00000041605	72.6296	-0.450873	0.204678	-2.20285	0.0276057	0.725617	Inava	ENSG00000163362
ENSMUSG00000052142	86.9477	-0.384328	0.174509	-2.20234	0.0276416	0.725617	Rasal3	ENSG00000105122
ENSMUSG00000032120	4184	-0.107262	0.0487054	-2.20225	0.0276474	0.725617	C2cd2l	ENSG00000172375
ENSMUSG00000039058	3385.4	0.150421	0.0683245	2.20156	0.0276963	0.725617	Ak5	ENSG00000154027
ENSMUSG00000000202	553.438	-0.22977	0.10448	-2.19918	0.027865	0.725617	Btbd17	ENSG00000204347
ENSMUSG00000063952	958.998	-0.14143	0.0643138	-2.19907	0.0278731	0.725617	Brpf3	ENSG00000096070
ENSMUSG00000042410	958.793	0.129691	0.0589764	2.19903	0.0278759	0.725617	Agps	ENSG00000018510
ENSMUSG00000053536	1732.92	0.114835	0.0522248	2.19886	0.0278882	0.725617	Cstf2t	ENSG00000177613
ENSMUSG00000054091	901.969	0.142814	0.0649605	2.19848	0.0279148	0.725617	1810037I17Rik	ENSG00000164096
ENSMUSG00000050627	2887.13	0.116281	0.0529157	2.19748	0.0279864	0.725617	Gpd1l	ENSG00000152642
ENSMUSG00000001036	3213.93	0.103619	0.047176	2.19643	0.0280609	0.725617	Epn2	ENSG00000072134
ENSMUSG00000006675	1750.28	-0.119636	0.0544704	-2.19634	0.0280674	0.725617	P4htm	ENSG00000178467
ENSMUSG00000037727	3.6926	1.92915	0.878388	2.19624	0.028075	NA	Avp	ENSG00000101200
ENSMUSG00000047298	1.82374	-3.53986	1.61275	-2.19492	0.0281693	NA	Kcnv2	ENSG00000168263
ENSMUSG00000023034	2865.88	-0.19052	0.0868298	-2.19418	0.0282223	0.725617	Nr4a1	ENSG00000123358
ENSMUSG00000047414	1299.67	0.174251	0.0794244	2.19392	0.0282409	0.725617	Flrt2	ENSG00000185070
ENSMUSG00000058254	24223	0.104758	0.0477694	2.193	0.0283076	0.725617	Tspan7	ENSG00000156298
ENSMUSG00000016487	901.607	-0.186867	0.0852199	-2.19276	0.0283244	0.725617	Ppfibp1	ENSG00000110841
ENSMUSG00000070390	13.8495	-0.989286	0.451206	-2.19254	0.0283407	NA	Nlrp1b	#N/A
ENSMUSG00000020315	16940.1	0.0828975	0.037816	2.19213	0.0283703	0.725617	Sptbn1	ENSG00000115306
ENSMUSG00000042064	40.8466	-0.71641	0.326862	-2.19178	0.0283951	NA	Myo3b	ENSG00000071909
ENSMUSG00000061911	4694.58	0.114766	0.0523798	2.19103	0.0284494	0.725617	Myt1l	ENSG00000186487
ENSMUSG00000047656	206.954	-0.266362	0.121641	-2.18973	0.0285435	0.725617	Trpt1	ENSG00000149743
ENSMUSG00000021700	7132.48	0.114891	0.0525005	2.18838	0.0286416	0.725617	Rab3c	ENSG00000152932
ENSMUSG00000044927	697.115	-0.187938	0.0859169	-2.18744	0.0287107	0.725617	H1f10	ENSG00000184897
ENSMUSG00000021245	568.911	0.191974	0.0878257	2.18586	0.0288261	0.725617	Mlh3	ENSG00000119684
ENSMUSG00000055334	233.522	0.268082	0.122695	2.18495	0.0288928	0.725617	Snupn	ENSG00000169371
ENSMUSG00000073733	36.0732	0.555868	0.254465	2.18445	0.028929	NA	Cplane2	ENSG00000132881
ENSMUSG00000027312	4613.05	0.0995329	0.0455718	2.18409	0.0289557	0.725617	Atrn	ENSG00000088812
ENSMUSG00000027173	23.0387	-0.749962	0.343852	-2.18106	0.0291789	NA	Depdc7	ENSG00000121690
ENSMUSG00000019761	188.015	-0.271812	0.124656	-2.1805	0.0292205	0.725617	Krt10	ENSG00000186395
ENSMUSG00000022120	277.282	0.248152	0.113806	2.18048	0.0292216	0.725617	Rnf219	#N/A
ENSMUSG00000025658	5104.35	0.117432	0.0538578	2.1804	0.0292275	0.725617	Cnksr2	ENSG00000149970
ENSMUSG00000078201	126.078	-0.334571	0.153462	-2.18016	0.0292458	0.725617	Tmem203	ENSG00000187713
ENSMUSG00000026224	57.2752	-0.529338	0.242929	-2.17898	0.029333	0.725617	4933407L21Rik	#N/A
ENSMUSG00000027871	121.028	-0.35673	0.163834	-2.17739	0.0294517	0.725617	Hsd3b1	ENSG00000203857
ENSMUSG00000032503	10884.2	-0.196744	0.0903604	-2.17732	0.0294566	0.725617	Arpp21	ENSG00000172995
ENSMUSG00000091971	236.453	0.313623	0.144042	2.17731	0.0294578	0.725617	Hspa1a	ENSG00000204389
ENSMUSG00000031077	41.4423	-0.551711	0.253543	-2.176	0.0295549	0.725617	Fadd	ENSG00000168040
ENSMUSG00000074934	41.0018	-0.638929	0.293652	-2.1758	0.0295701	NA	Grem1	ENSG00000166923
ENSMUSG00000030979	564.793	-0.170321	0.0783003	-2.17523	0.0296128	0.725617	Uros	ENSG00000188690
ENSMUSG00000031760	6835.24	-0.117428	0.0539845	-2.17522	0.0296133	0.725617	Mt3	#N/A
ENSMUSG00000035735	3161.25	0.129611	0.0595915	2.17499	0.0296309	0.725617	Dagla	ENSG00000134780
ENSMUSG00000046380	160.865	-0.269841	0.124069	-2.17493	0.0296357	0.725617	Jrk	ENSG00000234616
ENSMUSG00000022702	424.532	-0.210838	0.0969543	-2.17461	0.029659	0.725617	Hira	ENSG00000100084
ENSMUSG00000001943	405.246	0.243097	0.111793	2.17453	0.0296656	0.725617	Vsig2	ENSG00000019102
ENSMUSG00000020261	2536.93	0.168887	0.0776878	2.17392	0.0297113	0.725617	Slc36a1	ENSG00000123643
ENSMUSG00000085795	923.272	0.138234	0.0635991	2.17352	0.0297413	0.725617	Zfp703	ENSG00000183779
ENSMUSG00000022096	1033.95	0.182238	0.0838536	2.17329	0.0297584	0.725617	Hr	ENSG00000168453
ENSMUSG00000037989	3932.72	0.147469	0.067856	2.17327	0.0297603	0.725617	Wnk2	ENSG00000165238
ENSMUSG00000001143	1085.4	0.149722	0.0688995	2.17304	0.029777	0.725617	Lman2l	ENSG00000114988
ENSMUSG00000024052	1918.43	0.117257	0.0539712	2.17259	0.029811	0.725617	Lpin2	ENSG00000101577
ENSMUSG00000042429	3746.13	0.105306	0.0484802	2.17215	0.0298441	0.725617	Adora1	ENSG00000163485
ENSMUSG00000020205	386.745	-0.204047	0.0939558	-2.17173	0.0298759	0.725617	Phlda1	ENSG00000139289
ENSMUSG00000037470	1615.87	0.130385	0.0600438	2.1715	0.0298931	0.725617	Uggt1	ENSG00000136731
ENSMUSG00000058248	2439.45	0.10306	0.0474807	2.17057	0.0299634	0.725685	Kcnh1	ENSG00000143473
ENSMUSG00000028528	6291.84	0.111518	0.051395	2.16982	0.0300207	0.725685	Dnajc6	ENSG00000116675
ENSMUSG00000026463	6039.17	0.147708	0.0681116	2.16861	0.0301122	0.725685	Atp2b4	ENSG00000058668
ENSMUSG00000090061	841.237	0.172536	0.0795635	2.16853	0.0301186	0.725685	Nwd2	ENSG00000174145
ENSMUSG00000062519	646.279	0.15289	0.0705381	2.16748	0.0301983	0.726263	Zfp398	ENSG00000197024
ENSMUSG00000021388	28.2266	-0.769503	0.355132	-2.16681	0.0302495	NA	Aspn	ENSG00000106819
ENSMUSG00000025422	27911.8	-0.0710994	0.0328159	-2.16661	0.0302643	0.72651	Agap2	ENSG00000135439
ENSMUSG00000026509	1658.14	0.121074	0.055941	2.16431	0.0304402	0.727863	Capn2	ENSG00000162909
ENSMUSG00000027829	997.544	-0.175497	0.0811048	-2.16383	0.0304778	0.727863	Ccnl1	ENSG00000163660
ENSMUSG00000036553	61.4196	-0.472626	0.218525	-2.1628	0.0305569	0.727863	Sh3tc1	ENSG00000125089
ENSMUSG00000044534	62.6316	-0.447909	0.207102	-2.16275	0.0305608	0.727863	Ackr2	ENSG00000144648
ENSMUSG00000022721	882.671	-0.155345	0.0718446	-2.16224	0.0305999	0.727863	Trmt2a	ENSG00000099899
ENSMUSG00000020712	6.36891	-1.4262	0.659652	-2.16204	0.030615	NA	Tcam1	#N/A
ENSMUSG00000048732	342.211	0.212676	0.0984175	2.16096	0.0306985	0.728879	Klhl11	ENSG00000178502
ENSMUSG00000026390	1.66742	3.267	1.51293	2.15939	0.0308197	NA	Marco	ENSG00000019169
ENSMUSG00000014547	630.21	-0.147974	0.0685565	-2.15843	0.0308944	0.732198	Wdfy2	ENSG00000139668
ENSMUSG00000038241	810.553	0.14301	0.0663459	2.15552	0.031121	0.735643	Cep250	ENSG00000126001
ENSMUSG00000054716	1052.01	-0.132554	0.0615065	-2.15512	0.0311527	0.735643	Zfp771	ENSG00000179965
ENSMUSG00000047642	8.56232	-1.16771	0.542544	-2.15229	0.0313745	NA	D930020B18Rik	ENSG00000185306
ENSMUSG00000030905	1898.15	-0.15028	0.0699301	-2.149	0.0316347	0.744549	Crym	ENSG00000103316
ENSMUSG00000004328	259.847	0.331183	0.154163	2.14826	0.0316928	0.744549	Hif3a	ENSG00000124440
ENSMUSG00000070695	859.04	0.189065	0.0880308	2.14771	0.0317367	0.744549	Cntnap5a	#N/A
ENSMUSG00000031327	852.921	0.133501	0.0622005	2.14629	0.0318495	0.744549	Chic1	ENSG00000204116
ENSMUSG00000024665	3162.8	-0.107306	0.0500128	-2.14557	0.0319074	0.744549	Fads2	ENSG00000134824
ENSMUSG00000026202	9518.44	0.09366	0.0436585	2.14529	0.03193	0.744549	Tuba4a	ENSG00000127824
ENSMUSG00000023150	4073.26	-0.149353	0.0696675	-2.1438	0.0320493	0.744549	Ivns1abp	ENSG00000116679
ENSMUSG00000062963	1231.24	-0.117963	0.0550256	-2.14379	0.0320495	0.744549	Ufc1	ENSG00000143222
ENSMUSG00000075297	21.4528	0.70548	0.329087	2.14375	0.0320531	NA	H60b	#N/A
ENSMUSG00000034932	425.144	-0.191956	0.0895706	-2.14307	0.0321076	0.744549	Mrpl54	ENSG00000183617
ENSMUSG00000053390	369.961	0.208194	0.0971725	2.14252	0.032152	0.744549	Zfp952	#N/A
ENSMUSG00000022629	4572.27	0.137835	0.0643354	2.14244	0.0321581	0.744549	Kif21a	ENSG00000139116
ENSMUSG00000033063	221.995	-0.361952	0.169022	-2.14145	0.0322381	0.745077	Cntnap3	ENSG00000106714
ENSMUSG00000026634	1355.84	-0.122915	0.0574474	-2.1396	0.0323871	0.747197	Angel2	ENSG00000174606
ENSMUSG00000039069	382.27	0.177195	0.0829009	2.13743	0.0325626	0.749918	Mtg2	ENSG00000101181
ENSMUSG00000055660	440.482	0.194663	0.0911854	2.13481	0.0327769	0.752002	Mettl4	ENSG00000101574
ENSMUSG00000057230	9955.17	0.0999499	0.046844	2.13368	0.0328693	0.752002	Aak1	ENSG00000115977
ENSMUSG00000035152	8716.61	0.109193	0.0512086	2.13232	0.0329807	0.752002	Ap2b1	ENSG00000006125
ENSMUSG00000047888	1948.37	0.105585	0.0495192	2.13221	0.0329898	0.752002	Tnrc6b	ENSG00000100354
ENSMUSG00000049550	3135.02	0.130754	0.061345	2.13146	0.0330514	0.752002	Clip1	ENSG00000130779
ENSMUSG00000030222	195.077	-0.427802	0.200723	-2.13131	0.033064	0.752002	Rerg	ENSG00000134533
ENSMUSG00000074652	211.134	-0.235834	0.110689	-2.13059	0.033123	0.752002	Myh7b	ENSG00000078814
ENSMUSG00000024827	868.978	0.237135	0.1113	2.13059	0.033123	0.752002	Gldc	ENSG00000178445
ENSMUSG00000095195	4.03909	-1.89501	0.889697	-2.12995	0.0331758	NA	Gm3005	#N/A
ENSMUSG00000026387	9.74408	-1.37682	0.646462	-2.12977	0.0331903	NA	Sctr	ENSG00000080293
ENSMUSG00000073940	128.569	0.42825	0.201117	2.12936	0.0332244	0.752002	Hbb-bt	#N/A
ENSMUSG00000039943	1353.01	0.168853	0.0793035	2.1292	0.0332374	0.752002	Plcb4	ENSG00000101333
ENSMUSG00000031512	1.83439	3.41687	1.60503	2.12885	0.0332663	NA	Tex29	ENSG00000153495
ENSMUSG00000067274	3239.9	-0.107439	0.0504984	-2.12757	0.0333724	0.752002	Rplp0	#N/A
ENSMUSG00000004633	638.149	-0.307989	0.144761	-2.12757	0.0333727	0.752002	Chn2	ENSG00000106069
ENSMUSG00000020289	603.949	-0.171091	0.0804737	-2.12605	0.033499	0.752002	Nprl3	ENSG00000103148
ENSMUSG00000005583	10334.8	0.1231	0.0579091	2.12574	0.0335248	0.752002	Mef2c	ENSG00000081189
ENSMUSG00000029713	7048.46	-0.110714	0.0520878	-2.12552	0.033543	0.752002	Gnb2	ENSG00000172354
ENSMUSG00000022098	2033.48	0.133048	0.0626196	2.12471	0.0336111	0.752002	Bmp1	ENSG00000168487
ENSMUSG00000051671	290.124	-0.217308	0.102318	-2.12384	0.0336834	0.752002	Coa6	ENSG00000168275
ENSMUSG00000067594	181.37	-0.28026	0.132042	-2.12251	0.0337952	0.752002	Krt77	ENSG00000189182
ENSMUSG00000034919	45.6791	-0.522863	0.246422	-2.12182	0.0338528	0.752002	Ttc22	ENSG00000006555
ENSMUSG00000049176	1509.85	0.150838	0.0711083	2.12124	0.0339019	0.752002	Frmpd4	ENSG00000169933
ENSMUSG00000057738	22534.7	0.0990234	0.0466836	2.12116	0.0339082	0.752002	Sptan1	ENSG00000197694
ENSMUSG00000018417	765.778	-0.247892	0.116875	-2.12099	0.0339223	0.752002	Myo1b	ENSG00000128641
ENSMUSG00000103800	8.82658	1.20138	0.566636	2.1202	0.0339893	NA	Pcdha8	#N/A
ENSMUSG00000031700	1726.5	0.186317	0.0879067	2.11948	0.0340498	0.752487	Gpt2	ENSG00000166123
ENSMUSG00000069378	14.1599	1.02622	0.484216	2.11935	0.0340608	NA	Prdm6	ENSG00000061455
ENSMUSG00000033705	480.225	0.164493	0.0776552	2.11824	0.0341545	0.752487	Stard9	#N/A
ENSMUSG00000018554	165.05	0.288752	0.136364	2.11751	0.034217	0.752487	Ybx2	ENSG00000006047
ENSMUSG00000030495	624.602	-0.203211	0.095991	-2.11698	0.0342612	0.752487	Slc7a10	ENSG00000130876
ENSMUSG00000024544	643.138	0.166682	0.0787566	2.11642	0.0343091	0.752487	Ldlrad4	ENSG00000168675
ENSMUSG00000044254	118.184	-0.365848	0.17299	-2.11485	0.0344428	0.752487	Pcsk9	ENSG00000169174
ENSMUSG00000038074	262.417	0.22637	0.107039	2.11483	0.0344441	0.752487	Fkbp14	ENSG00000106080
ENSMUSG00000038132	548.335	-0.184495	0.0872709	-2.11405	0.0345107	0.752487	Rbm24	ENSG00000112183
ENSMUSG00000028957	1346.64	0.217457	0.102871	2.11388	0.0345252	0.752487	Per3	ENSG00000049246
ENSMUSG00000027318	229.373	0.263595	0.124731	2.11331	0.0345742	0.752487	Adam33	ENSG00000149451
ENSMUSG00000048776	55.7981	-0.509152	0.241041	-2.11231	0.0346599	0.752487	Pthlh	ENSG00000087494
ENSMUSG00000037341	272.398	0.245852	0.11643	2.11159	0.0347221	0.752487	Slc9a7	ENSG00000065923
ENSMUSG00000047205	861.643	0.157371	0.0745289	2.11154	0.034726	0.752487	Dusp18	ENSG00000167065
ENSMUSG00000061601	4856.17	0.121741	0.0576633	2.11123	0.0347524	0.752487	Pclo	ENSG00000186472
ENSMUSG00000045394	150.787	-0.346103	0.164033	-2.10996	0.0348617	0.752844	Epcam	ENSG00000119888
ENSMUSG00000032359	242.562	-0.228469	0.108299	-2.10962	0.0348915	0.752844	Ctsh	ENSG00000103811
ENSMUSG00000023973	1352.63	0.133449	0.0633008	2.10817	0.0350161	0.752844	Cnpy3	ENSG00000137161
ENSMUSG00000038916	1272.07	0.139037	0.0660266	2.10577	0.0352243	0.752844	Soga3	ENSG00000214338
ENSMUSG00000019699	2879.44	0.103782	0.0492967	2.10524	0.0352701	0.752844	Akt3	ENSG00000117020
ENSMUSG00000041997	1950.53	-0.109019	0.0517873	-2.10513	0.0352804	0.752844	Tlk1	ENSG00000198586
ENSMUSG00000006333	3342.47	-0.119915	0.0569747	-2.10471	0.0353167	0.752844	Rps9	ENSG00000170889
ENSMUSG00000040616	74.8746	-0.41707	0.198179	-2.10451	0.0353338	0.752844	Tmem51	ENSG00000171729
ENSMUSG00000039013	6.81846	-1.28907	0.612529	-2.10451	0.0353343	NA	Siglecf	#N/A
ENSMUSG00000033256	804.534	-0.13967	0.0663776	-2.10418	0.0353628	0.752844	Shf	ENSG00000138606
ENSMUSG00000010554	730.164	0.133968	0.0637085	2.10283	0.0354808	0.752844	Mettl16	ENSG00000127804
ENSMUSG00000041608	221.204	-0.291406	0.138609	-2.10235	0.0355223	0.752844	Entpd3	ENSG00000168032
ENSMUSG00000005089	51408.3	0.138394	0.065836	2.1021	0.0355446	0.752844	Slc1a2	ENSG00000110436
ENSMUSG00000015340	15.5663	0.933834	0.444585	2.10046	0.0356882	NA	Cybb	ENSG00000165168
ENSMUSG00000034390	4204.82	0.132717	0.0632079	2.0997	0.0357554	0.752844	Cmip	ENSG00000153815
ENSMUSG00000064246	189.123	-0.25098	0.119625	-2.09805	0.0359009	0.752844	Chil1	ENSG00000133048
ENSMUSG00000089809	1070.78	-0.12782	0.0609511	-2.0971	0.0359849	0.752844	Rasgef1b	ENSG00000138670
ENSMUSG00000037570	892.687	-0.140842	0.0671652	-2.09695	0.0359984	0.752844	Mcrs1	ENSG00000187778
ENSMUSG00000020340	20051.7	0.118076	0.0563279	2.09623	0.0360618	0.752844	Cyfip2	ENSG00000055163
ENSMUSG00000059430	35.8253	-0.557506	0.265975	-2.09608	0.0360748	NA	Actg2	ENSG00000163017
ENSMUSG00000027570	309.89	-0.277202	0.132255	-2.09596	0.0360854	0.752844	Col9a3	#N/A
ENSMUSG00000030711	254.483	0.385085	0.183778	2.09538	0.0361371	0.752844	Sult1a1	#N/A
ENSMUSG00000034656	4565.74	0.121042	0.0577694	2.09527	0.0361473	0.752844	Cacna1a	ENSG00000141837
ENSMUSG00000032846	779.999	-0.197316	0.0941868	-2.09494	0.0361764	0.752844	Zswim6	ENSG00000130449
ENSMUSG00000021140	2608.64	0.109979	0.052499	2.09488	0.0361821	0.752844	Pcnx	ENSG00000100731
ENSMUSG00000064264	644.239	-0.165344	0.0789341	-2.0947	0.0361974	0.752844	Zfp428	ENSG00000131116
ENSMUSG00000015806	2110.85	-0.15859	0.0757476	-2.09366	0.0362899	0.752844	Qdpr	ENSG00000151552
ENSMUSG00000053398	806.015	-0.228608	0.109246	-2.09259	0.0363859	0.752844	Phgdh	ENSG00000092621
ENSMUSG00000063457	5682.99	-0.115014	0.0549775	-2.09203	0.0364361	0.752844	Rps15	ENSG00000115268
ENSMUSG00000062257	4312.49	0.11876	0.056787	2.09133	0.0364985	0.752844	Opcml	ENSG00000183715
ENSMUSG00000040415	5242.02	-0.0809093	0.0387278	-2.08918	0.0366914	0.752844	Dtx3	ENSG00000178498
ENSMUSG00000009207	1002.04	0.151143	0.0723565	2.08887	0.0367194	0.752844	Lnpk	ENSG00000144320
ENSMUSG00000024454	1817.5	-0.113492	0.0543479	-2.08825	0.0367751	0.752844	Hdac3	ENSG00000171720
ENSMUSG00000056394	205.789	-0.251431	0.120456	-2.08732	0.0368592	0.752844	Lig1	ENSG00000105486
ENSMUSG00000020007	21.2065	-1.11581	0.53465	-2.08699	0.0368889	NA	Il20ra	ENSG00000016402
ENSMUSG00000020122	326.505	-0.184194	0.0882772	-2.08654	0.03693	0.752844	Egfr	ENSG00000146648
ENSMUSG00000025283	809.376	-0.134979	0.0647164	-2.0857	0.0370059	0.752844	Sat1	ENSG00000130066
ENSMUSG00000075420	13.4145	-0.933861	0.447787	-2.0855	0.0370238	NA	Smim6	#N/A
ENSMUSG00000027984	463.887	0.188115	0.0902481	2.08442	0.0371216	0.752844	Hadh	ENSG00000138796
ENSMUSG00000041556	2182.37	0.14525	0.0696877	2.0843	0.0371326	0.752844	Fbxo2	ENSG00000116661
ENSMUSG00000043866	619.656	-0.186783	0.0896336	-2.08385	0.0371741	0.752844	Taf10	ENSG00000166337
ENSMUSG00000021573	11291.1	0.1153	0.0553532	2.08298	0.0372531	0.752844	Tppp	ENSG00000171368
ENSMUSG00000020400	674.814	0.143811	0.0690619	2.08234	0.037311	0.752844	Tnip1	ENSG00000145901
ENSMUSG00000027569	530.729	-0.198343	0.0953064	-2.08111	0.0374238	0.752844	Mrgbp	ENSG00000101189
ENSMUSG00000038375	4199.13	0.085448	0.0410605	2.08102	0.0374316	0.752844	Trp53inp2	ENSG00000078804
ENSMUSG00000000134	865.765	-0.13249	0.0637371	-2.07869	0.0376461	0.752844	Tfe3	ENSG00000068323
ENSMUSG00000003273	4859.29	-0.148068	0.0712337	-2.07862	0.0376523	0.752844	Car11	ENSG00000063180
ENSMUSG00000018858	782.953	-0.141067	0.0678708	-2.07846	0.037667	0.752844	Mrpl58	ENSG00000167862
ENSMUSG00000098112	108.217	-0.358327	0.172424	-2.07817	0.0376935	0.752844	Bin2	ENSG00000110934
ENSMUSG00000022550	448.471	-0.184993	0.0890198	-2.07811	0.0376988	0.752844	Adck5	ENSG00000173137
ENSMUSG00000034573	460.025	-0.19221	0.0925022	-2.0779	0.0377186	0.752844	Ptpn13	ENSG00000163629
ENSMUSG00000038112	115.855	-0.440805	0.212254	-2.07678	0.0378215	0.752844	AW551984	#N/A
ENSMUSG00000030339	170.668	-0.277154	0.133473	-2.07648	0.03785	0.752844	Ltbr	ENSG00000111321
ENSMUSG00000021728	446.415	0.22779	0.109703	2.07643	0.0378544	0.752844	Emb	ENSG00000170571
ENSMUSG00000066749	1.8681	-2.87474	1.38483	-2.07587	0.0379056	NA	Olfr877	#N/A
ENSMUSG00000027593	1827.71	0.107751	0.0519175	2.07543	0.0379463	0.752844	Raly	ENSG00000125970
ENSMUSG00000055024	1643.68	0.105603	0.0509006	2.07468	0.0380159	0.752844	Ep300	ENSG00000100393
ENSMUSG00000027248	5088.3	0.199768	0.0963112	2.07419	0.0380612	0.752844	Pdia3	ENSG00000167004
ENSMUSG00000020372	3272.46	-0.0863745	0.0416473	-2.07395	0.0380838	0.752844	Rack1	ENSG00000204628
ENSMUSG00000032526	609.927	-0.159481	0.0768998	-2.07389	0.0380898	0.752844	Ss18l2	ENSG00000008324
ENSMUSG00000062604	4615.06	0.0997961	0.0481265	2.07362	0.0381143	0.752844	Srpk2	ENSG00000135250
ENSMUSG00000028444	1971.57	0.115492	0.0557102	2.07309	0.0381638	0.752844	Cntfr	ENSG00000122756
ENSMUSG00000015243	684.734	-0.197259	0.0951683	-2.07274	0.0381965	0.752844	Abca1	ENSG00000165029
ENSMUSG00000056553	5043.8	0.131353	0.0633773	2.07256	0.0382132	0.752844	Ptprn2	ENSG00000155093
ENSMUSG00000047415	313.38	0.254191	0.122664	2.07225	0.038242	0.752844	Gpr68	ENSG00000119714
ENSMUSG00000060586	40.2761	-0.546312	0.26371	-2.07164	0.0382992	NA	H2-Eb1	#N/A
ENSMUSG00000020160	82.2079	-0.59179	0.285716	-2.07125	0.0383355	0.752844	Meis1	ENSG00000143995
ENSMUSG00000035236	1563.42	0.128267	0.0619512	2.07045	0.0384106	0.752844	Scai	ENSG00000173611
ENSMUSG00000021916	859.53	0.136146	0.065802	2.06903	0.0385437	0.752844	Glt8d1	ENSG00000016864
ENSMUSG00000021983	1293.37	0.154892	0.0748799	2.06853	0.0385898	0.752844	Atp8a2	ENSG00000132932
ENSMUSG00000079259	27.1679	0.687705	0.332504	2.06826	0.0386156	NA	Trim71	ENSG00000206557
ENSMUSG00000017677	2153.65	-0.141685	0.0685277	-2.06756	0.0386812	0.752844	Wsb1	ENSG00000109046
ENSMUSG00000048355	355.337	-0.219214	0.106108	-2.06596	0.0388322	0.752844	Arxes1	#N/A
ENSMUSG00000041439	2265.03	0.120602	0.0583945	2.0653	0.0388946	0.752844	Mfsd6	ENSG00000151690
ENSMUSG00000043424	378.504	0.193447	0.0936731	2.06513	0.0389106	0.752844	Eif3j2	#N/A
ENSMUSG00000048960	1409.77	0.344703	0.166922	2.06505	0.0389179	0.752844	Prex2	ENSG00000046889
ENSMUSG00000048351	300.954	0.204718	0.099179	2.06412	0.0390063	0.752844	Coa7	ENSG00000162377
ENSMUSG00000019889	1712.73	0.164428	0.0796997	2.0631	0.0391034	0.752844	Ptprk	ENSG00000152894
ENSMUSG00000076441	250.531	-0.279568	0.13551	-2.06308	0.0391048	0.752844	Ass1	ENSG00000130707
ENSMUSG00000025240	826.798	0.132918	0.0644388	2.0627	0.0391411	0.752844	Sacm1l	ENSG00000211456
ENSMUSG00000045613	312.371	-0.287515	0.139399	-2.06253	0.0391571	0.752844	Chrm2	ENSG00000181072
ENSMUSG00000032816	1269.46	0.138461	0.0671367	2.06237	0.0391729	0.752844	Igdcc4	ENSG00000103742
ENSMUSG00000025260	456.228	-0.160651	0.0779295	-2.06149	0.039256	0.752844	Hsd17b10	ENSG00000072506
ENSMUSG00000030336	5.90734	1.53762	0.746079	2.06093	0.0393094	NA	Cd27	ENSG00000139193
ENSMUSG00000019906	434.127	0.187433	0.0910005	2.05969	0.0394278	0.752844	Lin7a	ENSG00000111052
ENSMUSG00000090122	79.3008	-0.451187	0.219109	-2.05919	0.0394762	0.752844	Kcne1l	ENSG00000176076
ENSMUSG00000048458	3794.11	0.157767	0.0766492	2.0583	0.0395611	0.752844	Inka2	ENSG00000197852
ENSMUSG00000040859	1236.57	-0.124296	0.0603967	-2.05799	0.0395909	0.752844	Bsdc1	ENSG00000160058
ENSMUSG00000026163	3933.46	0.150424	0.0730928	2.05799	0.0395914	0.752844	Sphkap	ENSG00000153820
ENSMUSG00000062006	895.797	-0.139646	0.0678682	-2.05761	0.0396275	0.752844	Rpl34	ENSG00000109475
ENSMUSG00000042520	2355.71	0.112064	0.0544813	2.05693	0.0396933	0.752844	Ubap2l	ENSG00000143569
ENSMUSG00000025777	2705.17	0.0913841	0.044428	2.0569	0.0396956	0.752844	Gdap1	ENSG00000104381
ENSMUSG00000072494	183.26	-0.258929	0.125919	-2.05631	0.0397529	0.752844	Ppp1r3e	ENSG00000235194
ENSMUSG00000025967	2276.75	-0.108963	0.0529958	-2.05607	0.0397757	0.752844	Eef1b2	ENSG00000114942
ENSMUSG00000059898	6.04058	1.47217	0.716213	2.0555	0.0398311	NA	Dsc3	ENSG00000134762
ENSMUSG00000039904	879.034	-0.214522	0.104375	-2.0553	0.0398499	0.752844	Gpr37	ENSG00000170775
ENSMUSG00000015656	17663.5	0.110992	0.054003	2.05529	0.0398511	0.752844	Hspa8	ENSG00000109971
ENSMUSG00000009995	1035.08	-0.149013	0.0725416	-2.05418	0.0399587	0.752844	Taz	ENSG00000102125
ENSMUSG00000021846	459.514	-0.276762	0.134865	-2.05214	0.0401558	0.752844	Peli2	ENSG00000139946
ENSMUSG00000025652	1.14947	-3.71997	1.81451	-2.05013	0.0403521	NA	Tmem89	ENSG00000183396
ENSMUSG00000005917	128.384	0.304825	0.148794	2.04864	0.0404975	0.752844	Otx1	ENSG00000115507
ENSMUSG00000050174	32.8879	-0.616431	0.300985	-2.04804	0.0405557	NA	Nudt6	ENSG00000170917
ENSMUSG00000000838	1666.28	0.101262	0.0494438	2.04802	0.0405576	0.752844	Fmr1	ENSG00000102081
ENSMUSG00000003226	2899.81	0.0930082	0.0454215	2.04767	0.0405924	0.752844	Ranbp2	ENSG00000153201
ENSMUSG00000026080	1509.98	-0.121376	0.0592932	-2.04704	0.040654	0.752844	Chst10	ENSG00000115526
ENSMUSG00000071073	1079.95	-0.155866	0.0761711	-2.04626	0.040731	0.752844	Lrrc73	ENSG00000204052
ENSMUSG00000048070	4.53469	-1.72125	0.84125	-2.04606	0.0407505	NA	Pirt	ENSG00000233670
ENSMUSG00000021906	341.153	0.194836	0.0953068	2.0443	0.0409236	0.752844	Oxnad1	ENSG00000154814
ENSMUSG00000048310	205.791	-0.296763	0.145375	-2.04137	0.0412145	0.752844	Pskh1	ENSG00000159792
ENSMUSG00000009406	1479.56	0.131629	0.0644919	2.04101	0.0412494	0.752844	Elk1	ENSG00000126767
ENSMUSG00000035754	1492.66	-0.116437	0.0570504	-2.04095	0.0412557	0.752844	Wdr18	ENSG00000065268
ENSMUSG00000035547	1275.77	0.132323	0.0648556	2.04027	0.0413239	0.752844	Capn5	ENSG00000149260
ENSMUSG00000056073	1495.4	-0.182262	0.0893326	-2.04026	0.041324	0.752844	Grik2	ENSG00000164418
ENSMUSG00000031870	731.515	0.140059	0.0686676	2.03967	0.0413833	0.752844	Pgr	ENSG00000082175
ENSMUSG00000035776	1859.22	0.104599	0.0512864	2.03951	0.0413992	0.752844	Cd99l2	ENSG00000102181
ENSMUSG00000071341	1312.94	-0.205245	0.100647	-2.03925	0.041425	0.752844	Egr4	ENSG00000135625
ENSMUSG00000037419	2012.1	0.139081	0.0682247	2.03857	0.0414929	0.752844	Endod1	ENSG00000149218
ENSMUSG00000027273	48437.6	0.126037	0.0618394	2.03814	0.0415362	0.752844	Snap25	ENSG00000132639
ENSMUSG00000030663	1666.52	-0.104732	0.0513884	-2.03805	0.0415448	0.752844	1110004F10Rik	ENSG00000110696
ENSMUSG00000019843	2816.83	-0.0973204	0.0477739	-2.0371	0.0416397	0.752844	Fyn	ENSG00000010810
ENSMUSG00000071654	335.493	-0.188864	0.0927362	-2.03658	0.0416924	0.752844	Uqcc3	ENSG00000204922
ENSMUSG00000025092	4649.73	0.100497	0.0493474	2.03652	0.0416983	0.752844	Hspa12a	ENSG00000165868
ENSMUSG00000001985	2615.5	0.117754	0.0578263	2.03634	0.0417163	0.752844	Grik3	ENSG00000163873
ENSMUSG00000061723	33.2532	-0.584662	0.287242	-2.03543	0.0418076	NA	Tnnt3	ENSG00000130595
ENSMUSG00000027777	465.549	0.196961	0.0967834	2.03507	0.0418437	0.752844	Schip1	ENSG00000151967
ENSMUSG00000015405	44.7281	0.511594	0.25144	2.03466	0.0418852	0.752844	Ace2	ENSG00000130234
ENSMUSG00000048756	2028.26	0.109183	0.0536667	2.03446	0.0419051	0.752844	Foxo3	ENSG00000118689
ENSMUSG00000044816	53.9227	0.509527	0.250499	2.03405	0.0419467	0.752844	D630023F18Rik	#N/A
ENSMUSG00000031586	72.2228	-0.395117	0.194277	-2.03378	0.0419735	0.752844	Rbpms	ENSG00000157110
ENSMUSG00000006777	9.82661	-1.08271	0.532422	-2.03355	0.0419967	NA	Krt23	ENSG00000108244
ENSMUSG00000022235	147.642	-0.377973	0.1859	-2.03321	0.0420316	0.752844	Cmbl	ENSG00000164237
ENSMUSG00000029712	2169.62	-0.0973619	0.047895	-2.03282	0.0420705	0.752844	Actl6b	ENSG00000077080
ENSMUSG00000005656	783.002	0.127353	0.0626518	2.03271	0.0420816	0.752844	Snx6	ENSG00000129515
ENSMUSG00000049717	242.674	0.237737	0.116962	2.03259	0.042094	0.752844	Lig4	ENSG00000174405
ENSMUSG00000008226	678.043	0.169125	0.0832238	2.03217	0.0421368	0.752844	Scrn3	ENSG00000144306
ENSMUSG00000022565	4922.38	0.0889933	0.0437968	2.03196	0.042158	0.752844	Plec	ENSG00000178209
ENSMUSG00000072941	281.939	-0.210248	0.103498	-2.03142	0.0422125	0.752844	Sod3	ENSG00000109610
ENSMUSG00000000804	3277.89	0.107964	0.0531571	2.03103	0.0422519	0.752844	Usp32	ENSG00000170832
ENSMUSG00000022677	681.052	-0.153495	0.0756045	-2.03023	0.0423327	0.752844	Fopnl	#N/A
ENSMUSG00000024747	30.0552	0.695605	0.342699	2.02978	0.0423784	NA	Aldh1a7	#N/A
ENSMUSG00000002983	160.801	0.336594	0.165877	2.02918	0.0424397	0.752844	Relb	ENSG00000104856
ENSMUSG00000021958	99.3204	0.323264	0.159396	2.02806	0.0425539	0.752844	Pinx1	ENSG00000254093
ENSMUSG00000001555	110.382	0.400562	0.197591	2.02723	0.0426393	0.752844	Fkbp10	ENSG00000141756
ENSMUSG00000036896	1022.23	-0.124234	0.0612926	-2.02691	0.0426721	0.752844	C1qc	ENSG00000159189
ENSMUSG00000022033	18.2298	-0.836642	0.412838	-2.02656	0.0427071	NA	Pbk	ENSG00000168078
ENSMUSG00000024991	3427.04	0.093886	0.0463343	2.02628	0.0427365	0.752844	Eif3a	ENSG00000107581
ENSMUSG00000004040	1228.18	0.137433	0.067833	2.02605	0.0427598	0.752844	Stat3	ENSG00000168610
ENSMUSG00000047371	211.353	-0.27998	0.13825	-2.02517	0.0428495	0.752844	Zfp768	ENSG00000169957
ENSMUSG00000025008	659.598	-0.142624	0.0704617	-2.02414	0.042956	0.752844	Tctn3	ENSG00000119977
ENSMUSG00000023032	2608.86	0.122949	0.0607622	2.02344	0.0430282	0.752844	Slc4a8	ENSG00000050438
ENSMUSG00000073650	49.8616	0.480278	0.23741	2.02299	0.0430737	0.752844	Catip	ENSG00000158428
ENSMUSG00000024640	2308.68	-0.107816	0.0533541	-2.02077	0.0433033	0.752844	Psat1	ENSG00000135069
ENSMUSG00000027580	210.836	0.297121	0.147033	2.02077	0.0433034	0.752844	Helz2	ENSG00000130589
ENSMUSG00000020166	1279.28	-0.119185	0.0589934	-2.02031	0.0433509	0.752844	Cnot2	ENSG00000111596
ENSMUSG00000054737	244.028	0.240233	0.118969	2.01929	0.0434571	0.752844	Zfp182	ENSG00000147118
ENSMUSG00000022228	1447.16	-0.115057	0.0569827	-2.01917	0.0434699	0.752844	Zscan26	ENSG00000197062
ENSMUSG00000042404	1260.3	-0.111164	0.0550591	-2.01899	0.0434882	0.752844	Dennd4b	ENSG00000198837
ENSMUSG00000027434	74.2515	-0.42371	0.209867	-2.01894	0.0434933	0.752844	Nkx2-2	ENSG00000125820
ENSMUSG00000015970	100.144	-0.372373	0.184482	-2.01847	0.0435419	0.752844	Chdh	ENSG00000016391
ENSMUSG00000070583	120.749	0.283848	0.14066	2.01798	0.0435937	0.752844	Fv1	#N/A
ENSMUSG00000028671	328.333	-0.225839	0.111945	-2.01741	0.0436528	0.752844	Gale	ENSG00000117308
ENSMUSG00000032883	4003.37	0.0957514	0.0474779	2.01676	0.0437207	0.752844	Acsl3	ENSG00000123983
ENSMUSG00000038963	78.9992	0.413463	0.205125	2.01566	0.0438357	0.752844	Slco4a1	ENSG00000101187
ENSMUSG00000055322	1087.39	0.134365	0.0666796	2.01509	0.0438951	0.752844	Tns1	ENSG00000079308
ENSMUSG00000062563	373.092	0.330804	0.164198	2.01466	0.04394	0.752844	Cys1	ENSG00000205795
ENSMUSG00000029368	78.3232	-0.395402	0.196268	-2.0146	0.0439466	0.752844	Alb	ENSG00000163631
ENSMUSG00000029598	1669.79	0.0964321	0.0478793	2.01407	0.0440026	0.752844	Plbd2	ENSG00000151176
ENSMUSG00000054027	2303.84	0.112347	0.0557816	2.01405	0.0440043	0.752844	Nt5dc3	ENSG00000111696
ENSMUSG00000028149	7056.19	0.0963576	0.0478487	2.0138	0.0440309	0.752844	Rap1gds1	ENSG00000138698
ENSMUSG00000056222	5263.8	0.139228	0.0691433	2.01361	0.0440502	0.752844	Spock1	ENSG00000152377
ENSMUSG00000031245	163.612	0.276077	0.137123	2.01335	0.0440782	0.752844	Hmgn5	ENSG00000198157
ENSMUSG00000025875	1117.52	0.137834	0.0684751	2.01291	0.0441237	0.752844	Tspan17	ENSG00000048140
ENSMUSG00000022525	513.417	-0.164791	0.0818869	-2.01242	0.0441758	0.752844	Plaat1	ENSG00000127252
ENSMUSG00000070871	349.092	-0.200114	0.0994615	-2.01197	0.0442228	0.752844	Ccnyl1	ENSG00000163249
ENSMUSG00000020806	31.856	0.588108	0.292304	2.01197	0.0442229	NA	Rhbdf2	ENSG00000129667
ENSMUSG00000070498	2913.74	0.101498	0.0504574	2.01156	0.0442662	0.752844	Tmem132b	ENSG00000139364
ENSMUSG00000048915	407.618	0.192379	0.0956683	2.0109	0.0443363	0.752844	Efna5	ENSG00000184349
ENSMUSG00000057835	55.1358	-0.426294	0.212039	-2.01045	0.0443837	0.752844	Zfp119a	#N/A
ENSMUSG00000050954	200.83	0.227518	0.11318	2.01023	0.0444067	0.752844	Zfp169	ENSG00000175787
ENSMUSG00000058135	2891.23	0.140922	0.0701029	2.01022	0.0444075	0.752844	Gstm1	ENSG00000134184
ENSMUSG00000032452	1381	0.13868	0.0690286	2.00903	0.0445344	0.752844	Clstn2	ENSG00000158258
ENSMUSG00000027680	1376.11	0.125712	0.0625739	2.00902	0.0445347	0.752844	Fxr1	ENSG00000114416
ENSMUSG00000030451	5599.96	0.0971151	0.0483462	2.00874	0.0445644	0.752844	Herc2	ENSG00000128731
ENSMUSG00000029207	862.594	0.121971	0.0607294	2.00843	0.0445972	0.752844	Apbb2	ENSG00000163697
ENSMUSG00000025582	10180.6	0.16911	0.0842413	2.00745	0.0447015	0.752844	Nptx1	ENSG00000171246
ENSMUSG00000048758	2191.33	-0.10716	0.0533897	-2.00713	0.0447362	0.752844	Rpl29	ENSG00000162244
ENSMUSG00000071042	261.906	-0.28876	0.143889	-2.00683	0.0447681	0.752844	Rasgrp3	ENSG00000152689
ENSMUSG00000045624	514.681	0.159401	0.0794418	2.00652	0.0448013	0.752844	Esf1	ENSG00000089048
ENSMUSG00000056608	1697.46	0.113965	0.0568017	2.00637	0.0448169	0.752844	Chd9	ENSG00000177200
ENSMUSG00000032589	10954.7	0.155069	0.0772898	2.00633	0.0448207	0.752844	Bsn	ENSG00000164061
ENSMUSG00000001829	1327.91	0.128167	0.0638839	2.00624	0.0448305	0.752844	Clpb	ENSG00000162129
ENSMUSG00000078768	55.5065	-0.480192	0.239349	-2.00624	0.0448305	0.752844	Zfp566	#N/A
ENSMUSG00000041468	284.704	-0.279748	0.139469	-2.00581	0.0448761	0.752844	Gpr12	ENSG00000132975
ENSMUSG00000027550	374.515	-0.192973	0.0962616	-2.00468	0.0449975	0.753156	Lrrcc1	ENSG00000133739
ENSMUSG00000040147	608.812	0.177478	0.0885454	2.00437	0.0450303	0.753156	Maob	ENSG00000069535
ENSMUSG00000039661	1704.01	-0.122278	0.0610162	-2.00402	0.045068	0.753156	Dusp26	ENSG00000133878
ENSMUSG00000035783	174.726	-0.336813	0.16815	-2.00304	0.0451725	0.753596	Acta2	ENSG00000107796
ENSMUSG00000041831	2.29861	-2.52957	1.26307	-2.00271	0.0452083	NA	Sytl3	ENSG00000164674
ENSMUSG00000027883	334.458	-0.196433	0.0980844	-2.0027	0.04521	0.753596	Gpsm2	ENSG00000121957
ENSMUSG00000068747	11834.5	0.0958188	0.0478947	2.00061	0.045434	0.755602	Sort1	ENSG00000134243
ENSMUSG00000030138	946.875	0.113357	0.0566734	2.00017	0.0454819	0.755602	Bms1	ENSG00000165733
ENSMUSG00000026586	145.229	-0.281806	0.14096	-1.9992	0.0455872	0.755602	Prrx1	ENSG00000116132
ENSMUSG00000022292	755.46	0.158304	0.0791933	1.99895	0.0456136	0.755602	Rrm2b	ENSG00000048392
ENSMUSG00000038936	1532.35	0.108877	0.0544739	1.99869	0.0456416	0.755602	Sccpdh	ENSG00000143653
ENSMUSG00000024304	2054.28	0.0905478	0.0453169	1.9981	0.0457054	0.755602	Cdh2	ENSG00000170558
ENSMUSG00000046491	14.2157	-0.851871	0.426377	-1.99793	0.0457242	NA	C1qtnf2	ENSG00000145861
ENSMUSG00000020018	191.744	-0.298619	0.149503	-1.9974	0.0457814	0.755602	Snrpf	ENSG00000139343
ENSMUSG00000024571	1688.34	-0.114248	0.0572123	-1.99691	0.045835	0.755602	Gm16286	#N/A
ENSMUSG00000002345	514.211	-0.163319	0.081807	-1.99639	0.0458915	0.755602	Borcs8	ENSG00000254901
ENSMUSG00000026159	2342.29	0.0893811	0.0447752	1.99622	0.04591	0.755602	Agfg1	ENSG00000173744
ENSMUSG00000031583	254.708	0.232325	0.116427	1.99545	0.0459934	0.756021	Wrn	ENSG00000165392
ENSMUSG00000039376	7.99557	-1.26408	0.6335	-1.9954	0.0459998	NA	Synpo2l	ENSG00000166317
ENSMUSG00000025225	83.0513	0.348634	0.17483	1.99414	0.0461369	0.756766	Nfkb2	ENSG00000077150
ENSMUSG00000021494	795.26	-0.139523	0.0699891	-1.99349	0.0462079	0.756766	Ddx41	ENSG00000183258
ENSMUSG00000040746	1334.07	-0.124439	0.0624241	-1.99344	0.0462129	0.756766	Rnf167	ENSG00000108523
ENSMUSG00000015312	408.622	-0.204107	0.102423	-1.99279	0.0462849	0.756994	Gadd45b	ENSG00000099860
ENSMUSG00000027665	1552.02	0.114467	0.0574982	1.99079	0.0465043	0.75746	Pik3ca	ENSG00000121879
ENSMUSG00000040430	1733.33	0.124438	0.0625122	1.99061	0.0465234	0.75746	Pitpnc1	ENSG00000154217
ENSMUSG00000038880	427.473	-0.178617	0.0897302	-1.9906	0.0465251	0.75746	Mrps34	ENSG00000074071
ENSMUSG00000021313	4716.91	0.147338	0.0740239	1.99041	0.0465459	0.75746	Ryr2	ENSG00000198626
ENSMUSG00000028246	815.164	0.143639	0.0721958	1.98957	0.0466382	0.75779	Faxc	ENSG00000146267
ENSMUSG00000035597	1222.43	-0.107984	0.0542861	-1.98917	0.0466824	0.75779	Prpf39	ENSG00000185246
ENSMUSG00000018334	1597.16	0.152279	0.0766665	1.98625	0.0470051	0.759746	Ksr1	ENSG00000141068
ENSMUSG00000047649	470.901	-0.15655	0.0788553	-1.98528	0.0471128	0.759746	Cd3eap	ENSG00000117877
ENSMUSG00000030754	1275.53	0.11695	0.0589111	1.98518	0.0471239	0.759746	Copb1	ENSG00000129083
ENSMUSG00000030432	257.834	-0.228913	0.11533	-1.98485	0.0471613	0.759746	Rpl28	ENSG00000108107
ENSMUSG00000040549	3078.45	0.0844253	0.0425425	1.98449	0.0472007	0.759746	Ckap5	ENSG00000175216
ENSMUSG00000060802	1488.27	0.110775	0.0558254	1.98432	0.0472204	0.759746	B2m	ENSG00000166710
ENSMUSG00000049624	487.343	0.193839	0.0977302	1.98341	0.0473214	0.759746	Slc17a5	ENSG00000119899
ENSMUSG00000063260	65.7494	-0.649678	0.327567	-1.98334	0.0473293	0.759746	Syt10	ENSG00000110975
ENSMUSG00000051650	89.9655	-0.38541	0.194342	-1.98316	0.04735	0.759746	B3gnt2	ENSG00000170340
ENSMUSG00000022475	1027.31	0.114431	0.0577107	1.98284	0.0473858	0.759746	Hdac7	ENSG00000061273
ENSMUSG00000033287	4196.15	-0.103655	0.0523042	-1.98177	0.0475047	0.760717	Kctd17	ENSG00000100379
ENSMUSG00000001131	26.4713	0.92076	0.464874	1.98066	0.0476289	NA	Timp1	ENSG00000102265
ENSMUSG00000064267	27.2948	-0.628282	0.317226	-1.98055	0.047642	NA	Hvcn1	ENSG00000122986
ENSMUSG00000106379	455.06	-0.267131	0.134939	-1.97964	0.0477436	0.760794	Lhfpl3	ENSG00000187416
ENSMUSG00000042901	766.337	-0.140541	0.071055	-1.97792	0.0479381	0.760794	Aida	ENSG00000186063
ENSMUSG00000027380	5.06585	1.46728	0.741835	1.9779	0.0479395	NA	Acoxl	ENSG00000153093
ENSMUSG00000029505	1735.93	0.121294	0.0613328	1.97764	0.0479694	0.760794	Ep400	ENSG00000183495
ENSMUSG00000022802	363.735	0.186208	0.094171	1.97734	0.0480029	0.760794	Lmln	ENSG00000185621
ENSMUSG00000058192	513.472	0.172403	0.087196	1.97719	0.0480197	0.760794	Zfp846	#N/A
ENSMUSG00000096188	3513.89	0.10675	0.054001	1.97682	0.0480625	0.760794	Cmtm4	ENSG00000183723
ENSMUSG00000002908	468.829	0.162154	0.0820309	1.97675	0.0480703	0.760794	Kcnn1	ENSG00000105642
ENSMUSG00000032496	4.17445	1.79578	0.909145	1.97524	0.0482409	NA	Ltf	ENSG00000012223
ENSMUSG00000043336	84.2431	-0.491342	0.248771	-1.97508	0.0482589	0.760794	Filip1l	ENSG00000168386
ENSMUSG00000030302	15534.5	0.106358	0.0538718	1.97427	0.0483507	0.760794	Atp2b2	ENSG00000157087
ENSMUSG00000078502	2.04586	-2.99648	1.5179	-1.9741	0.0483701	NA	Gm13212	#N/A
ENSMUSG00000047824	1377.56	0.103512	0.0524571	1.97327	0.0484648	0.760794	Pygo2	ENSG00000163348
ENSMUSG00000021730	1541.19	0.196032	0.0993447	1.97325	0.0484672	0.760794	Hcn1	ENSG00000164588
ENSMUSG00000050164	536.319	-0.18159	0.0920304	-1.97315	0.0484781	0.760794	Mchr1	ENSG00000128285
ENSMUSG00000038417	766.558	0.127966	0.0648572	1.97305	0.0484899	0.760794	Fig4	ENSG00000112367
ENSMUSG00000043110	5.56294	-1.45838	0.739213	-1.97288	0.0485094	NA	Lrrn4	ENSG00000125872
ENSMUSG00000009281	59.8616	-0.517935	0.262637	-1.97205	0.0486037	0.760794	Rarres2	ENSG00000106538
ENSMUSG00000026024	867.163	0.130784	0.0663564	1.97094	0.0487308	0.760794	Als2	ENSG00000003393
ENSMUSG00000025010	213.402	-0.216366	0.109816	-1.97027	0.0488075	0.760794	Ccnj	ENSG00000107443
ENSMUSG00000033099	470.599	-0.149346	0.075835	-1.96935	0.0489125	0.760794	Nol12	ENSG00000273899
ENSMUSG00000036053	1146.67	0.127616	0.0648026	1.9693	0.0489182	0.760794	Fmnl2	ENSG00000157827
ENSMUSG00000109655	1.05	3.41169	1.73244	1.9693	0.0489185	NA	Gm29735	#N/A
ENSMUSG00000037605	1298.49	0.125497	0.0637354	1.96903	0.0489493	0.760794	Adgrl3	ENSG00000150471
ENSMUSG00000030757	660.943	-0.183093	0.0930027	-1.96869	0.0489889	0.760794	Zkscan2	ENSG00000155592
ENSMUSG00000001157	744.351	0.127644	0.0648537	1.96819	0.049046	0.760794	Gmcl1	ENSG00000087338
ENSMUSG00000047675	1191.96	-0.134604	0.0683994	-1.96792	0.0490777	0.760794	Rps8	ENSG00000142937
ENSMUSG00000027808	1104.83	0.130254	0.0661893	1.9679	0.0490792	0.760794	Serp1	ENSG00000120742
ENSMUSG00000021758	89.0256	0.367494	0.186776	1.96757	0.0491175	0.760794	Ddx4	ENSG00000152670
ENSMUSG00000028015	579.271	0.185309	0.0941919	1.96736	0.0491415	0.760794	Ctso	ENSG00000256043
ENSMUSG00000027306	96.7605	0.33063	0.168182	1.96591	0.0493093	0.760794	Nusap1	ENSG00000137804
ENSMUSG00000030775	16.9725	-0.768248	0.390787	-1.9659	0.04931	NA	Trat1	ENSG00000163519
ENSMUSG00000031376	2016.51	0.105483	0.0536563	1.9659	0.0493103	0.760794	Atp2b3	ENSG00000067842
ENSMUSG00000027663	2433.72	0.115971	0.0590055	1.96542	0.0493651	0.760794	Zmat3	ENSG00000172667
ENSMUSG00000022594	9515.83	0.103201	0.0525111	1.96532	0.0493766	0.760794	Lynx1	#N/A
ENSMUSG00000016356	153.767	0.308921	0.157191	1.96526	0.0493841	0.760794	Col20a1	ENSG00000101203
ENSMUSG00000021097	1789.93	0.171929	0.0874896	1.96514	0.0493978	0.760794	Clmn	ENSG00000165959
ENSMUSG00000041064	7.54469	1.22281	0.622263	1.9651	0.049403	NA	Pif1	ENSG00000140451
ENSMUSG00000028001	4.8668	-1.61921	0.824154	-1.9647	0.0494492	NA	Fga	#N/A
ENSMUSG00000073805	226.482	-0.257541	0.131143	-1.96381	0.0495519	0.760794	Insyn2a	ENSG00000188916
ENSMUSG00000096687	316.751	0.193038	0.0983074	1.96362	0.0495743	0.760794	Mfsd4b4	#N/A
ENSMUSG00000016319	3827.31	-0.10414	0.0530368	-1.96355	0.0495824	0.760794	Slc25a5	ENSG00000005022
ENSMUSG00000029468	171.535	-0.31904	0.162488	-1.96347	0.0495915	0.760794	P2rx7	ENSG00000089041
ENSMUSG00000040502	605.327	-0.164822	0.0839514	-1.96331	0.0496106	0.760794	Marchf9	ENSG00000139266
ENSMUSG00000062198	216.686	-0.246436	0.125621	-1.96174	0.0497931	0.762695	2700097O09Rik	#N/A
ENSMUSG00000079286	4.87461	-1.53322	0.781958	-1.96074	0.0499095	NA	Gm11084	#N/A
ENSMUSG00000020376	3882.64	0.0826615	0.042199	1.95885	0.0501304	0.766496	Rnf130	ENSG00000113269
ENSMUSG00000031398	847.755	-0.142911	0.0729664	-1.95858	0.0501617	0.766496	Plxna3	ENSG00000130827
ENSMUSG00000057093	329.272	0.186796	0.0953962	1.9581	0.0502177	0.766496	Zfp607b	#N/A
ENSMUSG00000051427	903.056	0.126813	0.0647861	1.95741	0.0502992	0.766668	Ccdc157	ENSG00000187860
ENSMUSG00000105078	8.04572	-1.13994	0.582541	-1.95684	0.0503658	NA	Vamp9	#N/A
ENSMUSG00000021822	55.577	-0.442039	0.225909	-1.95671	0.050381	0.766668	Plau	ENSG00000122861
ENSMUSG00000042712	1223.57	-0.116835	0.0597161	-1.95651	0.0504054	0.766668	Tceal9	ENSG00000185222
ENSMUSG00000037706	4866.4	0.0876261	0.044808	1.95559	0.0505133	0.767339	Cd81	ENSG00000110651
ENSMUSG00000040312	151.199	-0.274553	0.140446	-1.95487	0.0505988	0.767339	Cchcr1	ENSG00000204536
ENSMUSG00000044250	116.966	-0.326524	0.167056	-1.95458	0.0506325	0.767339	Pced1b	ENSG00000179715
ENSMUSG00000022769	554.458	0.43834	0.224405	1.95334	0.0507789	0.767339	Sdf2l1	ENSG00000128228
ENSMUSG00000047591	58.86	-0.537704	0.275327	-1.95297	0.0508237	0.767339	Mafa	ENSG00000182759
ENSMUSG00000003746	787.743	-0.137849	0.0705921	-1.95275	0.0508487	0.767339	Man1a	ENSG00000111885
ENSMUSG00000026531	562.179	-0.215752	0.110519	-1.95217	0.0509175	0.767339	Mptx1	#N/A
ENSMUSG00000021262	2801.94	-0.0987379	0.0505791	-1.95215	0.0509204	0.767339	Evl	ENSG00000196405
ENSMUSG00000051527	584.593	-0.176549	0.0905634	-1.94946	0.051241	0.770059	Usp29	ENSG00000131864
ENSMUSG00000040247	12.5491	-1.04783	0.537624	-1.94899	0.051296	NA	Tbc1d10c	ENSG00000175463
ENSMUSG00000024446	282.299	-0.237462	0.12184	-1.94896	0.0513007	0.770059	Rpp21	ENSG00000241370
ENSMUSG00000051262	59.8097	0.482569	0.247608	1.94892	0.0513045	0.770059	Nat8f3	#N/A
ENSMUSG00000039913	978.357	0.149122	0.0765377	1.94834	0.0513743	0.770059	Pak7	#N/A
ENSMUSG00000018507	445.14	0.184615	0.0947637	1.94816	0.0513963	0.770059	Trpv2	ENSG00000187688
ENSMUSG00000028778	74.5508	0.395591	0.203122	1.94755	0.0514684	0.770253	Hcrtr1	ENSG00000121764
ENSMUSG00000037669	784.395	0.154628	0.0794572	1.94606	0.0516477	0.77172	Ldah	ENSG00000118961
ENSMUSG00000068748	4715.21	-0.0800473	0.0411419	-1.94564	0.0516978	0.77172	Ptprz1	ENSG00000106278
ENSMUSG00000051495	793.149	-0.136968	0.0704343	-1.94463	0.0518201	0.77172	Irf2bp2	ENSG00000168264
ENSMUSG00000038000	710.185	-0.140811	0.0724246	-1.94424	0.0518667	0.77172	Acd	ENSG00000102977
ENSMUSG00000018217	417.105	-0.191328	0.0984086	-1.94422	0.051869	0.77172	Pmp22	ENSG00000109099
ENSMUSG00000022892	33692.4	0.0746098	0.0383838	1.94378	0.0519216	0.77172	App	ENSG00000142192
ENSMUSG00000060227	2125.8	0.114868	0.0591213	1.94292	0.0520258	0.771801	Casc4	#N/A
ENSMUSG00000035476	490.124	0.158099	0.0813788	1.94276	0.0520455	0.771801	Tab3	ENSG00000157625
ENSMUSG00000044819	5.92418	-1.30747	0.673135	-1.94236	0.0520931	NA	Oxgr1	ENSG00000165621
ENSMUSG00000046589	2.20509	-2.42577	1.2491	-1.94201	0.0521359	NA	Lrrc8e	ENSG00000171017
ENSMUSG00000038861	823.867	-0.122104	0.0628926	-1.94147	0.0522018	0.772218	Pi4kb	ENSG00000143393
ENSMUSG00000037053	2.08318	2.77294	1.42844	1.94124	0.0522294	NA	Azgp1	ENSG00000160862
ENSMUSG00000037860	39.4835	-0.48845	0.251688	-1.9407	0.0522949	NA	Aim2	ENSG00000163568
ENSMUSG00000059534	1915.62	-0.108566	0.0559447	-1.9406	0.0523073	0.772218	Uqcr10	ENSG00000184076
ENSMUSG00000037426	1192.78	0.102504	0.0528421	1.93982	0.0524012	0.772218	Depdc5	ENSG00000100150
ENSMUSG00000062456	1068.4	-0.118994	0.0613707	-1.93894	0.0525083	0.772218	Rpl9-ps6	#N/A
ENSMUSG00000039016	1159.91	-0.109813	0.0566424	-1.9387	0.0525381	0.772218	Timm8b	ENSG00000150779
ENSMUSG00000030400	428.037	-0.177969	0.0917987	-1.93869	0.0525397	0.772218	Ercc2	ENSG00000104884
ENSMUSG00000068284	1347.88	0.122416	0.0631458	1.93862	0.0525476	0.772218	Usf3	ENSG00000176542
ENSMUSG00000022090	211.687	0.302594	0.156087	1.93862	0.0525476	0.772218	Pdlim2	ENSG00000120913
ENSMUSG00000109305	15.5729	0.786808	0.406108	1.93744	0.0526919	NA	Smim38	ENSG00000284713
ENSMUSG00000024302	3276.54	0.0985148	0.0508495	1.93738	0.0526991	0.772851	Dtna	ENSG00000134769
ENSMUSG00000059475	520.446	0.15454	0.079771	1.9373	0.0527092	0.772851	Zfp426	ENSG00000130818
ENSMUSG00000030364	38.2258	-0.581511	0.300234	-1.93686	0.0527627	NA	Clec2h	#N/A
ENSMUSG00000014164	2016.6	0.145589	0.0751881	1.93633	0.0528276	0.773446	Klhl3	ENSG00000146021
ENSMUSG00000004032	2090.62	-0.118828	0.0614031	-1.93521	0.0529648	0.773446	Gstm5	ENSG00000134202
ENSMUSG00000027709	512.573	0.159822	0.0825981	1.93494	0.0529982	0.773446	Mccc1	ENSG00000078070
ENSMUSG00000068587	31.4583	-0.628047	0.324602	-1.93482	0.0530123	NA	Mgam	ENSG00000257335
ENSMUSG00000075478	1836.08	0.112194	0.0580056	1.93419	0.05309	0.773446	Slitrk1	ENSG00000178235
ENSMUSG00000074681	1.49699	3.04028	1.5722	1.93378	0.0531404	NA	Defb23	ENSG00000125903
ENSMUSG00000041488	796.82	-0.132031	0.0682907	-1.93337	0.0531902	0.773446	Stx3	ENSG00000166900
ENSMUSG00000038312	463.613	-0.167507	0.0866411	-1.93335	0.0531934	0.773446	Edem2	ENSG00000088298
ENSMUSG00000035498	16.4548	-0.768435	0.397512	-1.93311	0.0532226	NA	Cdcp1	ENSG00000163814
ENSMUSG00000034867	898.893	0.130036	0.0672715	1.933	0.0532357	0.773446	Ankrd27	ENSG00000105186
ENSMUSG00000048578	3506.28	0.135072	0.0698794	1.93293	0.0532448	0.773446	Mlec	ENSG00000110917
ENSMUSG00000032017	630.379	0.188831	0.0977128	1.93251	0.0532968	0.773446	Grik4	ENSG00000149403
ENSMUSG00000036565	7836.32	0.103798	0.0537222	1.93213	0.0533432	0.773446	Ttyh3	ENSG00000136295
ENSMUSG00000033295	2602.63	0.104082	0.0539225	1.93022	0.0535794	0.775983	Ptprf	ENSG00000142949
ENSMUSG00000022383	52.1851	0.428966	0.222378	1.92899	0.0537316	0.775983	Ppara	ENSG00000186951
ENSMUSG00000012076	1301.07	-0.0988399	0.0512434	-1.92883	0.0537516	0.775983	Brms1l	ENSG00000100916
ENSMUSG00000030105	4515.84	0.0843182	0.0437282	1.92824	0.0538257	0.775983	Arl8b	ENSG00000134108
ENSMUSG00000033763	4546.78	-0.0971065	0.0503733	-1.92774	0.0538878	0.775983	Mtss2	ENSG00000132613
ENSMUSG00000020297	14570.2	-0.104244	0.0541129	-1.92641	0.0540534	0.775983	Nsg2	ENSG00000170091
ENSMUSG00000001089	2117.2	0.128069	0.0664842	1.92631	0.0540652	0.775983	Luzp1	ENSG00000169641
ENSMUSG00000030592	928.468	-0.246434	0.127935	-1.92625	0.0540728	0.775983	Ryr1	ENSG00000196218
ENSMUSG00000060938	2240.28	-0.0920266	0.0477789	-1.92609	0.0540929	0.775983	Rpl26	ENSG00000161970
ENSMUSG00000026171	891.795	-0.116262	0.0603669	-1.92593	0.0541134	0.775983	Rnf25	ENSG00000163481
ENSMUSG00000026425	2025.77	0.108503	0.0563577	1.92525	0.0541978	0.776338	Srgap2	#N/A
ENSMUSG00000029267	1006.84	-0.128313	0.0666948	-1.92389	0.0543687	0.777932	Mtf2	ENSG00000143033
ENSMUSG00000000359	8.491	-1.07829	0.560736	-1.92299	0.0544813	NA	Rem1	ENSG00000088320
ENSMUSG00000040857	1511.57	-0.130208	0.0677455	-1.92202	0.0546037	0.778464	Erf	ENSG00000105722
ENSMUSG00000018659	804.032	-0.144364	0.0751289	-1.92155	0.0546625	0.778464	Pnpo	ENSG00000108439
ENSMUSG00000043301	412.861	0.253053	0.1317	1.92144	0.0546763	0.778464	Kcnj6	ENSG00000157542
ENSMUSG00000057963	1480.53	0.127438	0.0663262	1.92139	0.0546829	0.778464	Itpk1	ENSG00000100605
ENSMUSG00000037474	268.933	-0.206224	0.107341	-1.92122	0.0547045	0.778464	Dtl	ENSG00000143476
ENSMUSG00000043085	22.8477	0.726181	0.378128	1.92047	0.0547992	NA	Tmem82	ENSG00000162460
ENSMUSG00000001521	484.414	0.158811	0.0826992	1.92035	0.0548143	0.778832	Tulp3	ENSG00000078246
ENSMUSG00000060036	1154.56	-0.11642	0.0606335	-1.92006	0.0548499	0.778832	Rpl3	ENSG00000100316
ENSMUSG00000048126	93.4552	-0.326407	0.170079	-1.91915	0.0549656	0.779626	Col6a3	ENSG00000163359
ENSMUSG00000020534	78.1399	0.351276	0.183244	1.91698	0.0552401	0.780843	Shmt1	ENSG00000176974
ENSMUSG00000031731	1693.8	0.108916	0.0568264	1.91665	0.055282	0.780843	Ap1g1	ENSG00000166747
ENSMUSG00000037126	13798.9	-0.0961346	0.0501636	-1.91642	0.0553116	0.780843	Psd	ENSG00000059915
ENSMUSG00000039953	33108.7	0.0999629	0.0521663	1.91623	0.0553354	0.780843	Clstn1	ENSG00000171603
ENSMUSG00000029765	2118.26	0.143255	0.0747642	1.91609	0.0553542	0.780843	Plxna4	ENSG00000221866
ENSMUSG00000002059	372.913	-0.257909	0.134659	-1.91527	0.0554581	0.780843	Rab34	ENSG00000109113
ENSMUSG00000042165	642.31	-0.150642	0.0786676	-1.91492	0.0555024	0.780843	Gm9774	#N/A
ENSMUSG00000023026	1726.51	0.126401	0.0660162	1.9147	0.0555306	0.780843	Dip2b	ENSG00000066084
ENSMUSG00000026676	570.201	0.225102	0.117637	1.91354	0.0556794	0.781674	Ccdc3	ENSG00000151468
ENSMUSG00000020181	1803.04	0.105775	0.0552919	1.91303	0.0557441	0.781674	Nav3	ENSG00000067798
ENSMUSG00000048058	199.071	-0.288412	0.150778	-1.91283	0.0557696	0.781674	Ldlrad3	ENSG00000179241
ENSMUSG00000001496	24.2978	-1.01236	0.52946	-1.91206	0.0558686	NA	Nkx2-1	ENSG00000136352
ENSMUSG00000038732	57.5462	-0.379127	0.198343	-1.91148	0.0559433	0.782118	Mboat1	ENSG00000172197
ENSMUSG00000022329	265.556	0.250023	0.130905	1.90995	0.0561391	0.782118	Stk3	ENSG00000104375
ENSMUSG00000029784	3.57539	-1.80216	0.943667	-1.90974	0.0561663	NA	Ssmem1	ENSG00000165120
ENSMUSG00000050052	418.464	-0.165642	0.0867379	-1.90969	0.0561737	0.782118	Tdrp	ENSG00000180190
ENSMUSG00000030842	1300.43	-0.109007	0.0570863	-1.90951	0.0561968	0.782118	Lamtor1	ENSG00000149357
ENSMUSG00000000782	111.483	-0.441165	0.231139	-1.90866	0.0563061	0.782118	Tcf7	ENSG00000081059
ENSMUSG00000029212	2446.98	0.130014	0.0681184	1.90865	0.0563071	0.782118	Gabrb1	ENSG00000163288
ENSMUSG00000024566	1664.53	-0.0966393	0.0506395	-1.90838	0.0563424	0.782118	Atp9b	ENSG00000166377
ENSMUSG00000034931	852.908	0.11441	0.0599621	1.90804	0.0563866	0.782118	Dhx8	ENSG00000067596
ENSMUSG00000031654	137.618	-0.38741	0.20305	-1.90795	0.0563971	0.782118	Cbln1	ENSG00000102924
ENSMUSG00000026701	4525.1	0.122126	0.06401	1.90792	0.0564013	0.782118	Prdx6	ENSG00000117592
ENSMUSG00000022684	848.826	0.12905	0.0676634	1.90724	0.0564892	0.782482	Bfar	ENSG00000103429
ENSMUSG00000022762	1420.77	0.146551	0.0769044	1.90562	0.0566994	0.782482	Ncam2	ENSG00000154654
ENSMUSG00000003970	5581.67	-0.0919732	0.0482653	-1.90558	0.0567053	0.782482	Rpl8	ENSG00000161016
ENSMUSG00000025198	571.059	-0.158536	0.0832269	-1.90486	0.0567979	0.782482	Erlin1	ENSG00000107566
ENSMUSG00000037761	208.331	-0.213742	0.112215	-1.90475	0.0568119	0.782482	Actr5	ENSG00000101442
ENSMUSG00000042063	344.076	-0.171402	0.0899988	-1.90449	0.0568464	0.782482	Zfp386	#N/A
ENSMUSG00000030659	302.844	0.195726	0.102816	1.90366	0.0569544	0.782482	Nucb2	ENSG00000070081
ENSMUSG00000029804	4235.92	0.123388	0.0648179	1.90361	0.0569607	0.782482	Herc3	ENSG00000138641
ENSMUSG00000103906	150.522	-0.262011	0.137643	-1.90356	0.0569678	0.782482	Tigd5	ENSG00000179886
ENSMUSG00000037151	610.732	0.135647	0.0713092	1.90223	0.0571411	0.782521	Lrrc20	ENSG00000172731
ENSMUSG00000027864	1183.08	0.142365	0.0748436	1.90216	0.0571498	0.782521	Ptgfrn	ENSG00000134247
ENSMUSG00000042677	30.5435	0.574852	0.302217	1.90212	0.057156	NA	Zc3h12a	ENSG00000163874
ENSMUSG00000027430	879.217	-0.113927	0.0599008	-1.90193	0.0571806	0.782521	Dtd1	ENSG00000125821
ENSMUSG00000032268	22.1764	0.714121	0.375475	1.90191	0.0571827	NA	Tmprss5	ENSG00000166682
ENSMUSG00000021661	668.905	-0.130932	0.0688742	-1.90104	0.0572974	0.782521	Ankra2	ENSG00000164331
ENSMUSG00000023953	117.112	0.280473	0.14754	1.90099	0.0573027	0.782521	Polh	ENSG00000170734
ENSMUSG00000037469	40.1389	0.539016	0.283733	1.89973	0.0574681	NA	Acp7	ENSG00000183760
ENSMUSG00000021453	424.213	-0.257366	0.135509	-1.89926	0.0575309	0.782521	Gadd45g	ENSG00000130222
ENSMUSG00000028255	962.468	-0.223442	0.117692	-1.89853	0.0576261	0.782521	Clca1	ENSG00000016490
ENSMUSG00000060924	1566.28	0.150871	0.0794672	1.89853	0.0576267	0.782521	Csmd1	ENSG00000183117
ENSMUSG00000029703	355.708	0.165029	0.0869547	1.89787	0.0577126	0.782521	Lrwd1	ENSG00000161036
ENSMUSG00000033910	2045.34	-0.17454	0.0919701	-1.89779	0.0577234	0.782521	Gucy1a1	ENSG00000164116
ENSMUSG00000034854	653.38	0.146282	0.0770818	1.89775	0.0577293	0.782521	Mfsd12	ENSG00000161091
ENSMUSG00000024112	2194.68	-0.166986	0.0879931	-1.89772	0.0577331	0.782521	Cacna1h	ENSG00000196557
ENSMUSG00000078193	1288.71	-0.117869	0.0621223	-1.89737	0.0577786	0.782521	Gm2000	#N/A
ENSMUSG00000050397	22.1371	-0.783161	0.412771	-1.89732	0.0577852	NA	Foxl2	ENSG00000183770
ENSMUSG00000047730	428.336	-0.189804	0.100072	-1.89668	0.0578706	0.782521	Fcgbp	#N/A
ENSMUSG00000020114	3022.75	0.0746601	0.0393675	1.89649	0.0578951	0.782521	Cand1	ENSG00000111530
ENSMUSG00000024068	1272.26	0.123156	0.0649606	1.89585	0.0579799	0.782521	Spast	ENSG00000021574
ENSMUSG00000041075	139.359	-0.267709	0.141244	-1.89536	0.058045	0.782521	Fzd7	ENSG00000155760
ENSMUSG00000018411	11541.2	0.0672129	0.0354659	1.89514	0.0580733	0.782521	Mapt	ENSG00000186868
ENSMUSG00000068699	48.5926	0.506091	0.267086	1.89486	0.0581113	0.782521	Flnc	ENSG00000128591
ENSMUSG00000024925	550.326	-0.179496	0.0947995	-1.89343	0.0583011	0.784115	Rnaseh2c	ENSG00000172922
ENSMUSG00000040260	2529.04	0.136321	0.0720111	1.89306	0.0583499	0.784115	Daam2	ENSG00000146122
ENSMUSG00000024056	7.40695	-1.11248	0.587751	-1.89277	0.0583887	NA	Ndc80	ENSG00000080986
ENSMUSG00000023051	421.424	-0.17846	0.0943584	-1.8913	0.0585847	0.784994	Tarbp2	ENSG00000139546
ENSMUSG00000002661	248.665	-0.218986	0.115812	-1.89088	0.0586409	0.784994	Alkbh7	ENSG00000125652
ENSMUSG00000027828	2587.35	0.0843364	0.0446024	1.89085	0.0586446	0.784994	Ssr3	ENSG00000114850
ENSMUSG00000030688	1538.95	-0.150123	0.0793984	-1.89076	0.0586562	0.784994	Stard10	ENSG00000214530
ENSMUSG00000013858	2769.24	-0.083054	0.0439414	-1.89011	0.0587436	0.785357	Tmem259	ENSG00000182087
ENSMUSG00000063821	2.25642	2.28202	1.20749	1.88989	0.0587723	NA	Dupd1	ENSG00000188716
ENSMUSG00000025577	79.7973	-0.375615	0.198778	-1.88962	0.0588088	0.785423	Cbx2	ENSG00000173894
ENSMUSG00000092622	10.2171	-1.00415	0.531418	-1.88957	0.0588149	NA	Khdc3	#N/A
ENSMUSG00000022641	614.348	0.15575	0.0824448	1.88914	0.0588734	0.785481	Bbx	ENSG00000114439
ENSMUSG00000019838	68.1394	0.39234	0.207778	1.88827	0.05899	0.786186	Slc16a10	ENSG00000112394
ENSMUSG00000058600	617.591	-0.160515	0.085028	-1.88779	0.0590546	0.786186	Rpl30	ENSG00000156482
ENSMUSG00000041718	202.341	-0.216751	0.114842	-1.8874	0.0591072	0.786186	Alg13	ENSG00000101901
ENSMUSG00000063887	1118.06	0.125891	0.0667399	1.88629	0.0592554	0.787354	Nlgn1	ENSG00000169760
ENSMUSG00000028172	35.7422	-0.715595	0.379469	-1.88578	0.0593248	NA	Tacr3	ENSG00000169836
ENSMUSG00000054619	803.062	0.171198	0.0908132	1.88517	0.059407	0.788565	Mettl7a1	#N/A
ENSMUSG00000035478	2466.73	-0.104754	0.0556116	-1.88368	0.0596084	0.79005	Mbd3	ENSG00000071655
ENSMUSG00000005968	35.343	0.525578	0.279038	1.88353	0.059628	NA	Tuft1	ENSG00000143367
ENSMUSG00000046671	1252.24	-0.101695	0.0539942	-1.88344	0.0596402	0.79005	Mtfr1l	ENSG00000117640
ENSMUSG00000041571	12922	-0.0984846	0.0523164	-1.88248	0.0597705	0.790973	Selenow	ENSG00000178980
ENSMUSG00000032698	374.921	-0.292491	0.155446	-1.88162	0.0598879	0.791723	Lmo2	ENSG00000135363
ENSMUSG00000030316	170.225	-0.28231	0.150073	-1.88115	0.059952	0.791767	Tamm41	ENSG00000144559
ENSMUSG00000096001	36.1899	-0.494085	0.262791	-1.88015	0.0600882	NA	2610528A11Rik	ENSG00000188373
ENSMUSG00000045589	7021.58	0.126292	0.0671774	1.87998	0.0601109	0.792637	Frrs1l	ENSG00000260230
ENSMUSG00000035948	10.4005	0.954691	0.507938	1.87954	0.0601702	NA	Acss3	ENSG00000111058
ENSMUSG00000038331	1275.45	0.217641	0.115802	1.87942	0.0601874	0.792637	Satb2	ENSG00000119042
ENSMUSG00000014550	1167.8	0.115626	0.0615373	1.87896	0.0602502	0.792637	Rbsn	ENSG00000131381
ENSMUSG00000018822	12.9293	-0.879365	0.468013	-1.87894	0.0602533	NA	Sfrp5	ENSG00000120057
ENSMUSG00000022295	4866.87	0.0980293	0.0521845	1.87851	0.060311	0.792637	Atp6v1c1	ENSG00000155097
ENSMUSG00000020745	11628.8	0.0802303	0.0427113	1.87843	0.0603219	0.792637	Pafah1b1	ENSG00000007168
ENSMUSG00000031220	3.66595	1.87728	0.999401	1.87841	0.0603254	NA	Awat2	ENSG00000147160
ENSMUSG00000020732	53.6336	-0.744758	0.397142	-1.87529	0.0607522	0.795163	Rab37	ENSG00000172794
ENSMUSG00000022421	21939.7	0.15495	0.0826479	1.87483	0.0608166	0.795163	Nptxr	ENSG00000221890
ENSMUSG00000032399	7693.31	-0.0735045	0.0392241	-1.87396	0.0609354	0.795163	Rpl4	ENSG00000174444
ENSMUSG00000030590	303.455	-0.202095	0.107846	-1.87392	0.060942	0.795163	Fam98c	ENSG00000130244
ENSMUSG00000021814	1986.15	0.129275	0.0690127	1.8732	0.0610402	0.795163	Anxa7	ENSG00000138279
ENSMUSG00000031239	841.718	-0.203469	0.108638	-1.8729	0.0610816	0.795163	Itm2a	ENSG00000078596
ENSMUSG00000037386	2149.02	0.104711	0.0559213	1.87247	0.0611414	0.795163	Rims2	ENSG00000176406
ENSMUSG00000022415	13495.5	0.0938466	0.050131	1.87203	0.0612029	0.795163	Syngr1	ENSG00000100321
ENSMUSG00000002289	68.8652	0.418106	0.223352	1.87196	0.061212	0.795163	Angptl4	ENSG00000167772
ENSMUSG00000025280	648.057	-0.136816	0.0730973	-1.8717	0.0612487	0.795163	Polr3a	ENSG00000148606
ENSMUSG00000034402	201.417	0.272858	0.145906	1.8701	0.0614697	0.795163	Kcnh5	ENSG00000140015
ENSMUSG00000005483	1878.67	0.212292	0.113529	1.86994	0.0614926	0.795163	Dnajb1	ENSG00000132002
ENSMUSG00000006494	1336.9	0.109106	0.0583761	1.86902	0.0616207	0.795163	Pdk1	ENSG00000152256
ENSMUSG00000029027	242.832	-0.207052	0.110817	-1.86841	0.0617056	0.795163	Dffb	ENSG00000169598
ENSMUSG00000030286	1539.7	0.113519	0.060765	1.86817	0.0617386	0.795163	Emc3	ENSG00000125037
ENSMUSG00000001983	231.449	0.214568	0.114892	1.86756	0.0618238	0.795163	Taco1	ENSG00000136463
ENSMUSG00000068115	149.017	0.268402	0.143741	1.86725	0.061866	0.795163	Ninl	ENSG00000101004
ENSMUSG00000006930	3751.38	-0.297276	0.159219	-1.86709	0.0618886	0.795163	Hap1	ENSG00000173805
ENSMUSG00000040945	2584.11	-0.103606	0.055521	-1.86607	0.062031	0.795163	Rcc2	ENSG00000179051
ENSMUSG00000087006	672.502	-0.256535	0.137477	-1.86602	0.0620386	0.795163	Gm13889	ENSG00000187479
ENSMUSG00000003378	6279.3	-0.067741	0.0363077	-1.86575	0.0620762	0.795163	Grik5	ENSG00000105737
ENSMUSG00000000826	8230.31	0.0719283	0.038559	1.86541	0.0621243	0.795163	Dnajc5	ENSG00000101152
ENSMUSG00000017765	402.249	0.171004	0.0916715	1.86539	0.0621261	0.795163	Slc12a4	ENSG00000124067
ENSMUSG00000014243	159.538	0.267919	0.143638	1.86524	0.0621475	0.795163	Zswim7	ENSG00000214941
ENSMUSG00000005803	138.145	-0.29439	0.157851	-1.86499	0.0621832	0.795163	Sqor	ENSG00000137767
ENSMUSG00000041020	3272.06	0.0923708	0.0495306	1.86493	0.0621918	0.795163	Map7d2	ENSG00000184368
ENSMUSG00000079357	7.67836	-1.05981	0.568454	-1.86437	0.0622702	NA	Gm11100	ENSG00000163632
ENSMUSG00000025332	1416.77	0.100399	0.0538639	1.86393	0.0623311	0.795163	Kdm5c	ENSG00000126012
ENSMUSG00000030271	117.106	-0.283886	0.152339	-1.86351	0.0623901	0.795163	Ogg1	ENSG00000114026
ENSMUSG00000037253	906.039	0.120311	0.064575	1.86312	0.0624448	0.795163	Mex3c	ENSG00000176624
ENSMUSG00000019852	3054.75	0.104138	0.0558988	1.86298	0.062465	0.795163	Arfgef3	ENSG00000112379
ENSMUSG00000042734	1237.97	0.10762	0.0577777	1.86266	0.0625108	0.795163	Ttc9	ENSG00000133985
ENSMUSG00000028167	21.6571	0.745795	0.400433	1.86247	0.062537	NA	Bdh2	ENSG00000164039
ENSMUSG00000003814	10864.5	0.144571	0.07764	1.86207	0.0625928	0.795163	Calr	ENSG00000179218
ENSMUSG00000099583	19.6901	0.794556	0.426739	1.86193	0.0626135	NA	H3c4	#N/A
ENSMUSG00000018442	669.939	0.149842	0.0805001	1.86138	0.0626899	0.795163	Derl2	ENSG00000072849
ENSMUSG00000095440	36.0004	-0.506439	0.27208	-1.86136	0.0626932	NA	Fignl2	ENSG00000261308
ENSMUSG00000032028	16.3266	-0.753983	0.405234	-1.86061	0.0627994	NA	Nxpe2	ENSG00000204361
ENSMUSG00000003051	40.4274	-0.483833	0.260066	-1.86043	0.0628253	NA	Elf3	ENSG00000163435
ENSMUSG00000032575	1304.59	0.216728	0.116499	1.86034	0.0628368	0.795163	Manf	ENSG00000145050
ENSMUSG00000020817	3061.24	0.0887991	0.047742	1.85998	0.0628884	0.795163	Rabep1	ENSG00000029725
ENSMUSG00000079620	7.17699	-1.22476	0.658621	-1.85959	0.0629441	NA	Muc4	ENSG00000145113
ENSMUSG00000020900	6869.97	0.08672	0.0466566	1.85869	0.0630715	0.795163	Myh10	ENSG00000133026
ENSMUSG00000062054	206.873	-0.222544	0.119758	-1.85829	0.0631285	0.795163	Iah1	ENSG00000134330
ENSMUSG00000039041	670.482	-0.126562	0.068155	-1.85697	0.0633147	0.795163	Adrm1	ENSG00000130706
ENSMUSG00000020547	646.97	-0.132993	0.0716288	-1.85669	0.0633549	0.795163	Bzw2	ENSG00000136261
ENSMUSG00000029402	201.056	-0.225736	0.12162	-1.85608	0.0634424	0.795163	Snrnp35	ENSG00000184209
ENSMUSG00000038280	1136.04	0.114664	0.0617825	1.85594	0.0634626	0.795163	Ostm1	ENSG00000081087
ENSMUSG00000043668	235.069	-0.223102	0.120241	-1.85545	0.0635321	0.795163	Tox3	ENSG00000103460
ENSMUSG00000035835	1629.03	-0.14345	0.0773292	-1.85505	0.0635891	0.795163	Plppr3	ENSG00000129951
ENSMUSG00000029211	2108.52	-0.109691	0.0591435	-1.85466	0.0636444	0.795163	Gabra4	ENSG00000109158
ENSMUSG00000035376	642.245	0.149552	0.0806364	1.85465	0.0636467	0.795163	Hacd2	ENSG00000206527
ENSMUSG00000006576	4733.08	-0.094549	0.0509835	-1.8545	0.0636676	0.795163	Slc4a3	ENSG00000114923
ENSMUSG00000030468	1.67085	-2.6476	1.42826	-1.85372	0.0637785	NA	Siglecg	#N/A
ENSMUSG00000030982	991.426	0.115808	0.0624916	1.85317	0.0638577	0.795163	Vps35l	ENSG00000103544
ENSMUSG00000032494	4.70538	-1.44542	0.780153	-1.85274	0.0639189	NA	Tdgf1	ENSG00000241186
ENSMUSG00000038932	15.0864	-0.881055	0.475857	-1.85151	0.0640961	NA	Tcfl5	ENSG00000101190
ENSMUSG00000057788	373.752	-0.178304	0.0963237	-1.85109	0.0641568	0.795163	Ddx49	ENSG00000105671
ENSMUSG00000053560	241.473	-0.220838	0.119321	-1.85079	0.0642002	0.795163	Ier2	ENSG00000160888
ENSMUSG00000040022	1314.14	0.11148	0.0602419	1.85054	0.0642356	0.795163	Rab11fip2	ENSG00000107560
ENSMUSG00000045103	1310.52	0.106909	0.0577916	1.8499	0.0643282	0.795163	Dmd	ENSG00000198947
ENSMUSG00000030519	4812.09	0.130609	0.070606	1.84983	0.0643382	0.795163	Apba2	ENSG00000034053
ENSMUSG00000061802	8.2626	1.09153	0.590076	1.84981	0.0643414	NA	Armc4	#N/A
ENSMUSG00000022983	973.033	0.119885	0.0648109	1.84977	0.0643465	0.795163	Scaf4	ENSG00000156304
ENSMUSG00000057841	2740.47	-0.0938469	0.0507424	-1.84948	0.0643888	0.795163	Rpl32	ENSG00000144713
ENSMUSG00000045237	141.833	0.245209	0.132604	1.84919	0.064431	0.795163	1110012L19Rik	#N/A
ENSMUSG00000024830	903.911	-0.134418	0.0726954	-1.84906	0.0644499	0.795163	Rps6kb2	ENSG00000175634
ENSMUSG00000058806	31.4131	0.632922	0.342334	1.84884	0.0644803	NA	Col13a1	ENSG00000197467
ENSMUSG00000032115	3221.59	0.146903	0.0794565	1.84884	0.0644805	0.795163	Hyou1	ENSG00000149428
ENSMUSG00000005465	6.64394	-1.35155	0.731123	-1.8486	0.064516	NA	Il27ra	ENSG00000104998
ENSMUSG00000057322	45.2456	0.482066	0.260807	1.84837	0.0645493	0.795163	Rpl38	ENSG00000172809
ENSMUSG00000015342	435.716	0.154785	0.0837588	1.84798	0.0646047	0.795163	Xk	ENSG00000047597
ENSMUSG00000042473	143.42	0.257176	0.139176	1.84785	0.0646234	0.795163	Tbc1d8b	ENSG00000133138
ENSMUSG00000030122	14059.2	-0.0896746	0.0485363	-1.84758	0.0646632	0.795163	Ptms	ENSG00000159335
ENSMUSG00000025515	255.433	-0.21643	0.117155	-1.84738	0.0646914	0.795163	Muc2	#N/A
ENSMUSG00000068240	2505.34	-0.125096	0.0677259	-1.84709	0.0647342	0.795163	Gm11808	#N/A
ENSMUSG00000041119	361.494	-0.183722	0.0994983	-1.84649	0.0648213	0.795163	Pde9a	ENSG00000160191
ENSMUSG00000058153	5602.83	0.12681	0.0686775	1.84646	0.0648261	0.795163	Sez6l	ENSG00000100095
ENSMUSG00000032556	68.6058	-0.382432	0.20714	-1.84625	0.0648558	0.795163	Bfsp2	ENSG00000170819
ENSMUSG00000026072	134.854	0.401861	0.217673	1.84617	0.0648671	0.795163	Il1r1	ENSG00000115594
ENSMUSG00000040734	139.594	0.254882	0.138066	1.84609	0.0648792	0.795163	Ppp1r13l	ENSG00000104881
ENSMUSG00000028176	1454.25	0.114289	0.0619507	1.84483	0.0650621	0.795163	Lrrc7	ENSG00000033122
ENSMUSG00000028696	180.706	0.249708	0.135366	1.84469	0.0650824	0.795163	Ipp	ENSG00000197429
ENSMUSG00000023072	408.94	-0.176616	0.0958218	-1.84317	0.0653037	0.795163	Cep89	ENSG00000121289
ENSMUSG00000064138	805.57	0.119987	0.065098	1.84317	0.0653042	0.795163	Fam172a	ENSG00000113391
ENSMUSG00000020607	2112.16	0.142428	0.0772832	1.84294	0.0653382	0.795163	Lratd1	ENSG00000162981
ENSMUSG00000037400	2644.15	-0.102426	0.0555795	-1.84287	0.0653478	0.795163	Atp11b	ENSG00000058063
ENSMUSG00000060180	11.0292	0.868761	0.471517	1.84248	0.0654051	NA	Myh13	ENSG00000006788
ENSMUSG00000019917	91.9573	-0.345873	0.187737	-1.84233	0.0654274	0.795163	Septin10	ENSG00000186522
ENSMUSG00000039623	699.249	0.131243	0.0712625	1.84168	0.0655216	0.795163	Ap5z1	ENSG00000242802
ENSMUSG00000028464	213.213	-0.229549	0.12466	-1.8414	0.0655633	0.795163	Tpm2	ENSG00000198467
ENSMUSG00000039194	474.701	0.195242	0.106038	1.84125	0.0655842	0.795163	Rlbp1	ENSG00000140522
ENSMUSG00000027942	264.309	-0.188484	0.10238	-1.84103	0.065617	0.795163	4933434E20Rik	#N/A
ENSMUSG00000021719	7707.35	0.097001	0.0526933	1.84086	0.065642	0.795163	Rgs7bp	ENSG00000186479
ENSMUSG00000041624	154.198	0.257964	0.140173	1.84033	0.0657197	0.795163	Gucy1a2	ENSG00000152402
ENSMUSG00000031292	3595.53	0.0800439	0.0434946	1.84032	0.0657211	0.795163	Cdkl5	ENSG00000008086
ENSMUSG00000035946	11.012	-0.986843	0.536252	-1.84026	0.06573	NA	Gsx2	ENSG00000180613
ENSMUSG00000005886	2145.03	0.1023	0.0555909	1.84022	0.0657357	0.795163	Ncoa2	ENSG00000140396
ENSMUSG00000054889	54.6261	-0.449231	0.244341	-1.83854	0.0659832	0.795163	Dsp	ENSG00000096696
ENSMUSG00000026579	10.0601	-0.940997	0.51205	-1.83771	0.0661059	NA	F5	ENSG00000198734
ENSMUSG00000027452	581.552	0.197484	0.107492	1.83721	0.0661792	0.795163	Acss1	ENSG00000154930
ENSMUSG00000040414	1048.45	-0.107292	0.0584182	-1.83662	0.0662666	0.795163	Slc25a28	ENSG00000155287
ENSMUSG00000039384	122.101	-0.262859	0.143171	-1.83598	0.0663606	0.795163	Dusp10	ENSG00000143507
ENSMUSG00000025321	1028.28	-0.17742	0.0966357	-1.83597	0.0663621	0.795163	Itgb8	ENSG00000105855
ENSMUSG00000044968	361.852	0.213923	0.116533	1.83573	0.0663976	0.795163	Napepld	ENSG00000161048
ENSMUSG00000066621	3167.68	0.0835979	0.0455415	1.83564	0.0664108	0.795163	Tecpr1	ENSG00000205356
ENSMUSG00000072568	130.567	-0.289296	0.157647	-1.83509	0.0664925	0.795163	Lratd2	ENSG00000168672
ENSMUSG00000095730	5.63786	-1.28952	0.702872	-1.83464	0.0665583	NA	Vmn2r29	#N/A
ENSMUSG00000025169	76.3677	-0.328392	0.179009	-1.8345	0.06658	0.795163	Ogfod3	ENSG00000181396
ENSMUSG00000001576	2509.64	0.084586	0.0461235	1.8339	0.0666681	0.795163	Ergic1	ENSG00000113719
ENSMUSG00000041670	5080.94	0.148061	0.0807376	1.83386	0.0666755	0.795163	Rims1	ENSG00000079841
ENSMUSG00000069601	6724.29	0.0813886	0.0443989	1.83312	0.0667846	0.795163	Ank3	ENSG00000151150
ENSMUSG00000063558	141.837	0.256552	0.140033	1.83208	0.0669399	0.795163	Aox1	ENSG00000138356
ENSMUSG00000054640	3606.84	0.118123	0.0644902	1.83164	0.0670053	0.795163	Slc8a1	ENSG00000183023
ENSMUSG00000009555	2504.75	-0.094463	0.0515771	-1.83149	0.0670269	0.795163	Cdk9	ENSG00000136807
ENSMUSG00000027469	76.7233	0.371551	0.202908	1.83113	0.0670809	0.795163	Tpx2	ENSG00000088325
ENSMUSG00000032419	48.8674	0.437353	0.238855	1.83104	0.0670949	0.795163	Tbx18	ENSG00000112837
ENSMUSG00000047989	390.195	-0.159198	0.0869505	-1.83091	0.0671143	0.795163	Ino80c	ENSG00000153391
ENSMUSG00000096433	132.423	0.279293	0.152548	1.83085	0.0671224	0.795163	Zfp994	#N/A
ENSMUSG00000075284	275.522	-0.212824	0.116257	-1.83064	0.0671549	0.795163	Wipf1	ENSG00000115935
ENSMUSG00000000365	19.7336	0.982765	0.537056	1.82991	0.0672635	NA	Rnf17	ENSG00000132972
ENSMUSG00000031808	2749.85	0.0921974	0.0503852	1.82985	0.067272	0.795163	Slc27a1	ENSG00000130304
ENSMUSG00000046287	396.206	-0.176194	0.0962992	-1.82966	0.0673015	0.795163	Pnma3	ENSG00000183837
ENSMUSG00000041633	72.9469	-0.356661	0.195008	-1.82895	0.0674071	0.795163	Kctd12b	#N/A
ENSMUSG00000047844	246.216	-0.199467	0.1091	-1.82829	0.0675057	0.795163	Bex4	ENSG00000102409
ENSMUSG00000029056	994.443	-0.134954	0.0738178	-1.8282	0.0675197	0.795163	Pank4	ENSG00000157881
ENSMUSG00000000594	1192.31	-0.120646	0.066004	-1.82787	0.0675694	0.795163	Gm2a	ENSG00000196743
ENSMUSG00000036587	9.74126	-0.948245	0.518817	-1.82771	0.0675936	NA	Fut7	ENSG00000180549
ENSMUSG00000028631	236.203	0.201146	0.110071	1.82742	0.0676374	0.795163	Kcnq4	ENSG00000117013
ENSMUSG00000054400	127.301	0.272863	0.149317	1.82741	0.0676386	0.795163	Cklf	ENSG00000217555
ENSMUSG00000038725	21.6888	0.704612	0.385607	1.82728	0.0676575	NA	Pkhd1l1	ENSG00000205038
ENSMUSG00000021754	226.916	-0.355431	0.194536	-1.82706	0.06769	0.795163	Map3k1	ENSG00000095015
ENSMUSG00000042105	1981.02	-0.141818	0.077657	-1.82621	0.0678181	0.795163	Inpp5f	ENSG00000198825
ENSMUSG00000070003	3259.8	-0.089474	0.0490043	-1.82584	0.0678746	0.795163	Ssbp4	ENSG00000130511
ENSMUSG00000033436	1878.47	0.0939733	0.0514718	1.82572	0.067892	0.795163	Armcx2	ENSG00000184867
ENSMUSG00000091387	292.791	0.230855	0.126455	1.82559	0.0679114	0.795163	Gcnt4	ENSG00000176928
ENSMUSG00000050141	128.632	0.306862	0.168089	1.82559	0.0679116	0.795163	Fam205c	#N/A
ENSMUSG00000028771	805.229	-0.128107	0.0701775	-1.82546	0.067931	0.795163	Ptpn12	ENSG00000127947
ENSMUSG00000091735	289.278	-0.226793	0.12424	-1.82545	0.0679334	0.795163	Gpr62	ENSG00000180929
ENSMUSG00000024902	779.305	-0.135434	0.0742044	-1.82515	0.0679789	0.795163	Mrpl11	ENSG00000174547
ENSMUSG00000059920	455.941	0.148321	0.0812957	1.82446	0.0680824	0.795163	4930453N24Rik	ENSG00000179021
ENSMUSG00000040818	681.843	0.15728	0.0862246	1.82407	0.068141	0.795163	Dennd6a	ENSG00000174839
ENSMUSG00000021902	93.579	-0.3524	0.193212	-1.82391	0.0681658	0.795163	Phf7	ENSG00000010318
ENSMUSG00000019590	1801.03	0.109697	0.0601649	1.82327	0.0682625	0.795163	Cyb561	ENSG00000008283
ENSMUSG00000026864	9684.1	0.28935	0.158713	1.8231	0.0682883	0.795163	Hspa5	ENSG00000044574
ENSMUSG00000075702	1253.17	-0.129583	0.0710834	-1.82298	0.0683071	0.795163	Selenom	ENSG00000198832
ENSMUSG00000028995	520.577	-0.218328	0.119843	-1.82179	0.0684875	0.795163	Fam126a	ENSG00000122591
ENSMUSG00000041653	159.104	-0.277696	0.152435	-1.82173	0.0684952	0.795163	Pnpla3	ENSG00000100344
ENSMUSG00000002944	24.3692	0.597843	0.328235	1.82139	0.0685482	NA	Cd36	ENSG00000135218
ENSMUSG00000027655	467.093	-0.142112	0.0780359	-1.82112	0.0685892	0.795163	Dhx35	ENSG00000101452
ENSMUSG00000033420	321.11	-0.205833	0.113071	-1.82038	0.0687012	0.795163	Antxr1	ENSG00000169604
ENSMUSG00000028889	406.398	-0.147612	0.0810914	-1.82032	0.0687101	0.795163	Yrdc	ENSG00000196449
ENSMUSG00000026649	13.6498	0.831304	0.456731	1.82012	0.068741	NA	Cfap126	ENSG00000188931
ENSMUSG00000024962	1432.28	-0.10938	0.0601156	-1.81949	0.0688372	0.795163	Vegfb	ENSG00000173511
ENSMUSG00000030607	108.941	-0.329306	0.180999	-1.81938	0.0688533	0.795163	Acan	ENSG00000157766
ENSMUSG00000037279	164.155	0.249146	0.136953	1.8192	0.0688805	0.795163	Ovol2	ENSG00000125850
ENSMUSG00000032481	1556.64	0.102878	0.0565537	1.81913	0.0688918	0.795163	Smarcc1	ENSG00000173473
ENSMUSG00000035298	36.1841	-0.49244	0.270762	-1.81872	0.0689541	NA	Klhl35	ENSG00000149243
ENSMUSG00000032036	840.74	-0.163303	0.0898141	-1.81824	0.0690281	0.795163	Kirrel3	ENSG00000149571
ENSMUSG00000020839	5.20533	-1.29142	0.710383	-1.81793	0.0690755	NA	Tmigd1	ENSG00000182271
ENSMUSG00000073982	375.742	-0.157924	0.0868719	-1.81789	0.0690806	0.795163	Rhog	ENSG00000177105
ENSMUSG00000023992	291.398	-0.193566	0.106499	-1.81753	0.0691353	0.795163	Trem2	ENSG00000095970
ENSMUSG00000003233	1373.89	0.103366	0.0568719	1.81752	0.0691374	0.795163	Dvl3	ENSG00000161202
ENSMUSG00000029771	104.156	-0.291346	0.160353	-1.81691	0.0692312	0.795163	Irf5	ENSG00000128604
ENSMUSG00000034173	119.521	0.275353	0.151573	1.81664	0.0692727	0.795163	Zbed5	ENSG00000232040
ENSMUSG00000025609	2009.61	0.0940023	0.0517636	1.81599	0.0693716	0.795163	Mkln1	ENSG00000128585
ENSMUSG00000048701	1304.13	0.110937	0.0610932	1.81587	0.0693902	0.795163	Ccdc6	ENSG00000108091
ENSMUSG00000055044	152.917	-0.261278	0.143969	-1.81482	0.0695523	0.795163	Pdlim1	ENSG00000107438
ENSMUSG00000048379	380.402	0.183678	0.101212	1.81478	0.069558	0.795163	Socs4	ENSG00000180008
ENSMUSG00000038884	1765.23	-0.0846348	0.0466368	-1.81477	0.06956	0.795163	Shfl	ENSG00000130813
ENSMUSG00000018574	590.043	-0.14186	0.0781839	-1.81444	0.0696098	0.795163	Acadvl	ENSG00000072778
ENSMUSG00000051951	457.63	0.195371	0.107695	1.81412	0.0696592	0.795163	Xkr4	ENSG00000206579
ENSMUSG00000039640	1151.23	-0.108522	0.0598257	-1.81397	0.0696817	0.795163	Mrpl12	ENSG00000262814
ENSMUSG00000016495	325.392	-0.202223	0.111482	-1.81396	0.0696839	0.795163	Plgrkt	ENSG00000107020
ENSMUSG00000042066	4706	-0.076498	0.0421897	-1.81319	0.0698025	0.795163	Tmcc2	ENSG00000133069
ENSMUSG00000043639	124.452	-0.339019	0.186981	-1.81312	0.069814	0.795163	Rbm20	ENSG00000203867
ENSMUSG00000098488	32.4245	0.503648	0.277791	1.81304	0.0698249	NA	Pla2g4b	ENSG00000243708
ENSMUSG00000032852	4.04817	-1.57758	0.870293	-1.8127	0.0698782	NA	Rspo4	ENSG00000101282
ENSMUSG00000039473	1532.64	0.0992918	0.0547772	1.81265	0.0698859	0.795163	Ubn1	ENSG00000118900
ENSMUSG00000042744	6248.28	0.0893876	0.0493255	1.8122	0.0699556	0.795163	Hectd4	ENSG00000173064
ENSMUSG00000046785	2935.59	0.0880383	0.0486001	1.81149	0.0700656	0.795163	Epm2aip1	ENSG00000178567
ENSMUSG00000054423	6190.27	0.0983546	0.0543112	1.81094	0.0701496	0.795163	Cadps	#N/A
ENSMUSG00000031696	3147.63	0.0879918	0.0485924	1.81082	0.0701694	0.795163	Vps35	ENSG00000069329
ENSMUSG00000028698	1030.27	0.111881	0.0618008	1.81035	0.0702416	0.795163	Pik3r3	ENSG00000117461
ENSMUSG00000071657	1541.51	-0.0962461	0.0531724	-1.81007	0.0702843	0.795163	Bscl2	ENSG00000168000
ENSMUSG00000005360	13477.3	0.117688	0.0650332	1.80966	0.0703483	0.795163	Slc1a3	ENSG00000079215
ENSMUSG00000052609	326.188	0.223494	0.123504	1.80961	0.0703568	0.795163	Plekhg3	ENSG00000126822
ENSMUSG00000021747	243.415	-0.208726	0.11536	-1.80935	0.0703965	0.795163	4930452B06Rik	#N/A
ENSMUSG00000045128	1188.47	-0.0992863	0.0548962	-1.80862	0.0705102	0.795758	Rpl18a	ENSG00000105640
ENSMUSG00000066800	357.528	0.211602	0.117141	1.80638	0.0708585	0.79722	Rnasel	ENSG00000135828
ENSMUSG00000041268	4921.36	0.0798974	0.0442607	1.80516	0.0710503	0.79722	Dmxl2	ENSG00000104093
ENSMUSG00000002105	513.81	-0.136254	0.075505	-1.80457	0.0711424	0.79722	Slc39a13	ENSG00000165915
ENSMUSG00000053334	350.4	0.183343	0.101605	1.80447	0.071158	0.79722	Ficd	ENSG00000198855
ENSMUSG00000038855	722.614	-0.120396	0.0667557	-1.80354	0.0713042	0.79722	Itpkb	ENSG00000143772
ENSMUSG00000040035	6797.72	0.0903234	0.0500834	1.80346	0.0713159	0.79722	Disp2	ENSG00000140323
ENSMUSG00000022208	10833.5	-0.0814319	0.0451892	-1.80202	0.0715418	0.79722	Jph4	ENSG00000092051
ENSMUSG00000023009	567.049	-0.129177	0.0717018	-1.80158	0.0716109	0.79722	Nckap5l	ENSG00000167566
ENSMUSG00000020781	211.738	-0.210109	0.116637	-1.80139	0.0716411	0.79722	Tsen54	ENSG00000182173
ENSMUSG00000092416	228.296	0.191205	0.106163	1.80105	0.0716943	0.79722	Zfp141	#N/A
ENSMUSG00000001729	3647	-0.0769568	0.0427311	-1.80096	0.0717096	0.79722	Akt1	ENSG00000142208
ENSMUSG00000038497	975.513	0.106049	0.0588887	1.80083	0.0717295	0.79722	Tmco3	ENSG00000150403
ENSMUSG00000068735	2543.55	0.132278	0.0734571	1.80075	0.0717415	0.79722	Trp53i11	ENSG00000175274
ENSMUSG00000022306	257.381	0.245797	0.136501	1.8007	0.0717501	0.79722	Zfpm2	ENSG00000169946
ENSMUSG00000021466	1254.14	-0.146333	0.0812831	-1.80029	0.0718154	0.79722	Ptch1	ENSG00000185920
ENSMUSG00000034059	1886.59	-0.107716	0.0598456	-1.7999	0.0718761	0.79722	Ypel4	ENSG00000166793
ENSMUSG00000025437	1616.81	0.0917522	0.0509872	1.79951	0.0719373	0.79722	Usp33	ENSG00000077254
ENSMUSG00000042426	654.629	0.132254	0.0735125	1.79907	0.0720075	0.79722	Dhx29	ENSG00000067248
ENSMUSG00000071528	1020.05	-0.125605	0.0698166	-1.79906	0.0720085	0.79722	Atp5md	ENSG00000173915
ENSMUSG00000055862	693.353	-0.144026	0.0800581	-1.79903	0.0720146	0.79722	Izumo4	ENSG00000099840
ENSMUSG00000032035	227.544	-0.212577	0.118179	-1.79877	0.0720554	0.79722	Ets1	ENSG00000134954
ENSMUSG00000026395	78.7934	-0.349984	0.1946	-1.79848	0.0721013	0.79722	Ptprc	ENSG00000081237
ENSMUSG00000030357	2912.48	0.107015	0.0595031	1.79847	0.0721021	0.79722	Fkbp4	ENSG00000004478
ENSMUSG00000093979	40.7681	-0.423941	0.235788	-1.79797	0.0721812	NA	Gm2237	#N/A
ENSMUSG00000043015	152.668	-0.254102	0.141343	-1.79777	0.0722135	0.79722	Nemp2	ENSG00000189362
ENSMUSG00000038205	1565.02	0.147813	0.0822245	1.79767	0.0722287	0.79722	Prkab2	ENSG00000131791
ENSMUSG00000020593	639.215	0.124805	0.0694479	1.7971	0.0723197	0.79722	Lpin1	ENSG00000134324
ENSMUSG00000049536	372.72	-0.167664	0.0932994	-1.79705	0.0723273	0.79722	Tceal1	ENSG00000172465
ENSMUSG00000054385	7.19111	1.13953	0.634302	1.79652	0.0724123	NA	Ceacam2	#N/A
ENSMUSG00000026479	357.912	-0.178497	0.0993674	-1.79633	0.0724422	0.79722	Lamc2	ENSG00000058085
ENSMUSG00000022432	4.59394	1.37061	0.76306	1.7962	0.0724628	NA	Smc1b	ENSG00000077935
ENSMUSG00000041303	727.317	0.126657	0.0705336	1.7957	0.0725421	0.79722	Gtf3c3	ENSG00000119041
ENSMUSG00000059447	236.053	-0.218221	0.121525	-1.79568	0.0725456	0.79722	Hadhb	ENSG00000138029
ENSMUSG00000067714	6.5442	-1.21626	0.67745	-1.79535	0.0725983	NA	Lpar5	ENSG00000184574
ENSMUSG00000072663	20.3372	0.655598	0.365173	1.79531	0.0726045	NA	Spef2	ENSG00000152582
ENSMUSG00000047728	3.18089	1.66043	0.92488	1.79529	0.0726071	NA	Ly6g2	#N/A
ENSMUSG00000024773	1425.81	-0.106599	0.059393	-1.79481	0.0726845	0.79722	Atg2a	ENSG00000110046
ENSMUSG00000003032	242.93	-0.200393	0.111655	-1.79475	0.0726941	0.79722	Klf4	ENSG00000136826
ENSMUSG00000033671	1041.4	0.122037	0.068003	1.79458	0.07272	0.79722	Cep350	ENSG00000135837
ENSMUSG00000032504	1894.01	0.0814098	0.0453686	1.79441	0.0727479	0.79722	Pdcd6ip	#N/A
ENSMUSG00000091754	43.2364	0.431922	0.240751	1.79406	0.0728035	0.79722	Gm3636	#N/A
ENSMUSG00000028134	2099.92	-0.0970772	0.0541236	-1.79362	0.0728738	0.79722	Ptbp2	ENSG00000117569
ENSMUSG00000024019	130.17	-0.304039	0.169549	-1.79322	0.0729374	0.79722	Cmtr1	ENSG00000137200
ENSMUSG00000031293	4.25308	-1.50178	0.837586	-1.79298	0.0729754	NA	Rs1	ENSG00000102104
ENSMUSG00000048440	101.406	0.301145	0.167977	1.79277	0.0730095	0.79722	Cyp4f16	#N/A
ENSMUSG00000036943	871.564	0.14754	0.0823017	1.79267	0.073025	0.79722	Rab8b	ENSG00000166128
ENSMUSG00000048814	3930.34	0.0816678	0.0455765	1.79188	0.0731517	0.797802	Lonrf2	ENSG00000170500
ENSMUSG00000029790	190.098	0.205282	0.114581	1.79158	0.0732007	0.797802	Cep41	ENSG00000106477
ENSMUSG00000027620	5039.81	-0.0682136	0.0380971	-1.79052	0.0733703	0.798982	Rbm39	ENSG00000131051
ENSMUSG00000032186	8942.92	0.0903712	0.0505096	1.78919	0.0735846	0.800037	Tmod2	ENSG00000128872
ENSMUSG00000040891	5.18895	1.32551	0.741011	1.78879	0.0736484	NA	Foxa3	ENSG00000170608
ENSMUSG00000007833	151.822	-0.2257	0.126194	-1.78852	0.0736929	0.800037	Aldh16a1	ENSG00000161618
ENSMUSG00000027485	8.30031	1.07711	0.602333	1.78823	0.0737385	NA	Bpifb1	ENSG00000125999
ENSMUSG00000006369	250.152	0.262789	0.146969	1.78805	0.0737673	0.800037	Fbln1	ENSG00000077942
ENSMUSG00000035545	8499.36	-0.0977341	0.054677	-1.78748	0.0738596	0.800037	Leng8	ENSG00000167615
ENSMUSG00000029471	8763.3	0.0919117	0.0514302	1.78711	0.073919	0.800037	Camkk2	ENSG00000110931
ENSMUSG00000117621	212.421	0.223559	0.125103	1.787	0.0739371	0.800037	Hspe1-rs1	#N/A
ENSMUSG00000057715	1409	0.102699	0.0574746	1.78687	0.0739589	0.800037	A830018L16Rik	ENSG00000165084
ENSMUSG00000026663	2148.39	0.1545	0.0865013	1.7861	0.0740825	0.800037	Atf6	ENSG00000118217
ENSMUSG00000042496	593.494	0.133755	0.0748881	1.78606	0.0740894	0.800037	Prdm10	ENSG00000170325
ENSMUSG00000050967	2763.69	0.127696	0.0715005	1.78594	0.0741084	0.800037	Creg2	ENSG00000175874
ENSMUSG00000038599	2.48323	-2.25277	1.26183	-1.78533	0.0742086	NA	Capn8	ENSG00000203697
ENSMUSG00000042590	1093.36	0.106839	0.0598561	1.78493	0.0742731	0.800037	Ipo11	ENSG00000086200
ENSMUSG00000032469	258.798	-0.196854	0.110292	-1.78485	0.0742855	0.800037	Dbr1	ENSG00000138231
ENSMUSG00000107677	41.919	0.552667	0.309732	1.78434	0.0743683	0.800037	Olfr316	#N/A
ENSMUSG00000026821	2269.47	-0.0879159	0.049272	-1.7843	0.0743755	0.800037	Ralgds	ENSG00000160271
ENSMUSG00000109398	104.501	0.291529	0.163393	1.78422	0.0743878	0.800037	Gm3854	ENSG00000018869
ENSMUSG00000054364	7693.63	0.0964142	0.0540811	1.78277	0.0746236	0.801911	Rhob	ENSG00000143878
ENSMUSG00000042282	12.693	-1.02031	0.572385	-1.78255	0.0746597	NA	Gucy2f	ENSG00000101890
ENSMUSG00000067787	1718.47	-0.121367	0.0681152	-1.78178	0.0747847	0.802359	Blcap	ENSG00000166619
ENSMUSG00000031189	160.99	0.278627	0.156377	1.78176	0.0747884	0.802359	Aff2	ENSG00000155966
ENSMUSG00000021076	2364.47	0.0895848	0.0502937	1.78124	0.074874	0.802617	Actr10	ENSG00000131966
ENSMUSG00000092618	7.92555	-1.04087	0.584408	-1.78107	0.0749012	NA	Btnl6	#N/A
ENSMUSG00000034152	1996.46	0.0875277	0.0491549	1.78065	0.0749693	0.80269	Exoc3	ENSG00000180104
ENSMUSG00000022416	2869.24	0.0855997	0.0480824	1.78027	0.0750315	0.80269	Cacna1i	ENSG00000100346
ENSMUSG00000024670	55.4077	-0.534293	0.30021	-1.77973	0.0751201	0.80269	Cd6	ENSG00000013725
ENSMUSG00000027577	886.939	0.144721	0.0813275	1.77948	0.0751607	0.80269	Chrna4	ENSG00000101204
ENSMUSG00000032397	157.16	-0.259157	0.145692	-1.77879	0.0752738	0.80269	Tipin	ENSG00000075131
ENSMUSG00000039989	1348.8	-0.170243	0.0957175	-1.77859	0.0753064	0.80269	Cbx4	ENSG00000141582
ENSMUSG00000022607	3175.68	0.128714	0.0723775	1.77837	0.0753434	0.80269	Ptk2	ENSG00000169398
ENSMUSG00000036834	217.753	-0.237179	0.13342	-1.77768	0.0754564	0.80269	Plch1	ENSG00000114805
ENSMUSG00000023272	608.243	0.169542	0.0953753	1.77763	0.0754653	0.80269	Creld2	ENSG00000184164
ENSMUSG00000063800	422.335	-0.142101	0.0799474	-1.77744	0.0754966	0.80269	Prpf38a	ENSG00000134748
ENSMUSG00000054966	14.0512	-0.833917	0.469315	-1.77688	0.0755881	NA	Lmntd1	ENSG00000152936
ENSMUSG00000033004	6999.21	0.0690593	0.0388811	1.77616	0.0757061	0.804261	Mycbp2	ENSG00000005810
ENSMUSG00000024619	31.1491	-0.497644	0.280199	-1.77604	0.0757262	NA	Cdx1	ENSG00000113722
ENSMUSG00000035528	3.93897	-1.95277	1.10007	-1.77514	0.0758755	NA	Npffr2	ENSG00000056291
ENSMUSG00000047617	692.194	-0.123381	0.0695496	-1.774	0.0760633	0.806609	Paxx	ENSG00000148362
ENSMUSG00000026781	1722.88	0.0984431	0.0555018	1.77369	0.0761143	0.806609	Acbd5	ENSG00000107897
ENSMUSG00000096458	9.54518	1.11725	0.629943	1.77357	0.0761336	NA	Moap1	ENSG00000165943
ENSMUSG00000037664	93.5998	-0.355981	0.200722	-1.7735	0.0761461	0.806609	Cdkn1c	ENSG00000129757
ENSMUSG00000057706	478.779	-0.15309	0.0863295	-1.77333	0.0761746	0.806609	Mex3b	ENSG00000183496
ENSMUSG00000102918	514.576	0.158271	0.0892879	1.77259	0.0762968	0.807213	Pcdhgc3	ENSG00000240184
ENSMUSG00000089694	6.51966	-1.13699	0.641513	-1.77236	0.0763352	NA	Nat8f7	#N/A
ENSMUSG00000025255	338.083	0.203077	0.114588	1.77224	0.0763555	0.807213	Zfhx4	ENSG00000091656
ENSMUSG00000027804	1537.61	0.0849269	0.0479314	1.77184	0.0764207	0.807248	Ppid	ENSG00000171497
ENSMUSG00000035863	6410.85	-0.0788985	0.0445549	-1.77082	0.0765912	0.807771	Palm	ENSG00000099864
ENSMUSG00000027500	7316.47	0.0972987	0.0549502	1.77067	0.0766155	0.807771	Stmn2	ENSG00000104435
ENSMUSG00000032842	351.299	-0.177489	0.100281	-1.76992	0.0767411	0.807771	Abcc10	ENSG00000124574
ENSMUSG00000038151	26.4249	-0.703522	0.397491	-1.76991	0.0767425	NA	Prdm1	ENSG00000057657
ENSMUSG00000066456	727.077	-0.132406	0.0748503	-1.76895	0.0769029	0.807771	Hmgn3	ENSG00000118418
ENSMUSG00000029376	232.202	-0.195354	0.110472	-1.76836	0.0770009	0.807771	Mthfd2l	ENSG00000163738
ENSMUSG00000021360	602.269	-0.172753	0.0976919	-1.76834	0.0770039	0.807771	Gcnt2	ENSG00000111846
ENSMUSG00000034993	918.045	-0.151325	0.0856059	-1.76769	0.0771123	0.807771	Vat1	ENSG00000108828
ENSMUSG00000084957	846.592	0.122388	0.0692366	1.76767	0.0771153	0.807771	Bbip1	ENSG00000214413
ENSMUSG00000021340	723.483	0.13967	0.0790298	1.7673	0.0771777	0.807771	Gpld1	ENSG00000112293
ENSMUSG00000004455	1119.58	-0.155669	0.0880838	-1.76729	0.0771804	0.807771	Ppp1cc	ENSG00000186298
ENSMUSG00000027475	1934.86	0.0996875	0.0564195	1.7669	0.0772452	0.807771	Kif3b	ENSG00000101350
ENSMUSG00000026527	1450.75	0.0967252	0.0547484	1.76672	0.0772751	0.807771	Rgs7	ENSG00000182901
ENSMUSG00000026483	76.6034	-0.326189	0.184631	-1.76671	0.0772768	0.807771	Fam129a	#N/A
ENSMUSG00000019726	1602.1	0.133434	0.0755556	1.76603	0.0773907	0.807771	Lyst	ENSG00000143669
ENSMUSG00000070939	1324.98	0.103007	0.0583284	1.76598	0.0773998	0.807771	Tgfbrap1	ENSG00000135966
ENSMUSG00000047412	567.491	0.14609	0.0827472	1.76549	0.0774809	0.807971	Zbtb44	ENSG00000196323
ENSMUSG00000023073	3.9386	-1.52816	0.865653	-1.76532	0.0775093	NA	Slc10a2	ENSG00000125255
ENSMUSG00000045288	23.42	-0.975912	0.552838	-1.76528	0.0775171	NA	Ush1g	ENSG00000182040
ENSMUSG00000022676	9.1859	-0.947379	0.53669	-1.76523	0.0775258	NA	Snai2	ENSG00000019549
ENSMUSG00000036968	225.068	0.231173	0.131002	1.76465	0.0776223	0.808799	Cnpy4	ENSG00000166997
ENSMUSG00000033963	4.57691	-1.463	0.829598	-1.7635	0.0778157	NA	Fancd2os	ENSG00000163705
ENSMUSG00000057060	1006.86	0.125408	0.0711149	1.76346	0.0778232	0.809793	Slc35f3	ENSG00000183780
ENSMUSG00000027438	10415.1	0.100953	0.057251	1.76335	0.077842	0.809793	Napb	ENSG00000125814
ENSMUSG00000074444	1.59879	-2.50227	1.41928	-1.76305	0.0778912	NA	Defa30	#N/A
ENSMUSG00000036975	226.31	0.210885	0.119687	1.76196	0.0780753	0.81006	Tmem177	ENSG00000144120
ENSMUSG00000068290	1209.34	-0.10175	0.0577486	-1.76194	0.0780787	0.81006	Ddrgk1	ENSG00000198171
ENSMUSG00000051243	2716.55	0.104068	0.059066	1.76189	0.0780885	0.81006	Islr2	ENSG00000167178
ENSMUSG00000045193	1183.5	-0.312258	0.177334	-1.76085	0.0782643	0.81006	Cirbp	ENSG00000099622
ENSMUSG00000035004	36.2614	-0.468609	0.266131	-1.76082	0.0782687	NA	Igsf6	ENSG00000140749
ENSMUSG00000057173	4.92997	-1.26923	0.720856	-1.76073	0.0782849	NA	Rfx8	ENSG00000196460
ENSMUSG00000008682	169.591	-0.228239	0.129629	-1.76071	0.0782871	0.81006	Rpl10	#N/A
ENSMUSG00000036006	1467.3	-0.0971946	0.0552113	-1.76041	0.0783378	0.81006	Ripor2	ENSG00000111913
ENSMUSG00000018459	397.931	0.247337	0.140522	1.76013	0.0783855	0.81006	Slc13a3	ENSG00000158296
ENSMUSG00000022552	775.271	-0.117968	0.0670255	-1.76005	0.0783995	0.81006	Sharpin	ENSG00000179526
ENSMUSG00000035311	1577.86	0.119835	0.06811	1.75943	0.0785037	0.81006	Gnptab	ENSG00000111670
ENSMUSG00000004451	412.499	0.162707	0.0924923	1.75914	0.078553	0.81006	Ralb	ENSG00000144118
ENSMUSG00000009640	524.078	-0.146348	0.0832172	-1.75862	0.0786418	0.81006	Dmap1	ENSG00000178028
ENSMUSG00000079560	1.34535	2.90615	1.65286	1.75826	0.0787037	NA	Hoxa3	ENSG00000105997
ENSMUSG00000025963	21.3442	0.666419	0.379153	1.75765	0.0788066	NA	Mdh1b	ENSG00000138400
ENSMUSG00000044951	7.5567	-0.995112	0.566239	-1.75741	0.0788485	NA	Mylk4	ENSG00000145949
ENSMUSG00000090369	1.02781	3.44776	1.96186	1.75739	0.078851	NA	4933411K16Rik	ENSG00000203942
ENSMUSG00000050556	7077.53	0.117465	0.0668423	1.75735	0.078859	0.81006	Kcnb1	ENSG00000158445
ENSMUSG00000032580	3515.92	-0.0754443	0.0429339	-1.75722	0.0788798	0.81006	Rbm5	ENSG00000003756
ENSMUSG00000032776	43.7955	-0.468401	0.266571	-1.75713	0.0788956	0.81006	Mctp2	ENSG00000140563
ENSMUSG00000027465	1499.53	-0.106506	0.0606264	-1.75677	0.0789574	0.81006	Tbc1d20	ENSG00000125875
ENSMUSG00000002748	3401.16	0.0813067	0.0463042	1.75593	0.0791012	0.81006	Baz1b	ENSG00000009954
ENSMUSG00000035898	554.038	0.13118	0.0747217	1.75558	0.079161	0.81006	Uba6	ENSG00000033178
ENSMUSG00000003316	4556.1	0.0866729	0.0493738	1.75544	0.0791835	0.81006	Glg1	ENSG00000090863
ENSMUSG00000021102	1004.92	-0.118067	0.0672664	-1.75522	0.0792225	0.81006	Glrx5	ENSG00000182512
ENSMUSG00000015749	2222.3	0.103182	0.0587954	1.75493	0.0792713	0.81006	Anp32e	ENSG00000143401
ENSMUSG00000020850	4455.89	0.0826222	0.0470886	1.75461	0.079326	0.81006	Prpf8	ENSG00000174231
ENSMUSG00000028234	1333.28	-0.121203	0.0690788	-1.75456	0.0793338	0.81006	Rps20	ENSG00000008988
ENSMUSG00000026520	642.218	0.139039	0.079247	1.7545	0.0793452	0.81006	Pycr2	ENSG00000143811
ENSMUSG00000041124	1184.07	0.0980727	0.0559005	1.75442	0.0793592	0.81006	Msantd4	ENSG00000170903
ENSMUSG00000044749	44.0393	0.444845	0.253625	1.75395	0.0794392	0.810243	Abca6	ENSG00000154262
ENSMUSG00000065952	1.65855	-2.61772	1.4927	-1.75368	0.0794852	NA	Rps23rg1	#N/A
ENSMUSG00000053846	162.762	-0.239548	0.136636	-1.75318	0.0795707	0.81076	Lipg	ENSG00000101670
ENSMUSG00000017724	277.094	-0.190354	0.108592	-1.75293	0.0796144	0.81076	Etv4	ENSG00000175832
ENSMUSG00000031479	628.36	0.145209	0.0828664	1.75233	0.0797167	0.811071	Vps36	ENSG00000136100
ENSMUSG00000004233	133.54	0.268064	0.153002	1.75203	0.0797693	0.811071	Wars2	ENSG00000116874
ENSMUSG00000028901	461.783	0.192131	0.109772	1.75028	0.0800696	0.813203	Gmeb1	ENSG00000162419
ENSMUSG00000041358	6.4663	-1.17693	0.672427	-1.75027	0.0800713	NA	Nutm1	ENSG00000184507
ENSMUSG00000028049	816.643	-0.111054	0.063479	-1.74945	0.0802128	0.813203	Scamp3	ENSG00000116521
ENSMUSG00000035390	6571.83	-0.0855948	0.0489301	-1.74933	0.0802341	0.813203	Brsk1	ENSG00000160469
ENSMUSG00000040560	3761.56	0.077913	0.0445414	1.74923	0.0802518	0.813203	Wdr7	ENSG00000091157
ENSMUSG00000025491	29.3331	-0.538037	0.307592	-1.74919	0.0802576	NA	Ifitm1	#N/A
ENSMUSG00000058099	76.4411	-0.32791	0.187511	-1.74875	0.0803342	0.813203	Nfam1	ENSG00000235568
ENSMUSG00000002007	162.75	-0.246631	0.141048	-1.74856	0.0803663	0.813203	Srpk3	ENSG00000184343
ENSMUSG00000047767	622.963	-0.133481	0.0763499	-1.74828	0.0804157	0.813203	Atg16l2	ENSG00000168010
ENSMUSG00000089901	4.6159	-1.38646	0.793077	-1.74821	0.0804283	NA	Gm8113	#N/A
ENSMUSG00000026458	1446.31	-0.192468	0.110158	-1.7472	0.0806032	0.81394	Ppfia4	ENSG00000143847
ENSMUSG00000006800	2804.17	0.119834	0.0685984	1.74689	0.0806556	0.81394	Sulf2	ENSG00000196562
ENSMUSG00000022201	7095.23	0.0888243	0.0508669	1.74621	0.0807743	0.81394	Zfr	ENSG00000056097
ENSMUSG00000001211	6380.19	-0.0657232	0.0376403	-1.74609	0.0807962	0.81394	Agpat3	ENSG00000160216
ENSMUSG00000025425	1375.94	0.162002	0.0927964	1.74578	0.0808499	0.81394	St8sia5	ENSG00000101638
ENSMUSG00000037234	1994.51	0.0974817	0.0558495	1.74544	0.0809089	0.81394	Hook3	ENSG00000168172
ENSMUSG00000033955	2261.46	0.111203	0.0637264	1.74501	0.0809824	0.81394	Tnks1bp1	ENSG00000149115
ENSMUSG00000033880	322.911	0.244792	0.140306	1.74469	0.0810384	0.81394	Lgals3bp	ENSG00000108679
ENSMUSG00000071347	4.93569	-1.2663	0.725883	-1.7445	0.0810718	NA	C1qtnf9	ENSG00000240654
ENSMUSG00000039449	1179.92	0.107707	0.0617471	1.74432	0.0811031	0.81394	Prpf18	ENSG00000165630
ENSMUSG00000090053	164.993	0.265315	0.152107	1.74426	0.081113	0.81394	Pakap	#N/A
ENSMUSG00000067365	469.093	-0.14086	0.0807865	-1.74361	0.0812271	0.814458	Tmem128	ENSG00000132406
ENSMUSG00000004612	0.833576	3.10718	1.78269	1.74297	0.0813384	NA	Nkg7	ENSG00000105374
ENSMUSG00000081650	3.82308	-1.53688	0.881863	-1.74277	0.0813739	NA	Gm16181	#N/A
ENSMUSG00000026639	72.4091	-0.398739	0.228813	-1.74264	0.0813965	0.815448	Lamb3	ENSG00000196878
ENSMUSG00000073294	1.78137	2.60732	1.49636	1.74245	0.0814302	NA	AU022751	#N/A
ENSMUSG00000032310	1.08497	-3.6467	2.09302	-1.74232	0.0814528	NA	Cyp1a2	ENSG00000140505
ENSMUSG00000041777	243.737	0.201298	0.115553	1.74205	0.0815003	0.815448	Cir1	ENSG00000138433
ENSMUSG00000069911	75.7589	-0.488963	0.280732	-1.74175	0.0815529	0.815448	Insyn2b	ENSG00000204767
ENSMUSG00000030747	1516.14	-0.130689	0.075039	-1.74161	0.0815761	0.815448	Dgat2	ENSG00000062282
ENSMUSG00000048832	595.627	0.123452	0.0709017	1.74118	0.0816527	0.815589	Vps37c	ENSG00000167987
ENSMUSG00000030323	926.56	0.102483	0.0588996	1.73997	0.0818652	0.816503	Ift122	ENSG00000163913
ENSMUSG00000042041	3.3551	-2.12349	1.22062	-1.73968	0.0819154	NA	2010003K11Rik	ENSG00000173237
ENSMUSG00000041360	647.815	0.132037	0.07591	1.73939	0.0819659	0.816503	Pum3	ENSG00000080608
ENSMUSG00000041710	136.915	0.345347	0.198619	1.73874	0.0820808	0.816503	Trpc5	ENSG00000072315
ENSMUSG00000066113	118.552	-0.272737	0.156876	-1.73856	0.0821125	0.816503	Adamtsl1	ENSG00000178031
ENSMUSG00000000627	1378.17	0.110273	0.0634306	1.73848	0.0821265	0.816503	Sema4f	ENSG00000135622
ENSMUSG00000028488	5980.01	0.0941523	0.0541656	1.73823	0.08217	0.816503	Sh3gl2	ENSG00000107295
ENSMUSG00000047180	30.3931	-0.500607	0.288043	-1.73796	0.0822183	NA	Neurl3	ENSG00000163121
ENSMUSG00000030802	672.744	-0.149162	0.0858466	-1.73754	0.0822916	0.816503	Bckdk	ENSG00000103507
ENSMUSG00000037060	291.389	-0.177708	0.102278	-1.73751	0.0822978	0.816503	Cavin3	ENSG00000170955
ENSMUSG00000090877	493.806	0.543077	0.312683	1.73683	0.0824178	0.816503	Hspa1b	ENSG00000204388
ENSMUSG00000031730	345.453	-0.162404	0.0935141	-1.73668	0.0824434	0.816503	Dhodh	ENSG00000102967
ENSMUSG00000021215	843.764	0.214539	0.123591	1.73588	0.0825846	0.816503	Net1	ENSG00000173848
ENSMUSG00000049551	106.766	-0.332959	0.191822	-1.73577	0.0826048	0.816503	Fzd9	ENSG00000188763
ENSMUSG00000066595	273.282	0.171169	0.0986404	1.73528	0.082691	0.816503	Flvcr1	ENSG00000162769
ENSMUSG00000035764	1617.94	0.124699	0.0718653	1.73517	0.0827103	0.816503	Fbxo45	ENSG00000174013
ENSMUSG00000047259	77.4814	0.379303	0.218598	1.73516	0.0827124	0.816503	Mc4r	ENSG00000166603
ENSMUSG00000091594	1.28039	2.86054	1.64866	1.73507	0.0827281	NA	Gm17067	#N/A
ENSMUSG00000040596	1215.15	-0.0963202	0.055517	-1.73497	0.0827465	0.816503	Pogk	ENSG00000143157
ENSMUSG00000009487	2.80037	1.98609	1.14519	1.73429	0.0828671	NA	Otog	ENSG00000188162
ENSMUSG00000025469	1.35412	2.91554	1.68119	1.73422	0.0828799	NA	Msx3	#N/A
ENSMUSG00000079941	753.947	-0.118323	0.0682375	-1.73399	0.0829198	0.817338	Cox5b-ps	#N/A
ENSMUSG00000021203	1125.13	0.194577	0.112227	1.73378	0.0829565	0.817338	Otub2	ENSG00000089723
ENSMUSG00000091956	31.7155	-0.477308	0.275378	-1.73328	0.0830451	NA	C2cd4b	#N/A
ENSMUSG00000022053	14.6358	-0.759554	0.43842	-1.73248	0.083188	NA	Ebf2	ENSG00000221818
ENSMUSG00000027752	351.097	-0.177691	0.102607	-1.73177	0.0833141	0.820241	Exosc8	ENSG00000120699
ENSMUSG00000039375	699.194	-0.146218	0.0844503	-1.73141	0.083378	0.82025	Wdr17	ENSG00000150627
ENSMUSG00000062960	217.049	-0.251754	0.145512	-1.73013	0.0836078	0.821514	Kdr	ENSG00000128052
ENSMUSG00000030104	500.455	-0.158764	0.0917928	-1.72959	0.0837031	0.821514	Edem1	ENSG00000134109
ENSMUSG00000040389	3061.22	0.0816708	0.0472283	1.72928	0.0837597	0.821514	Wdr47	ENSG00000085433
ENSMUSG00000041000	531.581	-0.2004	0.115903	-1.72904	0.083802	0.821514	Trim62	ENSG00000116525
ENSMUSG00000057863	886.59	-0.116635	0.0675165	-1.7275	0.0840771	0.821514	Rpl36	#N/A
ENSMUSG00000079008	1.80684	2.60214	1.50633	1.72748	0.0840819	NA	Gm14124	#N/A
ENSMUSG00000003411	1144.72	-0.163459	0.0946462	-1.72706	0.0841572	0.821514	Rab3b	ENSG00000169213
ENSMUSG00000043456	491.884	0.147711	0.0855761	1.72608	0.0843332	0.821514	Zfp536	ENSG00000198597
ENSMUSG00000025261	6793.1	0.065167	0.037759	1.72587	0.0843714	0.821514	Huwe1	ENSG00000086758
ENSMUSG00000030230	11.5022	-0.997184	0.577871	-1.72562	0.0844165	NA	Plcz1	ENSG00000139151
ENSMUSG00000033006	833.867	-0.189977	0.110128	-1.72506	0.0845161	0.821514	Sox10	ENSG00000100146
ENSMUSG00000028873	45.5196	0.480337	0.278451	1.72503	0.0845214	0.821514	Cdca8	ENSG00000134690
ENSMUSG00000023827	1163.53	0.139403	0.0808199	1.72486	0.0845531	0.821514	Agpat4	ENSG00000026652
ENSMUSG00000041945	32.4386	0.524015	0.303803	1.72485	0.0845538	NA	Mfsd9	ENSG00000135953
ENSMUSG00000059839	190.648	0.205251	0.119003	1.72475	0.0845727	0.821514	Zfp874b	#N/A
ENSMUSG00000049872	149.735	0.280505	0.162638	1.72472	0.0845771	0.821514	Calhm5	ENSG00000178033
ENSMUSG00000050071	574.222	-0.129624	0.0751784	-1.72421	0.0846692	0.821514	Bex1	ENSG00000133169
ENSMUSG00000032936	13182.1	-0.0701025	0.0406581	-1.7242	0.0846725	0.821514	Camkv	ENSG00000164076
ENSMUSG00000051965	9.66386	0.993031	0.576168	1.72351	0.0847966	NA	Nanos2	ENSG00000188425
ENSMUSG00000049493	217.662	-0.187523	0.108808	-1.72344	0.0848096	0.821514	Pls1	ENSG00000120756
ENSMUSG00000022371	49.8132	0.449568	0.260894	1.72318	0.0848559	0.821514	Col14a1	ENSG00000187955
ENSMUSG00000021210	1.16372	-3.71437	2.15589	-1.7229	0.0849071	NA	Akr1c6	#N/A
ENSMUSG00000000167	41.4668	-0.45925	0.26658	-1.72275	0.0849339	0.821514	Pih1d2	ENSG00000150773
ENSMUSG00000062410	16.812	-0.718875	0.417339	-1.72252	0.0849753	NA	Hsd3b3	#N/A
ENSMUSG00000020458	13894.4	0.0762264	0.0442576	1.72233	0.0850094	0.821514	Rtn4	ENSG00000115310
ENSMUSG00000040659	7472.1	0.122331	0.0710395	1.72201	0.0850671	0.821514	Efhd2	ENSG00000142634
ENSMUSG00000022420	949.667	-0.100954	0.0586437	-1.72148	0.0851634	0.821514	Dnal4	#N/A
ENSMUSG00000034127	61.2289	-0.364594	0.211795	-1.72145	0.0851691	0.821514	Tspan8	ENSG00000127324
ENSMUSG00000007777	302.759	0.166699	0.0968371	1.72144	0.0851711	0.821514	0610009B22Rik	#N/A
ENSMUSG00000003974	1136.62	0.201396	0.117003	1.72129	0.0851987	0.821514	Grm3	ENSG00000198822
ENSMUSG00000056900	779.491	0.154575	0.0898044	1.72125	0.0852062	0.821514	Usp13	ENSG00000058056
ENSMUSG00000039197	1051.19	0.114576	0.0665746	1.72102	0.0852466	0.821514	Adk	ENSG00000156110
ENSMUSG00000063434	1192.33	0.130321	0.0757383	1.72067	0.0853106	0.821514	Sorcs3	ENSG00000156395
ENSMUSG00000021613	459.067	0.180554	0.104939	1.72057	0.0853298	0.821514	Hapln1	ENSG00000145681
ENSMUSG00000114278	84.1934	0.293913	0.170847	1.72033	0.0853728	0.821514	Gm49027	#N/A
ENSMUSG00000021490	3.41181	-1.52836	0.888469	-1.72022	0.0853923	NA	Slc34a1	ENSG00000131183
ENSMUSG00000004113	3052.64	0.100703	0.0585415	1.72019	0.0853971	0.821514	Cacna1b	ENSG00000148408
ENSMUSG00000038515	90.0225	-0.296601	0.172467	-1.71976	0.0854768	0.821674	Grtp1	ENSG00000139835
ENSMUSG00000040212	49.6208	0.40304	0.234503	1.7187	0.0856697	0.822899	Emp3	ENSG00000142227
ENSMUSG00000053646	2260.77	0.0940979	0.0547608	1.71835	0.0857336	0.822899	Plxnb1	ENSG00000164050
ENSMUSG00000036820	315.23	-0.212429	0.123648	-1.71802	0.0857937	0.822899	Amdhd2	ENSG00000162066
ENSMUSG00000060678	3.3292	1.68583	0.981477	1.71765	0.0858609	NA	H4c3	#N/A
ENSMUSG00000021194	4210.57	0.08154	0.0474767	1.71747	0.0858926	0.823243	Chga	ENSG00000100604
ENSMUSG00000035469	909.847	0.115962	0.0675518	1.71664	0.0860458	0.823335	Rcbtb1	ENSG00000136144
ENSMUSG00000027865	674.07	0.129333	0.0753488	1.71646	0.0860784	0.823335	Gdap2	ENSG00000196505
ENSMUSG00000031818	10234.2	-0.072884	0.0424637	-1.71638	0.0860917	0.823335	Cox4i1	ENSG00000131143
ENSMUSG00000063626	767.191	0.143238	0.0834959	1.71551	0.0862517	0.824261	Unc5d	ENSG00000156687
ENSMUSG00000103092	91.6114	0.308307	0.179829	1.71445	0.0864463	0.825219	Pcdha5	ENSG00000204965
ENSMUSG00000019763	476.308	0.147397	0.0859823	1.71427	0.0864786	0.825219	Rmnd1	ENSG00000155906
ENSMUSG00000006344	70.7168	0.355195	0.207263	1.71374	0.086577	0.825553	Ggt5	ENSG00000099998
ENSMUSG00000031960	3320.81	0.0786253	0.0458892	1.71337	0.086644	0.825588	Aars	ENSG00000090861
ENSMUSG00000059060	2.77159	1.74312	1.01781	1.71262	0.0867832	NA	Rad51b	ENSG00000182185
ENSMUSG00000013539	1708.85	0.114878	0.0670792	1.71258	0.0867899	0.825766	Tango2	ENSG00000183597
ENSMUSG00000042256	34.7854	-0.560132	0.327413	-1.71078	0.0871217	NA	Ptchd4	ENSG00000244694
ENSMUSG00000025764	1041.58	-0.0985617	0.057624	-1.71043	0.0871865	0.825766	Jade1	ENSG00000077684
ENSMUSG00000038299	618.919	0.12735	0.0744604	1.71031	0.087209	0.825766	Wdr36	ENSG00000134987
ENSMUSG00000020121	448.634	-0.266432	0.155803	-1.71005	0.0872562	0.825766	Srgap1	ENSG00000196935
ENSMUSG00000041229	699.718	0.125278	0.0732653	1.70993	0.087279	0.825766	Phf8	ENSG00000172943
ENSMUSG00000030888	247.581	0.209496	0.122529	1.70976	0.0873096	0.825766	Rrp8	ENSG00000132275
ENSMUSG00000022132	544.466	-0.165237	0.0966634	-1.7094	0.087376	0.825766	Cldn10	ENSG00000134873
ENSMUSG00000043549	3.87236	-1.46675	0.858236	-1.70902	0.0874467	NA	Fam90a1b	#N/A
ENSMUSG00000044030	1114.2	-0.109329	0.0639739	-1.70896	0.087458	0.825766	Irf2bp1	ENSG00000170604
ENSMUSG00000040938	530.447	-0.16229	0.0949655	-1.70894	0.0874627	0.825766	Slc16a11	ENSG00000174326
ENSMUSG00000058297	18792.3	0.0637262	0.0372926	1.70882	0.087485	0.825766	Spock2	ENSG00000107742
ENSMUSG00000041219	79.5471	0.357216	0.209052	1.70874	0.0874987	0.825766	Arhgap11a	ENSG00000198826
ENSMUSG00000039106	389.776	0.160043	0.0936675	1.70863	0.0875194	0.825766	Htr5a	ENSG00000157219
ENSMUSG00000006678	87.0438	-0.296985	0.173824	-1.70854	0.0875361	0.825766	Pola1	ENSG00000101868
ENSMUSG00000070327	253.286	0.232576	0.13614	1.70835	0.0875706	0.825766	Rnf213	ENSG00000173821
ENSMUSG00000031644	1061.26	0.116298	0.0680985	1.70779	0.0876761	0.825766	Nek1	ENSG00000137601
ENSMUSG00000045007	1022.57	-0.119546	0.0700008	-1.70778	0.0876763	0.825766	Tubg2	ENSG00000037042
ENSMUSG00000058914	6.13504	-1.19637	0.700668	-1.70747	0.087734	NA	C1qtnf3	ENSG00000082196
ENSMUSG00000038122	299.896	0.188764	0.110566	1.70725	0.087776	0.826109	Tbc1d32	ENSG00000146350
ENSMUSG00000051736	252.162	0.216552	0.126956	1.70572	0.0880609	0.826909	Fam229b	ENSG00000203778
ENSMUSG00000035173	1148.55	0.132303	0.0775694	1.70561	0.0880799	0.826909	Ccdc186	ENSG00000165813
ENSMUSG00000074847	10.2673	-0.825103	0.483776	-1.70555	0.0880926	NA	Gm10775	#N/A
ENSMUSG00000030148	14.7195	-0.722024	0.423362	-1.70546	0.0881096	NA	Clec4a2	#N/A
ENSMUSG00000068854	204.172	0.269982	0.158324	1.70525	0.0881475	0.826909	H2bc21	ENSG00000124635
ENSMUSG00000034686	1217.66	-0.119399	0.0700245	-1.7051	0.0881765	0.826909	Prr7	ENSG00000131188
ENSMUSG00000024758	23615.6	0.0789235	0.0463268	1.70362	0.0884513	0.826909	Rtn3	ENSG00000133318
ENSMUSG00000078921	10.1723	-0.848753	0.498239	-1.7035	0.0884736	NA	Tgtp2	#N/A
ENSMUSG00000024927	506.953	-0.132046	0.0775229	-1.70332	0.0885085	0.826909	Rela	ENSG00000173039
ENSMUSG00000026851	1476.72	0.0922822	0.0541855	1.70308	0.0885531	0.826909	BC005624	ENSG00000136819
ENSMUSG00000054051	850.304	0.129146	0.0758539	1.70257	0.0886493	0.826909	Ercc6	ENSG00000225830
ENSMUSG00000042035	436.817	-0.246998	0.145105	-1.7022	0.0887181	0.826909	Igsf3	ENSG00000143061
ENSMUSG00000036478	717.05	-0.205475	0.120757	-1.70155	0.0888394	0.826909	Btg1	ENSG00000133639
ENSMUSG00000030157	97.7933	0.305006	0.179264	1.70144	0.0888604	0.826909	Clec2d	ENSG00000069493
ENSMUSG00000003527	619.756	-0.134554	0.0791139	-1.70076	0.088988	0.826909	Ess2	ENSG00000100056
ENSMUSG00000102748	112.17	0.289471	0.170235	1.70042	0.0890521	0.826909	Pcdhgb2	ENSG00000253910
ENSMUSG00000024008	3205.39	-0.117945	0.0693672	-1.7003	0.0890749	0.826909	Cpne5	ENSG00000124772
ENSMUSG00000063317	2772.96	0.108161	0.0636187	1.70015	0.0891036	0.826909	Usp31	ENSG00000103404
ENSMUSG00000029992	1651.86	0.0958874	0.0564019	1.70007	0.0891173	0.826909	Gfpt1	ENSG00000198380
ENSMUSG00000067597	36.376	-0.45674	0.268768	-1.69939	0.0892466	NA	Dgat2l6	ENSG00000184210
ENSMUSG00000026459	0.815324	3.08456	1.81579	1.69874	0.0893676	NA	Myog	ENSG00000122180
ENSMUSG00000026162	28.994	-0.539743	0.317775	-1.69851	0.0894124	NA	Nhej1	ENSG00000187736
ENSMUSG00000074794	990.853	0.144248	0.0849504	1.69802	0.0895038	0.826909	Arrdc3	ENSG00000113369
ENSMUSG00000054469	862.012	0.114823	0.0676303	1.6978	0.0895455	0.826909	Lclat1	ENSG00000172954
ENSMUSG00000079177	68.0134	-0.351978	0.207376	-1.69729	0.0896416	0.826909	Fam228a	ENSG00000186453
ENSMUSG00000051391	26393.9	0.0874795	0.0515425	1.69723	0.0896532	0.826909	Ywhag	ENSG00000170027
ENSMUSG00000039109	72.9139	0.433894	0.255672	1.69707	0.0896833	0.826909	F13a1	ENSG00000124491
ENSMUSG00000020220	2324.1	0.08045	0.0474288	1.69623	0.0898432	0.826909	Vps13d	ENSG00000048707
ENSMUSG00000040687	6016.33	0.106884	0.0630154	1.69615	0.0898565	0.826909	Madd	ENSG00000110514
ENSMUSG00000090641	114.77	0.246873	0.145586	1.69572	0.0899383	0.826909	Zfp712	#N/A
ENSMUSG00000023805	1952.07	0.184043	0.108537	1.69567	0.0899487	0.826909	Synj2	ENSG00000078269
ENSMUSG00000040351	1196.58	0.092142	0.0543523	1.69527	0.0900238	0.826909	Ankib1	ENSG00000001629
ENSMUSG00000007653	1927.38	0.129795	0.076611	1.69422	0.0902244	0.826909	Gabrb2	ENSG00000145864
ENSMUSG00000063895	1.37861	2.9863	1.76294	1.69393	0.0902779	NA	Nupl1	#N/A
ENSMUSG00000073460	38.4443	-0.452404	0.267105	-1.69373	0.0903166	NA	Pnldc1	ENSG00000146453
ENSMUSG00000005533	1773.63	0.142921	0.084387	1.69364	0.0903339	0.826909	Igf1r	ENSG00000140443
ENSMUSG00000022829	663.976	0.145207	0.0857654	1.69307	0.0904414	0.826909	Stxbp5l	ENSG00000145087
ENSMUSG00000009079	5242.85	-0.0671247	0.0396568	-1.69264	0.0905242	0.826909	Ewsr1	ENSG00000182944
ENSMUSG00000040061	98.2311	-0.286921	0.16952	-1.69255	0.0905408	0.826909	Plcb2	ENSG00000137841
ENSMUSG00000020290	2024.37	0.0827379	0.048895	1.69216	0.0906163	0.826909	Xpo1	ENSG00000082898
ENSMUSG00000052921	454.113	-0.160125	0.0946368	-1.69199	0.0906472	0.826909	Arhgef15	ENSG00000198844
ENSMUSG00000035864	29649.3	0.0802355	0.047422	1.69195	0.0906559	0.826909	Syt1	ENSG00000067715
ENSMUSG00000049775	11055.7	-0.0796728	0.0470955	-1.69173	0.090698	0.826909	Tmsb4x	ENSG00000154620
ENSMUSG00000079487	731.627	-0.147913	0.0874575	-1.69125	0.0907891	0.826909	Med12	ENSG00000184634
ENSMUSG00000039660	663.572	-0.115173	0.068114	-1.69088	0.0908597	0.826909	Spout1	ENSG00000198917
ENSMUSG00000030231	1878.01	-0.121474	0.0718414	-1.69087	0.0908626	0.826909	Plekha5	ENSG00000052126
ENSMUSG00000018395	2810.9	0.0869314	0.0514165	1.69073	0.0908886	0.826909	Kif3a	ENSG00000131437
ENSMUSG00000003812	101.792	-0.257108	0.152085	-1.69055	0.0909228	0.826909	Dnase2a	ENSG00000105612
ENSMUSG00000019790	2695.76	0.0979877	0.0579756	1.69015	0.0909987	0.826909	Stxbp5	ENSG00000164506
ENSMUSG00000030281	100.344	0.299862	0.177422	1.69011	0.0910066	0.826909	Il17rc	ENSG00000163702
ENSMUSG00000033060	2104.17	-0.0883825	0.0523058	-1.68973	0.09108	0.826909	Lmo7	ENSG00000136153
ENSMUSG00000027408	134.353	0.271151	0.160483	1.68959	0.0911055	0.826909	Cpxm1	ENSG00000088882
ENSMUSG00000032252	663.883	-0.146032	0.086448	-1.68925	0.0911723	0.826909	Glce	ENSG00000138604
ENSMUSG00000050875	556.966	-0.143174	0.0847832	-1.6887	0.0912763	0.826909	Minar2	ENSG00000186367
ENSMUSG00000029767	1677.79	0.097467	0.0577311	1.68829	0.0913551	0.826909	Calu	ENSG00000128595
ENSMUSG00000058355	1860.06	0.0783768	0.0464299	1.68807	0.0913981	0.826909	Abce1	ENSG00000164163
ENSMUSG00000068762	68.0233	-0.347332	0.205766	-1.688	0.0914119	0.826909	Gstm6	#N/A
ENSMUSG00000039697	1715.35	0.114567	0.0679307	1.68653	0.0916938	0.826909	Ncoa7	ENSG00000111912
ENSMUSG00000058396	58.0407	0.428044	0.25381	1.68647	0.091705	0.826909	Gpr182	ENSG00000166856
ENSMUSG00000026867	2159.98	0.0729937	0.0433024	1.68567	0.0918587	0.826909	Gapvd1	ENSG00000165219
ENSMUSG00000043411	2642.37	-0.0978817	0.0580742	-1.68546	0.0918996	0.826909	Usp48	ENSG00000090686
ENSMUSG00000044221	1887.45	0.079744	0.0473204	1.68519	0.0919516	0.826909	Grsf1	ENSG00000132463
ENSMUSG00000028542	518.87	-0.211888	0.125744	-1.68507	0.0919745	0.826909	Slc6a9	ENSG00000196517
ENSMUSG00000002871	670.337	-0.113709	0.0674865	-1.68491	0.092005	0.826909	Tpra1	ENSG00000163870
ENSMUSG00000029177	84.1954	0.306476	0.181917	1.6847	0.0920459	0.826909	Cenpa	ENSG00000115163
ENSMUSG00000032267	789.187	-0.163274	0.0969234	-1.68457	0.0920719	0.826909	Usp28	ENSG00000048028
ENSMUSG00000030108	215.245	0.30093	0.178678	1.6842	0.0921421	0.826909	Slc6a13	ENSG00000010379
ENSMUSG00000028211	370.431	0.211463	0.125591	1.68374	0.0922325	0.826909	Trp53inp1	ENSG00000164938
ENSMUSG00000023915	1932.05	0.106667	0.0633539	1.68367	0.092246	0.826909	Tnfrsf21	ENSG00000146072
ENSMUSG00000073102	400.186	0.152634	0.0906628	1.68353	0.0922718	0.826909	Drc1	ENSG00000157856
ENSMUSG00000050973	166.465	0.218405	0.129736	1.68346	0.0922868	0.826909	Gdpgp1	ENSG00000183208
ENSMUSG00000102697	640.473	0.153935	0.0914484	1.6833	0.092317	0.826909	Pcdhac2	ENSG00000243232
ENSMUSG00000039683	260.288	0.171767	0.102045	1.68325	0.0923272	0.826909	Sdk1	ENSG00000146555
ENSMUSG00000040936	94.4533	-0.275201	0.163505	-1.68314	0.0923479	0.826909	Ulk4	ENSG00000168038
ENSMUSG00000030254	116.184	-0.270277	0.160614	-1.68277	0.0924198	0.826909	Rad18	ENSG00000070950
ENSMUSG00000091144	14.682	0.751811	0.447001	1.6819	0.0925883	NA	Phf11c	#N/A
ENSMUSG00000013367	994.434	-0.103542	0.0615677	-1.68176	0.0926155	0.826909	Iglon5	ENSG00000142549
ENSMUSG00000022577	5009.82	-0.0854259	0.0507992	-1.68164	0.092639	0.826909	Ly6h	ENSG00000176956
ENSMUSG00000111375	1885.33	0.087679	0.0521395	1.68162	0.0926417	0.826909	Btbd8	ENSG00000189195
ENSMUSG00000024063	1084.25	-0.120675	0.0717617	-1.68161	0.092645	0.826909	Lbh	ENSG00000213626
ENSMUSG00000018800	1186	0.0932095	0.055431	1.68154	0.0926575	0.826909	Abca5	ENSG00000154265
ENSMUSG00000059187	729.428	0.162789	0.0968302	1.68118	0.0927281	0.826909	Tafa1	ENSG00000183662
ENSMUSG00000066363	8.26901	1.51898	0.903756	1.68074	0.0928128	NA	Serpina3f	#N/A
ENSMUSG00000029071	3026.07	-0.0835328	0.0497119	-1.68034	0.0928917	0.826909	Dvl1	ENSG00000107404
ENSMUSG00000026784	231.328	-0.236528	0.140785	-1.68007	0.092943	0.826909	Pdss1	ENSG00000148459
ENSMUSG00000032470	5427.3	0.109202	0.0650002	1.68002	0.0929534	0.826909	Mras	ENSG00000158186
ENSMUSG00000066607	4540.22	-0.0726885	0.0432693	-1.67991	0.0929746	0.826909	Insyn1	ENSG00000205363
ENSMUSG00000026255	300.312	0.206717	0.123053	1.6799	0.0929759	0.826909	Efhd1	ENSG00000115468
ENSMUSG00000048387	42.5151	0.535687	0.318919	1.67969	0.0930167	0.826909	Osr1	ENSG00000143867
ENSMUSG00000005973	525.282	-0.186053	0.110785	-1.67942	0.0930708	0.826909	Rcn1	ENSG00000049449
ENSMUSG00000025007	520.83	-0.135762	0.0808595	-1.67899	0.0931535	0.826909	Aldh18a1	ENSG00000059573
ENSMUSG00000027405	1595.97	-0.0937333	0.0558374	-1.67868	0.0932137	0.826909	Nop56	ENSG00000101361
ENSMUSG00000054939	147.324	0.213627	0.127271	1.67852	0.0932448	0.826909	Zfp174	ENSG00000103343
ENSMUSG00000002968	2103.88	-0.0863075	0.0514194	-1.6785	0.0932493	0.826909	Med25	ENSG00000104973
ENSMUSG00000026587	5157.33	0.089408	0.0532672	1.67848	0.0932532	0.826909	Astn1	ENSG00000152092
ENSMUSG00000033578	1177.44	-0.113343	0.0675502	-1.67791	0.0933639	0.827327	Tmem35a	ENSG00000126950
ENSMUSG00000045045	1200.7	-0.114593	0.06831	-1.67754	0.0934363	0.827406	Lrfn4	ENSG00000173621
ENSMUSG00000035133	2681.05	0.0808652	0.0482159	1.67715	0.0935139	0.827531	Arhgap5	ENSG00000100852
ENSMUSG00000022024	2080.22	0.0905218	0.0539969	1.67643	0.0936545	0.827797	Sugt1	ENSG00000165416
ENSMUSG00000031429	281.49	0.162378	0.0968755	1.67616	0.0937076	0.827797	Psmd10	ENSG00000101843
ENSMUSG00000040037	3919.85	0.0918859	0.0548328	1.67575	0.093788	0.827797	Negr1	ENSG00000172260
ENSMUSG00000000561	637.285	-0.113414	0.0676815	-1.67569	0.093798	0.827797	Wdr77	ENSG00000116455
ENSMUSG00000034774	15.9905	-1.05088	0.627132	-1.67568	0.0938002	NA	Dsg1c	#N/A
ENSMUSG00000107023	33.2493	-0.495754	0.295948	-1.67514	0.0939075	NA	Gm42715	#N/A
ENSMUSG00000074003	1.15191	-2.85523	1.70522	-1.67441	0.0940509	NA	Gucy2d	#N/A
ENSMUSG00000054360	2.82999	-1.67338	0.999437	-1.67432	0.0940674	NA	Bsx	ENSG00000188909
ENSMUSG00000001105	1238.45	-0.0897873	0.0536305	-1.67418	0.0940947	0.828212	Ift20	ENSG00000109083
ENSMUSG00000067860	100.806	-0.288435	0.172292	-1.67411	0.0941087	0.828212	Zic3	ENSG00000156925
ENSMUSG00000075318	5909.18	0.0951854	0.0568816	1.6734	0.0942495	0.828212	Scn2a	ENSG00000136531
ENSMUSG00000058230	4407.33	0.0810431	0.0484377	1.67314	0.0942997	0.828212	Arhgap35	ENSG00000160007
ENSMUSG00000079511	28.9369	-0.520408	0.311054	-1.67305	0.0943176	NA	Gm42688	#N/A
ENSMUSG00000047714	3061.64	-0.140617	0.0840497	-1.67302	0.0943227	0.828212	Ppp1r2	ENSG00000184203
ENSMUSG00000030772	8815.05	0.144193	0.0862033	1.67271	0.094384	0.828212	Dkk3	ENSG00000050165
ENSMUSG00000051890	423.29	0.157978	0.0944453	1.67269	0.0943886	0.828212	Klhdc1	ENSG00000197776
ENSMUSG00000045975	293.084	0.190474	0.113899	1.6723	0.0944645	0.828212	C2cd2	ENSG00000157617
ENSMUSG00000034855	2.00474	-2.33462	1.39711	-1.67103	0.0947148	NA	Cxcl10	ENSG00000169245
ENSMUSG00000034349	176.27	0.255337	0.152824	1.67079	0.0947623	0.828212	Smc4	ENSG00000113810
ENSMUSG00000064310	1.29359	2.88356	1.7263	1.67037	0.0948455	NA	Zpld1	ENSG00000170044
ENSMUSG00000025202	79.7887	-0.412438	0.246933	-1.67024	0.0948722	0.828212	Scd3	#N/A
ENSMUSG00000063047	283.154	0.174171	0.104283	1.67018	0.0948844	0.828212	Zfp780b	#N/A
ENSMUSG00000025163	24.4635	-0.559419	0.335104	-1.66939	0.0950403	NA	Cd7	ENSG00000173762
ENSMUSG00000030682	3365.45	0.0937104	0.0561447	1.66909	0.0951002	0.828212	Cdipt	ENSG00000103502
ENSMUSG00000092335	8.67525	0.962442	0.57668	1.66893	0.0951303	NA	Zfp977	#N/A
ENSMUSG00000027936	751.275	-0.110808	0.0664083	-1.66859	0.0951993	0.828212	Crtc2	ENSG00000160741
ENSMUSG00000075467	1245.67	-0.0946599	0.0567361	-1.66843	0.0952311	0.828212	Dnlz	ENSG00000213221
ENSMUSG00000042705	484.981	-0.126455	0.0757978	-1.66832	0.0952529	0.828212	Commd10	ENSG00000145781
ENSMUSG00000027823	1273.61	0.100539	0.0602741	1.66803	0.0953088	0.828212	Gmps	ENSG00000163655
ENSMUSG00000024777	3229.47	-0.0806159	0.0483401	-1.66768	0.0953788	0.828212	Ppp2r5b	ENSG00000068971
ENSMUSG00000020432	433.274	0.142651	0.0855563	1.66733	0.0954481	0.828212	Tcn2	ENSG00000185339
ENSMUSG00000021133	1126.48	0.115048	0.0690052	1.66724	0.0954676	0.828212	Susd6	ENSG00000100647
ENSMUSG00000003992	1051.66	-0.105306	0.0631723	-1.66696	0.0955227	0.828212	Ssbp2	ENSG00000145687
ENSMUSG00000027559	62.1156	-0.377634	0.226545	-1.66693	0.0955287	0.828212	Car3	ENSG00000164879
ENSMUSG00000021115	324.225	-0.178642	0.107178	-1.66678	0.0955574	0.828212	Vrk1	ENSG00000100749
ENSMUSG00000036026	3114.24	-0.0679312	0.0407662	-1.66636	0.0956412	0.828212	Tmem63b	ENSG00000137216
ENSMUSG00000037533	859.186	-0.108062	0.0648653	-1.66595	0.0957232	0.828212	Rapgef6	ENSG00000158987
ENSMUSG00000071893	4.28357	-1.41117	0.847309	-1.66548	0.0958179	NA	Vmn1r4	#N/A
ENSMUSG00000052253	925.228	-0.101645	0.0610562	-1.66477	0.0959583	0.828212	Zfp622	ENSG00000173545
ENSMUSG00000036879	779.997	0.116712	0.070108	1.66474	0.0959639	0.828212	Phkb	ENSG00000102893
ENSMUSG00000038056	1901.59	-0.0983819	0.0590977	-1.66473	0.0959663	0.828212	Kmt2c	ENSG00000055609
ENSMUSG00000003644	285.787	-0.180765	0.1086	-1.6645	0.0960126	0.828212	Rps6ka1	ENSG00000117676
ENSMUSG00000054237	344.719	0.170772	0.102616	1.66418	0.0960759	0.828212	Fra10ac1	ENSG00000148690
ENSMUSG00000020152	5989.3	0.0619994	0.037256	1.66415	0.0960831	0.828212	Actr2	ENSG00000138071
ENSMUSG00000055653	62.395	-0.383638	0.230567	-1.66389	0.0961342	0.828212	Gpc3	ENSG00000147257
ENSMUSG00000078877	246.768	0.213749	0.128464	1.66389	0.0961349	0.828212	Gm14295	#N/A
ENSMUSG00000002346	1282.74	0.113091	0.0679679	1.66388	0.0961359	0.828212	Slc25a42	ENSG00000181035
ENSMUSG00000029101	1015.53	-0.203525	0.122334	-1.66369	0.0961748	0.828212	Rgs12	ENSG00000159788
ENSMUSG00000074183	0.850106	-3.29305	1.9796	-1.66349	0.0962136	NA	Gsta1	#N/A
ENSMUSG00000024269	1049.7	0.0972938	0.0584881	1.66348	0.0962161	0.828212	Tpgs2	ENSG00000134779
ENSMUSG00000039145	3446	0.113251	0.0681103	1.66276	0.0963614	0.828212	Camk1d	ENSG00000183049
ENSMUSG00000046798	897.271	-0.112723	0.0678331	-1.66177	0.0965585	0.828212	Cldn12	ENSG00000157224
ENSMUSG00000031626	4050.81	0.0866049	0.0521183	1.6617	0.0965733	0.828212	Sorbs2	ENSG00000154556
ENSMUSG00000020706	661.724	0.11385	0.0685151	1.66168	0.0965761	0.828212	Ftsj3	ENSG00000108592
ENSMUSG00000027661	31.1664	-0.491776	0.295995	-1.66143	0.0966268	NA	Slc2a10	ENSG00000197496
ENSMUSG00000036564	44639	-0.0927759	0.055852	-1.6611	0.0966931	0.828212	Ndrg4	ENSG00000103034
ENSMUSG00000044229	240.568	-0.177159	0.106661	-1.66096	0.0967217	0.828212	Nxpe4	ENSG00000137634
ENSMUSG00000028803	2378.07	0.0786269	0.0473419	1.66083	0.0967474	0.828212	Nipal3	ENSG00000001461
ENSMUSG00000029415	522.993	0.119861	0.0721936	1.66028	0.0968588	0.828212	Sdad1	ENSG00000198301
ENSMUSG00000058398	1.84893	-2.14632	1.29305	-1.6599	0.096935	NA	Prss43	#N/A
ENSMUSG00000037653	184.553	-0.188289	0.113435	-1.65988	0.0969381	0.828212	Kctd8	ENSG00000183783
ENSMUSG00000047428	1066.17	-0.107453	0.0647389	-1.65979	0.0969564	0.828212	Dlk2	ENSG00000171462
ENSMUSG00000090363	2.00564	-2.11609	1.27525	-1.65936	0.097044	NA	Gm3512	#N/A
ENSMUSG00000028124	1252.11	0.0949962	0.057249	1.65935	0.097045	0.828212	Gclm	ENSG00000023909
ENSMUSG00000044783	1867.54	0.104729	0.0631186	1.65925	0.0970656	0.828212	Hjurp	ENSG00000123485
ENSMUSG00000037984	1561.9	0.189392	0.114203	1.65837	0.097242	0.828212	Neurod6	ENSG00000164600
ENSMUSG00000029559	2708.2	-0.0701548	0.0423106	-1.65809	0.0972989	0.828212	2210016L21Rik	ENSG00000157895
ENSMUSG00000051367	5.67839	1.31079	0.790544	1.65808	0.0973012	NA	Six1	ENSG00000126778
ENSMUSG00000030889	165.375	-0.215113	0.129752	-1.65788	0.0973423	0.828212	Vwa3a	ENSG00000175267
ENSMUSG00000035513	865.564	-0.117212	0.0707209	-1.65738	0.0974422	0.828212	Ntng2	ENSG00000196358
ENSMUSG00000020224	238.734	0.185463	0.111901	1.65738	0.0974431	0.828212	Llph	ENSG00000139233
ENSMUSG00000038633	1295.86	0.0983581	0.0593495	1.65727	0.0974649	0.828212	Degs1	ENSG00000143753
ENSMUSG00000031785	1658.65	-0.113817	0.0686943	-1.65687	0.0975466	0.828212	Adgrg1	ENSG00000205336
ENSMUSG00000053675	1.16807	-2.8259	1.70584	-1.6566	0.0975994	NA	Tgm5	ENSG00000104055
ENSMUSG00000024427	403.884	0.204401	0.123414	1.65623	0.0976761	0.828212	Spry4	ENSG00000187678
ENSMUSG00000057191	8.5257	1.13861	0.687489	1.65618	0.0976846	NA	AB124611	ENSG00000214212
ENSMUSG00000025930	45.5692	0.446223	0.269445	1.65608	0.0977053	0.828212	Msc	ENSG00000178860
ENSMUSG00000005355	2.84341	-1.57088	0.948598	-1.65601	0.0977206	NA	Casp14	ENSG00000105141
ENSMUSG00000002393	505.424	-0.134616	0.0812935	-1.65593	0.0977361	0.828212	Nr2f6	ENSG00000160113
ENSMUSG00000004044	482.116	0.139339	0.0841499	1.65585	0.097753	0.828212	Cavin1	ENSG00000177469
ENSMUSG00000031604	1695.79	0.110818	0.0669359	1.65559	0.097805	0.828212	Msmo1	ENSG00000052802
ENSMUSG00000037306	1159.58	0.0992497	0.0599517	1.65549	0.0978245	0.828212	Man1c1	ENSG00000117643
ENSMUSG00000022994	1392.87	0.125213	0.0756385	1.65541	0.0978404	0.828212	Adcy6	ENSG00000174233
ENSMUSG00000037022	648.509	0.132154	0.0798369	1.6553	0.0978632	0.828212	Mmaa	ENSG00000151611
ENSMUSG00000049999	197.058	-0.235455	0.142288	-1.65478	0.0979691	0.828212	Ppp1r3d	ENSG00000132825
ENSMUSG00000030352	787.96	-0.147673	0.0892461	-1.65467	0.0979913	0.828212	Tspan9	ENSG00000011105
ENSMUSG00000102037	1.64278	-2.64701	1.59978	-1.65461	0.0980045	NA	Bcl2a1a	#N/A
ENSMUSG00000058793	11475.4	0.0627561	0.0379293	1.65455	0.0980152	0.828212	Cds2	ENSG00000101290
ENSMUSG00000023968	139.117	0.289922	0.175239	1.65444	0.0980384	0.828212	Crip3	ENSG00000146215
ENSMUSG00000039131	38.5203	-0.476653	0.288284	-1.65342	0.0982464	NA	Gipc2	ENSG00000137960
ENSMUSG00000010358	48.4356	0.37108	0.224509	1.65285	0.0983612	0.829222	Ifi35	ENSG00000068079
ENSMUSG00000024610	103.988	-0.293725	0.17773	-1.65264	0.098404	0.829222	Cd74	ENSG00000019582
ENSMUSG00000027447	23262.8	0.142611	0.0863018	1.65246	0.0984401	0.829222	Cst3	ENSG00000101439
ENSMUSG00000027401	168.405	-0.199303	0.12064	-1.65205	0.0985253	0.829222	Tgm3	ENSG00000125780
ENSMUSG00000022364	184.788	-0.206581	0.125047	-1.65203	0.0985285	0.829222	Tbc1d31	ENSG00000156787
ENSMUSG00000059248	1917.16	0.117474	0.0711149	1.65189	0.0985578	0.829222	Septin9	ENSG00000184640
ENSMUSG00000049521	284.136	-0.237929	0.144054	-1.65166	0.0986033	0.829222	Cdc42ep1	ENSG00000128283
ENSMUSG00000051615	2923.28	0.11383	0.0689359	1.65125	0.0986882	0.829401	Rap2a	ENSG00000125249
ENSMUSG00000110477	1.34901	-3.12263	1.89132	-1.65103	0.0987316	NA	Gm3045	#N/A
ENSMUSG00000026787	4280.02	-0.287761	0.174345	-1.65052	0.0988357	0.830105	Gad2	ENSG00000136750
ENSMUSG00000080268	19.4564	-0.64107	0.388679	-1.64935	0.0990752	NA	Brms1	ENSG00000174744
ENSMUSG00000018965	21134.3	0.0796277	0.0482786	1.64934	0.0990785	0.831608	Ywhah	ENSG00000128245
ENSMUSG00000027715	61.8404	0.359063	0.217751	1.64896	0.0991554	0.831718	Ccna2	ENSG00000145386
ENSMUSG00000042116	863.285	0.158407	0.0961142	1.64812	0.0993286	0.831785	Vwa1	ENSG00000179403
ENSMUSG00000041417	3630.3	0.128637	0.0780604	1.64791	0.0993706	0.831785	Pik3r1	ENSG00000145675
ENSMUSG00000025127	1.5781	2.36653	1.4366	1.64732	0.0994928	NA	Gcgr	ENSG00000215644
ENSMUSG00000037624	1329.24	-0.149365	0.0906832	-1.64711	0.0995357	0.831785	Kcnk2	ENSG00000082482
ENSMUSG00000036983	97.8572	0.286439	0.173914	1.64702	0.0995544	0.831785	Tfb1m	ENSG00000029639
ENSMUSG00000031111	44.7813	-0.594826	0.361215	-1.64674	0.0996115	0.831785	Igsf1	ENSG00000147255
ENSMUSG00000022054	5581.48	0.101324	0.061542	1.64642	0.0996766	0.831785	Nefm	#N/A
ENSMUSG00000036249	294.166	0.155372	0.0943823	1.6462	0.0997235	0.831785	Rbm43	ENSG00000184898
ENSMUSG00000028952	288.947	-0.172775	0.104977	-1.64583	0.0997981	0.831785	Zbtb48	ENSG00000204859
ENSMUSG00000043683	1474.31	-0.0996839	0.0605684	-1.64581	0.0998034	0.831785	Fem1a	ENSG00000141965
ENSMUSG00000044156	20.452	-0.689817	0.419169	-1.64568	0.0998302	NA	Hepacam2	ENSG00000188175
ENSMUSG00000042650	1513.78	0.0918864	0.0558406	1.64551	0.0998646	0.831785	Alkbh5	ENSG00000091542
ENSMUSG00000039100	5923.45	0.082569	0.0501785	1.64551	0.0998652	0.831785	Marchf6	ENSG00000145495
ENSMUSG00000086784	408.077	0.177099	0.107667	1.64487	0.0999967	0.831833	Isoc2a	#N/A
ENSMUSG00000023913	2039.59	0.133694	0.08128	1.64486	0.0999987	0.831833	Pla2g7	ENSG00000146070
ENSMUSG00000041112	2261.46	-0.101667	0.0618344	-1.64419	0.100138	0.832458	Elmo1	ENSG00000155849
ENSMUSG00000041592	1067.08	0.170157	0.103516	1.64378	0.100222	0.832627	Sdk2	ENSG00000069188
ENSMUSG00000041729	4270.91	0.0724669	0.0440995	1.64326	0.100329	0.832642	Coro2b	ENSG00000103647
ENSMUSG00000079444	3.42663	1.48591	0.904604	1.64261	0.100463	NA	Gm21981	#N/A
ENSMUSG00000026456	328.445	0.17445	0.106212	1.64247	0.100492	0.832642	Cyb5r1	ENSG00000159348
ENSMUSG00000024590	252.012	0.187447	0.114136	1.64231	0.100526	0.832642	Lmnb1	ENSG00000113368
ENSMUSG00000079396	1.76733	-2.70573	1.64794	-1.64188	0.100615	NA	Gm3411	#N/A
ENSMUSG00000064065	2393.26	0.143079	0.08715	1.64176	0.10064	0.832642	Ipcef1	ENSG00000074706
ENSMUSG00000022370	638.168	-0.114549	0.0697805	-1.64156	0.100681	0.832642	Mrpl13	ENSG00000172172
ENSMUSG00000027018	270.523	0.182801	0.111365	1.64146	0.100701	0.832642	Hat1	ENSG00000128708
ENSMUSG00000029759	30.4349	-0.579621	0.35313	-1.64138	0.100718	NA	Pon3	ENSG00000105852
ENSMUSG00000034987	289.097	-0.177991	0.108451	-1.64121	0.100754	0.832642	Hrh2	ENSG00000113749
ENSMUSG00000044348	321.366	-0.163778	0.0997958	-1.64113	0.10077	0.832642	Slc25a53	ENSG00000269743
ENSMUSG00000063904	979.08	0.107734	0.065664	1.64068	0.100863	0.832642	Dpp3	ENSG00000254986
ENSMUSG00000021254	677.95	0.109785	0.06694	1.64005	0.100996	0.832642	Gpatch2l	ENSG00000089916
ENSMUSG00000117286	508.292	0.188047	0.114675	1.63982	0.101042	0.832642	Gm1043	ENSG00000181215
ENSMUSG00000037636	2.52756	-1.80522	1.10093	-1.63973	0.101061	NA	Slc25a43	ENSG00000077713
ENSMUSG00000026637	57.6137	0.414622	0.252885	1.63957	0.101095	0.832642	Traf5	ENSG00000082512
ENSMUSG00000026942	233.796	0.171544	0.104633	1.63948	0.101113	0.832642	Traf2	ENSG00000127191
ENSMUSG00000046111	429.178	-0.1369	0.083503	-1.63946	0.101118	0.832642	Cep295	ENSG00000166004
ENSMUSG00000085793	469.597	0.131431	0.0802138	1.63851	0.101316	0.832704	Lin52	ENSG00000205659
ENSMUSG00000071847	532.722	-0.179072	0.109294	-1.63844	0.10133	0.832704	Apcdd1	ENSG00000154856
ENSMUSG00000007989	2364.11	0.0833113	0.0508538	1.63825	0.101369	0.832704	Fzd3	ENSG00000104290
ENSMUSG00000073684	357.854	-0.15302	0.093408	-1.6382	0.101381	0.832704	Faap20	ENSG00000162585
ENSMUSG00000067215	24.6013	0.519863	0.317413	1.63781	0.101461	NA	Usp51	ENSG00000247746
ENSMUSG00000016346	11637.2	0.0846697	0.0517073	1.63748	0.10153	0.83288	Kcnq2	ENSG00000075043
ENSMUSG00000030020	4091.62	0.0962296	0.0587743	1.63727	0.101573	0.83288	Prickle2	ENSG00000163637
ENSMUSG00000002032	1495.13	0.0985636	0.060213	1.63692	0.101648	0.83288	Tmem25	ENSG00000149582
ENSMUSG00000096014	504.068	-0.245927	0.150242	-1.63687	0.101658	0.83288	Sox1	ENSG00000182968
ENSMUSG00000003309	31.2319	-0.469492	0.286925	-1.63629	0.10178	NA	Ap1m2	ENSG00000129354
ENSMUSG00000058952	1.45765	-2.37254	1.45011	-1.63612	0.101815	NA	Cfi	ENSG00000205403
ENSMUSG00000025610	13.8666	0.670654	0.410145	1.63516	0.102015	NA	Map3k7cl	#N/A
ENSMUSG00000020319	160.754	0.238112	0.145643	1.6349	0.10207	0.835205	Wdpcp	ENSG00000143951
ENSMUSG00000041423	81.2609	-0.378758	0.231691	-1.63476	0.1021	0.835205	Paqr6	ENSG00000160781
ENSMUSG00000048410	293.578	0.168843	0.103293	1.6346	0.102134	0.835205	Zfp407	ENSG00000215421
ENSMUSG00000025362	1467.65	-0.118106	0.0722867	-1.63385	0.10229	0.835295	Rps26	ENSG00000197728
ENSMUSG00000055421	1954.3	0.0929191	0.0568761	1.63371	0.10232	0.835295	Pcdh9	ENSG00000184226
ENSMUSG00000035275	540.432	-0.136499	0.0835556	-1.63363	0.102337	0.835295	Raver2	ENSG00000162437
ENSMUSG00000020380	330.701	0.17502	0.10718	1.63295	0.10248	0.835747	Rad50	ENSG00000113522
ENSMUSG00000043004	2406.2	0.0999664	0.0612288	1.63267	0.102539	0.835747	Gng2	ENSG00000186469
ENSMUSG00000022973	7937.59	0.0781499	0.0478728	1.63245	0.102585	0.835747	Synj1	ENSG00000159082
ENSMUSG00000049687	13.4309	0.809053	0.495793	1.63184	0.102714	NA	Pheta2	ENSG00000177096
ENSMUSG00000006418	1311.72	-0.0863917	0.0529421	-1.63181	0.102719	0.836314	Rnf114	ENSG00000124226
ENSMUSG00000052273	18.0822	-0.633921	0.388719	-1.63079	0.102934	NA	Dnah3	ENSG00000158486
ENSMUSG00000026608	1884.35	0.0893458	0.0547947	1.63056	0.102984	0.837081	Kctd3	ENSG00000136636
ENSMUSG00000030806	13182.3	0.0619646	0.0380078	1.63031	0.103036	0.837081	Stx1b	ENSG00000099365
ENSMUSG00000067818	258.448	-0.17031	0.104467	-1.63028	0.103043	0.837081	Myl9	ENSG00000101335
ENSMUSG00000022443	2658.71	0.0707966	0.0434295	1.63015	0.10307	0.837081	Myh9	ENSG00000100345
ENSMUSG00000076434	24.2333	-0.546854	0.335503	-1.62995	0.103112	NA	Wfdc3	ENSG00000124116
ENSMUSG00000037541	5245.4	0.141039	0.0865492	1.62958	0.10319	0.837536	Shank2	ENSG00000162105
ENSMUSG00000041552	135.352	0.234633	0.144025	1.62911	0.10329	0.837825	Ptchd1	ENSG00000165186
ENSMUSG00000110576	1.08775	-2.78982	1.71411	-1.62757	0.103617	NA	Gm36368	#N/A
ENSMUSG00000041220	1164.03	0.11438	0.0702982	1.62707	0.103723	0.840816	Elovl6	ENSG00000170522
ENSMUSG00000056737	32.127	-0.465565	0.28619	-1.62677	0.103786	NA	Capg	ENSG00000042493
ENSMUSG00000016763	1513.16	0.142873	0.0878361	1.62659	0.103825	0.841119	Scube1	ENSG00000159307
ENSMUSG00000049739	662.49	-0.111946	0.0688356	-1.62628	0.10389	0.841123	Zfp646	ENSG00000167395
ENSMUSG00000044177	26.3579	0.617201	0.379546	1.62616	0.103916	NA	Wfikkn2	ENSG00000173714
ENSMUSG00000045409	881.126	-0.103986	0.0639668	-1.62563	0.104029	0.841231	Trim39	ENSG00000204599
ENSMUSG00000036885	361.522	-0.178745	0.109977	-1.6253	0.104098	0.841231	Arhgef26	ENSG00000114790
ENSMUSG00000045679	101.059	0.299583	0.184346	1.62511	0.104138	0.841231	Pqlc3	ENSG00000162976
ENSMUSG00000046408	29.34	-0.513088	0.315749	-1.62499	0.104165	NA	1700067K01Rik	ENSG00000188032
ENSMUSG00000037224	1059.39	-0.150802	0.0928246	-1.62459	0.10425	0.841231	Zfyve28	ENSG00000159733
ENSMUSG00000026963	36.2353	0.488424	0.300659	1.62451	0.104266	NA	Tmem210	ENSG00000185863
ENSMUSG00000031916	639.017	0.115032	0.0708223	1.62424	0.104325	0.841231	Cog8	ENSG00000213380
ENSMUSG00000021384	35.1842	-0.466031	0.287046	-1.62354	0.104474	NA	Susd3	ENSG00000157303
ENSMUSG00000056596	4286.6	-0.0852876	0.0525482	-1.62304	0.104582	0.841231	Trnp1	ENSG00000253368
ENSMUSG00000022369	36.4049	0.47367	0.291906	1.62268	0.104658	NA	Mtbp	ENSG00000172167
ENSMUSG00000040183	1009.31	-0.127831	0.078795	-1.62232	0.104734	0.841231	Ankrd6	ENSG00000135299
ENSMUSG00000041540	786.701	0.151687	0.0935202	1.62197	0.10481	0.841231	Sox5	ENSG00000134532
ENSMUSG00000017119	3562.65	0.0762374	0.0470031	1.62196	0.104811	0.841231	Nbr1	ENSG00000188554
ENSMUSG00000030678	4549.54	-0.0722813	0.0445673	-1.62185	0.104836	0.841231	Maz	ENSG00000103495
ENSMUSG00000040086	11.3022	-0.86994	0.536404	-1.6218	0.104846	NA	Tnni3k	ENSG00000116783
ENSMUSG00000041444	7771.83	0.110212	0.0679663	1.62156	0.104897	0.841231	Arhgap32	ENSG00000134909
ENSMUSG00000018379	3824.48	-0.078672	0.0485379	-1.62084	0.105052	0.841231	Srsf1	ENSG00000136450
ENSMUSG00000038648	412.559	0.184928	0.114101	1.62074	0.105073	0.841231	Creb3l2	ENSG00000182158
ENSMUSG00000020903	359.221	-0.153255	0.0945674	-1.62059	0.105105	0.841231	Stx8	ENSG00000170310
ENSMUSG00000032182	222.267	-0.204025	0.125907	-1.62044	0.105138	0.841231	Yipf2	ENSG00000130733
ENSMUSG00000027597	201.309	-0.191515	0.11819	-1.6204	0.105146	0.841231	Ahcy	ENSG00000101444
ENSMUSG00000035024	556.945	0.139659	0.0861894	1.62038	0.105151	0.841231	Ncapd3	ENSG00000151503
ENSMUSG00000074215	36.1032	-0.416134	0.25699	-1.61926	0.105391	NA	Gm10643	#N/A
ENSMUSG00000022855	2466.81	0.0731815	0.0452039	1.61892	0.105465	0.841231	Senp2	ENSG00000163904
ENSMUSG00000029238	1961.2	0.0845105	0.052208	1.61873	0.105506	0.841231	Clock	ENSG00000134852
ENSMUSG00000030351	90.6737	0.319988	0.197748	1.61816	0.105628	0.841231	Tspan11	ENSG00000110900
ENSMUSG00000063455	1835.55	0.132772	0.0820516	1.61816	0.105629	0.841231	D630045J12Rik	ENSG00000122778
ENSMUSG00000066839	766.354	-0.107234	0.0662937	-1.61756	0.105757	0.841231	Ecsit	ENSG00000130159
ENSMUSG00000024193	660.105	-0.130287	0.0805707	-1.61706	0.105866	0.841231	Phf1	ENSG00000112511
ENSMUSG00000054843	3012.36	0.104383	0.0645756	1.61644	0.105999	0.841231	Atrnl1	ENSG00000107518
ENSMUSG00000022723	225.8	-0.262901	0.162671	-1.61615	0.106062	0.841231	Crybg3	ENSG00000080200
ENSMUSG00000079547	23.5148	-0.540263	0.33439	-1.61567	0.106167	NA	H2-DMb1	#N/A
ENSMUSG00000004535	2930.77	0.0720675	0.0446124	1.61541	0.106221	0.841231	Tax1bp1	ENSG00000106052
ENSMUSG00000027360	19.5215	-0.730425	0.452236	-1.61514	0.10628	NA	Hdc	ENSG00000140287
ENSMUSG00000044067	893.017	0.166371	0.103009	1.61512	0.106284	0.841231	Gpr22	ENSG00000172209
ENSMUSG00000003279	11136.6	0.105023	0.0650256	1.6151	0.106289	0.841231	Dlgap1	ENSG00000170579
ENSMUSG00000061778	306.06	-0.171034	0.105922	-1.61471	0.106374	0.841231	Mospd2	ENSG00000130150
ENSMUSG00000036814	211.386	0.271984	0.168449	1.61463	0.10639	0.841231	Slc6a20a	#N/A
ENSMUSG00000027650	447.309	0.126949	0.0786292	1.61453	0.106412	0.841231	Tti1	ENSG00000101407
ENSMUSG00000001482	1033.44	0.0927383	0.0574401	1.61452	0.106414	0.841231	Def8	ENSG00000140995
ENSMUSG00000029096	75.0072	-0.315029	0.195137	-1.61439	0.106442	0.841231	Htra3	ENSG00000170801
ENSMUSG00000018449	322.805	-0.166741	0.103286	-1.61436	0.106449	0.841231	Rpain	ENSG00000129197
ENSMUSG00000021087	25405.3	0.0824874	0.0510973	1.61432	0.106458	0.841231	Rtn1	ENSG00000139970
ENSMUSG00000040385	3906.22	-0.0975363	0.0604231	-1.61422	0.106479	0.841231	Ppp1ca	ENSG00000172531
ENSMUSG00000035310	276.577	0.169453	0.104985	1.61406	0.106513	0.841231	Lin54	ENSG00000189308
ENSMUSG00000074449	2.59966	1.86728	1.15696	1.61396	0.106536	NA	Gm15319	#N/A
ENSMUSG00000074715	55.9886	0.36261	0.224677	1.61392	0.106545	0.841231	Ccl28	ENSG00000151882
ENSMUSG00000039910	904.407	-0.159788	0.0990076	-1.61389	0.10655	0.841231	Cited2	ENSG00000164442
ENSMUSG00000031382	75.2432	-0.380025	0.235515	-1.61359	0.106616	0.841231	Asb11	ENSG00000165192
ENSMUSG00000022982	3245.82	-0.101905	0.0631586	-1.61347	0.106642	0.841231	Sod1	ENSG00000142168
ENSMUSG00000005672	732.53	-0.113407	0.0702943	-1.61332	0.106675	0.841231	Kit	ENSG00000157404
ENSMUSG00000029419	3498.41	-0.0611617	0.0379108	-1.6133	0.106679	0.841231	Ajm1	ENSG00000232434
ENSMUSG00000074102	1467.62	0.0962971	0.05972	1.61248	0.106858	0.841738	Rbm15b	ENSG00000259956
ENSMUSG00000033623	1228.1	0.0924618	0.0573437	1.61241	0.106872	0.841738	Pcgf3	ENSG00000185619
ENSMUSG00000072763	21.7145	0.599174	0.371657	1.61217	0.106925	NA	5430403G16Rik	#N/A
ENSMUSG00000067399	3.36086	1.53112	0.949811	1.61203	0.106956	NA	Trim43c	#N/A
ENSMUSG00000015305	1347.39	-0.128373	0.079636	-1.612	0.106962	0.84194	Sash1	ENSG00000111961
ENSMUSG00000037025	3.24296	-1.60031	0.992815	-1.61189	0.106985	NA	Foxa2	ENSG00000125798
ENSMUSG00000028456	1634.75	0.11547	0.0716534	1.61151	0.107068	0.842266	Unc13b	ENSG00000198722
ENSMUSG00000090356	3.93542	1.37494	0.853232	1.61145	0.107083	NA	Teddm3	#N/A
ENSMUSG00000061983	142.809	-0.214801	0.133404	-1.61016	0.107364	0.844081	Rps12	#N/A
ENSMUSG00000022679	1320.02	0.0959325	0.0596149	1.6092	0.107572	0.845033	Mpv17l	ENSG00000156968
ENSMUSG00000018906	514.47	0.161779	0.100562	1.60875	0.10767	0.845033	P4ha2	ENSG00000072682
ENSMUSG00000047003	158.654	0.227611	0.141504	1.60851	0.107722	0.845033	Zfp41	ENSG00000181638
ENSMUSG00000029625	534.385	-0.206243	0.128244	-1.60821	0.10779	0.845033	Cpsf4	ENSG00000160917
ENSMUSG00000059518	849.079	-0.113361	0.0704927	-1.60812	0.107809	0.845033	Znhit1	ENSG00000106400
ENSMUSG00000043230	1.41894	-2.3725	1.47551	-1.60792	0.107853	NA	Fam124b	ENSG00000124019
ENSMUSG00000055980	162.25	0.241907	0.150462	1.60776	0.107888	0.845143	Irs1	ENSG00000169047
ENSMUSG00000050272	1282.35	0.135707	0.0844538	1.60688	0.108082	0.845773	Dscam	ENSG00000171587
ENSMUSG00000038095	3534.37	0.0640248	0.0398575	1.60634	0.108199	0.845773	Sbno1	ENSG00000139697
ENSMUSG00000039810	234.013	-0.170278	0.106011	-1.60623	0.108223	0.845773	Zc3h10	ENSG00000135482
ENSMUSG00000020368	6927.39	0.0693747	0.0431916	1.60621	0.108228	0.845773	Canx	ENSG00000127022
ENSMUSG00000045411	1109.75	-0.096332	0.0600106	-1.60525	0.108439	0.846915	2410002F23Rik	#N/A
ENSMUSG00000050074	21.7087	-0.658027	0.409997	-1.60496	0.108504	NA	Spink8	ENSG00000229453
ENSMUSG00000020877	70.6547	0.326688	0.203655	1.60412	0.108687	0.848345	Scrn2	ENSG00000141295
ENSMUSG00000073490	9.65677	0.891462	0.555809	1.6039	0.108736	NA	Ifi207	#N/A
ENSMUSG00000056880	11.3006	-0.796241	0.496727	-1.60298	0.10894	NA	Gadl1	ENSG00000144644
ENSMUSG00000025044	4.85021	-1.20691	0.753628	-1.60147	0.109273	NA	Msr1	ENSG00000038945
ENSMUSG00000002428	561.168	0.119582	0.0746977	1.60088	0.109404	0.853428	Hltf	ENSG00000071794
ENSMUSG00000034088	4188.8	0.0790913	0.0494194	1.60041	0.109508	0.85361	Hdlbp	ENSG00000115677
ENSMUSG00000050069	619.428	0.124094	0.0775499	1.60018	0.109558	0.85361	Grem2	ENSG00000180875
ENSMUSG00000040537	4919.46	0.0697166	0.0435769	1.59985	0.109631	0.853671	Adam22	ENSG00000008277
ENSMUSG00000004902	1228.14	-0.115621	0.0723085	-1.59899	0.109823	0.853946	Slc25a18	ENSG00000182902
ENSMUSG00000030403	337.638	-0.160733	0.100523	-1.59898	0.109826	0.853946	Vasp	ENSG00000125753
ENSMUSG00000046318	205.232	0.233304	0.145924	1.59881	0.109863	0.853946	Ccbe1	ENSG00000183287
ENSMUSG00000020423	419.461	-0.254764	0.159381	-1.59846	0.10994	0.854031	Btg2	ENSG00000159388
ENSMUSG00000028946	5.1972	1.12902	0.706396	1.59829	0.109979	NA	Hes3	ENSG00000173673
ENSMUSG00000014873	560.51	-0.117816	0.0737357	-1.59782	0.110083	0.854174	Surf2	ENSG00000148291
ENSMUSG00000022159	157.593	0.213045	0.133337	1.59779	0.110089	0.854174	Rab2b	ENSG00000129472
ENSMUSG00000020132	1926.55	0.0780431	0.0488663	1.59707	0.11025	0.854666	Rab21	ENSG00000080371
ENSMUSG00000023033	7172.93	0.0843106	0.0527958	1.59692	0.110284	0.854666	Scn8a	ENSG00000196876
ENSMUSG00000020235	1642.34	-0.103183	0.0646596	-1.59578	0.110537	0.856124	Fzr1	ENSG00000105325
ENSMUSG00000043943	32.3581	-0.466556	0.292574	-1.59466	0.110788	NA	Naalad2	ENSG00000077616
ENSMUSG00000103409	13.9221	-0.926609	0.581302	-1.59402	0.110931	NA	Lsmem2	ENSG00000179564
ENSMUSG00000041939	455.956	-0.145594	0.0913612	-1.59361	0.111023	0.857726	Mvk	ENSG00000110921
ENSMUSG00000034189	982.89	-0.104416	0.065541	-1.59314	0.111128	0.857726	Hsdl1	ENSG00000103160
ENSMUSG00000020303	40.035	-0.492191	0.309024	-1.59273	0.111221	NA	Stc2	ENSG00000113739
ENSMUSG00000027353	98.1007	-0.255457	0.160393	-1.5927	0.111228	0.857726	Mcm8	ENSG00000125885
ENSMUSG00000040236	838.354	0.114892	0.0721366	1.5927	0.111229	0.857726	Trappc5	ENSG00000181029
ENSMUSG00000049858	238.983	0.178473	0.112082	1.59235	0.111306	0.857726	Suox	ENSG00000139531
ENSMUSG00000046675	212.738	-0.180503	0.113363	-1.59226	0.111326	0.857726	Tmem251	ENSG00000153485
ENSMUSG00000067872	53.2361	0.346881	0.217858	1.59223	0.111332	0.857726	Ccdc87	ENSG00000182791
ENSMUSG00000068206	633.358	-0.113939	0.0715658	-1.59208	0.111366	0.857726	Pick1	ENSG00000100151
ENSMUSG00000031783	420.174	-0.149081	0.0936463	-1.59195	0.111395	0.857726	Polr2c	ENSG00000102978
ENSMUSG00000046714	35.5148	0.617638	0.387975	1.59195	0.111395	NA	Foxc2	ENSG00000176692
ENSMUSG00000028700	1576.93	-0.0880183	0.0552906	-1.59192	0.111402	0.857726	Pomgnt1	ENSG00000085998
ENSMUSG00000020232	455.843	-0.145255	0.0913081	-1.59083	0.111648	0.858836	Hmg20b	ENSG00000064961
ENSMUSG00000032400	57.5131	0.321932	0.202406	1.59052	0.111717	0.858836	Zwilch	ENSG00000174442
ENSMUSG00000074577	9.75636	-0.805128	0.506347	-1.59007	0.111818	NA	Ripor3	ENSG00000042062
ENSMUSG00000022372	307.418	0.21984	0.138269	1.58995	0.111847	0.858836	Sla	ENSG00000155926
ENSMUSG00000022114	1189.13	-0.115278	0.0725063	-1.58991	0.111856	0.858836	Spry2	ENSG00000136158
ENSMUSG00000056656	133.902	0.24764	0.155766	1.58982	0.111876	0.858836	Apol8	#N/A
ENSMUSG00000043391	1132.52	-0.100648	0.0633446	-1.5889	0.112083	0.859917	2510009E07Rik	ENSG00000187068
ENSMUSG00000051212	22.7477	-0.583002	0.36713	-1.588	0.112287	NA	Gpr183	ENSG00000169508
ENSMUSG00000028078	2203.47	-0.134236	0.0845354	-1.58793	0.112303	0.860637	Dclk2	ENSG00000170390
ENSMUSG00000035493	69.8369	-0.323971	0.204081	-1.58746	0.112408	0.860637	Tgfbi	ENSG00000120708
ENSMUSG00000041096	2401.63	-0.082705	0.0521016	-1.58738	0.112427	0.860637	Tspyl2	ENSG00000184205
ENSMUSG00000020431	16002.2	0.134324	0.084625	1.58729	0.112447	0.860637	Adcy1	ENSG00000164742
ENSMUSG00000046456	12.5357	-0.79521	0.501049	-1.58709	0.112492	NA	Tmem150b	ENSG00000180061
ENSMUSG00000041014	788.308	0.146322	0.0921986	1.58703	0.112507	0.860637	Nrg3	ENSG00000185737
ENSMUSG00000041560	1437.27	-0.0974019	0.0613875	-1.58667	0.112587	0.860745	Nop53	ENSG00000105373
ENSMUSG00000024553	8.32837	-1.2861	0.810927	-1.58597	0.112747	NA	Galr1	ENSG00000166573
ENSMUSG00000004383	3476.42	0.129505	0.0816739	1.58564	0.112821	0.86203	Large1	ENSG00000133424
ENSMUSG00000025050	651.072	-0.115258	0.0727133	-1.5851	0.112944	0.862365	Pcgf6	ENSG00000156374
ENSMUSG00000023995	0.993372	-2.63451	1.66268	-1.5845	0.113079	NA	Tspo2	ENSG00000112212
ENSMUSG00000019936	64.8742	-0.349091	0.220328	-1.58441	0.1131	0.862365	Epyc	ENSG00000083782
ENSMUSG00000045817	607.946	-0.126846	0.0800699	-1.58419	0.113152	0.862365	Zfp36l2	ENSG00000152518
ENSMUSG00000022696	1377.74	0.175502	0.110794	1.58404	0.113184	0.862365	Sidt1	ENSG00000072858
ENSMUSG00000001168	0.991355	-2.63451	1.66333	-1.58387	0.113223	NA	Oas1h	#N/A
ENSMUSG00000026928	86.7662	-0.297675	0.187958	-1.58374	0.113254	0.862365	Card9	ENSG00000187796
ENSMUSG00000020173	3034.16	0.151824	0.0959197	1.58282	0.113462	0.862365	Cobl	ENSG00000106078
ENSMUSG00000032648	700.317	0.143975	0.0909834	1.58244	0.11355	0.862365	Pygm	ENSG00000068976
ENSMUSG00000073988	86.7976	-0.337842	0.213546	-1.58206	0.113637	0.862365	Ttpa	ENSG00000137561
ENSMUSG00000075330	4.64138	1.32813	0.839524	1.582	0.113649	NA	A930003A15Rik	#N/A
ENSMUSG00000021552	187.614	0.195628	0.123658	1.582	0.113649	0.862365	Gkap1	ENSG00000165113
ENSMUSG00000000544	60.0836	-0.348155	0.220088	-1.58189	0.113674	0.862365	Gpa33	ENSG00000143167
ENSMUSG00000028639	2835.91	-0.0876675	0.0554194	-1.58189	0.113674	0.862365	Ybx1	ENSG00000065978
ENSMUSG00000025025	1614.62	-0.0845772	0.0534663	-1.58188	0.113677	0.862365	Mxi1	ENSG00000119950
ENSMUSG00000025854	1015.47	-0.178286	0.112722	-1.58164	0.113731	0.862365	Fam20c	ENSG00000177706
ENSMUSG00000074591	34.6065	-0.434837	0.274967	-1.58142	0.113782	NA	Ankub1	ENSG00000206199
ENSMUSG00000073975	1.069	2.53989	1.6062	1.5813	0.113809	NA	Olfr550	#N/A
ENSMUSG00000002870	111.091	0.262222	0.165834	1.58123	0.113825	0.862365	Mcm2	ENSG00000073111
ENSMUSG00000026043	64.7508	-0.352778	0.22315	-1.5809	0.1139	0.862365	Col3a1	ENSG00000168542
ENSMUSG00000034951	985.201	0.100438	0.063538	1.58076	0.113933	0.862365	Cog7	ENSG00000168434
[truncated: 19,925 more rows]

## Sheet: S2b. LDSC
Supplementary Table 2b. Summary of LDSC using the summary statistics of ASD-GWAS and DEGs in bulk RNA-seq
Gene lists	Prop._SNPs	Prop._h2	Prop._h2_std_error	Enrichment	Enrichment_std_error	Enrichment_p	Coefficient	Coefficient_std_error	Coefficient_z-score
Upregulated genes (P < 0.05)	0.0462633	0.0541321	0.00751891	1.17009	0.162524	0.300731	1.84971e-10	6.9006e-09	0.0268051
Downregulated genes (P < 0.05)	0.0323442	0.0469456	0.00754179	1.45144	0.233173	0.0504212	1.44057e-08	9.4041e-09	1.53185
Top 1000 upregulated genes	0.106503	0.135001	0.0114734	1.26757	0.107728	0.0116087	7.08829e-09	4.84441e-09	1.46319
Top 1000 downregulated genes	0.0799167	0.0972028	0.0105797	1.2163	0.132384	0.102134	4.61736e-09	5.77268e-09	0.799865
Top 2000 upregulated genes	0.189342	0.223301	0.0144651	1.17935	0.0763969	0.015671	3.67816e-09	3.97298e-09	0.925796
Top 2000 downregulated genes	0.147988	0.166052	0.0146576	1.12207	0.0990459	0.217234	1.19509e-09	4.97088e-09	0.240419

## Sheet: S2c. GO-UP
Supplementary Table 2c. GO terms enriched for the upregulated DEGs of the forebrain samples of the Kmt2c+/fs mice
GO	Category	Description	Enrichment	Uncorrected P	BH-corrected P	GROUP_ID	Hits
GO:0098978	GO Cellular Components	glutamatergic synapse	3.95323	2.56844e-18	5.72993e-14	1	Atp2b2|Bsn|Cacna1a|Cdh2|Cdh6|Epha7|Eps15|Fmr1|Fxr1|Grik3|Grin2b|Hcn1|Htt|Hspa8|Htr2a|Kcna2|Kcnma1|Mpdz|Myo5a|Nptx1|Nrxn1|Ntrk2|Pak3|Prkci|Plcb4|Slc1a2|Snap25|Sort1|Sptan1|Sptbn1|Stat3|Tnr|Pclo|Magi2|Gria3|Slc4a8|Clstn2|Sv2b|Nos1ap|Ap2b1|Snx6|Sacm1l|Arfgef2|Erc1|Farp1|Fbxo2|Erc2|Slc6a7|Gabbr2|Cnksr2|Adgrl3|Nrcam|Atp2b3|Frmpd4|Atp2b4
GO:0030425	GO Cellular Components	dendrite	3.54713	8.36852e-17	5.56924e-13	1	Adcy9|Adora1|Atp2b2|Bmpr2|Bnip3|Bsn|Cacna1a|Cacna1g|Capn2|Ccng1|Cpe|Elk1|Epha7|Fmr1|Fxr1|Gnao1|Grik3|Grin2b|Hcn1|Htt|Hspa8|Hspb1|Hsp90aa1|Htr2a|Kcna2|Kcnh1|Kcnma1|Kif3c|Lrp1|Myo5a|Ntrk2|Pgr|Plcb4|Plec|Ptprk|Slc1a2|Sort1|Pclo|Magi2|Gria3|Slc4a8|Plxdc1|Als2|Ckap5|Kndc1|Mtmr2|Arfgef2|Slc8a2|Adcy2|Farp1|Lrp4|Epha10|Fbxo2|Igsf9b|Dagla|Fat3|Frmpd4
GO:0097060	GO Cellular Components	synaptic membrane	4.27421	9.60988e-17	5.56924e-13	1	Adora1|Atp2b2|Bsn|Cacna1a|Cdh2|Cpe|Epha7|Fmr1|Grik3|Grin2b|Hcn1|Htt|Hspa8|Hspb1|Htr2a|Kcna2|Kcnh1|Kcnma1|Nrxn1|Ntrk2|Slc1a2|Snap25|Magi2|Gria3|Slc4a8|Syne1|Clstn2|Ap2b1|Dnajc6|Mtmr2|Lin7a|Ank2|Slc8a2|Farp1|Lrp4|Fbxo2|Igsf9b|Erc2|Slc6a7|Gabbr2|Cnksr2|Dagla|Adgrl3|Nrcam|Atp2b3|Atp2b4
GO:0097447	GO Cellular Components	dendritic tree	3.53318	9.98563e-17	5.56924e-13	1	Adcy9|Adora1|Atp2b2|Bmpr2|Bnip3|Bsn|Cacna1a|Cacna1g|Capn2|Ccng1|Cpe|Elk1|Epha7|Fmr1|Fxr1|Gnao1|Grik3|Grin2b|Hcn1|Htt|Hspa8|Hspb1|Hsp90aa1|Htr2a|Kcna2|Kcnh1|Kcnma1|Kif3c|Lrp1|Myo5a|Ntrk2|Pgr|Plcb4|Plec|Ptprk|Slc1a2|Sort1|Pclo|Magi2|Gria3|Slc4a8|Plxdc1|Als2|Ckap5|Kndc1|Mtmr2|Arfgef2|Slc8a2|Adcy2|Farp1|Lrp4|Epha10|Fbxo2|Igsf9b|Dagla|Fat3|Frmpd4
GO:0098984	GO Cellular Components	neuron to neuron synapse	4.14538	1.42893e-15	6.37561e-12	1	Adora1|Atp2b2|Bmpr2|Bnip3|Bsn|Cdh2|Dst|Eif3a|Epha7|Fmr1|Fxr1|Grik3|Grin2b|Htt|Hspa8|Hspb1|Mpdz|Nrxn1|Ntrk2|Pak3|Plcb4|Sort1|Sptbn1|Stat3|Tnr|Pclo|Magi2|Gria3|Slc4a8|Clstn2|Dnajc6|Als2|Mtmr2|Arfgef2|Ank2|Slc8a2|Erc1|Lrp4|Igsf9b|Erc2|Cnksr2|Dagla|Nrcam|Frmpd4
GO:0032279	GO Cellular Components	asymmetric synapse	4.19718	9.19306e-15	3.41813e-11	1	Adora1|Atp2b2|Bmpr2|Bnip3|Bsn|Cdh2|Dst|Eif3a|Epha7|Fmr1|Fxr1|Grik3|Grin2b|Htt|Hspa8|Hspb1|Mpdz|Ntrk2|Pak3|Plcb4|Sort1|Sptbn1|Stat3|Pclo|Magi2|Gria3|Slc4a8|Clstn2|Dnajc6|Als2|Mtmr2|Arfgef2|Ank2|Slc8a2|Erc1|Lrp4|Erc2|Cnksr2|Dagla|Nrcam|Frmpd4
GO:0014069	GO Cellular Components	postsynaptic density	4.06609	2.48497e-13	7.91961e-10	1	Adora1|Atp2b2|Bmpr2|Bnip3|Bsn|Cdh2|Dst|Eif3a|Epha7|Fmr1|Fxr1|Grik3|Grin2b|Htt|Hspa8|Hspb1|Mpdz|Ntrk2|Pak3|Plcb4|Sptbn1|Stat3|Pclo|Magi2|Gria3|Clstn2|Dnajc6|Als2|Mtmr2|Ank2|Slc8a2|Erc1|Lrp4|Erc2|Cnksr2|Dagla|Nrcam|Frmpd4
GO:0043025	GO Cellular Components	neuronal cell body	3.16542	3.50482e-13	9.77362e-10	1	Adora1|Atp2b2|Bmpr2|Bsn|Cacna1a|Cacna1g|Capn2|Ccng1|Cpe|Dync1h1|Elk1|Epha7|Fmr1|Fxr1|Grik3|Grin2b|Hcn1|Htt|Agfg1|Hspa8|Hspb1|Hsp90aa1|Htr2a|Kcna2|Kcnh1|Kcnma1|Kif3c|Lrp1|Myo5a|Nrxn1|Ntrk2|Pgr|Ptprk|Snap25|Sorl1|Sort1|Pclo|Gria3|Slc4a8|Cad|Plxdc1|Als2|Ckap5|Kndc1|Kcnn1|Slc8a2|Lrp4|Igsf9b|Erc2|Lnpep|Cnksr2
GO:0030424	GO Cellular Components	axon	3.13628	8.61184e-13	2.13468e-09	1	Adcy9|Adora1|Bmpr2|Bsn|Dync1h1|Dst|Elk1|Emb|Fmr1|Fxr1|Mtpn|Grik3|Grin2b|Hcn1|Htt|Hspa8|Hspb1|Hsp90aa1|Kcna2|Kcnh1|Kcnma1|Kif3c|Lrp1|Myo5a|Nrxn1|Ntrk2|Pgr|Plec|Ptprk|Ptprn2|Slc1a2|Snap25|Sptan1|Sptbn1|Spock1|Usp9x|Pclo|Gria3|Slc4a8|Cad|Als2|Mtmr2|Pcdhgb1|Slc8a2|Erc2|Dagla|Aak1|Adgrl3|Nrcam|Atp2b3
GO:0099572	GO Cellular Components	postsynaptic specialization	3.79528	1.04785e-12	2.33765e-09	1	Adora1|Atp2b2|Bmpr2|Bnip3|Bsn|Cdh2|Dst|Eif3a|Epha7|Fmr1|Fxr1|Grik3|Grin2b|Htt|Hspa8|Hspb1|Mpdz|Ntrk2|Pak3|Plcb4|Sptbn1|Stat3|Pclo|Magi2|Gria3|Clstn2|Dnajc6|Als2|Mtmr2|Ank2|Slc8a2|Erc1|Lrp4|Igsf9b|Erc2|Cnksr2|Dagla|Nrcam|Frmpd4
GO:0034330	GO Biological Processes	cell junction organization	3.54713	1.26993e-12	2.57553e-09	2	Atp2b2|Bsn|Cacna1a|Cdh2|Cdh6|Col4a5|Dst|Efna5|Ext1|Fn1|Mpdz|Myo5a|Nptx1|Nrxn1|Pak3|Prkci|Plec|Ptprk|Sort1|Tnr|Tns1|Pclo|Magi2|Hdac7|Clstn2|Nos1ap|Als2|Ckap5|Mtmr2|Chrdl1|Pcdhgc5|Slc8a2|Erc1|Farp1|Lrp4|Igsf9b|Erc2|Cnksr2|Adgrl3|Hapln4|Frmpd4|Zfp703
GO:0050808	GO Biological Processes	synapse organization	4.38679	2.74784e-12	5.10847e-09	2	Atp2b2|Bsn|Cacna1a|Cdh2|Cdh6|Col4a5|Efna5|Myo5a|Nptx1|Nrxn1|Pak3|Sort1|Tnr|Pclo|Magi2|Clstn2|Nos1ap|Als2|Ckap5|Mtmr2|Chrdl1|Pcdhgc5|Slc8a2|Erc1|Farp1|Lrp4|Igsf9b|Erc2|Cnksr2|Adgrl3|Hapln4|Frmpd4
GO:0045211	GO Cellular Components	postsynaptic membrane	4.06548	8.9274e-11	1.53201e-07	1	Adora1|Atp2b2|Cdh2|Epha7|Fmr1|Grik3|Grin2b|Hcn1|Hspa8|Hspb1|Htr2a|Kcna2|Kcnh1|Kcnma1|Ntrk2|Magi2|Gria3|Syne1|Clstn2|Lin7a|Ank2|Slc8a2|Farp1|Fbxo2|Igsf9b|Gabbr2|Cnksr2|Dagla|Adgrl3|Nrcam
GO:0098793	GO Cellular Components	presynapse	2.94368	1.05355e-10	1.67884e-07	1	Adora1|Atp2b2|Bsn|Cacna1a|Cdh2|Elk1|Fmr1|Fxr1|Grik3|Grin2b|Hcn1|Htt|Hspa8|Htr2a|Kcna2|Kcnh1|Kcnma1|Kif3c|Myo5a|Nrxn1|Ntrk2|Pgr|Ptn|Ptprn2|Slc1a2|Snap25|Pclo|Gria3|Slc4a8|Sv2b|Rab3c|Cad|Nos1ap|Ap2b1|Dnajc6|Mtmr2|Arfgef2|Slc8a2|Erc1|Erc2|Slc6a7|Gabbr2|Aak1|Atp2b3|Atp2b4
GO:0099537	GO Biological Processes	trans-synaptic signaling	3.70457	8.43108e-10	1.25393e-06	3	Adora1|Cacna1a|Cacna1g|Ext1|Fmr1|Grik3|Grin2b|Htr2a|Kcnma1|Mef2c|Myo5a|Nrxn1|Ntrk2|Ptprn2|Snap25|Tnr|Lynx1|Pclo|Gria3|Sv2b|Als2|Ckap5|Chrdl1|Lin7a|Erc1|Farp1|Erc2|Gabbr2|Dagla|Hapln4
GO:0099536	GO Biological Processes	synaptic signaling	3.4712	1.15713e-09	1.6134e-06	3	Adora1|Cacna1a|Cacna1g|Ext1|Fmr1|Grik3|Grin2b|Htt|Htr2a|Kcnma1|Mef2c|Myo5a|Nrxn1|Ntrk2|Ptprn2|Snap25|Stat3|Tnr|Lynx1|Pclo|Gria3|Sv2b|Als2|Ckap5|Chrdl1|Lin7a|Erc1|Farp1|Erc2|Gabbr2|Dagla|Hapln4
GO:0042734	GO Cellular Components	presynaptic membrane	4.58981	1.42549e-09	1.87067e-06	1	Adora1|Atp2b2|Cacna1a|Cdh2|Grik3|Grin2b|Hcn1|Htr2a|Kcna2|Kcnh1|Kcnma1|Nrxn1|Slc1a2|Snap25|Gria3|Slc4a8|Ap2b1|Dnajc6|Erc2|Slc6a7|Gabbr2|Atp2b3|Atp2b4
GO:0051480	GO Biological Processes	regulation of cytosolic calcium ion concentration	8.91066	1.86914e-09	2.31659e-06	4	Adora1|Atp2b2|Cacna1a|Grin2b|Kcnh1|Myo5a|Ryr2|Sv2b|Slc8a2|Erc1|Erc2|Atp2b3|Atp2b4
GO:0006457	GO Biological Processes	protein folding	5.41329	2.53865e-09	2.98078e-06	5	B2m|Pdia4|Fkbp10|Pdia3|Hspa8|Dnaja1|Hsph1|Hspb1|Hspd1|Hsp90aa1|Hspa4|Hspa4l|Ranbp2|Hsp90b1|Chordc1|Ero1b|Erp44|Hspa1a|Dnajc3
GO:0048786	GO Cellular Components	presynaptic active zone	6.25389	5.72287e-09	6.08279e-06	6	Adora1|Atp2b2|Bsn|Cacna1a|Cdh2|Grin2b|Hcn1|Kcnma1|Nrxn1|Ntrk2|Snap25|Pclo|Gria3|Erc1|Erc2|Atp2b4
GO:0042391	GO Biological Processes	regulation of membrane potential	3.17869	5.72588e-09	6.08279e-06	7	Adora1|B2m|Bnip3|Cacna1a|Cacna1g|Dmpk|Fmr1|Grik3|Grin2b|Hcn1|Kcna2|Kcnh1|Kcnma1|Mef2c|Nrxn1|Ntrk2|Ptn|Ryr2|Pclo|Gria3|Ehd3|Slc4a8|Nos1ap|Ckap5|Oga|Mtmr2|Ank2|Slc8a2|Kcnh7|Igsf9b|Akap6|Nrcam|Gpd1l
GO:0043195	GO Cellular Components	terminal bouton	7.11968	9.42925e-09	9.56169e-06	1	Adora1|Fmr1|Grik3|Grin2b|Hspa8|Kcnma1|Ntrk2|Ptprn2|Pclo|Gria3|Slc4a8|Cad|Erc2|Aak1
GO:1901214	GO Biological Processes	regulation of neuron death	3.4849	1.19208e-08	1.15627e-05	8	Adora1|Cacna1a|Capn2|Ccnd1|Cntfr|Elk1|Epha7|Fmr1|Grin2b|Htt|Hsph1|Hspd1|Kcnma1|Lrp1|Mef2c|Ntrk2|Pak3|Pik3ca|Prkci|Six4|Sorl1|Srpk2|Stat3|Hdac7|Ap2b1|Snx6|Pcdhgc5|Lig4
GO:0044306	GO Cellular Components	neuron projection terminus	4.43391	1.37372e-08	1.27693e-05	1	Adora1|Bsn|Elk1|Fmr1|Grik3|Grin2b|Hcn1|Hspa8|Kcna2|Kcnma1|Ntrk2|Pgr|Ptprn2|Slc1a2|Pclo|Gria3|Slc4a8|Cad|Slc8a2|Erc2|Aak1
GO:0032989	GO Biological Processes	cellular component morphogenesis	2.7326	1.55391e-08	1.38665e-05	9	Apbb2|Cacna1a|Dst|Efna5|Emb|Epha7|Ext1|Agfg1|Hsp90aa1|Lrp1|Mef2c|Myh6|Nptx1|Nrxn1|Pak3|Plec|Plxna2|Ptn|Six4|Slit1|Thbs4|Tnr|Usp9x|Atp8a2|Celsr2|Tppp|Als2|Ckap5|Cyfip2|Mtmr2|Fig4|Prex2|Farp1|Lrp4|Epha10|Nrcam|Taok3|Flrt2|Vps13b
GO:0007268	GO Biological Processes	chemical synaptic transmission	3.50815	1.90082e-08	1.57057e-05	3	Adora1|Cacna1a|Cacna1g|Ext1|Fmr1|Grik3|Grin2b|Htr2a|Kcnma1|Mef2c|Myo5a|Nrxn1|Ptprn2|Snap25|Tnr|Lynx1|Pclo|Gria3|Sv2b|Als2|Ckap5|Chrdl1|Lin7a|Erc1|Erc2|Gabbr2|Hapln4
GO:0098916	GO Biological Processes	anterograde trans-synaptic signaling	3.50815	1.90082e-08	1.57057e-05	3	Adora1|Cacna1a|Cacna1g|Ext1|Fmr1|Grik3|Grin2b|Htr2a|Kcnma1|Mef2c|Myo5a|Nrxn1|Ptprn2|Snap25|Tnr|Lynx1|Pclo|Gria3|Sv2b|Als2|Ckap5|Chrdl1|Lin7a|Erc1|Erc2|Gabbr2|Hapln4
GO:0150034	GO Cellular Components	distal axon	3.33567	3.05021e-08	2.43026e-05	1	Adora1|Elk1|Fmr1|Fxr1|Grik3|Grin2b|Hcn1|Hspa8|Hsp90aa1|Kcna2|Kcnma1|Kif3c|Lrp1|Nrxn1|Ntrk2|Pgr|Ptprn2|Snap25|Usp9x|Pclo|Gria3|Slc4a8|Cad|Als2|Pcdhgb1|Slc8a2|Erc2|Aak1
GO:0006874	GO Biological Processes	intracellular calcium ion homeostasis	4.31918	4.72462e-08	3.63454e-05	4	Adora1|Atp2b2|Bnip3|Cacna1a|Dmpk|Grin2b|Htr2a|Kcnh1|Myo5a|Ryr2|Sv2b|Herpud1|Slc24a2|Ank2|Slc8a2|Erc1|Rap1gds1|Erc2|Atp2b3|Atp2b4
GO:0051668	GO Biological Processes	localization within membrane	2.84105	5.34427e-08	3.97418e-05	10	Adora1|Cacna1a|Cdh2|Cpe|Eps15|Fxr1|Grin2b|Hsp90aa1|Hspa4|Myo5a|Nptx1|Nrxn1|Ptn|Snap25|Sorl1|Sptbn1|Magi2|Clip1|Ehd3|Srp72|Rab3c|Dusp18|Oga|Chrdl1|Sacm1l|Arfgef2|Lin7a|Ank2|Hectd1|Rhbdf2|Lrp4|Sesn2|Vps13b|Epg5
GO:0043679	GO Cellular Components	axon terminus	4.44854	6.40649e-08	4.6104e-05	1	Adora1|Elk1|Fmr1|Grik3|Grin2b|Hcn1|Hspa8|Kcna2|Kcnma1|Ntrk2|Pgr|Ptprn2|Pclo|Gria3|Slc4a8|Cad|Slc8a2|Erc2|Aak1
GO:0048471	GO Cellular Components	perinuclear region of cytoplasm	2.56378	1.25046e-07	8.71766e-05	11	Bicd1|Cacna1g|Capn2|Ccng1|Ddx4|Dst|Fmr1|Fxr1|Htt|Hspa8|Hsp90aa1|Kcnh1|Kcnma1|Lrp1|Ntrk2|Plec|Ptn|Ranbp2|Snap25|Sorl1|Sort1|Hsp90b1|Tenm1|Pclo|Magi2|Ehd3|Rab3c|Tppp|Acsl3|Cyfip2|Ank2|Hspa1a|Gsn|Akap6|Lnpep|Hif1an|Nell1|Epg5
GO:0019897	GO Cellular Components	extrinsic component of plasma membrane	4.67451	1.54917e-07	0.000104729	12	Cdh2|Cdh6|Fmr1|Gnao1|Jak1|Ryr2|Snap25|Magi2|Ap2b1|Dnajc6|Errfi1|Ank2|Stac2|Farp1|Fbxo2|Cnksr2|Gramd2a
GO:0050807	GO Biological Processes	regulation of synapse organization	3.56651	1.61873e-07	0.000106213	13	Cdh2|Dmpk|Efna5|Epha7|Fmr1|Grin2b|Hspa8|Mef2c|Nrxn1|Ntrk2|Pak3|Ptn|Six4|Magi2|Clstn2|Eif4g1|Farp1|Lrp4|Adgrl3|Nrcam|Frmpd4|Flrt2|Xlr3b
GO:0050804	GO Biological Processes	modulation of chemical synaptic transmission	2.49258	1.75634e-07	0.000111949	3	Adora1|Atp2b2|Cacna1a|Cdh2|Dmpk|Epha7|Fmr1|Fxr1|Grik3|Grin2b|Hcn1|Htt|Htr2a|Kcnh1|Mef2c|Myo5a|Nptx1|Nrxn1|Ntrk2|Plcb4|Ptn|Snap25|Stat3|Tnr|Pclo|Gria3|Slc4a8|Rhot1|Clstn2|Sv2b|Ckap5|Slc24a2|Mtmr2|Chrdl1|Slc8a2|Erc1|Fbxo2|Erc2|Lnpep
GO:0099177	GO Biological Processes	regulation of trans-synaptic signaling	2.48921	1.81828e-07	0.000112678	3	Adora1|Atp2b2|Cacna1a|Cdh2|Dmpk|Epha7|Fmr1|Fxr1|Grik3|Grin2b|Hcn1|Htt|Htr2a|Kcnh1|Mef2c|Myo5a|Nptx1|Nrxn1|Ntrk2|Plcb4|Ptn|Snap25|Stat3|Tnr|Pclo|Gria3|Slc4a8|Rhot1|Clstn2|Sv2b|Ckap5|Slc24a2|Mtmr2|Chrdl1|Slc8a2|Erc1|Fbxo2|Erc2|Lnpep
GO:0005509	GO Molecular Functions	calcium ion binding	2.63587	2.08395e-07	0.000125651	14	Atp2b2|Bmp1|Capn2|Cdh2|Cdh6|Dst|Edil3|Eps15|Fkbp10|Lrp1|Myo5a|Nrxn1|Ryr2|Slit1|Sptan1|Spock1|Thbd|Thbs4|Tnnc1|Pclo|Vsnl1|H1f4|C1ra|Celsr2|Ehd3|Rhot1|Clstn2|Stab1|Prrg3|Gsn|Lrp4|Fkbp14|Fat3|Adgrl3|Nell1
GO:0050803	GO Biological Processes	regulation of synapse structure or activity	3.47535	2.57018e-07	0.00015089	13	Cdh2|Dmpk|Efna5|Epha7|Fmr1|Grin2b|Hspa8|Mef2c|Nrxn1|Ntrk2|Pak3|Ptn|Six4|Magi2|Clstn2|Eif4g1|Farp1|Lrp4|Adgrl3|Nrcam|Frmpd4|Flrt2|Xlr3b
GO:0044057	GO Biological Processes	regulation of system process	2.55649	2.9135e-07	0.000166659	7	Adora1|Bmpr2|Cacna1g|Dmpk|Fmr1|Mtpn|Gnao1|Grin2b|Hcn1|Htr2a|Kcnma1|Mef2c|Myh6|Nptx1|Nrxn1|Ryr2|Tnnc1|Tnr|Pclo|Mtg2|Foxo3|Ehd3|Ace2|Nos1ap|Tppp|Errfi1|Oga|Mtmr2|Fig4|Ank2|Slc8a2|Igsf9b|Akap6|Ep300|Gpd1l|Atp2b4
GO:0099173	GO Biological Processes	postsynapse organization	5.38318	3.4471e-07	0.000189873	2	Cdh2|Nptx1|Nrxn1|Pak3|Magi2|Nos1ap|Ckap5|Mtmr2|Chrdl1|Farp1|Lrp4|Cnksr2|Adgrl3|Frmpd4
GO:0030016	GO Cellular Components	myofibril	3.9938	3.48953e-07	0.000189873	15	Dst|Fxr1|Grin2b|Hspb1|Mef2c|Myh6|Plec|Ryr2|Sptan1|Sptbn1|Tnnc1|Syne1|Ahnak|Trim32|Lman1|Nos1ap|Sphkap|Ank2|Atp2b4
GO:0051966	GO Biological Processes	regulation of synaptic transmission, glutamatergic	6.37686	3.75256e-07	0.000199323	16	Adora1|Cdh2|Fxr1|Grik3|Grin2b|Hcn1|Htr2a|Mef2c|Myo5a|Nrxn1|Ntrk2|Tnr
GO:0055074	GO Biological Processes	calcium ion homeostasis	3.73874	4.95592e-07	0.00025712	4	Adora1|Atp2b2|Bnip3|Cacna1a|Dmpk|Grin2b|Htr2a|Kcnh1|Myo5a|Ryr2|Sv2b|Herpud1|Slc24a2|Ank2|Slc8a2|Erc1|Rap1gds1|Erc2|Atp2b3|Atp2b4
GO:0042026	GO Biological Processes	protein refolding	17.7356	5.78041e-07	0.000289608	17	B2m|Hspa8|Dnaja1|Hspd1|Hsp90aa1|Hspa1a
GO:0120035	GO Biological Processes	regulation of plasma membrane bounded cell projection organization	2.37694	5.84175e-07	0.000289608	18	B2m|Bmpr2|Cacna1a|Cdh2|Efna5|Epha7|Fmr1|Fn1|Fxr1|Grin2b|Htt|Hspb1|Hsp90aa1|Kif3c|Lrp1|Nrxn1|Ntrk2|Pak3|Prkci|Plxna2|Ptn|Slit1|Snap25|Spock1|Tnr|Tenm1|Atp8a2|Magi2|Clip1|Syne1|Kndc1|Hecw1|Fig4|Lrp4|Xylt1|Fat3|Nrcam|Ep300|Xlr3b
GO:0034329	GO Biological Processes	cell junction assembly	3.53451	6.49204e-07	0.000309654	2	Bsn|Cacna1a|Cdh2|Cdh6|Dst|Fn1|Mpdz|Nptx1|Nrxn1|Plec|Ptprk|Tns1|Pclo|Magi2|Hdac7|Clstn2|Farp1|Lrp4|Adgrl3|Hapln4|Zfp703
GO:0072657	GO Biological Processes	protein localization to membrane	2.81057	6.5237e-07	0.000309654	10	Adora1|Cacna1a|Cdh2|Cpe|Grin2b|Hsp90aa1|Hspa4|Myo5a|Nptx1|Nrxn1|Ptn|Snap25|Sorl1|Sptbn1|Magi2|Clip1|Ehd3|Srp72|Rab3c|Dusp18|Oga|Chrdl1|Sacm1l|Lin7a|Ank2|Hectd1|Rhbdf2|Lrp4|Sesn2
GO:0010959	GO Biological Processes	regulation of metal ion transport	2.86637	6.91581e-07	0.000321427	7	Adora1|Atp2b2|B2m|Cacna1a|Cacna1g|Dmpk|Fgf11|Fmr1|Gnao1|Htt|Htr2a|Myo5a|Plcb4|Ryr2|Akt3|Ehd3|Fxyd7|Ahnak|1810037I17Rik|Wnk2|Oga|Hecw1|Ank2|Stac2|Akap6|Gpd1l|Atp2b4|Gramd2a
GO:0019901	GO Molecular Functions	protein kinase binding	2.35569	7.30193e-07	0.000332447	19	Bicd1|Bmpr2|Rb1cc1|Ccnd1|Cdh2|Eif3a|Fmr1|Gstm1|Hspb1|Hsp90aa1|Kcnh1|Ksr1|Myh6|Myo5a|Ntrk2|Plcb4|Ptn|Ptprk|Relb|Ryr2|Stat3|Tuba4a|Akt3|Hdac7|Foxo3|Tnip1|Errfi1|Acsl3|Tpr|Inka2|Ank2|Tns2|Pja2|Lrp4|Cnksr2|Ep300|Nell1|Atp2b4|Dnajc3
GO:0043292	GO Cellular Components	contractile fiber	3.77565	8.24077e-07	0.000355916	15	Dst|Fxr1|Grin2b|Hspb1|Mef2c|Myh6|Plec|Ryr2|Sptan1|Sptbn1|Tnnc1|Syne1|Ahnak|Trim32|Lman1|Nos1ap|Sphkap|Ank2|Atp2b4
GO:0140662	GO Molecular Functions	ATP-dependent protein folding chaperone	12.7333	8.37224e-07	0.000355916	5	Hspa8|Hsph1|Hspd1|Hsp90aa1|Hspa4|Hspa4l|Hsp90b1
GO:0043269	GO Biological Processes	regulation of monoatomic ion transport	2.52438	8.38121e-07	0.000355916	7	Adora1|Atp2b2|B2m|Cacna1a|Cacna1g|Dmpk|Fgf11|Fmr1|Gnao1|Hcn1|Htt|Htr2a|Kcna2|Kcnh1|Kcnma1|Myo5a|Plcb4|Ryr2|Akt3|Ehd3|Fxyd7|Ahnak|1810037I17Rik|Wnk2|Oga|Hecw1|Ank2|Maob|Kcnh7|Stac2|Akap6|Gpd1l|Atp2b4|Gramd2a
GO:0005790	GO Cellular Components	smooth endoplasmic reticulum	10.226	8.45558e-07	0.000355916	20	Pdia4|Fmr1|Pdia3|Myo5a|Plcb4|Ryr2|Hsp90b1|Dnajc3
GO:0010975	GO Biological Processes	regulation of neuron projection development	2.60489	9.08078e-07	0.000368994	18	B2m|Bmpr2|Cacna1a|Cdh2|Efna5|Epha7|Fn1|Hspb1|Kif3c|Lrp1|Nrxn1|Ntrk2|Pak3|Prkci|Plxna2|Ptn|Slit1|Snap25|Spock1|Tnr|Atp8a2|Magi2|Clip1|Kndc1|Hecw1|Fig4|Lrp4|Xylt1|Fat3|Nrcam|Ep300|Xlr3b
GO:0031344	GO Biological Processes	regulation of cell projection organization	2.33482	9.09708e-07	0.000368994	18	B2m|Bmpr2|Cacna1a|Cdh2|Efna5|Epha7|Fmr1|Fn1|Fxr1|Grin2b|Htt|Hspb1|Hsp90aa1|Kif3c|Lrp1|Nrxn1|Ntrk2|Pak3|Prkci|Plxna2|Ptn|Slit1|Snap25|Spock1|Tnr|Tenm1|Atp8a2|Magi2|Clip1|Syne1|Kndc1|Hecw1|Fig4|Lrp4|Xylt1|Fat3|Nrcam|Ep300|Xlr3b
GO:0048787	GO Cellular Components	presynaptic active zone membrane	7.16592	1.18239e-06	0.000467019	6	Atp2b2|Cacna1a|Cdh2|Grin2b|Hcn1|Kcnma1|Nrxn1|Snap25|Gria3|Atp2b4
GO:0048812	GO Biological Processes	neuron projection morphogenesis	2.67204	1.19324e-06	0.000467019	9	Apbb2|Cacna1a|Dst|Efna5|Emb|Epha7|Ext1|Hsp90aa1|Lrp1|Mef2c|Nptx1|Nrxn1|Pak3|Plxna2|Ptn|Slit1|Thbs4|Tnr|Usp9x|Atp8a2|Celsr2|Als2|Cyfip2|Prex2|Farp1|Lrp4|Epha10|Nrcam|Taok3|Flrt2
GO:0030017	GO Cellular Components	sarcomere	4.02008	1.3179e-06	0.000503667	15	Dst|Grin2b|Hspb1|Mef2c|Myh6|Plec|Ryr2|Sptan1|Sptbn1|Tnnc1|Syne1|Trim32|Lman1|Nos1ap|Sphkap|Ank2|Atp2b4
GO:0019898	GO Cellular Components	extrinsic component of membrane	3.37822	1.35016e-06	0.000503667	12	Bsn|Cdh2|Cdh6|Fmr1|Gnao1|Jak1|Pik3ca|Ryr2|Snap25|Magi2|Ap2b1|Dnajc6|Errfi1|Dusp18|Tpr|Ank2|Stac2|Farp1|Fbxo2|Cnksr2|Gramd2a
GO:0031175	GO Biological Processes	neuron projection development	2.32799	1.35461e-06	0.000503667	9	Apbb2|Atp2b2|Cacna1a|Dst|Efna5|Emb|Epha7|Ext1|Fmr1|Hsp90aa1|Lrp1|Mef2c|Mpdz|Nptx1|Nrxn1|Pak3|Plxna2|Ptn|Ptprk|Slit1|Thbs4|Tnr|Usp9x|Atp8a2|Celsr2|Trim32|Als2|Cyfip2|Tnxb|Clmn|Prex2|Farp1|Lrp4|Epha10|Fat3|Nrcam|Taok3|Flrt2
GO:0120039	GO Biological Processes	plasma membrane bounded cell projection morphogenesis	2.64218	1.50158e-06	0.000549161	9	Apbb2|Cacna1a|Dst|Efna5|Emb|Epha7|Ext1|Hsp90aa1|Lrp1|Mef2c|Nptx1|Nrxn1|Pak3|Plxna2|Ptn|Slit1|Thbs4|Tnr|Usp9x|Atp8a2|Celsr2|Als2|Cyfip2|Prex2|Farp1|Lrp4|Epha10|Nrcam|Taok3|Flrt2
GO:0007416	GO Biological Processes	synapse assembly	5.56412	1.66724e-06	0.000599912	2	Bsn|Cacna1a|Cdh2|Nptx1|Nrxn1|Pclo|Magi2|Clstn2|Farp1|Lrp4|Adgrl3|Hapln4
GO:1901215	GO Biological Processes	negative regulation of neuron death	3.59442	1.72485e-06	0.000610789	8	Cacna1a|Ccnd1|Cntfr|Fmr1|Hsph1|Hspd1|Lrp1|Mef2c|Ntrk2|Pik3ca|Prkci|Six4|Sorl1|Stat3|Hdac7|Ap2b1|Snx6|Pcdhgc5|Lig4
GO:0032990	GO Biological Processes	cell part morphogenesis	2.55872	1.95743e-06	0.000675117	9	Apbb2|Cacna1a|Dst|Efna5|Emb|Epha7|Ext1|Hsp90aa1|Lrp1|Mef2c|Nptx1|Nrxn1|Pak3|Plec|Plxna2|Ptn|Slit1|Thbs4|Tnr|Usp9x|Atp8a2|Celsr2|Als2|Cyfip2|Prex2|Farp1|Lrp4|Epha10|Nrcam|Taok3|Flrt2
GO:0043197	GO Cellular Components	dendritic spine	3.90299	1.98116e-06	0.000675117	1	Adora1|Atp2b2|Fmr1|Fxr1|Grin2b|Hspa8|Ntrk2|Pgr|Slc1a2|Gria3|Als2|Mtmr2|Arfgef2|Slc8a2|Fbxo2|Dagla|Frmpd4
GO:0007610	GO Biological Processes	behavior	2.32084	2.01514e-06	0.000675117	3	Atp2b2|B2m|Cacna1a|Capn2|Cntfr|Ext1|Fmr1|Gnao1|Grin2b|Hcn1|Htt|Htr2a|Kcnma1|Mef2c|Myo5a|Nrxn1|Ntrk2|Pgr|Ptn|Slc1a2|Snap25|Stat3|Thbs4|Tnr|Atp8a2|Clstn2|Ace2|Als2|Ckap5|Slc24a2|Fig4|Prex2|Slc8a2|Eif4g1|Pja2|Adgrl3|Ep300
GO:0048858	GO Biological Processes	cell projection morphogenesis	2.6034	2.02756e-06	0.000675117	9	Apbb2|Cacna1a|Dst|Efna5|Emb|Epha7|Ext1|Hsp90aa1|Lrp1|Mef2c|Nptx1|Nrxn1|Pak3|Plxna2|Ptn|Slit1|Thbs4|Tnr|Usp9x|Atp8a2|Celsr2|Als2|Cyfip2|Prex2|Farp1|Lrp4|Epha10|Nrcam|Taok3|Flrt2
GO:0048667	GO Biological Processes	cell morphogenesis involved in neuron differentiation	2.70257	2.18731e-06	0.000717598	9	Apbb2|Atp2b2|Cacna1a|Dst|Efna5|Emb|Epha7|Ext1|Hsp90aa1|Lrp1|Mef2c|Nptx1|Pak3|Plxna2|Ptn|Slit1|Tnr|Usp9x|Atp8a2|Celsr2|Als2|Cyfip2|Prex2|Farp1|Lrp4|Epha10|Nrcam|Flrt2
GO:0044183	GO Molecular Functions	protein folding chaperone	7.60099	2.44624e-06	0.000790915	5	Hspa8|Hsph1|Hspb1|Hspd1|Hsp90aa1|Hspa4|Hspa4l|Hsp90b1|Hspa1a
GO:0000902	GO Biological Processes	cell morphogenesis	2.29648	2.57339e-06	0.000818122	9	Apbb2|Atp2b2|Cacna1a|Cdh2|Cdh6|Dst|Efna5|Emb|Epha7|Ext1|Hsp90aa1|Lrp1|Mef2c|Nptx1|Nrxn1|Pak3|Plec|Plxna2|Ptn|Slit1|Smarca4|Thbs4|Tnr|Usp9x|Atp8a2|Celsr2|Als2|Cyfip2|Prex2|Farp1|Lrp4|Epha10|Fat3|Nrcam|Ep300|Taok3|Flrt2
GO:0099509	GO Biological Processes	regulation of presynaptic cytosolic calcium ion concentration	14.1885	2.60373e-06	0.000818122	4	Adora1|Cacna1a|Kcnh1|Sv2b|Erc1|Erc2
GO:0044309	GO Cellular Components	neuron spine	3.79253	2.93207e-06	0.000908493	1	Adora1|Atp2b2|Fmr1|Fxr1|Grin2b|Hspa8|Ntrk2|Pgr|Slc1a2|Gria3|Als2|Mtmr2|Arfgef2|Slc8a2|Fbxo2|Dagla|Frmpd4
GO:0140352	GO Biological Processes	export from cell	2.65383	3.10079e-06	0.00094761	21	Cacna1a|Cpe|Dio2|Gnao1|Htt|Kcna2|Mertk|Myo5a|Nrxn1|Ntrk2|Ptprn2|Sel1l|Snap25|Pclo|Serp1|Slc4a8|Rab3c|Cplane2|Sacm1l|Arfgef2|Lin7a|Slc8a2|Erc1|Mical3|Gpr68|Erc2|Kcnt2|Atp2b3
GO:0001505	GO Biological Processes	regulation of neurotransmitter levels	3.57694	3.45585e-06	0.00104185	22	Cacna1a|Fmr1|Kcnh1|Mef2c|Nrxn1|Ntrk2|Ptprn2|Slc1a2|Snap25|Pclo|Slc4a8|Rhot1|Sv2b|Lin7a|Maob|Erc1|Erc2|Dagla
GO:0005635	GO Cellular Components	nuclear envelope	2.75711	3.53022e-06	0.00105008	23	Bnip3|Rb1cc1|Dmpk|Dync1h1|Dst|Fxr1|Kcnh1|Nrxn1|Ranbp2|Rrm2|Ryr2|Sorl1|Gmcl1|Ifi27|Clip1|Syne1|Tmem33|Nos1ap|Wdfy3|Clmn|Tpr|Ipo7|Akap6|Dpy19l1|Scai|Nell1
GO:0099243	GO Cellular Components	extrinsic component of synaptic membrane	10.3458	3.83896e-06	0.00112689	24	Snap25|Magi2|Ap2b1|Dnajc6|Farp1|Fbxo2|Cnksr2
GO:0050801	GO Biological Processes	monoatomic ion homeostasis	2.55887	4.20844e-06	0.0012193	4	Adora1|Atp2b2|B2m|Bnip3|Cacna1a|Dmpk|Ext1|Grin2b|Htt|Htr2a|Kcnh1|Kcnma1|Myo5a|Pdk2|Ryr2|Slc4a8|Sv2b|Herpud1|Wnk2|Slc24a2|Ank2|Slc8a2|Erc1|Rap1gds1|Slc9a7|Erc2|Dmxl1|Atp2b3|Atp2b4
GO:0006936	GO Biological Processes	muscle contraction	3.80262	5.53113e-06	0.00158197	25	Apbb2|Cacna1g|Dmpk|Htr2a|Kcnma1|Myh6|Pik3ca|Ryr2|Tnnc1|Atp8a2|Ank2|Stac2|Gsn|Rap1gds1|Gpd1l|Atp2b4
GO:0006986	GO Biological Processes	response to unfolded protein	5.41922	5.85576e-06	0.00163573	26	Ccnd1|Hsph1|Hspb1|Hspd1|Hsp90aa1|Thbs4|Serp1|Herpud1|Derl3|Erp44|Dnajc3
GO:0043523	GO Biological Processes	regulation of neuron apoptotic process	3.18485	5.86574e-06	0.00163573	8	Cacna1a|Ccnd1|Cntfr|Epha7|Fmr1|Htt|Hsph1|Hspd1|Kcnma1|Lrp1|Mef2c|Ntrk2|Pak3|Pik3ca|Prkci|Six4|Srpk2|Snx6|Pcdhgc5|Lig4
GO:1901019	GO Biological Processes	regulation of calcium ion transmembrane transporter activity	5.36336	6.48099e-06	0.00176373	7	Cacna1a|Fmr1|Htt|Myo5a|Ryr2|Ehd3|Ahnak|1810037I17Rik|Ank2|Stac2|Akap6
GO:0000904	GO Biological Processes	cell morphogenesis involved in differentiation	2.45476	6.52459e-06	0.00176373	9	Apbb2|Atp2b2|Cacna1a|Dst|Efna5|Emb|Epha7|Ext1|Hsp90aa1|Lrp1|Mef2c|Nptx1|Pak3|Plxna2|Ptn|Slit1|Tnr|Usp9x|Atp8a2|Celsr2|Als2|Cyfip2|Prex2|Farp1|Lrp4|Epha10|Fat3|Nrcam|Ep300|Flrt2
GO:1990709	GO Biological Processes	presynaptic active zone organization	27.0257	6.56192e-06	0.00176373	22	Bsn|Pclo|Erc1|Erc2
GO:0051967	GO Biological Processes	negative regulation of synaptic transmission, glutamatergic	16.8911	7.06639e-06	0.00187671	16	Adora1|Grik3|Hcn1|Htr2a|Myo5a
GO:0030003	GO Biological Processes	intracellular monoatomic cation homeostasis	2.69949	7.83773e-06	0.00202784	4	Adora1|Atp2b2|B2m|Bnip3|Cacna1a|Dmpk|Grin2b|Htr2a|Kcnh1|Kcnma1|Myo5a|Ryr2|Slc4a8|Sv2b|Herpud1|Slc24a2|Ank2|Slc8a2|Erc1|Rap1gds1|Slc9a7|Erc2|Dmxl1|Atp2b3|Atp2b4
GO:0022898	GO Biological Processes	regulation of transmembrane transporter activity	3.12179	7.89486e-06	0.00202784	7	Cacna1a|Fgf11|Fmr1|Hcn1|Htt|Mef2c|Myo5a|Nrxn1|Ryr2|Ehd3|Fxyd7|Ahnak|1810037I17Rik|Ace2|Wnk2|Hecw1|Ank2|Stac2|Akap6|Gpd1l
GO:0060076	GO Cellular Components	excitatory synapse	5.25501	7.90813e-06	0.00202784	6	Atp2b2|Bsn|Grin2b|Kcnh1|Nrxn1|Ntrk2|Plcb4|Sort1|Pclo|Gria3|Atp2b3
GO:0055080	GO Biological Processes	monoatomic cation homeostasis	2.5224	8.06043e-06	0.00204341	4	Adora1|Atp2b2|B2m|Bnip3|Cacna1a|Dmpk|Ext1|Grin2b|Htt|Htr2a|Kcnh1|Kcnma1|Myo5a|Pdk2|Ryr2|Slc4a8|Sv2b|Herpud1|Slc24a2|Ank2|Slc8a2|Erc1|Rap1gds1|Slc9a7|Erc2|Dmxl1|Atp2b3|Atp2b4
GO:0035966	GO Biological Processes	response to topologically incorrect protein	4.76925	8.47493e-06	0.00212435	26	Ccnd1|Hsph1|Hspb1|Hspd1|Hsp90aa1|Thbs4|Serp1|Herpud1|Derl3|Erp44|Uggt1|Dnajc3
GO:0046903	GO Biological Processes	secretion	2.4624	8.78108e-06	0.00217663	21	Adora1|Atp2b2|Cacna1a|Ccnd1|Cpe|Dio2|Gnao1|Htt|Kcnma1|Mertk|Myo5a|Nrxn1|Ntrk2|Ptprn2|Sel1l|Snap25|Pclo|Serp1|Celsr2|Slc4a8|Rab3c|Cplane2|Sacm1l|Arfgef2|Lin7a|Erc1|Mical3|Gpr68|Erc2
GO:0003012	GO Biological Processes	muscle system process	3.29965	1.05752e-05	0.00257127	25	Adora1|Apbb2|Cacna1g|Dmpk|Htr2a|Kcnma1|Mef2c|Myh6|Pik3ca|Ryr2|Tnnc1|Atp8a2|Ank2|Stac2|Gsn|Rap1gds1|Gpd1l|Atp2b4
GO:0098688	GO Cellular Components	parallel fiber to Purkinje cell synapse	8.94771	1.07185e-05	0.00257127	6	Atp2b2|Grin2b|Kcnh1|Plcb4|Pclo|Gria3|Atp2b3
GO:0051960	GO Biological Processes	regulation of nervous system development	2.39267	1.07189e-05	0.00257127	18	B2m|Bmpr2|Cdh2|Efna5|Epha7|Fmr1|Fn1|Fxr1|Lrp1|Nrxn1|Ntrk2|Pak3|Prkci|Plxna2|Ptn|Slit1|Sorl1|Tnr|Clstn2|Trim32|Tppp|Mtmr2|Fig4|Lrp4|Adgrl3|Lig4|Ep300|Hapln4|Flrt2|Xlr3b
GO:0001508	GO Biological Processes	action potential	5.05093	1.16019e-05	0.00275348	27	Cacna1g|Grin2b|Hcn1|Kcna2|Kcnma1|Ntrk2|Ryr2|Ank2|Kcnh7|Nrcam|Gpd1l
GO:0006873	GO Biological Processes	intracellular monoatomic ion homeostasis	2.63335	1.19739e-05	0.00281184	4	Adora1|Atp2b2|B2m|Bnip3|Cacna1a|Dmpk|Grin2b|Htr2a|Kcnh1|Kcnma1|Myo5a|Ryr2|Slc4a8|Sv2b|Herpud1|Slc24a2|Ank2|Slc8a2|Erc1|Rap1gds1|Slc9a7|Erc2|Dmxl1|Atp2b3|Atp2b4
GO:0048788	GO Cellular Components	cytoskeleton of presynaptic active zone	23.6475	1.29043e-05	0.00296785	22	Bsn|Pclo|Erc1|Erc2
GO:0098882	GO Molecular Functions	structural constituent of presynaptic active zone	23.6475	1.29043e-05	0.00296785	22	Bsn|Pclo|Erc1|Erc2
GO:0032412	GO Biological Processes	regulation of monoatomic ion transmembrane transporter activity	3.09864	1.47367e-05	0.0033547	7	Cacna1a|Fgf11|Fmr1|Hcn1|Htt|Mef2c|Myo5a|Nrxn1|Ryr2|Ehd3|Fxyd7|Ahnak|1810037I17Rik|Wnk2|Hecw1|Ank2|Stac2|Akap6|Gpd1l
GO:0032409	GO Biological Processes	regulation of transporter activity	2.98391	1.52949e-05	0.00344661	7	Cacna1a|Fgf11|Fmr1|Hcn1|Htt|Mef2c|Myo5a|Nrxn1|Ryr2|Ehd3|Fxyd7|Ahnak|1810037I17Rik|Ace2|Wnk2|Hecw1|Ank2|Stac2|Akap6|Gpd1l
GO:0043209	GO Cellular Components	myelin sheath	3.48719	1.64823e-05	0.0036756	28	Gnao1|Pdia3|Gstm1|Hspa8|Hspd1|Hsp90aa1|Mpdz|Prkci|Plec|Snap25|Sptan1|Stip1|Ehd3|Car13|Tppp|Gsn
GO:0043113	GO Biological Processes	receptor clustering	7.00667	1.66406e-05	0.0036756	29	Cacna1a|Cdh2|Grin2b|Nrxn1|Ptn|Magi2|Chrdl1|Lrp4
GO:0006941	GO Biological Processes	striated muscle contraction	4.77289	1.99278e-05	0.00435851	25	Cacna1g|Dmpk|Myh6|Pik3ca|Ryr2|Tnnc1|Atp8a2|Ank2|Stac2|Gsn|Gpd1l
GO:0070050	GO Biological Processes	neuron cellular homeostasis	5.91188	2.039e-05	0.00441632	4	Adora1|Atp2b2|Cacna1a|Kcnh1|Sv2b|Slc24a2|Slc8a2|Erc1|Erc2
GO:0046873	GO Molecular Functions	metal ion transmembrane transporter activity	2.60938	2.0738e-05	0.0044485	27	Atp2b2|Cacna1a|Cacna1g|Grik3|Grin2b|Hcn1|Kcna2|Kcnh1|Kcnma1|Ryr2|Slc1a2|Snap25|Slc4a8|Magt1|Slc24a2|Kcnn1|Slc8a2|Slc5a5|Kcnh7|Slc9a7|Slc6a7|Kcnt2|Atp2b3|Atp2b4
GO:0032940	GO Biological Processes	secretion by cell	2.6034	2.1524e-05	0.00457314	21	Cacna1a|Cpe|Dio2|Gnao1|Htt|Mertk|Myo5a|Nrxn1|Ntrk2|Ptprn2|Sel1l|Snap25|Pclo|Serp1|Slc4a8|Rab3c|Cplane2|Sacm1l|Arfgef2|Lin7a|Erc1|Mical3|Gpr68|Erc2
GO:1905477	GO Biological Processes	positive regulation of protein localization to membrane	4.6869	2.36667e-05	0.00498095	30	Lrp1|Myo5a|Nrxn1|Prkci|Ptn|Sptbn1|Ap2b1|Acsl3|Stac2|Lrp4|Atp2b4
GO:0043524	GO Biological Processes	negative regulation of neuron apoptotic process	3.54713	2.47049e-05	0.00515087	8	Cacna1a|Ccnd1|Cntfr|Fmr1|Hsph1|Hspd1|Lrp1|Mef2c|Ntrk2|Pik3ca|Prkci|Six4|Snx6|Pcdhgc5|Lig4
GO:0034976	GO Biological Processes	response to endoplasmic reticulum stress	3.3632	2.57492e-05	0.00531888	26	Pdia4|Ccnd1|Pdia3|Sel1l|Thbs4|Hsp90b1|Serp1|Herpud1|Tmem33|Derl3|Erp44|Eif4g1|Sesn2|Fbxo2|Uggt1|Dnajc3
GO:0033365	GO Biological Processes	protein localization to organelle	2.1469	2.67674e-05	0.00547847	31	Bicd1|Cpe|Gdap1|Htt|Hspa8|Dnaja1|Hspd1|Hsp90aa1|Hspa4|Htr2a|Cep250|Kpna6|Nptx1|Ranbp2|Ryr2|Six4|Sorl1|Sort1|Stat3|Usp9x|Wrn|Dnaaf11|Syne1|Herpud1|Snupn|Immp1l|Srp72|Pinx1|Tspan17|Dusp18|Tpr|Ank2|Rap1gds1|Ipo7
GO:0018279	GO Biological Processes	protein N-linked glycosylation via asparagine	13.1375	2.81987e-05	0.00568123	32	Magt1|Derl3|Rpn1|Mgat5|Uggt1
GO:0098982	GO Cellular Components	GABA-ergic synapse	4.23538	2.83061e-05	0.00568123	22	Atp2b2|Bsn|Efna5|Nrxn1|Pclo|Magi2|Arfgef2|Erc1|Igsf9b|Erc2|Gabbr2|Atp2b3
GO:0006839	GO Biological Processes	mitochondrial transport	3.94125	2.8522e-05	0.00568123	31	Bnip3|Gdap1|Htt|Hspd1|Hsp90aa1|Hspa4|Nptx1|Stat3|Rhot1|Immp1l|Naif1|Dusp18|Sfxn5
GO:1905475	GO Biological Processes	regulation of protein localization to membrane	3.44381	3.4864e-05	0.00688301	30	Cdh2|Lrp1|Myo5a|Nrxn1|Prkci|Ptn|Sptbn1|Magi2|Ap2b1|Acsl3|Hectd1|Stac2|Gsn|Lrp4|Atp2b4
GO:0140545	GO Molecular Functions	ATP-dependent protein disaggregase activity	35.4713	3.69691e-05	0.00707638	17	Hspa8|Clpb|Hspa1a
GO:0097118	GO Biological Processes	neuroligin clustering involved in postsynaptic membrane assembly	35.4713	3.69691e-05	0.00707638	29	Cdh2|Nrxn1|Magi2
GO:0051604	GO Biological Processes	protein maturation	2.89873	3.69943e-05	0.00707638	33	Bmp1|Pdia4|Capn2|Serpinh1|Cpe|Sorl1|Hsp90b1|C1ra|Immp1l|Ero1b|Ift172|Ddi2|Tspan17|Metap1|Cplane2|Cyfip2|Adamts2|Rap1gds1|Ep300
GO:0097104	GO Biological Processes	postsynaptic membrane assembly	18.918	3.74294e-05	0.00707638	29	Cdh2|Nrxn1|Magi2|Lrp4
GO:0071598	GO Cellular Components	neuronal ribonucleoprotein granule	18.918	3.74294e-05	0.00707638	34	Fmr1|Htt|Kif3c|Ckap5
GO:0098771	GO Biological Processes	inorganic ion homeostasis	2.50018	4.11289e-05	0.00771045	4	Adora1|Atp2b2|B2m|Bnip3|Cacna1a|Dmpk|Ext1|Grin2b|Htt|Htr2a|Kcnh1|Kcnma1|Myo5a|Ryr2|Sv2b|Herpud1|Slc24a2|Ank2|Slc8a2|Erc1|Rap1gds1|Erc2|Atp2b3|Atp2b4
GO:0051963	GO Biological Processes	regulation of synapse assembly	4.05386	4.36984e-05	0.00812389	13	Efna5|Epha7|Mef2c|Nrxn1|Ntrk2|Six4|Clstn2|Eif4g1|Farp1|Adgrl3|Flrt2|Xlr3b
GO:0140657	GO Molecular Functions	ATP-dependent activity	2.29111	4.54846e-05	0.00838608	35	Atp2b2|Ddx4|Dync1h1|Hspa8|Hsph1|Hspd1|Hsp90aa1|Hspa4|Kif21a|Kif3c|Myh6|Myo5a|Hspa4l|Clpb|Smarca4|Hsp90b1|Wrn|Atp8a2|Smarca2|Acsl3|Ep400|Chd9|Hspa1a|Mlh3|Helz2|Atp2b3|Atp2b4|Stard9
GO:0050770	GO Biological Processes	regulation of axonogenesis	3.54081	4.6718e-05	0.00854288	36	Bmpr2|Cacna1a|Cdh2|Efna5|Epha7|Fn1|Lrp1|Ntrk2|Pak3|Plxna2|Slit1|Tnr|Lrp4|Ep300
GO:0072594	GO Biological Processes	establishment of protein localization to organelle	2.74174	5.08794e-05	0.00921345	31	Gdap1|Hspa8|Hspd1|Hsp90aa1|Hspa4|Kpna6|Ranbp2|Ryr2|Sorl1|Sort1|Stat3|Usp9x|Herpud1|Snupn|Immp1l|Srp72|Tspan17|Dusp18|Tpr|Ipo7
GO:0016528	GO Cellular Components	sarcoplasm	4.7295	5.12111e-05	0.00921345	37	Dmpk|Kcnma1|Plec|Ryr2|Spock1|Thbs4|Hsp90b1|Nos1ap|Gsn|Akap6
GO:1903078	GO Biological Processes	positive regulation of protein localization to plasma membrane	6.00572	5.24707e-05	0.00935916	30	Lrp1|Myo5a|Nrxn1|Prkci|Sptbn1|Acsl3|Stac2|Atp2b4
GO:0019226	GO Biological Processes	transmission of nerve impulse	5.25501	5.286e-05	0.00935916	27	Cacna1a|Cacna1g|Fmr1|Hcn1|Kcna2|Kcnma1|Ntrk2|Plec|Nrcam
GO:0032535	GO Biological Processes	regulation of cellular component size	2.56911	5.74361e-05	0.0100634	36	Atp2b2|Bmpr2|Rb1cc1|Efna5|Epha7|Fn1|Mtpn|Hsp90aa1|Kcnma1|Lrp1|Pak3|Pik3ca|Slit1|Sptan1|Sptbn1|Tnr|Akt3|Tenm1|Pclo|Cyfip2|Gsn|Ep300
GO:0042175	GO Cellular Components	nuclear outer membrane-endoplasmic reticulum membrane network	2.15293	5.774e-05	0.0100634	38	B2m|Dmpk|Dst|Ext1|Grin2b|Pdia3|Ranbp2|Ryr2|Sel1l|Hsp90b1|Herpud1|Lpin2|Magt1|Ero1b|Samd8|1810037I17Rik|Tmem33|Lnpk|Lman1|Derl3|Nos1ap|Erp44|Sacm1l|Clmn|Rpn1|Lman2l|Rhbdf2|Akap6|Pnpla7|Pigs|Gramd2a
GO:0019725	GO Biological Processes	cellular homeostasis	2.13724	6.60595e-05	0.0114242	4	Adora1|Atp2b2|B2m|Bnip3|Cacna1a|Dmpk|Grin2b|Htr2a|Kcnh1|Kcnma1|Myo5a|Pik3ca|Ptprn2|Ryr2|Slc4a8|Rhot1|Sv2b|Herpud1|Ero1b|Trim32|Slc24a2|Ank2|Slc8a2|Erc1|Tns2|Rap1gds1|Slc9a7|Erc2|Dmxl1|Atp2b3|Atp2b4
GO:0005516	GO Molecular Functions	calmodulin binding	3.41304	6.96456e-05	0.0119517	4	Atp2b2|Cacna1a|Kcnh1|Myh6|Myo5a|Phka1|Ryr2|Sptan1|Sptbn1|Ubr4|Iqcg|Kcnn1|Slc8a2|Atp2b4
GO:0008016	GO Biological Processes	regulation of heart contraction	3.36107	8.21461e-05	0.0139893	7	Adora1|Cacna1g|Dmpk|Gnao1|Hcn1|Myh6|Ryr2|Ehd3|Ace2|Nos1ap|Ank2|Akap6|Gpd1l|Atp2b4
GO:1903779	GO Biological Processes	regulation of cardiac conduction	15.765	8.53057e-05	0.0143089	7	Ryr2|Ehd3|Ace2|Ank2
GO:0097091	GO Biological Processes	synaptic vesicle clustering	15.765	8.53057e-05	0.0143089	22	Bsn|Cdh2|Nrxn1|Pclo
GO:0099003	GO Biological Processes	vesicle-mediated transport in synapse	3.53354	8.84345e-05	0.014723	22	Bsn|Cacna1a|Cdh2|Eps15|Nrxn1|Snap25|Pclo|Ap2b1|Dnajc6|Sacm1l|Erc1|Erc2|Aak1
GO:0022890	GO Molecular Functions	inorganic cation transmembrane transporter activity	2.28139	9.07887e-05	0.0149222	27	Atp2b2|Cacna1a|Cacna1g|Grik3|Grin2b|Hcn1|Kcna2|Kcnh1|Kcnma1|Ryr2|Slc1a2|Snap25|Gria3|Slc4a8|Magt1|Slc24a2|Kcnn1|Slc8a2|Slc5a5|Kcnh7|Slc36a1|Slc9a7|Slc6a7|Kcnt2|Atp2b3|Atp2b4
GO:0051599	GO Biological Processes	response to hydrostatic pressure	28.377	9.09684e-05	0.0149222	39	Pik3ca|Plec|Atp2b4
GO:0034762	GO Biological Processes	regulation of transmembrane transport	2.15654	9.7101e-05	0.0158119	7	Cacna1a|Fgf11|Fmr1|Hcn1|Htt|Kcna2|Kcnh1|Kcnma1|Mef2c|Myo5a|Nrxn1|Prkci|Ryr2|Slc1a2|Ehd3|Fxyd7|Ahnak|1810037I17Rik|Ace2|Wnk2|Oga|Hecw1|Ank2|Kcnh7|Slc43a2|Stac2|Akap6|Gpd1l|Atp2b4
GO:0007409	GO Biological Processes	axonogenesis	2.54014	9.88518e-05	0.0159803	9	Apbb2|Dst|Efna5|Emb|Epha7|Ext1|Hsp90aa1|Lrp1|Mef2c|Nptx1|Pak3|Plxna2|Slit1|Tnr|Usp9x|Atp8a2|Als2|Cyfip2|Epha10|Nrcam|Flrt2
GO:0030072	GO Biological Processes	peptide hormone secretion	4.83699	0.000101645	0.0161971	21	Cpe|Dio2|Htt|Myo5a|Ptprn2|Snap25|Pclo|Serp1|Gpr68
GO:0044304	GO Cellular Components	main axon	4.83699	0.000101645	0.0161971	40	Adora1|Kcna2|Kcnh1|Slc1a2|Sptan1|Sptbn1|Spock1|Dagla|Nrcam
GO:0003015	GO Biological Processes	heart process	4.33899	0.000106568	0.0168612	25	Cacna1g|Ext1|Myh6|Pik3ca|Ryr2|Tnnc1|Ank2|Gsn|Rap1gds1|Gpd1l
GO:0030018	GO Cellular Components	Z disc	3.97134	0.000108821	0.0169885	15	Dst|Grin2b|Hspb1|Myh6|Plec|Ryr2|Sptan1|Nos1ap|Sphkap|Ank2|Atp2b4
GO:0045121	GO Cellular Components	membrane raft	2.5208	0.000109986	0.0169885	41	Atp2b2|Bmpr2|Capn2|Serpinh1|Cdh2|Cpe|Hspa8|Hspd1|Kcnma1|Slc1a2|Snap25|Tnr|Ahnak|Nos1ap|Ank2|Hspa1a|Adcy2|Lrp4|Akap6|Atp2b3|Atp2b4
GO:0099634	GO Cellular Components	postsynaptic specialization membrane	3.68533	0.000110072	0.0169885	42	Atp2b2|Cdh2|Epha7|Grik3|Grin2b|Hspa8|Hspb1|Gria3|Clstn2|Cnksr2|Dagla|Nrcam
GO:0055082	GO Biological Processes	intracellular chemical homeostasis	2.21311	0.000110419	0.0169885	4	Adora1|Atp2b2|B2m|Bnip3|Cacna1a|Dmpk|Grin2b|Htr2a|Kcnh1|Kcnma1|Myo5a|Pik3ca|Ptprn2|Ryr2|Slc4a8|Sv2b|Herpud1|Slc24a2|Ank2|Slc8a2|Erc1|Rap1gds1|Slc9a7|Erc2|Dmxl1|Atp2b3|Atp2b4
GO:0043954	GO Biological Processes	cellular component maintenance	5.40515	0.000112443	0.0171814	22	Nrxn1|Sort1|Lnpk|Ckap5|Mtmr2|Erc1|Erc2|Adgrl3
GO:0098857	GO Cellular Components	membrane microdomain	2.51442	0.000113936	0.0172912	41	Atp2b2|Bmpr2|Capn2|Serpinh1|Cdh2|Cpe|Hspa8|Hspd1|Kcnma1|Slc1a2|Snap25|Tnr|Ahnak|Nos1ap|Ank2|Hspa1a|Adcy2|Lrp4|Akap6|Atp2b3|Atp2b4
GO:0098609	GO Biological Processes	cell-cell adhesion	2.39074	0.000115873	0.0174663	43	Pdia4|Cdh2|Cdh6|Efna5|Emb|Ext1|Pdia3|Nrxn1|Thbs4|Tnr|Tenm1|Celsr2|Igdcc4|Tnip1|Clstn2|Cplane2|Cyfip2|Tnxb|Igsf9b|Kirrel2|Fat3|Adgrl3|Nrcam
GO:0090066	GO Biological Processes	regulation of anatomical structure size	2.20547	0.000116865	0.0174976	36	Adora1|Atp2b2|Bmpr2|Cacna1g|Rb1cc1|Efna5|Epha7|Ext1|Fn1|Mtpn|Hsp90aa1|Htr2a|Kcnma1|Lrp1|Pak3|Pik3ca|Slit1|Sptan1|Sptbn1|Tnr|Akt3|Tenm1|Pclo|Cyfip2|Gsn|Rap1gds1|Ep300
GO:0099569	GO Cellular Components	presynaptic cytoskeleton	14.5523	0.000121165	0.0180204	22	Bsn|Pclo|Erc1|Erc2
GO:1904377	GO Biological Processes	positive regulation of protein localization to cell periphery	5.32902	0.000124413	0.0183698	30	Lrp1|Myo5a|Nrxn1|Prkci|Sptbn1|Acsl3|Stac2|Atp2b4
GO:0099068	GO Biological Processes	postsynapse assembly	9.85313	0.000125984	0.0183698	29	Cdh2|Nptx1|Nrxn1|Magi2|Lrp4
GO:0001881	GO Biological Processes	receptor recycling	9.85313	0.000125984	0.0183698	44	Sorl1|Usp9x|Ehd3|Als2|Arfgef2
GO:0005789	GO Cellular Components	endoplasmic reticulum membrane	2.1166	0.000133841	0.0192154	38	B2m|Dmpk|Dst|Ext1|Grin2b|Pdia3|Ryr2|Sel1l|Hsp90b1|Herpud1|Lpin2|Magt1|Ero1b|Samd8|1810037I17Rik|Tmem33|Lnpk|Lman1|Derl3|Nos1ap|Erp44|Sacm1l|Rpn1|Lman2l|Rhbdf2|Akap6|Pnpla7|Pigs|Gramd2a
GO:1903829	GO Biological Processes	positive regulation of protein localization	2.26944	0.000134069	0.0192154	30	Bicd1|Hsp90aa1|Cep250|Jak1|Lrp1|Myo5a|Nrxn1|Prkci|Ptn|Sorl1|Sptbn1|Vsnl1|Serp1|Ap2b1|Pinx1|Acsl3|Oga|Tpr|Stac2|Lrp4|Sesn2|Gpr68|Ep300|Gpd1l|Atp2b4
GO:0086003	GO Biological Processes	cardiac muscle cell contraction	7.46764	0.000134368	0.0192154	25	Cacna1g|Pik3ca|Ryr2|Ank2|Gsn|Gpd1l
GO:0060627	GO Biological Processes	regulation of vesicle-mediated transport	2.14629	0.000138391	0.0196647	45	B2m|Bicd1|Bsn|Cacna1a|Cacna1g|Epn2|Fmr1|Kcnh1|Lrp1|Mertk|Myo5a|Nrxn1|Sorl1|Pclo|Vsnl1|Magi2|Slc4a8|Sv2b|Rab3c|Ap2b1|Dnajc6|Acsl3|Ckap5|Scfd1|Mtmr2|Erc1|Erc2|Aak1
GO:0060047	GO Biological Processes	heart contraction	4.62669	0.000143494	0.0202609	25	Cacna1g|Ext1|Myh6|Pik3ca|Ryr2|Tnnc1|Ank2|Gsn|Gpd1l
GO:0090257	GO Biological Processes	regulation of muscle system process	2.89931	0.000149768	0.0210137	46	Adora1|Dmpk|Mtpn|Kcnma1|Mef2c|Ryr2|Tnnc1|Foxo3|Ehd3|Ace2|Errfi1|Oga|Ank2|Akap6|Ep300|Atp2b4
GO:0098839	GO Cellular Components	postsynaptic density membrane	4.14869	0.000154932	0.0216023	42	Atp2b2|Epha7|Grik3|Grin2b|Hspb1|Gria3|Clstn2|Cnksr2|Dagla|Nrcam
GO:0002790	GO Biological Processes	peptide secretion	4.57694	0.000155949	0.021609	21	Cpe|Dio2|Htt|Myo5a|Ptprn2|Snap25|Pclo|Serp1|Gpr68
GO:0060048	GO Biological Processes	cardiac muscle contraction	5.11298	0.000166793	0.022969	25	Cacna1g|Myh6|Pik3ca|Ryr2|Tnnc1|Ank2|Gsn|Gpd1l
GO:0006836	GO Biological Processes	neurotransmitter transport	3.76989	0.000172964	0.0236727	22	Cacna1a|Nrxn1|Ptprn2|Slc1a2|Snap25|Pclo|Sv2b|Lin7a|Erc1|Erc2|Slc6a7
GO:0040008	GO Biological Processes	regulation of growth	2.05333	0.000174351	0.0237171	36	Acvr1b|Atrn|Bmpr2|Efna5|Epha7|Fn1|Mtpn|Lrp1|Mef2c|Myh6|Pik3ca|Six4|Slit1|Smarca4|Stat3|Tnr|Zmat3|Wrn|Serp1|Pttg1|Atp8a2|Smarca2|Trim32|Naif1|Dcbld2|Kazald1|Eif4g1|Sesn2|Akap6|Ep300
GO:0055131	GO Molecular Functions	C3HC4-type RING finger domain binding	23.6475	0.000179077	0.0242122	17	Hspa8|Dnaja1|Hspa1a
GO:0007018	GO Biological Processes	microtubule-based movement	2.42243	0.000190279	0.0255595	47	Bicd1|Bsn|Ddx4|Dync1h1|Dst|Fmr1|Htt|Hspa8|Dnaja1|Hspb1|Kif21a|Kif3c|Myo5a|Celsr2|Dnaaf11|Rhot1|Ift172|Iqcg|Cfap65|Atp2b4|Stard9
GO:0035249	GO Biological Processes	synaptic transmission, glutamatergic	5.80816	0.000191332	0.0255595	48	Cacna1a|Ext1|Grik3|Grin2b|Tnr|Gria3|Als2
GO:1903522	GO Biological Processes	regulation of blood circulation	2.83416	0.000194129	0.0256352	7	Adora1|Bmpr2|Cacna1g|Dmpk|Gnao1|Hcn1|Htr2a|Myh6|Ryr2|Ehd3|Ace2|Nos1ap|Ank2|Akap6|Gpd1l|Atp2b4
GO:0070161	GO Cellular Components	anchoring junction	1.98614	0.000194197	0.0256352	49	Bmpr2|Capn2|Ccnd1|Cdh2|Cdh6|Dst|Efna5|Kcna2|Mpdz|Nrxn1|Pik3ca|Prkci|Plec|Ptprk|Sptan1|Tns1|Magi2|Ahnak|Dctn4|Nos1ap|Plxdc1|Bbln|Lin7a|Ank2|Cd99l2|Tns2|Gsn|Akap6|Lmln|Kirrel2|Adgrl3|Flrt2
GO:0098827	GO Cellular Components	endoplasmic reticulum subcompartment	2.06871	0.00019701	0.0258535	38	B2m|Dmpk|Dst|Ext1|Grin2b|Pdia3|Ryr2|Sel1l|Hsp90b1|Herpud1|Lpin2|Magt1|Ero1b|Samd8|1810037I17Rik|Tmem33|Lnpk|Lman1|Derl3|Nos1ap|Erp44|Sacm1l|Rpn1|Lman2l|Rhbdf2|Akap6|Pnpla7|Pigs|Gramd2a
GO:0061564	GO Biological Processes	axon development	2.35405	0.000201763	0.0263224	9	Apbb2|Dst|Efna5|Emb|Epha7|Ext1|Hsp90aa1|Lrp1|Mef2c|Nptx1|Pak3|Plxna2|Slit1|Tnr|Usp9x|Atp8a2|Trim32|Als2|Cyfip2|Epha10|Nrcam|Flrt2
GO:1905048	GO Biological Processes	regulation of metallopeptidase activity	12.612	0.000223673	0.0289263	50	Sorl1|Stat3|Timp1|Rhbdf2
GO:0098742	GO Biological Processes	cell-cell adhesion via plasma-membrane adhesion molecules	3.21903	0.000224315	0.0289263	43	Cdh2|Cdh6|Efna5|Emb|Nrxn1|Tenm1|Celsr2|Clstn2|Cplane2|Igsf9b|Fat3|Adgrl3|Nrcam
GO:0008361	GO Biological Processes	regulation of cell size	3.05129	0.000227126	0.0291204	36	Atp2b2|Bmpr2|Rb1cc1|Efna5|Epha7|Fn1|Mtpn|Hsp90aa1|Kcnma1|Lrp1|Slit1|Tnr|Akt3|Ep300
GO:0050805	GO Biological Processes	negative regulation of synaptic transmission	5.61128	0.000238097	0.030185	16	Adora1|Grik3|Hcn1|Htr2a|Myo5a|Tnr|Slc24a2
GO:0023061	GO Biological Processes	signal release	3.0373	0.000238135	0.030185	21	Cacna1a|Cpe|Dio2|Htt|Myo5a|Nrxn1|Ptprn2|Snap25|Pclo|Serp1|Lin7a|Erc1|Gpr68|Erc2
GO:0098685	GO Cellular Components	Schaffer collateral - CA1 synapse	3.61282	0.00025112	0.0316511	51	Bsn|Epha7|Fmr1|Myo5a|Nrxn1|Prkci|Ptn|Stat3|Tnr|Slc6a7|Adgrl3
GO:0016234	GO Cellular Components	inclusion body	4.78937	0.000263402	0.0329906	52	Eps15|Htt|Ranbp2|Herpud1|Wdfy3|Tpr|Hspa1a|Urb2
GO:0070252	GO Biological Processes	actin-mediated cell contraction	5.51776	0.000264705	0.0329906	25	Cacna1g|Myh6|Pik3ca|Ryr2|Ank2|Gsn|Gpd1l
GO:0031674	GO Cellular Components	I band	3.5879	0.000266677	0.0330516	15	Dst|Grin2b|Hspb1|Myh6|Plec|Ryr2|Sptan1|Nos1ap|Sphkap|Ank2|Atp2b4
GO:0099558	GO Biological Processes	maintenance of synapse structure	8.44554	0.000271718	0.0333403	22	Nrxn1|Sort1|Erc1|Erc2|Adgrl3
GO:0006886	GO Biological Processes	intracellular protein transport	2.02893	0.000271995	0.0333403	31	Adora1|Gdap1|Hspa8|Hspb1|Hspd1|Hsp90aa1|Hspa4|Kpna6|Mpdz|Myo5a|Ranbp2|Sel1l|Sorl1|Sort1|Stat3|Usp9x|Clip1|Herpud1|Snupn|Immp1l|Srp72|Copb1|Ap2b1|Snx6|Dusp18|Oga|Scfd1|Tpr|Ipo7
GO:0009266	GO Biological Processes	response to temperature stimulus	3.31895	0.000293265	0.0355571	17	Acadl|Adora1|Dio2|Dnaja1|Hsp90aa1|Hspa4|Htr2a|Clpb|Tpr|Hspa1a|Xylt1|Dnajc3
GO:2000479	GO Biological Processes	regulation of cAMP-dependent protein kinase activity	11.8238	0.000293268	0.0355571	37	Htt|Sesn2|Akap6|Atp2b4
GO:0098907	GO Biological Processes	regulation of SA node cell action potential	20.2693	0.000308463	0.0369973	25	Hcn1|Ryr2|Ank2
GO:1904683	GO Biological Processes	regulation of metalloendopeptidase activity	20.2693	0.000308463	0.0369973	50	Sorl1|Stat3|Rhbdf2
GO:0097470	GO Cellular Components	ribbon synapse	8.15432	0.000322669	0.0384942	22	Atp2b2|Bsn|Hspa8|Snap25|Pclo
GO:0043502	GO Biological Processes	regulation of muscle adaptation	4.13258	0.000338087	0.040119	46	Mtpn|Mef2c|Tnnc1|Foxo3|Errfi1|Oga|Akap6|Ep300|Atp2b4
GO:0008088	GO Biological Processes	axo-dendritic transport	4.61415	0.000340589	0.0402021	47	Bsn|Dync1h1|Dst|Fmr1|Htt|Hspa8|Hspb1|Myo5a
GO:0031072	GO Molecular Functions	heat shock protein binding	3.4683	0.000357215	0.0419426	17	Adora1|Htt|Hspa8|Dnaja1|Ksr1|Stip1|Pttg1|Chordc1|Iqcg|Tpr|Hspa1a
GO:0030073	GO Biological Processes	insulin secretion	5.25501	0.000359166	0.041951	21	Htt|Myo5a|Ptprn2|Snap25|Pclo|Serp1|Gpr68
GO:0034765	GO Biological Processes	regulation of monoatomic ion transmembrane transport	2.20646	0.00036714	0.042659	7	Cacna1a|Fgf11|Fmr1|Hcn1|Htt|Kcna2|Kcnh1|Kcnma1|Myo5a|Ryr2|Ehd3|Fxyd7|Ahnak|1810037I17Rik|Wnk2|Oga|Hecw1|Ank2|Kcnh7|Stac2|Akap6|Gpd1l|Atp2b4
GO:0031346	GO Biological Processes	positive regulation of cell projection organization	2.25215	0.000371398	0.0429251	18	Bmpr2|Efna5|Fmr1|Fn1|Htt|Hspb1|Hsp90aa1|Kif3c|Lrp1|Nrxn1|Ntrk2|Pak3|Prkci|Plxna2|Ptn|Tenm1|Atp8a2|Magi2|Clip1|Fig4|Ep300|Xlr3b
GO:0098890	GO Cellular Components	extrinsic component of postsynaptic membrane	11.1282	0.000377127	0.0429251	24	Magi2|Farp1|Fbxo2|Cnksr2
GO:0098760	GO Biological Processes	response to interleukin-7	11.1282	0.000377127	0.0429251	53	Pdia3|Hspd1|Jak1|Stip1
GO:0098761	GO Biological Processes	cellular response to interleukin-7	11.1282	0.000377127	0.0429251	53	Pdia3|Hspd1|Jak1|Stip1
GO:0015833	GO Biological Processes	peptide transport	4.05386	0.000390105	0.0441769	21	Cpe|Dio2|Htt|Myo5a|Ptprn2|Snap25|Pclo|Serp1|Gpr68
GO:1904062	GO Biological Processes	regulation of monoatomic cation transmembrane transport	2.41561	0.00039339	0.044324	7	Cacna1a|Fgf11|Fmr1|Hcn1|Htt|Myo5a|Ryr2|Ehd3|Fxyd7|Ahnak|1810037I17Rik|Wnk2|Oga|Hecw1|Ank2|Stac2|Akap6|Gpd1l|Atp2b4
GO:2001257	GO Biological Processes	regulation of cation channel activity	3.42267	0.000400037	0.0448464	7	Cacna1a|Fgf11|Fmr1|Hcn1|Htt|Myo5a|Ehd3|Ahnak|Ank2|Stac2|Akap6
GO:0031644	GO Biological Processes	regulation of nervous system process	3.02875	0.000404584	0.0451294	54	Adora1|Dmpk|Fmr1|Grin2b|Nptx1|Nrxn1|Tnr|Pclo|Tppp|Mtmr2|Fig4|Slc8a2|Igsf9b
GO:1902074	GO Biological Processes	response to salt	2.47474	0.000417643	0.0463543	55	B2m|Hcn1|Htt|Htr2a|Kcnh1|Kcnma1|Mef2c|Nptx1|Nrxn1|Pgr|Pik3ca|Plec|Ryr2|Slc1a2|Hsp90b1|Adgrl3|Ep300|Atp2b4
GO:0001941	GO Biological Processes	postsynaptic membrane organization	7.62823	0.000445905	0.0491332	29	Cdh2|Nrxn1|Magi2|Chrdl1|Lrp4
GO:0043204	GO Cellular Components	perikaryon	3.37822	0.000447086	0.0491332	1	Cacna1a|Cpe|Fmr1|Grik3|Hspa8|Hspb1|Kcna2|Ntrk2|Pgr|Gria3|Ckap5
GO:0009306	GO Biological Processes	protein secretion	3.63808	0.000449862	0.049196	21	Htt|Myo5a|Ptprn2|Sel1l|Snap25|Pclo|Serp1|Slc4a8|Rab3c|Gpr68
GO:0045793	GO Biological Processes	positive regulation of cell size	10.51	0.000476821	0.0517707	56	Rb1cc1|Hsp90aa1|Akt3|Ep300
GO:0035592	GO Biological Processes	establishment of protein localization to extracellular region	3.61031	0.000478047	0.0517707	21	Htt|Myo5a|Ptprn2|Sel1l|Snap25|Pclo|Serp1|Slc4a8|Rab3c|Gpr68
GO:0010616	GO Biological Processes	negative regulation of cardiac muscle adaptation	17.7356	0.000485798	0.0518548	46	Errfi1|Oga|Atp2b4
GO:0106018	GO Molecular Functions	phosphatidylinositol-3,5-bisphosphate phosphatase activity	17.7356	0.000485798	0.0518548	57	Mtmr2|Sacm1l|Fig4
GO:0032280	GO Cellular Components	symmetric synapse	17.7356	0.000485798	0.0518548	58	Slc4a8|Arfgef2|Igsf9b
GO:1903530	GO Biological Processes	regulation of secretion by cell	1.95378	0.000501619	0.0532887	59	Adora1|Cacna1a|Cacna1g|Efna5|Fmr1|Gnao1|Grin2b|Hadh|Htr2a|Kcna2|Kcnh1|Lrp1|Mef2c|Myo5a|Ntrk2|Snap25|Pclo|Vsnl1|Serp1|Slc4a8|Rhot1|Sv2b|Rab3c|Oga|Maob|Rhbdf2|Rap1gds1|Gpr68|Ep300
GO:0009100	GO Biological Processes	glycoprotein metabolic process	2.51255	0.000504809	0.0533734	32	Ext1|Hs3st3a1|St3gal5|B3galt2|Serp1|Tnip1|Magt1|Derl3|Oga|Erp44|Rpn1|Mgat5|Fbxo2|Xylt1|St6gal2|Dpy19l1|Uggt1
GO:0043549	GO Biological Processes	regulation of kinase activity	1.93723	0.000574279	0.0604312	60	Adora1|Ccnd1|Ccng1|Htt|Dnaja1|Hspb1|Hsp90aa1|Htr2a|Ksr1|Mef2c|Mertk|Nrxn1|Ntrk2|Pik3ca|Plec|Ranbp2|Sorl1|Tenm1|Chordc1|Als2|Errfi1|Tnxb|Slc8a2|Sesn2|Akap6|Tigar|Taok3|Atp2b4|Dnajc3
GO:0010976	GO Biological Processes	positive regulation of neuron projection development	2.78206	0.00057698	0.0604312	18	Hspb1|Kif3c|Lrp1|Nrxn1|Ntrk2|Pak3|Prkci|Ptn|Atp8a2|Magi2|Clip1|Fig4|Ep300|Xlr3b
GO:0005788	GO Cellular Components	endoplasmic reticulum lumen	4.25124	0.0005937	0.0610362	20	Pdia4|Pdia3|Ptprn2|Hsp90b1|Ero1b|Erp44|Uggt1|Dnajc3
GO:0030048	GO Biological Processes	actin filament-based movement	4.25124	0.0005937	0.0610362	25	Cacna1g|Myh6|Myo5a|Pik3ca|Ryr2|Ank2|Gsn|Gpd1l
GO:0005249	GO Molecular Functions	voltage-gated potassium channel activity	4.25124	0.0005937	0.0610362	27	Hcn1|Kcna2|Kcnh1|Kcnma1|Snap25|Kcnn1|Kcnh7|Kcnt2
GO:0099072	GO Biological Processes	regulation of postsynaptic membrane neurotransmitter receptor levels	4.25124	0.0005937	0.0610362	61	Eps15|Hsp90aa1|Nptx1|Prkci|Snap25|Ap2b1|Snx6|Sacm1l
GO:0022843	GO Molecular Functions	voltage-gated monoatomic cation channel activity	3.50334	0.000605865	0.0618675	27	Cacna1a|Cacna1g|Hcn1|Kcna2|Kcnh1|Kcnma1|Snap25|Kcnn1|Kcnh7|Kcnt2
GO:0051924	GO Biological Processes	regulation of calcium ion transport	2.55649	0.000607332	0.0618675	7	Atp2b2|Cacna1a|Cacna1g|Fmr1|Gnao1|Htt|Myo5a|Ryr2|Ehd3|Ahnak|1810037I17Rik|Oga|Ank2|Stac2|Akap6|Gramd2a
GO:0015079	GO Molecular Functions	potassium ion transmembrane transporter activity	3.25153	0.000616897	0.0622731	27	Grik3|Hcn1|Kcna2|Kcnh1|Kcnma1|Snap25|Slc24a2|Kcnn1|Kcnh7|Slc9a7|Kcnt2
GO:0070507	GO Biological Processes	regulation of microtubule cytoskeleton organization	3.25153	0.000616897	0.0622731	62	Bicd1|Dync1h1|Efna5|Hsph1|Mpdz|Clip1|Tppp|Ankrd53|Ckap5|Tpr|Hspa1a
GO:1901021	GO Biological Processes	positive regulation of calcium ion transmembrane transporter activity	5.67541	0.000624701	0.0623677	7	Htt|Ryr2|Ehd3|Ank2|Stac2|Akap6
GO:0120111	GO Cellular Components	neuron projection cytoplasm	5.67541	0.000624701	0.0623677	34	Bsn|Fmr1|Grik3|Htt|Kif3c|Ckap5
GO:0050905	GO Biological Processes	neuromuscular process	3.05129	0.000626221	0.0623677	63	Atp2b2|Cacna1a|Dmpk|Grin2b|Kcnh1|Kcnma1|Myo5a|Nrxn1|Tnnc1|Tnr|Atp8a2|Stac2
GO:0008324	GO Molecular Functions	monoatomic cation transmembrane transporter activity	2.04563	0.000630935	0.0625579	27	Atp2b2|Cacna1a|Cacna1g|Grik3|Grin2b|Hcn1|Kcna2|Kcnh1|Kcnma1|Ryr2|Slc1a2|Snap25|Slc4a8|Magt1|Slc24a2|Kcnn1|Slc8a2|Slc5a5|Kcnh7|Slc36a1|Slc9a7|Slc6a7|Kcnt2|Atp2b3|Atp2b4
GO:0098662	GO Biological Processes	inorganic cation transmembrane transport	2.12044	0.000635289	0.0626032	27	Atp2b2|Cacna1a|Cacna1g|Grin2b|Hcn1|Htr2a|Kcna2|Kcnh1|Kcnma1|Plcb4|Ryr2|Slc4a8|Slc24a2|Kcnn1|Slc8a2|Slc5a5|Kcnh7|Slc36a1|Slc9a7|Slc6a7|Kcnt2|Atp2b3|Atp2b4
GO:0030426	GO Cellular Components	growth cone	2.88655	0.000637415	0.0626032	64	Fmr1|Fxr1|Hsp90aa1|Kif3c|Lrp1|Nrxn1|Ntrk2|Snap25|Usp9x|Pclo|Als2|Pcdhgb1|Erc2
GO:0006892	GO Biological Processes	post-Golgi vesicle-mediated transport	4.204	0.000639811	0.0626032	44	Eps15|Myo5a|Sorl1|Sort1|Sptbn1|Ehd3|Scfd1|Arfgef2
GO:0046879	GO Biological Processes	hormone secretion	3.76686	0.00066847	0.0651218	21	Cpe|Dio2|Htt|Myo5a|Ptprn2|Snap25|Pclo|Serp1|Gpr68
GO:0051962	GO Biological Processes	positive regulation of nervous system development	2.31004	0.000676883	0.0656475	18	Bmpr2|Efna5|Fmr1|Fn1|Lrp1|Nrxn1|Ntrk2|Pak3|Prkci|Plxna2|Ptn|Clstn2|Trim32|Adgrl3|Lig4|Ep300|Hapln4|Flrt2|Xlr3b
GO:1901888	GO Biological Processes	regulation of cell junction assembly	2.73608	0.000679751	0.0656475	13	Efna5|Epha7|Lrp1|Mef2c|Nrxn1|Ntrk2|Six4|Clstn2|Ace2|Eif4g1|Farp1|Adgrl3|Flrt2|Xlr3b
GO:0036464	GO Cellular Components	cytoplasmic ribonucleoprotein granule	2.72482	0.000707739	0.0680558	65	Ddx4|Fmr1|Fxr1|Htt|Kif3c|Syne1|Dcp2|Ckap5|Igf2bp3|Eif4g1|Tnrc6b|Helz2|Lig4|Trim71
GO:0036056	GO Cellular Components	filtration diaphragm	15.765	0.000717277	0.0681509	29	Nrxn1|Magi2|Kirrel2
GO:0036057	GO Cellular Components	slit diaphragm	15.765	0.000717277	0.0681509	29	Nrxn1|Magi2|Kirrel2
GO:0071692	GO Biological Processes	protein localization to extracellular region	3.42718	0.000719241	0.0681509	21	Htt|Myo5a|Ptprn2|Sel1l|Snap25|Pclo|Serp1|Slc4a8|Rab3c|Gpr68
GO:0098655	GO Biological Processes	monoatomic cation transmembrane transport	2.09997	0.00072443	0.0681509	27	Atp2b2|Cacna1a|Cacna1g|Grin2b|Hcn1|Htr2a|Kcna2|Kcnh1|Kcnma1|Plcb4|Ryr2|Slc4a8|Slc24a2|Kcnn1|Slc8a2|Slc5a5|Kcnh7|Slc36a1|Slc9a7|Slc6a7|Kcnt2|Atp2b3|Atp2b4
GO:0099054	GO Biological Processes	presynapse assembly	9.45901	0.000730112	0.0681509	22	Bsn|Nrxn1|Pclo|Lrp4
GO:0030673	GO Cellular Components	axolemma	9.45901	0.000730112	0.0681509	40	Adora1|Kcnh1|Slc1a2|Sptbn1
GO:0031290	GO Biological Processes	retinal ganglion cell axon guidance	9.45901	0.000730112	0.0681509	66	Efna5|Epha7|Slit1|Nrcam
GO:0031234	GO Cellular Components	extrinsic component of cytoplasmic side of plasma membrane	4.11261	0.000740698	0.068851	12	Gnao1|Jak1|Ryr2|Errfi1|Ank2|Stac2|Farp1|Gramd2a
GO:0032589	GO Cellular Components	neuron projection membrane	4.66289	0.000747121	0.0688741	40	Adora1|Atp2b2|Hcn1|Kcnh1|Slc1a2|Sptbn1|Dagla
GO:0005905	GO Cellular Components	clathrin-coated pit	4.66289	0.000747121	0.0688741	67	Bmpr2|Eps15|Hspd1|Lrp1|Sort1|Ap2b1|Aak1
GO:0007269	GO Biological Processes	neurotransmitter secretion	4.06839	0.000795734	0.0727542	22	Cacna1a|Nrxn1|Ptprn2|Snap25|Pclo|Lin7a|Erc1|Erc2
GO:0099643	GO Biological Processes	signal release from synapse	4.06839	0.000795734	0.0727542	22	Cacna1a|Nrxn1|Ptprn2|Snap25|Pclo|Lin7a|Erc1|Erc2
GO:0050839	GO Molecular Functions	cell adhesion molecule binding	2.48921	0.000807522	0.0735306	43	Bmpr2|Pdia4|Cdh2|Cdh6|Cpe|Dst|Emb|Fn1|Grin2b|Nrxn1|Ptn|Thbs4|Tnr|Tenm1|Kirrel2|Nrcam
GO:0001558	GO Biological Processes	regulation of cell growth	2.16855	0.000814189	0.0738364	36	Acvr1b|Bmpr2|Efna5|Epha7|Fn1|Mtpn|Lrp1|Slit1|Smarca4|Tnr|Zmat3|Pttg1|Smarca2|Trim32|Naif1|Dcbld2|Kazald1|Eif4g1|Sesn2|Akap6|Ep300
GO:0050767	GO Biological Processes	regulation of neurogenesis	2.11482	0.000856808	0.0772981	18	B2m|Bmpr2|Efna5|Epha7|Fmr1|Fn1|Fxr1|Lrp1|Ntrk2|Pak3|Prkci|Plxna2|Ptn|Slit1|Sorl1|Tnr|Trim32|Lrp4|Lig4|Ep300|Hapln4|Xlr3b
GO:0016197	GO Biological Processes	endosomal transport	2.79471	0.000860483	0.0772981	68	Eps15|Htt|Snap25|Sorl1|Sort1|Ehd3|Snx6|Als2|Erc1|Washc4|Heatr5b|Vps13b|Epg5
GO:0006605	GO Biological Processes	protein targeting	2.66988	0.000862756	0.0772981	31	Adora1|Gdap1|Hspa8|Hspd1|Hsp90aa1|Hspa4|Sorl1|Sort1|Usp9x|Herpud1|Immp1l|Srp72|Dusp18|Oga
GO:0090075	GO Biological Processes	relaxation of muscle	9.00858	0.000886949	0.0788325	69	Adora1|Kcnma1|Pik3ca|Gsn
GO:0060221	GO Biological Processes	retinal rod cell differentiation	9.00858	0.000886949	0.0788325	70	Ntrk2|Ptn|Stat3|Rorb
GO:0051046	GO Biological Processes	regulation of secretion	1.83728	0.000896038	0.079108	59	Adora1|Cacna1a|Cacna1g|Efna5|Fmr1|Gnao1|Grin2b|Hadh|Htr2a|Kcna2|Kcnh1|Lrp1|Mef2c|Myo5a|Ntrk2|Ptprn2|Snap25|Pclo|Vsnl1|Serp1|Slc4a8|Rhot1|Sv2b|Rab3c|Acsl3|Oga|Maob|Rhbdf2|Rap1gds1|Gpr68|Ep300
GO:0030427	GO Cellular Components	site of polarized growth	2.78206	0.000897141	0.079108	64	Fmr1|Fxr1|Hsp90aa1|Kif3c|Lrp1|Nrxn1|Ntrk2|Snap25|Usp9x|Pclo|Als2|Pcdhgb1|Erc2
GO:1990778	GO Biological Processes	protein localization to cell periphery	2.55189	0.000906759	0.0793383	10	Cdh2|Myo5a|Nptx1|Snap25|Sorl1|Sptbn1|Clip1|Ehd3|Rab3c|Sacm1l|Lin7a|Ank2|Hectd1|Rhbdf2|Sesn2
GO:1903076	GO Biological Processes	regulation of protein localization to plasma membrane	3.60725	0.000912849	0.0793383	30	Lrp1|Myo5a|Nrxn1|Prkci|Sptbn1|Acsl3|Hectd1|Stac2|Atp2b4
GO:0010927	GO Biological Processes	cellular component assembly involved in morphogenesis	3.60725	0.000912849	0.0793383	57	Agfg1|Myh6|Plec|Six4|Tppp|Ckap5|Mtmr2|Fig4|Vps13b
GO:0050890	GO Biological Processes	cognition	2.31334	0.000913979	0.0793383	3	Adora1|B2m|Grin2b|Htt|Htr2a|Mef2c|Nrxn1|Ntrk2|Ptn|Snap25|Tnr|Clstn2|Magt1|Ckap5|Slc24a2|Slc8a2|Pja2|Ep300
GO:0034220	GO Biological Processes	monoatomic ion transmembrane transport	1.98719	0.000951327	0.0822603	27	Atp2b2|Cacna1a|Cacna1g|Grin2b|Hcn1|Htr2a|Kcna2|Kcnh1|Kcnma1|Plcb4|Ryr2|Slc1a2|Gria3|Slc4a8|Slc24a2|Kcnn1|Slc8a2|Slc5a5|Kcnh7|Slc36a1|Slc9a7|Slc6a7|Kcnt2|Atp2b3|Atp2b4
GO:0097435	GO Biological Processes	supramolecular fiber organization	2.01972	0.000959115	0.0826135	71	B2m|Serpinh1|Dync1h1|Ext1|Fkbp10|Htt|Agfg1|Myh6|Myo5a|Prkci|Plec|Six4|Hsp90b1|Clip1|Ift172|Tppp|Bbln|Ckap5|Tnxb|Mical3|Adamts2|Gsn|Rap1gds1|Catip
GO:0097553	GO Biological Processes	calcium ion transmembrane import into cytosol	3.94125	0.000980821	0.0839618	4	Cacna1a|Cacna1g|Grin2b|Htr2a|Plcb4|Ryr2|Slc24a2|Slc8a2
GO:0009101	GO Biological Processes	glycoprotein biosynthetic process	2.6275	0.00100654	0.0839618	32	Ext1|Hs3st3a1|St3gal5|B3galt2|Serp1|Tnip1|Magt1|Derl3|Rpn1|Mgat5|Xylt1|St6gal2|Dpy19l1|Uggt1
GO:0030070	GO Biological Processes	insulin processing	14.1885	0.00100864	0.0839618	33	Cpe|Hsp90b1|Ero1b
GO:0071871	GO Biological Processes	response to epinephrine	14.1885	0.00100864	0.0839618	37	Ryr2|Akap6|Atp2b4
GO:0071872	GO Biological Processes	cellular response to epinephrine stimulus	14.1885	0.00100864	0.0839618	37	Ryr2|Akap6|Atp2b4
GO:0021684	GO Biological Processes	cerebellar granular layer formation	14.1885	0.00100864	0.0839618	63	Atp2b2|Nrxn1|Kndc1
GO:0021707	GO Biological Processes	cerebellar granule cell differentiation	14.1885	0.00100864	0.0839618	63	Atp2b2|Nrxn1|Kndc1
GO:0034452	GO Molecular Functions	dynactin binding	14.1885	0.00100864	0.0839618	72	Bicd1|Htt|Snx6
GO:0032593	GO Cellular Components	insulin-responsive compartment	14.1885	0.00100864	0.0839618	73	Lrp1|Myo5a|Lnpep
GO:0031672	GO Cellular Components	A band	6.39122	0.00103097	0.0851849	15	Dst|Hspb1|Ryr2|Sptbn1|Ank2
GO:0098918	GO Molecular Functions	structural constituent of synapse	6.39122	0.00103097	0.0851849	22	Bsn|Pclo|Magi2|Erc1|Erc2
GO:0016485	GO Biological Processes	protein processing	2.7326	0.00105714	0.0869282	33	Bmp1|Capn2|Cpe|Hsp90b1|C1ra|Immp1l|Ero1b|Ift172|Ddi2|Metap1|Cplane2|Cyfip2|Adamts2
GO:0051493	GO Biological Processes	regulation of cytoskeleton organization	2.04087	0.00106015	0.0869282	74	Bicd1|Dync1h1|Efna5|Mtpn|Hsph1|Lrp1|Mef2c|Mpdz|Pak3|Pik3ca|Sptan1|Sptbn1|Tenm1|Clip1|Tppp|Ankrd53|Ckap5|Cyfip2|Tpr|Hspa1a|Gsn|Washc4|Ep300
GO:0098831	GO Cellular Components	presynaptic active zone cytoplasmic component	8.5991	0.00106609	0.0869282	22	Bsn|Pclo|Erc1|Erc2
GO:0010970	GO Biological Processes	transport along microtubule	3.04237	0.00106766	0.0869282	47	Bicd1|Bsn|Dync1h1|Dst|Fmr1|Htt|Hspa8|Hspb1|Myo5a|Rhot1|Ift172
GO:0009914	GO Biological Processes	hormone transport	3.51781	0.00109132	0.0885317	21	Cpe|Dio2|Htt|Myo5a|Ptprn2|Snap25|Pclo|Serp1|Gpr68
GO:0010038	GO Biological Processes	response to metal ion	2.41764	0.0010974	0.0887025	55	B2m|Bnip3|Cacna1g|Fn1|Hcn1|Htt|Kcnh1|Kcnma1|Mef2c|Nptx1|Nrxn1|Ryr2|Tnnc1|Gsn|Tigar|Ep300
GO:0034248	GO Biological Processes	regulation of amide metabolic process	2.1087	0.00115562	0.0928245	65	Fmr1|Fxr1|Ntrk2|Pdk2|Sorl1|Serp1|Mtg2|Ybx2|Mettl16|Samd8|Dcp2|Tpr|Igf2bp3|Eif4g1|Tnrc6b|Sesn2|Akap6|Tigar|Ep300|Trim71|Dnajc3
GO:0005267	GO Molecular Functions	potassium channel activity	3.48898	0.00115672	0.0928245	27	Grik3|Hcn1|Kcna2|Kcnh1|Kcnma1|Snap25|Kcnn1|Kcnh7|Kcnt2
GO:0034504	GO Biological Processes	protein localization to nucleus	2.8377	0.0011796	0.0943211	75	Htt|Kpna6|Ranbp2|Six4|Stat3|Wrn|Syne1|Snupn|Pinx1|Tpr|Rap1gds1|Ipo7
GO:0035418	GO Biological Processes	protein localization to synapse	4.29955	0.00121249	0.096605	22	Bsn|Hspb1|Nptx1|Nrxn1|Snap25|Pclo|Sacm1l
GO:0009898	GO Cellular Components	cytoplasmic side of plasma membrane	2.98992	0.00122931	0.0972503	12	Dst|Gnao1|Jak1|Ptpn4|Ryr2|Ap2b1|Errfi1|Ank2|Stac2|Farp1|Gramd2a
GO:0042886	GO Biological Processes	amide transport	2.98992	0.00122931	0.0972503	21	Cpe|Dio2|Htt|Myo5a|Ntrk2|Ptprn2|Slc1a2|Snap25|Pclo|Serp1|Gpr68
GO:1903169	GO Biological Processes	regulation of calcium ion transmembrane transport	2.80961	0.00128451	0.101258	7	Cacna1a|Fmr1|Htt|Myo5a|Ryr2|Ehd3|Ahnak|1810037I17Rik|Oga|Ank2|Stac2|Akap6
GO:0016358	GO Biological Processes	dendrite development	3.17416	0.00129441	0.10168	76	Cacna1a|Fmr1|Mpdz|Pak3|Ptn|Celsr2|Prex2|Farp1|Lrp4|Fat3
GO:0048015	GO Biological Processes	phosphatidylinositol-mediated signaling	4.24443	0.00130826	0.102407	69	Htr2a|Kcnh1|Pik3ca|Plcb4|Stat3|Prex2|Gsn
GO:0071900	GO Biological Processes	regulation of protein serine/threonine kinase activity	2.30377	0.00131325	0.102438	60	Ccnd1|Ccng1|Htt|Dnaja1|Htr2a|Ksr1|Mef2c|Nrxn1|Sorl1|Tenm1|Chordc1|Tnxb|Slc8a2|Sesn2|Akap6|Taok3|Atp2b4
GO:0016791	GO Molecular Functions	phosphatase activity	2.54666	0.00135511	0.104302	77	Ptpn4|Ptprk|Ptprn2|Tns1|Lpin2|Dnajc6|Dusp18|Mtmr2|Sacm1l|Psph|Fig4|Nt5dc3|Tns2|Tigar
GO:1904375	GO Biological Processes	regulation of protein localization to cell periphery	3.153	0.00136135	0.104302	30	Lrp1|Myo5a|Nrxn1|Prkci|Sptbn1|Magi2|Acsl3|Hectd1|Stac2|Atp2b4
GO:0140776	GO Molecular Functions	protein-containing complex destabilizing activity	12.8986	0.00136519	0.104302	17	Hspa8|Clpb|Hspa1a
GO:0005388	GO Molecular Functions	P-type calcium transporter activity	12.8986	0.00136519	0.104302	39	Atp2b2|Atp2b3|Atp2b4
GO:0010612	GO Biological Processes	regulation of cardiac muscle adaptation	12.8986	0.00136519	0.104302	46	Errfi1|Oga|Atp2b4
GO:0036490	GO Biological Processes	regulation of translation in response to endoplasmic reticulum stress	12.8986	0.00136519	0.104302	78	Eif4g1|Sesn2|Dnajc3
GO:0045859	GO Biological Processes	regulation of protein kinase activity	1.93515	0.00137344	0.104573	60	Adora1|Ccnd1|Ccng1|Htt|Dnaja1|Hspb1|Hsp90aa1|Htr2a|Ksr1|Mef2c|Nrxn1|Pik3ca|Plec|Sorl1|Tenm1|Chordc1|Als2|Errfi1|Tnxb|Slc8a2|Sesn2|Akap6|Taok3|Atp2b4|Dnajc3
GO:0035770	GO Cellular Components	ribonucleoprotein granule	2.5369	0.00140503	0.106615	65	Ddx4|Fmr1|Fxr1|Htt|Kif3c|Syne1|Dcp2|Ckap5|Igf2bp3|Eif4g1|Tnrc6b|Helz2|Lig4|Trim71
GO:0005793	GO Cellular Components	endoplasmic reticulum-Golgi intermediate compartment	4.1907	0.00140984	0.106617	79	Serpinh1|Fn1|Lman1|Erp44|Lman2l|Uggt1|Vps13b
GO:1901699	GO Biological Processes	cellular response to nitrogen compound	1.87238	0.00144625	0.108655	80	Cacna1a|Capn2|Gnao1|Hcn1|Htt|Htr2a|Lrp1|Mef2c|Myo5a|Ntrk2|Pdk2|Pik3ca|Prkci|Ryr2|Slc1a2|Stat3|Hsp90b1|Akt3|Lpin2|Ddi2|Snx6|Slc5a5|Rap1gds1|Sesn2|Akap6|Atp2b4|Epg5
GO:0006865	GO Biological Processes	amino acid transport	3.37822	0.00145073	0.108655	81	Cacna1a|Ntrk2|Slc1a2|Ace2|Sfxn5|Slc43a2|Slc36a1|Slc17a5|Slc6a7
GO:0002028	GO Biological Processes	regulation of sodium ion transport	3.70942	0.00145389	0.108655	82	Dmpk|Fgf11|Akt3|Fxyd7|Wnk2|Hecw1|Gpd1l|Atp2b4
GO:0032271	GO Biological Processes	regulation of protein polymerization	2.76849	0.00145627	0.108655	74	Mtpn|Hsp90aa1|Pak3|Sptan1|Sptbn1|Tenm1|Clip1|Tppp|Ankrd53|Ckap5|Cyfip2|Gsn
GO:1901702	GO Molecular Functions	salt transmembrane transporter activity	1.95704	0.00146587	0.109007	27	Atp2b2|Cacna1a|Cacna1g|Grik3|Grin2b|Hcn1|Kcna2|Kcnh1|Kcnma1|Ryr2|Slc1a2|Snap25|Slc4a8|Slc24a2|Kcnn1|Sfxn5|Slc8a2|Slc5a5|Kcnh7|Slc9a7|Slc6a7|Kcnt2|Atp2b3|Atp2b4
GO:0010738	GO Biological Processes	regulation of protein kinase A signaling	7.88251	0.0014978	0.110644	37	Grin2b|Nrxn1|Pja2|Akap6
GO:0099507	GO Molecular Functions	ligand-gated monoatomic ion channel activity involved in regulation of presynaptic membrane potential	7.88251	0.0014978	0.110644	48	Grik3|Grin2b|Kcnma1|Gria3
GO:0051965	GO Biological Processes	positive regulation of synapse assembly	4.13832	0.00151748	0.11136	13	Efna5|Nrxn1|Ntrk2|Clstn2|Adgrl3|Flrt2|Xlr3b
GO:0048813	GO Biological Processes	dendrite morphogenesis	4.13832	0.00151748	0.11136	76	Cacna1a|Pak3|Ptn|Celsr2|Prex2|Farp1|Lrp4
GO:0070588	GO Biological Processes	calcium ion transmembrane transport	2.9064	0.00154317	0.112846	4	Atp2b2|Cacna1a|Cacna1g|Grin2b|Htr2a|Plcb4|Ryr2|Slc24a2|Slc8a2|Atp2b3|Atp2b4
GO:0046928	GO Biological Processes	regulation of neurotransmitter secretion	3.6734	0.00154785	0.112846	59	Cacna1a|Fmr1|Kcnh1|Mef2c|Ntrk2|Slc4a8|Rhot1|Sv2b
GO:0048193	GO Biological Processes	Golgi vesicle transport	2.49861	0.00162038	0.117749	44	Eps15|Htt|Myo5a|Prkci|Sorl1|Sort1|Sptbn1|Ehd3|Ero1b|Copb1|Lman1|Scfd1|Arfgef2|Lman2l
GO:0006626	GO Biological Processes	protein targeting to mitochondrion	4.7295	0.00164858	0.118639	31	Gdap1|Hspd1|Hsp90aa1|Hspa4|Immp1l|Dusp18
GO:0071868	GO Biological Processes	cellular response to monoamine stimulus	4.7295	0.00164858	0.118639	37	Gnao1|Htt|Htr2a|Ryr2|Akap6|Atp2b4
GO:0071870	GO Biological Processes	cellular response to catecholamine stimulus	4.7295	0.00164858	0.118639	37	Gnao1|Htt|Htr2a|Ryr2|Akap6|Atp2b4
GO:0043235	GO Cellular Components	receptor complex	2.13954	0.00165614	0.1188	83	Acvr1b|B2m|Bmpr2|Cntfr|Grik3|Grin2b|Hspd1|Htr2a|Lrp1|Mertk|Ntrk2|Plxna2|Ptprn2|Gria3|Plxdc1|Sacm1l|Nt5dc3|Gabbr2|Bmal2
GO:0015318	GO Molecular Functions	inorganic molecular entity transmembrane transporter activity	1.8745	0.00173285	0.123023	27	Atp2b2|Cacna1a|Cacna1g|Grik3|Grin2b|Hcn1|Kcna2|Kcnh1|Kcnma1|Ryr2|Slc1a2|Snap25|Gria3|Slc4a8|Magt1|Slc24a2|Kcnn1|Slc8a2|Slc5a5|Kcnh7|Slc36a1|Slc9a7|Slc6a7|Kcnt2|Atp2b3|Atp2b4
GO:0099504	GO Biological Processes	synaptic vesicle cycle	3.05129	0.00173966	0.123023	22	Bsn|Cacna1a|Cdh2|Nrxn1|Snap25|Pclo|Ap2b1|Dnajc6|Erc1|Erc2
GO:0048017	GO Biological Processes	inositol lipid-mediated signaling	4.03738	0.00175189	0.123023	69	Htr2a|Kcnh1|Pik3ca|Plcb4|Stat3|Prex2|Gsn
GO:0003407	GO Biological Processes	neural retina development	4.03738	0.00175189	0.123023	70	Hcn1|Ntrk2|Ptn|Stat3|Atp8a2|Rorb|Fat3
GO:0033017	GO Cellular Components	sarcoplasmic reticulum membrane	7.56721	0.00175361	0.123023	37	Dmpk|Ryr2|Nos1ap|Akap6
GO:0034237	GO Molecular Functions	protein kinase A regulatory subunit binding	7.56721	0.00175361	0.123023	37	Ryr2|Arfgef2|Pja2|Akap6
GO:0032288	GO Biological Processes	myelin assembly	7.56721	0.00175361	0.123023	57	Tppp|Ckap5|Mtmr2|Fig4
GO:0009415	GO Biological Processes	response to water	11.8238	0.00179182	0.123376	39	Pik3ca|Plec|Atp2b4
GO:0004438	GO Molecular Functions	phosphatidylinositol-3-phosphate phosphatase activity	11.8238	0.00179182	0.123376	57	Mtmr2|Sacm1l|Fig4
GO:0021683	GO Biological Processes	cerebellar granular layer morphogenesis	11.8238	0.00179182	0.123376	63	Atp2b2|Nrxn1|Kndc1
GO:0071073	GO Biological Processes	positive regulation of phospholipid biosynthetic process	11.8238	0.00179182	0.123376	84	Capn2|Htr2a|Acsl3
GO:0014832	GO Biological Processes	urinary bladder smooth muscle contraction	11.8238	0.00179182	0.123376	85	Htr2a|Kcnma1|Atp2b4
GO:0070593	GO Biological Processes	dendrite self-avoidance	11.8238	0.00179182	0.123376	86	Emb|Ext1|Nrcam
GO:0098876	GO Biological Processes	vesicle-mediated transport to the plasma membrane	3.27427	0.00180204	0.123698	44	Eps15|Snap25|Sorl1|Sptbn1|Ehd3|Sacm1l|Arfgef2|Vps13b|Epg5
GO:0007044	GO Biological Processes	cell-substrate junction assembly	5.63036	0.00184545	0.12601	87	Dst|Fn1|Plec|Ptprk|Tns1
GO:0048167	GO Biological Processes	regulation of synaptic plasticity	2.17171	0.00184703	0.12601	3	Adora1|Atp2b2|Fmr1|Fxr1|Grin2b|Htt|Mef2c|Ntrk2|Ptn|Snap25|Tnr|Ckap5|Slc24a2|Chrdl1|Slc8a2|Erc1|Erc2|Lnpep
GO:0007156	GO Biological Processes	homophilic cell adhesion via plasma membrane adhesion molecules	3.56944	0.0018589	0.126049	43	Cdh2|Cdh6|Emb|Celsr2|Clstn2|Igsf9b|Fat3|Nrcam
GO:0033555	GO Biological Processes	multicellular organismal response to stress	3.56944	0.0018589	0.126049	88	Cacna1a|Capn2|Ext1|Grin2b|Hcn1|Thbs4|Als2|Eif4g1
GO:0060042	GO Biological Processes	retina morphogenesis in camera-type eye	3.98874	0.00187916	0.127037	70	Hcn1|Ntrk2|Ptn|Stat3|Atp8a2|Rorb|Fat3
GO:0007611	GO Biological Processes	learning or memory	2.29309	0.00188781	0.127236	3	B2m|Grin2b|Htt|Htr2a|Mef2c|Nrxn1|Ntrk2|Ptn|Snap25|Tnr|Clstn2|Ckap5|Slc24a2|Slc8a2|Pja2|Ep300
GO:1902414	GO Biological Processes	protein localization to cell junction	3.53608	0.00197287	0.132568	22	Bsn|Hspb1|Jak1|Nptx1|Nrxn1|Snap25|Pclo|Sacm1l
GO:0015085	GO Molecular Functions	calcium ion transmembrane transporter activity	3.22466	0.00200157	0.133691	4	Atp2b2|Cacna1a|Cacna1g|Grin2b|Ryr2|Slc24a2|Slc8a2|Atp2b3|Atp2b4
GO:0032414	GO Biological Processes	positive regulation of ion transmembrane transporter activity	3.22466	0.00200157	0.133691	7	Hcn1|Htt|Myo5a|Ryr2|Ehd3|Wnk2|Ank2|Stac2|Akap6
GO:0099111	GO Biological Processes	microtubule-based transport	2.66451	0.00200895	0.133737	47	Bicd1|Bsn|Dync1h1|Dst|Fmr1|Htt|Hspa8|Hspb1|Myo5a|Dnaaf11|Rhot1|Ift172
GO:0007411	GO Biological Processes	axon guidance	2.54064	0.00202763	0.133737	9	Apbb2|Efna5|Emb|Epha7|Ext1|Lrp1|Mef2c|Plxna2|Slit1|Cyfip2|Epha10|Nrcam|Flrt2
GO:0097485	GO Biological Processes	neuron projection guidance	2.54064	0.00202763	0.133737	9	Apbb2|Efna5|Emb|Epha7|Ext1|Lrp1|Mef2c|Plxna2|Slit1|Cyfip2|Epha10|Nrcam|Flrt2
GO:0006887	GO Biological Processes	exocytosis	2.54064	0.00202763	0.133737	21	Cacna1a|Gnao1|Myo5a|Snap25|Pclo|Rab3c|Cplane2|Sacm1l|Arfgef2|Lin7a|Erc1|Mical3|Erc2
GO:0099172	GO Biological Processes	presynapse organization	7.27616	0.00203822	0.133737	22	Bsn|Nrxn1|Pclo|Lrp4
GO:0035371	GO Cellular Components	microtubule plus-end	7.27616	0.00203822	0.133737	34	Dst|Kif3c|Clip1|Ckap5
GO:0060219	GO Biological Processes	camera-type eye photoreceptor cell differentiation	5.49942	0.00205256	0.134283	70	Hcn1|Ntrk2|Ptn|Stat3|Rorb
GO:0061077	GO Biological Processes	chaperone-mediated protein folding	4.50429	0.00212191	0.13642	5	Pdia4|Hspa8|Hsph1|Hspb1|Chordc1|Hspa1a
GO:0071867	GO Biological Processes	response to monoamine	4.50429	0.00212191	0.13642	37	Gnao1|Htt|Htr2a|Ryr2|Akap6|Atp2b4
GO:0071869	GO Biological Processes	response to catecholamine	4.50429	0.00212191	0.13642	37	Gnao1|Htt|Htr2a|Ryr2|Akap6|Atp2b4
GO:0098815	GO Biological Processes	modulation of excitatory postsynaptic potential	4.50429	0.00212191	0.13642	54	Dmpk|Grin2b|Nrxn1|Pclo|Mtmr2|Slc8a2
GO:0001754	GO Biological Processes	eye photoreceptor cell differentiation	4.50429	0.00212191	0.13642	70	Hcn1|Ntrk2|Prkci|Ptn|Stat3|Rorb
GO:0006939	GO Biological Processes	smooth muscle contraction	4.50429	0.00212191	0.13642	85	Apbb2|Cacna1g|Htr2a|Kcnma1|Rap1gds1|Atp2b4
GO:0051020	GO Molecular Functions	GTPase binding	2.26563	0.00213079	0.136597	89	Bicd1|Bnip3|Hsp90aa1|Myo5a|Pak3|Ranbp2|Sorl1|Sptbn1|Fmnl2|Als2|Errfi1|Cyfip2|Erc1|Plekhg1|Farp1|Ipo7
GO:0051082	GO Molecular Functions	unfolded protein binding	3.89489	0.00215512	0.137367	17	Serpinh1|Hspa8|Dnaja1|Hsp90aa1|Hsp90b1|Hspa1a|Uggt1
GO:0070585	GO Biological Processes	protein localization to mitochondrion	3.89489	0.00215512	0.137367	31	Gdap1|Dnaja1|Hspd1|Hsp90aa1|Hspa4|Immp1l|Dusp18
GO:0015081	GO Molecular Functions	sodium ion transmembrane transporter activity	2.95594	0.00219886	0.139756	90	Cacna1g|Grik3|Hcn1|Slc1a2|Slc4a8|Slc24a2|Slc8a2|Slc5a5|Slc9a7|Slc6a7
GO:0031594	GO Cellular Components	neuromuscular junction	3.4712	0.00221728	0.140195	91	Col4a5|Epha7|Nrxn1|Ptn|Spock1|Thbs4|Pclo|Lrp4
GO:0140534	GO Cellular Components	endoplasmic reticulum protein-containing complex	3.17653	0.00221834	0.140195	38	B2m|Pdia4|Pdia3|Sel1l|Hsp90b1|Magt1|Derl3|Rpn1|Pigs
GO:0030133	GO Cellular Components	transport vesicle	2.19078	0.00223272	0.140705	45	Bsn|Grin2b|Hspa8|Kif3c|Myo5a|Ptprn2|Snap25|Sort1|Tgoln1|Pclo|Slc4a8|Sv2b|Rab3c|Mtmr2|Lin7a|Erc1|Slc6a7
GO:0070085	GO Biological Processes	glycosylation	2.6275	0.00225609	0.141312	32	Ext1|St3gal5|B3galt2|Serp1|Magt1|Derl3|Nans|Rpn1|Mgat5|St6gal2|Dpy19l1|Uggt1
GO:0009612	GO Biological Processes	response to mechanical stimulus	2.76726	0.00227223	0.141312	92	Atp2b2|Grin2b|Htt|Htr2a|Nrxn1|Pik3ca|Plec|Ptn|Ryr2|Atp8a2|Gsn
GO:0150115	GO Biological Processes	cell-substrate junction organization	5.37444	0.00227612	0.141312	87	Dst|Fn1|Plec|Ptprk|Tns1
GO:0043270	GO Biological Processes	positive regulation of monoatomic ion transport	2.40775	0.00228155	0.141312	7	Adora1|Atp2b2|Hcn1|Htt|Myo5a|Ryr2|Akt3|Ehd3|Wnk2|Oga|Ank2|Stac2|Akap6|Gpd1l
GO:0060402	GO Biological Processes	calcium ion transport into cytosol	10.9142	0.00229302	0.141312	4	Cacna1g|Ryr2|Slc8a2
GO:0014745	GO Biological Processes	negative regulation of muscle adaptation	10.9142	0.00229302	0.141312	46	Errfi1|Oga|Atp2b4
GO:0030128	GO Cellular Components	clathrin coat of endocytic vesicle	10.9142	0.00229302	0.141312	61	Epn2|Eps15|Ap2b1
GO:1900272	GO Biological Processes	negative regulation of long-term synaptic potentiation	10.9142	0.00229302	0.141312	93	Adora1|Fxr1|Ptn
GO:0035967	GO Biological Processes	cellular response to topologically incorrect protein	3.8496	0.00230432	0.141408	26	Ccnd1|Hspd1|Serp1|Herpud1|Derl3|Uggt1|Dnajc3
GO:0015075	GO Molecular Functions	monoatomic ion transmembrane transporter activity	1.8113	0.00230726	0.141408	27	Atp2b2|Cacna1a|Cacna1g|Grik3|Grin2b|Hcn1|Kcna2|Kcnh1|Kcnma1|Ryr2|Slc1a2|Snap25|Gria3|Slc4a8|Magt1|Slc24a2|Kcnn1|Sfxn5|Slc8a2|Slc5a5|Kcnh7|Slc36a1|Slc9a7|Slc6a7|Kcnt2|Atp2b3|Atp2b4
GO:0035725	GO Biological Processes	sodium ion transmembrane transport	3.43964	0.00234808	0.142973	90	Cacna1g|Hcn1|Slc4a8|Slc24a2|Slc8a2|Slc5a5|Slc9a7|Slc6a7
GO:0034063	GO Biological Processes	stress granule assembly	7.00667	0.00235319	0.142973	47	Bicd1|Dync1h1|Fmr1|Ubap2l
GO:0048511	GO Biological Processes	rhythmic process	2.39902	0.00235843	0.142973	94	Grin2b|Kcnma1|Nfkb2|Ntrk2|Per3|Pgr|Ptn|Relb|Usp9x|Schip1|Foxo3|Rorb|Bmal2|Ep300
GO:0030198	GO Biological Processes	extracellular matrix organization	2.39902	0.00235843	0.142973	95	Apbb2|Serpinh1|Col4a5|Ext1|Fkbp10|Fn1|Nfkb2|Smarca4|Tnr|Ero1b|Tnxb|Kazald1|Adamts2|Flrt2
GO:0098660	GO Biological Processes	inorganic ion transmembrane transport	1.91512	0.00240014	0.145108	27	Atp2b2|Cacna1a|Cacna1g|Grin2b|Hcn1|Htr2a|Kcna2|Kcnh1|Kcnma1|Plcb4|Ryr2|Slc4a8|Slc24a2|Kcnn1|Slc8a2|Slc5a5|Kcnh7|Slc36a1|Slc9a7|Slc6a7|Kcnt2|Atp2b3|Atp2b4
GO:0006942	GO Biological Processes	regulation of striated muscle contraction	3.80535	0.00246137	0.148356	7	Adora1|Dmpk|Ryr2|Ehd3|Ace2|Ank2|Akap6
GO:0031330	GO Biological Processes	negative regulation of cellular catabolic process	2.73813	0.00246717	0.148356	65	Fmr1|Sorl1|Stat3|Timp1|Ybx2|Scfd1|Mtmr2|Igf2bp3|Eif4g1|Tigar|Atp2b4
GO:0034620	GO Biological Processes	cellular response to unfolded protein	4.3657	0.00249006	0.14933	26	Ccnd1|Hspd1|Serp1|Herpud1|Derl3|Dnajc3
GO:0043062	GO Biological Processes	extracellular structure organization	2.38176	0.0025186	0.150234	95	Apbb2|Serpinh1|Col4a5|Ext1|Fkbp10|Fn1|Nfkb2|Smarca4|Tnr|Ero1b|Tnxb|Kazald1|Adamts2|Flrt2
GO:0045229	GO Biological Processes	external encapsulating structure organization	2.38176	0.0025186	0.150234	95	Apbb2|Serpinh1|Col4a5|Ext1|Fkbp10|Fn1|Nfkb2|Smarca4|Tnr|Ero1b|Tnxb|Kazald1|Adamts2|Flrt2
GO:0034249	GO Biological Processes	negative regulation of amide metabolic process	2.59151	0.00252753	0.150364	65	Fmr1|Fxr1|Ntrk2|Sorl1|Ybx2|Mettl16|Dcp2|Tpr|Eif4g1|Tnrc6b|Sesn2|Trim71
GO:0071417	GO Biological Processes	cellular response to organonitrogen compound	1.84746	0.00255614	0.151662	80	Cacna1a|Capn2|Gnao1|Hcn1|Htt|Htr2a|Lrp1|Mef2c|Myo5a|Ntrk2|Pdk2|Pik3ca|Prkci|Ryr2|Slc1a2|Stat3|Hsp90b1|Akt3|Lpin2|Snx6|Slc5a5|Rap1gds1|Sesn2|Akap6|Atp2b4
GO:0042552	GO Biological Processes	myelination	3.10697	0.00257811	0.15256	57	Atrn|Mpdz|Myo5a|Ntrk2|Plec|Tppp|Ckap5|Mtmr2|Fig4
GO:0098797	GO Cellular Components	plasma membrane protein complex	1.86999	0.00264993	0.156395	83	Acvr1b|B2m|Cacna1a|Cacna1g|Cdh2|Cdh6|Cntfr|Eps15|Gnao1|Grik3|Grin2b|Hcn1|Kcna2|Kcnh1|Kcnma1|Lrp1|Mpdz|Snap25|Gria3|Ahnak|Ap2b1|Sacm1l|Lin7a|Gabbr2
GO:0007167	GO Biological Processes	enzyme-linked receptor protein signaling pathway	1.84171	0.0026627	0.156734	96	Acvr1b|Bmpr2|Col4a5|Efna5|Epha7|Ext1|Hspb1|Jak1|Lrp1|Mertk|Ntrk2|Pdk2|Pik3ca|Ptprk|Sort1|Sptbn1|Stat3|Usp9x|Schip1|Magi2|Chrdl1|Epha10|Lnpep|Flrt2|Trim71
GO:0005244	GO Molecular Functions	voltage-gated monoatomic ion channel activity	2.70961	0.00267542	0.157068	27	Cacna1a|Cacna1g|Grin2b|Hcn1|Kcna2|Kcnh1|Kcnma1|Snap25|Kcnn1|Kcnh7|Kcnt2
GO:0051261	GO Biological Processes	protein depolymerization	5.14077	0.00277562	0.161783	97	Htt|Hspa8|Dnajc6|Mical3|Gsn
GO:0050881	GO Biological Processes	musculoskeletal movement	5.14077	0.00277562	0.161783	98	Cacna1a|Dmpk|Tnnc1|Atp8a2|Stac2
GO:0007612	GO Biological Processes	learning	2.69557	0.00278474	0.161783	3	Grin2b|Htt|Nrxn1|Ntrk2|Ptn|Snap25|Tnr|Clstn2|Ckap5|Slc24a2|Slc8a2
GO:0022832	GO Molecular Functions	voltage-gated channel activity	2.69557	0.00278474	0.161783	27	Cacna1a|Cacna1g|Grin2b|Hcn1|Kcna2|Kcnh1|Kcnma1|Snap25|Kcnn1|Kcnh7|Kcnt2
GO:0031329	GO Biological Processes	regulation of cellular catabolic process	1.86079	0.00282138	0.163486	65	Bnip3|Rb1cc1|Fmr1|Fxr1|Htt|Htr2a|Sorl1|Stat3|Timp1|Ybx2|Foxo3|Soga3|Mettl16|Trim32|Dcp2|Scfd1|Mtmr2|Igf2bp3|Eif4g1|Tnrc6b|Sesn2|Tigar|Atp2b4|Trim71
GO:0032970	GO Biological Processes	regulation of actin filament-based process	2.08655	0.00283852	0.164053	74	Adora1|Efna5|Mtpn|Lrp1|Mef2c|Pak3|Pik3ca|Ryr2|Sptan1|Sptbn1|Tnnc1|Tenm1|Cyfip2|Ank2|Gsn|Akap6|Washc4|Ep300
GO:0052744	GO Molecular Functions	phosphatidylinositol monophosphate phosphatase activity	10.1347	0.00287289	0.164798	57	Mtmr2|Sacm1l|Fig4
GO:0030669	GO Cellular Components	clathrin-coated endocytic vesicle membrane	10.1347	0.00287289	0.164798	61	Epn2|Eps15|Ap2b1
GO:0042383	GO Cellular Components	sarcolemma	2.8491	0.00287356	0.164798	49	Cdh2|Dst|Plec|Ryr2|Ahnak|Nos1ap|Ank2|Slc8a2|Akap6|Atp2b4
GO:0006486	GO Biological Processes	protein glycosylation	2.68168	0.00289764	0.165282	32	Ext1|St3gal5|B3galt2|Serp1|Magt1|Derl3|Rpn1|Mgat5|St6gal2|Dpy19l1|Uggt1
GO:0043413	GO Biological Processes	macromolecule glycosylation	2.68168	0.00289764	0.165282	32	Ext1|St3gal5|B3galt2|Serp1|Magt1|Derl3|Rpn1|Mgat5|St6gal2|Dpy19l1|Uggt1
GO:0014704	GO Cellular Components	intercalated disc	4.23538	0.00290423	0.165282	49	Cdh2|Dst|Pik3ca|Sptan1|Ank2|Akap6
GO:0005911	GO Cellular Components	cell-cell junction	1.91619	0.00293668	0.166703	49	Bmpr2|Ccnd1|Cdh2|Cdh6|Dst|Efna5|Mpdz|Nrxn1|Pik3ca|Prkci|Ptprk|Sptan1|Magi2|Ahnak|Plxdc1|Lin7a|Ank2|Cd99l2|Akap6|Kirrel2|Adgrl3|Flrt2
GO:0016887	GO Molecular Functions	ATP hydrolysis activity	2.33968	0.0029586	0.167521	35	Atp2b2|Ddx4|Hspa8|Hsp90aa1|Kif21a|Kif3c|Clpb|Smarca4|Hsp90b1|Wrn|Atp8a2|Hspa1a|Mlh3|Atp2b4
GO:0044291	GO Cellular Components	cell-cell contact zone	3.6785	0.00298224	0.167607	49	Cdh2|Dst|Pik3ca|Sptan1|Ahnak|Ank2|Akap6
GO:0007272	GO Biological Processes	ensheathment of neurons	3.0404	0.00298265	0.167607	57	Atrn|Mpdz|Myo5a|Ntrk2|Plec|Tppp|Ckap5|Mtmr2|Fig4
GO:0008366	GO Biological Processes	axon ensheathment	3.0404	0.00298265	0.167607	57	Atrn|Mpdz|Myo5a|Ntrk2|Plec|Tppp|Ckap5|Mtmr2|Fig4
GO:0043112	GO Biological Processes	receptor metabolic process	5.03139	0.00305304	0.170106	44	Sorl1|Usp9x|Ehd3|Als2|Arfgef2
GO:0021696	GO Biological Processes	cerebellar cortex morphogenesis	5.03139	0.00305304	0.170106	63	Atp2b2|Cacna1a|Nrxn1|Usp9x|Kndc1
GO:0050879	GO Biological Processes	multicellular organismal movement	5.03139	0.00305304	0.170106	98	Cacna1a|Dmpk|Tnnc1|Atp8a2|Stac2
GO:1901137	GO Biological Processes	carbohydrate derivative biosynthetic process	1.90916	0.0030687	0.170106	32	Adcy9|Ext1|Hs3st3a1|Rrm2|St3gal5|B3galt2|Serp1|Tnip1|Magt1|Cad|Derl3|Rpn1|Mgat5|Sccpdh|Adcy2|Ppat|Xylt1|St6gal2|Dpy19l1|Pigs|Uggt1|Rrm2b
GO:0060077	GO Cellular Components	inhibitory synapse	6.52345	0.00308049	0.170106	22	Bsn|Nrxn1|Pclo|Igsf9b
GO:0010996	GO Biological Processes	response to auditory stimulus	6.52345	0.00308049	0.170106	92	Htt|Nrxn1|Ptn|Atp8a2
GO:0003009	GO Biological Processes	skeletal muscle contraction	6.52345	0.00308049	0.170106	98	Dmpk|Tnnc1|Atp8a2|Stac2
GO:0042578	GO Molecular Functions	phosphoric ester hydrolase activity	2.18075	0.00310772	0.171185	77	Plcb4|Ptpn4|Ptprk|Ptprn2|Tns1|Lpin2|Dnajc6|Dusp18|Mtmr2|Sacm1l|Psph|Fig4|Nt5dc3|Tns2|Tigar|Fan1
GO:0031252	GO Cellular Components	cell leading edge	2.06129	0.00322719	0.177329	40	Adora1|Atp2b2|Cdh2|Dst|Hcn1|Kcna2|Kcnh1|Myo5a|Pik3ca|Prkci|Ptprk|Slc1a2|Snap25|Sptbn1|Als2|Gsn|Dagla|Aak1
GO:0032411	GO Biological Processes	positive regulation of transporter activity	2.99757	0.00327906	0.179736	7	Hcn1|Htt|Myo5a|Ryr2|Ehd3|Wnk2|Ank2|Stac2|Akap6
GO:0008021	GO Cellular Components	synaptic vesicle	2.4017	0.00329555	0.180197	45	Bsn|Grin2b|Hspa8|Kif3c|Myo5a|Ptprn2|Snap25|Slc4a8|Sv2b|Rab3c|Mtmr2|Erc1|Slc6a7
GO:1901385	GO Biological Processes	regulation of voltage-gated calcium channel activity	4.92657	0.00334993	0.182277	7	Cacna1a|Fmr1|Ehd3|Ahnak|Stac2
GO:1903115	GO Biological Processes	regulation of actin filament-based movement	4.92657	0.00334993	0.182277	7	Adora1|Ryr2|Tnnc1|Ank2|Akap6
GO:0030659	GO Cellular Components	cytoplasmic vesicle membrane	1.80791	0.00338452	0.183711	68	B2m|Cpe|Epn2|Eps15|Grin2b|Htt|Kcnh1|Ptprn2|Sort1|Ldlrad4|Ehd3|Slc4a8|Sv2b|Rab3c|Copb1|Ap2b1|Snx6|Fig4|Lin7a|Slc9a7|Lnpep|Slc6a7|Dagla|Washc4|Vps13b
GO:0099560	GO Biological Processes	synaptic membrane adhesion	6.30601	0.00349587	0.188836	43	Cdh6|Efna5|Nrxn1|Igsf9b
GO:0045187	GO Biological Processes	regulation of circadian sleep/wake cycle, sleep	6.30601	0.00349587	0.188836	93	Adora1|Fxr1|Kcna2|Per3
GO:0003205	GO Biological Processes	cardiac chamber development	2.6143	0.0035187	0.189129	99	Bmpr2|Cpe|Lrp1|Mef2c|Myh6|Ryr2|Smarca4|Tnnc1|Ap2b1|Ank2|Hectd1
GO:0031965	GO Cellular Components	nuclear membrane	2.38308	0.00352035	0.189129	23	Rb1cc1|Dmpk|Kcnh1|Nrxn1|Ranbp2|Ifi27|Syne1|Nos1ap|Clmn|Tpr|Akap6|Dpy19l1|Scai
GO:0098888	GO Cellular Components	extrinsic component of presynaptic membrane	9.45901	0.0035352	0.189129	61	Snap25|Ap2b1|Dnajc6
GO:0014848	GO Biological Processes	urinary tract smooth muscle contraction	9.45901	0.0035352	0.189129	85	Htr2a|Kcnma1|Atp2b4
GO:0005769	GO Cellular Components	early endosome	2.14368	0.00366986	0.195778	68	Apbb2|Eps15|Htt|Hspd1|Kcnh1|Lrp1|Myo5a|Ntrk2|Sorl1|Sort1|Ldlrad4|Ehd3|Snx6|Als2|Dagla|Washc4
GO:0030001	GO Biological Processes	metal ion transport	1.82196	0.00367703	0.195778	27	Atp2b2|B2m|Cacna1a|Cacna1g|Grin2b|Hcn1|Htr2a|Kcna2|Kcnh1|Kcnma1|Plcb4|Ryr2|Slc4a8|Magt1|Slc24a2|Kcnn1|Slc8a2|Slc5a5|Kcnh7|Slc9a7|Slc6a7|Kcnt2|Atp2b3|Atp2b4
GO:0010942	GO Biological Processes	positive regulation of cell death	1.77186	0.00369282	0.19615	100	Adora1|Apbb2|Bnip3|Capn2|Elk1|Epha7|Grin2b|Pdia3|Htt|Dnaja1|Hspd1|Kcnma1|Ldha|Mef2c|Pak3|Prkci|Ptn|Sort1|Srpk2|Zmat3|Foxo3|Eif4g1|Gsn|Tigar|Ep300|Nell1
GO:0030863	GO Cellular Components	cortical cytoskeleton	3.1795	0.00381681	0.202255	22	Bsn|Cdh2|Sptan1|Sptbn1|Pclo|Erc1|Gsn|Erc2
GO:0055117	GO Biological Processes	regulation of cardiac muscle contraction	3.99676	0.00388444	0.204382	7	Adora1|Ryr2|Ehd3|Ace2|Ank2|Akap6
GO:0050885	GO Biological Processes	neuromuscular process controlling balance	3.99676	0.00388444	0.204382	63	Atp2b2|Cacna1a|Kcnma1|Myo5a|Nrxn1|Tnr
GO:1902305	GO Biological Processes	regulation of sodium ion transmembrane transport	3.99676	0.00388444	0.204382	82	Fgf11|Fxyd7|Wnk2|Hecw1|Gpd1l|Atp2b4
GO:0017111	GO Molecular Functions	ribonucleoside triphosphate phosphatase activity	1.84059	0.00390738	0.205105	35	Atp2b2|Ddx4|Gnao1|Hspa8|Hsp90aa1|Kif21a|Kif3c|Nras|Clpb|Smarca4|Hsp90b1|Wrn|Atp8a2|Mtg2|Rhot1|Rab3c|Nkiras1|Tppp|Cplane2|Hspa1a|Bms1|Mlh3|Atp2b4
GO:0098562	GO Cellular Components	cytoplasmic side of membrane	2.57547	0.00393976	0.20529	12	Dst|Gnao1|Jak1|Ptpn4|Ryr2|Ap2b1|Errfi1|Ank2|Stac2|Farp1|Gramd2a
GO:0021533	GO Biological Processes	cell differentiation in hindbrain	6.10259	0.00394772	0.20529	63	Atp2b2|Cacna1a|Nrxn1|Kndc1
GO:0048266	GO Biological Processes	behavioral response to pain	6.10259	0.00394772	0.20529	88	Cacna1a|Capn2|Grin2b|Thbs4
GO:0060037	GO Biological Processes	pharyngeal system development	6.10259	0.00394772	0.20529	101	Bmpr2|Plxna2|Six4|Smarca4
GO:0097479	GO Biological Processes	synaptic vesicle localization	4.7295	0.00400504	0.207787	22	Bsn|Cdh2|Nrxn1|Pclo|Lin7a
GO:0010817	GO Biological Processes	regulation of hormone levels	1.80745	0.0040597	0.210134	21	Adora1|Cacna1a|Cpe|Dio2|Efna5|Gnao1|Hadh|Htt|Kcnma1|Lrp1|Myo5a|Ptprn2|Snap25|Sult1a1|Hsp90b1|Pclo|Vsnl1|Serp1|Schip1|Ero1b|Oga|Slco4a1|Slc5a5|Gpr68
GO:0010035	GO Biological Processes	response to inorganic substance	1.89541	0.00409825	0.211639	55	Adora1|B2m|Bnip3|Cacna1g|Fn1|Hcn1|Htt|Kcnh1|Kcnma1|Mef2c|Nptx1|Nrxn1|Pik3ca|Plec|Ryr2|Tnnc1|Ddi2|Gsn|Tigar|Ep300|Atp2b4
GO:1902554	GO Cellular Components	serine/threonine protein kinase complex	3.12695	0.00422299	0.217577	102	Acvr1b|Rb1cc1|Ccnd1|Ccng1|Phka1|Prkci|Erc1|Sesn2
GO:0051129	GO Biological Processes	negative regulation of cellular component organization	1.71093	0.00426737	0.218167	103	B2m|Bnip3|Epha7|Fmr1|Grin2b|Hspa8|Lrp1|Nrxn1|Pik3ca|Ptn|Slit1|Sorl1|Sptan1|Sptbn1|Spock1|Tnr|Ldlrad4|Dcp2|Pinx1|Scfd1|Mtmr2|Tpr|Gsn|Lrp4|Xylt1|Fat3|Tigar|Ep300
GO:0007626	GO Biological Processes	locomotory behavior	2.32892	0.00427049	0.218167	63	Atp2b2|Cacna1a|Gnao1|Htt|Kcnma1|Myo5a|Snap25|Tnr|Als2|Ckap5|Fig4|Prex2|Adgrl3
GO:0009925	GO Cellular Components	basal plasma membrane	2.24451	0.00427597	0.218167	104	Adora1|Bmpr2|Cdh2|Eps15|Hcn1|Hsp90aa1|Lrp1|Plec|Slc4a8|Lin7a|Ank2|Hspa1a|Slc43a2|Atp2b4
GO:0021681	GO Biological Processes	cerebellar granular layer development	8.86782	0.00428334	0.218167	63	Atp2b2|Nrxn1|Kndc1
GO:1903727	GO Biological Processes	positive regulation of phospholipid metabolic process	8.86782	0.00428334	0.218167	84	Capn2|Htr2a|Acsl3
GO:0071805	GO Biological Processes	potassium ion transmembrane transport	2.87605	0.00430923	0.218985	27	Hcn1|Kcna2|Kcnh1|Kcnma1|Slc24a2|Kcnn1|Kcnh7|Slc9a7|Kcnt2
GO:0003254	GO Biological Processes	regulation of membrane depolarization	4.63677	0.00436477	0.221304	105	B2m|Cacna1g|Hcn1|Oga|Gpd1l
GO:0030705	GO Biological Processes	cytoskeleton-dependent intracellular transport	2.53778	0.00440008	0.222588	47	Bicd1|Bsn|Dync1h1|Dst|Fmr1|Htt|Hspa8|Hspb1|Myo5a|Rhot1|Ift172
GO:0086002	GO Biological Processes	cardiac muscle cell action potential involved in contraction	5.91188	0.00443748	0.223466	25	Cacna1g|Ryr2|Ank2|Gpd1l
GO:0099523	GO Cellular Components	presynaptic cytosol	5.91188	0.00443748	0.223466	97	Fmr1|Htt|Hspa8|Erc1
GO:0050769	GO Biological Processes	positive regulation of neurogenesis	2.16288	0.00445088	0.223637	18	Bmpr2|Efna5|Fmr1|Fn1|Lrp1|Ntrk2|Pak3|Prkci|Plxna2|Ptn|Trim32|Lig4|Ep300|Hapln4|Xlr3b
GO:0071407	GO Biological Processes	cellular response to organic cyclic compound	1.91478	0.0044978	0.225486	80	Efna5|Gnao1|Pdia3|Hcn1|Htt|Dnaja1|Htr2a|Mef2c|Pak3|Pgr|Ryr2|Slc1a2|Stat3|Hsp90b1|Slc5a5|Adcy2|Akap6|Zfp703|Atp2b4|Epg5
GO:0009408	GO Biological Processes	response to heat	3.41304	0.00452358	0.225764	17	Dnaja1|Hsp90aa1|Hspa4|Clpb|Tpr|Hspa1a|Xylt1
GO:0005798	GO Cellular Components	Golgi-associated vesicle	3.41304	0.00452358	0.225764	22	Bsn|Sort1|Tgoln1|Pclo|Copb1|Scfd1|Erc2
GO:0032886	GO Biological Processes	regulation of microtubule-based process	2.31141	0.00454742	0.226198	62	Bicd1|Dync1h1|Efna5|Hsph1|Mpdz|Clip1|Rhot1|Chordc1|Tppp|Ankrd53|Ckap5|Tpr|Hspa1a
GO:0030308	GO Biological Processes	negative regulation of cell growth	2.52546	0.00456269	0.226198	36	Acvr1b|Bmpr2|Epha7|Slit1|Smarca4|Tnr|Zmat3|Smarca2|Naif1|Dcbld2|Sesn2
GO:0030135	GO Cellular Components	coated vesicle	2.52546	0.00456269	0.226198	67	Epn2|Eps15|Htt|Hspd1|Lrp1|Sort1|Tgoln1|Copb1|Lman1|Ap2b1|Lman2l
GO:0051952	GO Biological Processes	regulation of amine transport	3.0761	0.00466168	0.230083	16	Adora1|Cacna1a|Grin2b|Htr2a|Kcna2|Myo5a|Ace2|Slc43a2
GO:0051588	GO Biological Processes	regulation of neurotransmitter transport	3.0761	0.00466168	0.230083	59	Cacna1a|Fmr1|Kcnh1|Mef2c|Ntrk2|Slc4a8|Rhot1|Sv2b
GO:0030968	GO Biological Processes	endoplasmic reticulum unfolded protein response	4.5476	0.00474694	0.233774	26	Ccnd1|Serp1|Herpud1|Derl3|Dnajc3
GO:0021697	GO Biological Processes	cerebellar cortex formation	5.73273	0.00496656	0.24298	63	Atp2b2|Cacna1a|Nrxn1|Kndc1
GO:0042749	GO Biological Processes	regulation of circadian sleep/wake cycle	5.73273	0.00496656	0.24298	93	Adora1|Fxr1|Kcna2|Per3
GO:0007097	GO Biological Processes	nuclear migration	5.73273	0.00496656	0.24298	106	Dync1h1|Slit1|Syne1|Clmn
GO:2001259	GO Biological Processes	positive regulation of cation channel activity	3.7836	0.00509053	0.247252	7	Hcn1|Htt|Ehd3|Ank2|Stac2|Akap6
GO:0072655	GO Biological Processes	establishment of protein localization to mitochondrion	3.7836	0.00509053	0.247252	31	Gdap1|Hspd1|Hsp90aa1|Hspa4|Immp1l|Dusp18
GO:0019199	GO Molecular Functions	transmembrane receptor protein kinase activity	3.7836	0.00509053	0.247252	96	Acvr1b|Bmpr2|Epha7|Mertk|Ntrk2|Epha10
GO:0003756	GO Molecular Functions	protein disulfide isomerase activity	8.34618	0.00512038	0.247252	20	Pdia4|Pdia3|Erp44
GO:0016864	GO Molecular Functions	intramolecular oxidoreductase activity, transposing S-S bonds	8.34618	0.00512038	0.247252	20	Pdia4|Pdia3|Erp44
GO:2000637	GO Biological Processes	positive regulation of miRNA-mediated gene silencing	8.34618	0.00512038	0.247252	107	Fmr1|Fxr1|Trim71
GO:0034331	GO Biological Processes	cell junction maintenance	4.4618	0.00515227	0.24772	22	Nrxn1|Sort1|Erc1|Erc2|Adgrl3
GO:0071709	GO Biological Processes	membrane assembly	4.4618	0.00515227	0.24772	29	Cdh2|Nrxn1|Sptbn1|Magi2|Lrp4
GO:0003231	GO Biological Processes	cardiac ventricle development	2.78206	0.00534706	0.256533	99	Bmpr2|Cpe|Mef2c|Myh6|Ryr2|Smarca4|Tnnc1|Ap2b1|Hectd1
GO:0033674	GO Biological Processes	positive regulation of kinase activity	1.95704	0.00550111	0.263348	60	Adora1|Ccnd1|Hsp90aa1|Htr2a|Mef2c|Mertk|Nrxn1|Ntrk2|Pik3ca|Ranbp2|Tenm1|Als2|Slc8a2|Sesn2|Akap6|Tigar|Taok3|Atp2b4
GO:0012506	GO Cellular Components	vesicle membrane	1.73879	0.00552792	0.263348	68	B2m|Cpe|Epn2|Eps15|Grin2b|Htt|Kcnh1|Ptprn2|Sort1|Ldlrad4|Ehd3|Slc4a8|Sv2b|Rab3c|Copb1|Ap2b1|Snx6|Fig4|Lin7a|Slc9a7|Lnpep|Slc6a7|Dagla|Washc4|Vps13b
GO:0048679	GO Biological Processes	regulation of axon regeneration	5.56412	0.00553634	0.263348	103	Lrp1|Ptn|Tnr|Xylt1
GO:0140658	GO Molecular Functions	ATP-dependent chromatin remodeler activity	5.56412	0.00553634	0.263348	108	Smarca4|Smarca2|Ep400|Chd9
GO:0030199	GO Biological Processes	collagen fibril organization	4.37917	0.0055815	0.264931	95	Serpinh1|Ext1|Fkbp10|Tnxb|Adamts2
GO:0070382	GO Cellular Components	exocytic vesicle	2.25215	0.00563264	0.265599	45	Bsn|Grin2b|Hspa8|Kif3c|Myo5a|Ptprn2|Snap25|Slc4a8|Sv2b|Rab3c|Mtmr2|Erc1|Slc6a7
GO:0120162	GO Biological Processes	positive regulation of cold-induced thermogenesis	3.27787	0.00563874	0.265599	109	Acadl|Dio2|Dync1h1|Hadh|Smarca4|Ybx2|Sfxn5
GO:1901890	GO Biological Processes	positive regulation of cell junction assembly	2.97922	0.00564318	0.265599	13	Efna5|Nrxn1|Ntrk2|Clstn2|Ace2|Adgrl3|Flrt2|Xlr3b
GO:0007041	GO Biological Processes	lysosomal transport	2.97922	0.00564318	0.265599	44	Hspa8|Lrp1|Sorl1|Sort1|Ehd3|Als2|Hspa1a|Epg5
GO:0030029	GO Biological Processes	actin filament-based process	1.80955	0.00572995	0.269115	71	Cacna1g|Myh6|Myo5a|Pik3ca|Prkci|Plec|Ryr2|Six4|Sptan1|Sptbn1|Hsp90b1|Trim32|Nos1ap|Fmnl2|Ank2|Mical3|Farp1|Gsn|Rap1gds1|Catip|Gpd1l|Frmpd4
GO:0016529	GO Cellular Components	sarcoplasmic reticulum	3.68533	0.00578713	0.27044	37	Dmpk|Ryr2|Thbs4|Hsp90b1|Nos1ap|Akap6
GO:0010611	GO Biological Processes	regulation of cardiac muscle hypertrophy	3.68533	0.00578713	0.27044	46	Mtpn|Mef2c|Errfi1|Akap6|Ep300|Atp2b4
GO:0099568	GO Cellular Components	cytoplasmic region	2.33556	0.00579453	0.27044	34	Bsn|Cys1|Fmr1|Grik3|Htt|Kif3c|Pclo|Ift172|Ckap5|Arfgef2|Erc1|Erc2
GO:0061387	GO Biological Processes	regulation of extent of cell growth	2.95594	0.00591148	0.274938	36	Bmpr2|Efna5|Epha7|Fn1|Lrp1|Slit1|Tnr|Ep300
GO:0050772	GO Biological Processes	positive regulation of axonogenesis	3.24574	0.0059471	0.274938	36	Bmpr2|Efna5|Fn1|Lrp1|Ntrk2|Plxna2|Ep300
GO:0048638	GO Biological Processes	regulation of developmental growth	1.98522	0.00598786	0.274938	36	Atrn|Bmpr2|Efna5|Epha7|Fn1|Lrp1|Mef2c|Myh6|Pik3ca|Six4|Slit1|Stat3|Tnr|Serp1|Atp8a2|Akap6|Ep300
GO:0030834	GO Biological Processes	regulation of actin filament depolymerization	4.29955	0.00603536	0.274938	69	Mtpn|Pik3ca|Sptan1|Sptbn1|Gsn
GO:0031430	GO Cellular Components	M band	7.88251	0.00604909	0.274938	15	Hspb1|Sptbn1|Ank2
GO:0086005	GO Biological Processes	ventricular cardiac muscle cell action potential	7.88251	0.00604909	0.274938	25	Ryr2|Ank2|Gpd1l
GO:0051787	GO Molecular Functions	misfolded protein binding	7.88251	0.00604909	0.274938	26	Derl3|Hspa1a|Dnajc3
GO:0099590	GO Biological Processes	neurotransmitter receptor internalization	7.88251	0.00604909	0.274938	61	Eps15|Snap25|Ap2b1
GO:0043555	GO Biological Processes	regulation of translation in response to stress	7.88251	0.00604909	0.274938	78	Eif4g1|Sesn2|Dnajc3
GO:0014829	GO Biological Processes	vascular associated smooth muscle contraction	7.88251	0.00604909	0.274938	85	Cacna1g|Htr2a|Rap1gds1
GO:0060148	GO Biological Processes	positive regulation of post-transcriptional gene silencing	7.88251	0.00604909	0.274938	107	Fmr1|Fxr1|Trim71
GO:1900370	GO Biological Processes	positive regulation of post-transcriptional gene silencing by RNA	7.88251	0.00604909	0.274938	107	Fmr1|Fxr1|Trim71
GO:0016462	GO Molecular Functions	pyrophosphatase activity	1.74897	0.00605113	0.274938	35	Atp2b2|Ddx4|Gnao1|Hspa8|Hsp90aa1|Kif21a|Kif3c|Nras|Clpb|Smarca4|Hsp90b1|Wrn|Atp8a2|Mtg2|Rhot1|Rab3c|Nkiras1|Dcp2|Tppp|Cplane2|Hspa1a|Bms1|Mlh3|Atp2b4
GO:1990752	GO Cellular Components	microtubule end	5.40515	0.00614814	0.278213	34	Dst|Kif3c|Clip1|Ckap5
GO:0051019	GO Molecular Functions	mitogen-activated protein kinase binding	5.40515	0.00614814	0.278213	110	Plcb4|Tnip1|Tpr|Ep300
GO:1901216	GO Biological Processes	positive regulation of neuron death	2.93303	0.00618936	0.279511	100	Adora1|Capn2|Elk1|Epha7|Grin2b|Kcnma1|Pak3|Srpk2
GO:0051018	GO Molecular Functions	protein kinase A binding	4.22277	0.00651455	0.293005	37	Ryr2|Sphkap|Arfgef2|Pja2|Akap6
GO:0006111	GO Biological Processes	regulation of gluconeogenesis	4.22277	0.00651455	0.293005	111	Pdk2|Ranbp2|Gpt2|Sesn2|Ep300
GO:0034764	GO Biological Processes	positive regulation of transmembrane transport	2.21164	0.00652756	0.293005	7	Hcn1|Htt|Myo5a|Prkci|Ryr2|Slc1a2|Ehd3|Ace2|Wnk2|Oga|Ank2|Stac2|Akap6
GO:0022839	GO Molecular Functions	monoatomic ion gated channel activity	2.13591	0.0065536	0.293583	27	Cacna1a|Cacna1g|Grik3|Grin2b|Hcn1|Kcna2|Kcnh1|Kcnma1|Ryr2|Snap25|Gria3|Kcnn1|Kcnh7|Kcnt2
GO:0031970	GO Cellular Components	organelle envelope lumen	3.18332	0.00660137	0.29513	112	Capn2|Fkbp10|Pdia3|Clpb|Sorl1|Coa7|Dusp18
GO:0005874	GO Cellular Components	microtubule	1.91737	0.00674818	0.30056	62	Bicd1|Dync1h1|Dst|Eif3a|Hspa8|Hsph1|Kif21a|Kif3c|Tuba4a|Serp1|Gtse1|Clip1|Tppp|Bbln|Ckap5|Arfgef2|Nusap1|Slc8a2
GO:0016818	GO Molecular Functions	hydrolase activity, acting on acid anhydrides, in phosphorus-containing anhydrides	1.73295	0.00674976	0.30056	35	Atp2b2|Ddx4|Gnao1|Hspa8|Hsp90aa1|Kif21a|Kif3c|Nras|Clpb|Smarca4|Hsp90b1|Wrn|Atp8a2|Mtg2|Rhot1|Rab3c|Nkiras1|Dcp2|Tppp|Cplane2|Hspa1a|Bms1|Mlh3|Atp2b4
GO:0016817	GO Molecular Functions	hydrolase activity, acting on acid anhydrides	1.73031	0.00687242	0.305412	35	Atp2b2|Ddx4|Gnao1|Hspa8|Hsp90aa1|Kif21a|Kif3c|Nras|Clpb|Smarca4|Hsp90b1|Wrn|Atp8a2|Mtg2|Rhot1|Rab3c|Nkiras1|Dcp2|Tppp|Cplane2|Hspa1a|Bms1|Mlh3|Atp2b4
GO:0031345	GO Biological Processes	negative regulation of cell projection organization	2.38645	0.00691123	0.306526	103	B2m|Epha7|Grin2b|Lrp1|Nrxn1|Slit1|Spock1|Tnr|Lrp4|Xylt1|Fat3
GO:0014743	GO Biological Processes	regulation of muscle hypertrophy	3.54713	0.00695893	0.307419	46	Mtpn|Mef2c|Errfi1|Akap6|Ep300|Atp2b4
GO:0060078	GO Biological Processes	regulation of postsynaptic membrane potential	3.54713	0.00695893	0.307419	48	Adora1|Grin2b|Hcn1|Mef2c|Gria3|Ckap5
GO:0004970	GO Molecular Functions	ionotropic glutamate receptor activity	7.46764	0.00707194	0.311794	48	Grik3|Grin2b|Gria3
GO:0090150	GO Biological Processes	establishment of protein localization to membrane	2.37555	0.00714306	0.314309	10	Adora1|Hsp90aa1|Hspa4|Snap25|Sorl1|Sptbn1|Clip1|Srp72|Dusp18|Oga|Sacm1l
GO:0060322	GO Biological Processes	head development	1.66272	0.00717056	0.314898	113	Atp2b2|Atrn|Cacna1a|Cdh2|Efna5|Epha7|Ext1|Fxr1|Htt|Nrxn1|Ntrk2|Otx1|Plxna2|Slc1a2|Slit1|Smarca4|Tnr|Usp9x|Akt3|Schip1|Celsr2|Foxo3|Ift172|Pygo2|Kndc1|Adgrl3|Ep300
GO:0022836	GO Molecular Functions	gated channel activity	2.1087	0.00730135	0.320011	27	Cacna1a|Cacna1g|Grik3|Grin2b|Hcn1|Kcna2|Kcnh1|Kcnma1|Ryr2|Snap25|Gria3|Kcnn1|Kcnh7|Kcnt2
GO:0140029	GO Biological Processes	exocytic process	3.50334	0.00738513	0.322352	22	Gnao1|Snap25|Pclo|Rab3c|Erc1|Erc2
GO:0046530	GO Biological Processes	photoreceptor cell differentiation	3.50334	0.00738513	0.322352	70	Hcn1|Ntrk2|Prkci|Ptn|Stat3|Rorb
GO:0001764	GO Biological Processes	neuron migration	2.64382	0.0073981	0.322352	114	Apbb2|Hsp90aa1|Mef2c|Ntrk2|Spock1|Usp9x|Celsr2|Fat3|Adgrl3
GO:0086001	GO Biological Processes	cardiac muscle cell action potential	5.11298	0.00750293	0.326282	25	Cacna1g|Ryr2|Ank2|Gpd1l
GO:0021587	GO Biological Processes	cerebellum morphogenesis	4.07716	0.00755177	0.327767	63	Atp2b2|Cacna1a|Nrxn1|Usp9x|Kndc1
GO:0008270	GO Molecular Functions	zinc ion binding	1.68911	0.00785919	0.340448	115	Bmp1|Cpe|Grin2b|Herc2|Myt1l|Pgr|Timp1|Zmat3|Clip1|Slc4a8|Chordc1|Zfand4|Ubr4|Cad|Trim32|Car13|Sf3a3|Adam33|Adamts2|Rorb|Lnpep|Hif1an|Ep300|Neil2|Trim71
GO:0001934	GO Biological Processes	positive regulation of protein phosphorylation	1.64983	0.00790745	0.341875	60	Acvr1b|Adora1|Bmpr2|Rb1cc1|Ccnd1|Efna5|Epha7|Fmr1|Fxr1|Hsp90aa1|Htr2a|Mef2c|Nrxn1|Ntrk2|Pik3ca|Thbs4|Tenm1|Als2|Kndc1|Slc8a2|Eif4g1|Lrp4|Sesn2|Akap6|Ep300|Taok3|Atp2b4
GO:2000649	GO Biological Processes	regulation of sodium ion transmembrane transporter activity	4.00805	0.00811117	0.350004	82	Fgf11|Fxyd7|Wnk2|Hecw1|Gpd1l
GO:1901142	GO Biological Processes	insulin metabolic process	7.09426	0.00819108	0.350067	33	Cpe|Hsp90b1|Ero1b
GO:0034185	GO Molecular Functions	apolipoprotein binding	7.09426	0.00819108	0.350067	67	Hspd1|Lrp1|Lrp4
GO:0006089	GO Biological Processes	lactate metabolic process	7.09426	0.00819108	0.350067	72	Htt|Ldha|Tigar
GO:0043034	GO Cellular Components	costamere	7.09426	0.00819108	0.350067	107	Fxr1|Ahnak|Ank2
GO:0033599	GO Biological Processes	regulation of mammary gland epithelial cell proliferation	7.09426	0.00819108	0.350067	116	Ccnd1|Pygo2|Zfp703
GO:0140828	GO Molecular Functions	metal cation:monoatomic cation antiporter activity	4.97843	0.00824836	0.350915	90	Slc4a8|Slc24a2|Slc8a2|Slc9a7
GO:0060964	GO Biological Processes	regulation of miRNA-mediated gene silencing	4.97843	0.00824836	0.350915	107	Fmr1|Fxr1|Stat3|Trim71
GO:0014070	GO Biological Processes	response to organic cyclic compound	1.64346	0.00829869	0.350915	80	Adora1|Efna5|Gnao1|Pdia3|Hcn1|Htt|Dnaja1|Htr2a|Kcnma1|Mef2c|Pak3|Pgr|Ryr2|Slc1a2|Stat3|Sult1a1|Hsp90b1|Tpr|Slc5a5|Hmgcs1|Adcy2|Akap6|Adgrl3|Ep300|Zfp703|Atp2b4|Epg5
GO:0006468	GO Biological Processes	protein phosphorylation	1.66172	0.00830047	0.350915	96	Acvr1b|Bmpr2|Rb1cc1|Ccnd1|Dmpk|Epha7|Htr2a|Jak1|Ksr1|Mertk|Ntrk2|Pak3|Pdk2|Phka1|Prkci|Ptpn4|Sptbn1|Srpk2|Akt3|Cad|Wnk2|Irak2|Erc1|Epha10|Aak1|Taok3
GO:0010977	GO Biological Processes	negative regulation of neuron projection development	2.59546	0.00830531	0.350915	103	B2m|Epha7|Lrp1|Slit1|Spock1|Tnr|Lrp4|Xylt1|Fat3
GO:0044325	GO Molecular Functions	transmembrane transporter binding	2.59546	0.00830531	0.350915	117	Fmr1|Htt|Hsp90aa1|Kcnh1|Snap25|Herpud1|Ank2|Akap6|Gpd1l
GO:0045178	GO Cellular Components	basal part of cell	2.07564	0.0083299	0.351289	104	Adora1|Bmpr2|Cdh2|Eps15|Hcn1|Hsp90aa1|Lrp1|Plec|Slc4a8|Lin7a|Ank2|Hspa1a|Slc43a2|Atp2b4
GO:1904427	GO Biological Processes	positive regulation of calcium ion transmembrane transport	3.0373	0.00847005	0.355812	7	Htt|Ryr2|Ehd3|Oga|Ank2|Stac2|Akap6
GO:0050795	GO Biological Processes	regulation of behavior	3.0373	0.00847005	0.355812	93	Adora1|Fxr1|Kcna2|Mef2c|Nrxn1|Per3|Stat3
GO:0034703	GO Cellular Components	cation channel complex	2.43789	0.008485	0.355812	27	Cacna1a|Cacna1g|Grik3|Hcn1|Kcna2|Kcnh1|Kcnma1|Ryr2|Snap25|Akap6
GO:0005261	GO Molecular Functions	monoatomic cation channel activity	2.06916	0.00854874	0.357812	27	Cacna1a|Cacna1g|Grik3|Grin2b|Hcn1|Kcna2|Kcnh1|Kcnma1|Ryr2|Snap25|Slc24a2|Kcnn1|Kcnh7|Kcnt2
GO:0005975	GO Biological Processes	carbohydrate metabolic process	1.90978	0.00864887	0.361325	118	Rb1cc1|Ext1|Htr2a|Ldha|Pdk2|Phka1|Pik3ca|Siae|Aldh1a7|B3galt2|Serp1|Chst2|Pgm2l1|Nans|St6gal2|Tigar|Gpd1l
GO:0044091	GO Biological Processes	membrane biogenesis	3.94125	0.00869868	0.362727	29	Cdh2|Nrxn1|Sptbn1|Magi2|Lrp4
GO:0007420	GO Biological Processes	brain development	1.67238	0.00884523	0.36815	113	Atp2b2|Atrn|Cacna1a|Cdh2|Efna5|Epha7|Ext1|Fxr1|Htt|Nrxn1|Ntrk2|Otx1|Plxna2|Slc1a2|Slit1|Smarca4|Tnr|Usp9x|Akt3|Celsr2|Foxo3|Ift172|Pygo2|Kndc1|Adgrl3
GO:0086004	GO Biological Processes	regulation of cardiac muscle cell contraction	4.85077	0.00904069	0.374886	7	Adora1|Ryr2|Ank2|Akap6
GO:0070570	GO Biological Processes	regulation of neuron projection regeneration	4.85077	0.00904069	0.374886	103	Lrp1|Ptn|Tnr|Xylt1
GO:0017148	GO Biological Processes	negative regulation of translation	2.41301	0.00908428	0.375995	65	Fmr1|Fxr1|Ybx2|Mettl16|Dcp2|Tpr|Eif4g1|Tnrc6b|Sesn2|Trim71
GO:0015276	GO Molecular Functions	ligand-gated monoatomic ion channel activity	2.74174	0.00915743	0.378321	48	Grik3|Grin2b|Hcn1|Kcnma1|Ryr2|Gria3|Kcnn1|Kcnh7
GO:0062023	GO Cellular Components	collagen-containing extracellular matrix	1.94031	0.00926605	0.38195	95	Bmp1|Serpinh1|Col4a5|Efna5|Fn1|Hsp90aa1|Plxna2|Ptn|Thbs4|Timp1|Tnr|Lman1|Tnxb|Kazald1|Adamts2|Hapln4
GO:0046332	GO Molecular Functions	SMAD binding	3.33847	0.00927953	0.38195	119	Acvr1b|Usp9x|Magi2|Ldlrad4|Ipo7|Ep300
GO:0098686	GO Cellular Components	hippocampal mossy fiber to CA3 synapse	3.87664	0.00931496	0.382702	51	Bsn|Epha7|Fmr1|Grin2b|Tnr
GO:0016082	GO Biological Processes	synaptic vesicle priming	6.75644	0.00940844	0.383716	22	Snap25|Erc1|Erc2
GO:0051010	GO Molecular Functions	microtubule plus-end binding	6.75644	0.00940844	0.383716	34	Dst|Clip1|Ckap5
GO:0035994	GO Biological Processes	response to muscle stretch	6.75644	0.00940844	0.383716	69	Pik3ca|Ryr2|Gsn
GO:0071071	GO Biological Processes	regulation of phospholipid biosynthetic process	6.75644	0.00940844	0.383716	84	Capn2|Htr2a|Acsl3
GO:0099175	GO Biological Processes	regulation of postsynapse organization	2.72202	0.00954307	0.388497	42	Cdh2|Epha7|Grin2b|Hspa8|Nrxn1|Pak3|Nrcam|Xlr3b
GO:0006937	GO Biological Processes	regulation of muscle contraction	2.53366	0.00964354	0.391872	7	Adora1|Dmpk|Kcnma1|Ryr2|Tnnc1|Ehd3|Ace2|Ank2|Akap6
GO:1902903	GO Biological Processes	regulation of supramolecular fiber organization	1.93041	0.0096984	0.393385	74	Mtpn|Hspa8|Mef2c|Pak3|Pik3ca|Sptan1|Sptbn1|Tenm1|Clip1|Ankrd53|Ckap5|Cyfip2|Tnxb|Gsn|Washc4|Ep300
GO:0005881	GO Cellular Components	cytoplasmic microtubule	3.29965	0.00980267	0.396893	62	Bicd1|Dync1h1|Serp1|Gtse1|Clip1|Arfgef2
GO:0050678	GO Biological Processes	regulation of epithelial cell proliferation	1.88294	0.0098627	0.397899	120	B2m|Bmpr2|Ccnd1|Mef2c|Nras|Pgr|Ptn|Ptprk|Six4|Stat3|Thbs4|Akt3|Ift172|Pygo2|Errfi1|Mta3|Zfp703
GO:1903725	GO Biological Processes	regulation of phospholipid metabolic process	4.7295	0.00988103	0.397899	84	Capn2|Htr2a|Acsl3|Mtmr2
GO:1900368	GO Biological Processes	regulation of post-transcriptional gene silencing by RNA	4.7295	0.00988103	0.397899	107	Fmr1|Fxr1|Stat3|Trim71
GO:0031267	GO Molecular Functions	small GTPase binding	2.09841	0.0099056	0.398169	89	Bicd1|Myo5a|Pak3|Ranbp2|Sorl1|Fmnl2|Als2|Errfi1|Cyfip2|Erc1|Plekhg1|Farp1|Ipo7
GO:0006812	GO Biological Processes	monoatomic cation transport	1.65599	0.00993027	0.39823	27	Atp2b2|B2m|Cacna1a|Cacna1g|Grin2b|Hcn1|Htr2a|Kcna2|Kcnh1|Kcnma1|Plcb4|Ryr2|Slc4a8|Magt1|Slc24a2|Kcnn1|Slc8a2|Slc5a5|Kcnh7|Slc36a1|Slc9a7|Slc6a7|Kcnt2|Atp2b3|Atp2b4
GO:0098930	GO Biological Processes	axonal transport	3.81412	0.00996065	0.39823	47	Bsn|Dync1h1|Dst|Fmr1|Hspb1
GO:0021575	GO Biological Processes	hindbrain morphogenesis	3.81412	0.00996065	0.39823	63	Atp2b2|Cacna1a|Nrxn1|Usp9x|Kndc1

## Sheet: S2d. GO-DOWN
Supplementary Table 2d. GO terms enriched for the downregulated DEGs of the forebrain samples of the Kmt2c+/fs mice
GO	Category	Description	Enrichment	Uncorrected P	BH-corrected P	GROUP_ID	Hits
GO:0022626	GO Cellular Components	cytosolic ribosome	7.68256	2.10403e-11	4.69387e-07	1	Rplp0|Eef1a1|Rpsa|Rps2|Rpl21|Rpl28|Rpl29|Rps15|Rps19|Rps24|Rps4x|Rps5|Rps8|Rps11|Rpl34|Rps25|Rps9|Rpl12
GO:0002181	GO Biological Processes	cytoplasmic translation	7.82857	5.62108e-11	6.27003e-07	1	Rplp0|Rpsa|Rps2|Rpl21|Rpl28|Rpl29|Rps15|Rps19|Rps24|Rps4x|Rps5|Rps8|Rps11|Rpl34|Rps25|Rps9|Rpl12
GO:0044391	GO Cellular Components	ribosomal subunit	5.51224	2.737e-10	2.03408e-06	1	Rplp0|Rack1|Rpsa|Rps2|Rpl21|Rpl28|Rpl29|Rps15|Rps19|Rps24|Rps4x|Rps5|Rps8|Rps11|Mrpl54|Rpl34|Mrpl58|Rps25|Rps9|Mrps34|Rpl12
GO:0005840	GO Cellular Components	ribosome	4.88843	4.26764e-10	2.03408e-06	1	Rplp0|Eef1a1|Rack1|Rpsa|Rps2|Mt3|Rpl21|Rpl28|Rpl29|Rps15|Rps19|Rps24|Rps4x|Rps5|Rps8|Rps11|Mrpl54|Rpl34|Mrpl58|Rps25|Rps9|Mrps34|Rpl12
GO:0022627	GO Cellular Components	cytosolic small ribosomal subunit	13.1244	4.55887e-10	2.03408e-06	1	Rpsa|Rps2|Rps15|Rps19|Rps24|Rps4x|Rps5|Rps8|Rps11|Rps25|Rps9
GO:0003735	GO Molecular Functions	structural constituent of ribosome	5.90209	6.12628e-10	2.27785e-06	1	Rplp0|Rpsa|Rps2|Rpl21|Rpl28|Rpl29|Rps15|Rps19|Rps24|Rps4x|Rps5|Rps8|Rps11|Mrpl54|Rpl34|Rps25|Rps9|Mrps34|Rpl12
GO:0015935	GO Cellular Components	small ribosomal subunit	8.32277	4.86373e-09	1.55007e-05	1	Rack1|Rpsa|Rps2|Rps15|Rps19|Rps24|Rps4x|Rps5|Rps8|Rps11|Rps25|Rps9|Mrps34
GO:0043604	GO Biological Processes	amide biosynthetic process	3.09378	1.84247e-08	5.13797e-05	1	Rplp0|Ass1|Eef1a1|Egfr|Rack1|Rpsa|Lgals4|Rps2|P2rx7|Rpl21|Rpl28|Rpl29|Rps15|Rps19|Rps24|Rps4x|Rps5|Rps8|Eif1|Rps11|Gal3st1|Eef1b2|Mrpl54|Eif3f|Rpl34|Mrpl58|Sgms2|Rps25|Rps9|Mrps34|Abca8a|Rpl12
GO:0006518	GO Biological Processes	peptide metabolic process	3.11171	2.71799e-08	6.7373e-05	1	Rplp0|Ctsh|Eef1a1|Egfr|Rack1|Rpsa|Lgals4|Rps2|Pcsk6|Rpl21|Rpl28|Rpl29|Rps15|Rps19|Rps24|Rps4x|Rps5|Rps8|Eif1|Rps11|Eef1b2|Mrpl54|Eif3f|Rpl34|Mrpl58|Rps25|Arxes1|Rps9|Arxes2|Mrps34|Rpl12
GO:0043603	GO Biological Processes	amide metabolic process	2.59493	5.95195e-08	0.000132782	1	Rplp0|Ass1|Ctsh|Eef1a1|Egfr|Rack1|Gpam|Rpsa|Lgals4|Rps2|P2rx7|Pcsk6|Rpl21|Rpl28|Rpl29|Rps15|Rps19|Rps24|Rps4x|Rps5|Rps8|Eif1|Rps11|Plaat1|Gal3st1|Eef1b2|Mrpl54|Eif3f|Rpl34|Mrpl58|Sgms2|Rps25|Arxes1|Rps9|Arxes2|Mrps34|Abca8a|Rpl12|Pla2g4e
GO:0043043	GO Biological Processes	peptide biosynthetic process	3.25099	9.14095e-08	0.000185387	1	Rplp0|Eef1a1|Egfr|Rack1|Rpsa|Lgals4|Rps2|Rpl21|Rpl28|Rpl29|Rps15|Rps19|Rps24|Rps4x|Rps5|Rps8|Eif1|Rps11|Eef1b2|Mrpl54|Eif3f|Rpl34|Mrpl58|Rps25|Rps9|Mrps34|Rpl12
GO:0006412	GO Biological Processes	translation	3.31295	1.09888e-07	0.000204291	1	Rplp0|Eef1a1|Egfr|Rack1|Rpsa|Rps2|Rpl21|Rpl28|Rpl29|Rps15|Rps19|Rps24|Rps4x|Rps5|Rps8|Eif1|Rps11|Eef1b2|Mrpl54|Eif3f|Rpl34|Mrpl58|Rps25|Rps9|Mrps34|Rpl12
GO:0010942	GO Biological Processes	positive regulation of cell death	2.57192	5.37291e-07	0.000922032	2	Agt|Aldh1a1|Apoe|Ctsh|Ctss|Efnb2|Fadd|Fyn|Rack1|Tle5|Grik2|Hdac3|Nr4a1|Id3|Inhbb|Itga6|Ltbr|Mt3|Gadd45b|Nos3|P2rx7|Septin4|S100b|Scin|Phlda1|Trp53|Folh1|Carm1|Fis1|Tctn3|Nacc2|Rnf122|Pcsk9|Il20ra
GO:0043065	GO Biological Processes	positive regulation of apoptotic process	2.49197	4.7921e-06	0.0076362	2	Agt|Aldh1a1|Ctsh|Ctss|Fadd|Rack1|Tle5|Grik2|Hdac3|Nr4a1|Id3|Inhbb|Itga6|Ltbr|Gadd45b|Nos3|P2rx7|Septin4|S100b|Scin|Phlda1|Trp53|Folh1|Carm1|Fis1|Tctn3|Nacc2|Rnf122|Pcsk9|Il20ra
GO:0043068	GO Biological Processes	positive regulation of programmed cell death	2.41553	8.80124e-06	0.0130898	2	Agt|Aldh1a1|Ctsh|Ctss|Fadd|Rack1|Tle5|Grik2|Hdac3|Nr4a1|Id3|Inhbb|Itga6|Ltbr|Gadd45b|Nos3|P2rx7|Septin4|S100b|Scin|Phlda1|Trp53|Folh1|Carm1|Fis1|Tctn3|Nacc2|Rnf122|Pcsk9|Il20ra
GO:0140236	GO Biological Processes	translation at presynapse	7.81878	2.81524e-05	0.0392533	3	Rpl28|Rpl29|Rps24|Rps5|Rps11|Rpl34|Rpl12
GO:0140241	GO Biological Processes	translation at synapse	7.65589	3.24242e-05	0.0401862	3	Rpl28|Rpl29|Rps24|Rps5|Rps11|Rpl34|Rpl12
GO:0140242	GO Biological Processes	translation at postsynapse	7.65589	3.24242e-05	0.0401862	3	Rpl28|Rpl29|Rps24|Rps5|Rps11|Rpl34|Rpl12
GO:0000028	GO Biological Processes	ribosomal small subunit assembly	12.4994	3.86987e-05	0.0454383	1	Rpsa|Rps15|Rps19|Rps5|Rps25
GO:0055080	GO Biological Processes	monoatomic cation homeostasis	2.39989	7.76553e-05	0.0866206	4	Agt|Alpl|Apoe|Egfr|Gpr12|Grik2|Kcnj10|Mt3|Pthlh|S100b|Trp53|Nt5e|Tcirg1|Pdk4|Slc40a1|Fis1|Kctd17|Hvcn1|Car12|Atp12a|Atp13a4|Tmem203|Slc39a12|Myh7b
GO:0050801	GO Biological Processes	monoatomic ion homeostasis	2.35063	0.000106674	0.113323	4	Agt|Alpl|Apoe|Egfr|Gpr12|Grik2|Kcnj10|Mt3|Pthlh|S100b|Trp53|Nt5e|Tcirg1|Pdk4|Slc40a1|Fis1|Kctd17|Hvcn1|Car12|Atp12a|Atp13a4|Tmem203|Slc39a12|Myh7b
GO:0045444	GO Biological Processes	fat cell differentiation	3.90184	0.000129598	0.131419	5	Gdf10|Nr4a1|Inhbb|Itga6|Rgs2|Scd1|Srebf1|Rarres2|Arxes1|Arxes2|Metrnl
GO:2001235	GO Biological Processes	positive regulation of apoptotic signaling pathway	3.59983	0.000139575	0.135382	2	Agt|Ctsh|Ctss|Fadd|Rack1|Inhbb|Ltbr|Septin4|Trp53|Fis1|Nacc2|Il20ra
GO:0042274	GO Biological Processes	ribosomal small subunit biogenesis	4.54305	0.00016838	0.156516	1	Rpsa|Rps15|Rps19|Rps24|Rps5|Rps8|Rps11|Rps25|Rps9
GO:0031012	GO Cellular Components	extracellular matrix	2.31755	0.000181892	0.162313	6	Acta2|Alpl|Alb|Apoe|Col9a3|Dmbt1|Fgfr2|Itga6|Itih3|Rpsa|Lgals4|Pcsk6|Sod3|Serpine2|Wnt7a|Serpinb1a|Aspn|Tril|Zg16|Rarres2|Pcolce2|Timp4|Prelp
GO:0030312	GO Cellular Components	external encapsulating structure	2.30869	0.000192234	0.164944	6	Acta2|Alpl|Alb|Apoe|Col9a3|Dmbt1|Fgfr2|Itga6|Itih3|Rpsa|Lgals4|Pcsk6|Sod3|Serpine2|Wnt7a|Serpinb1a|Aspn|Tril|Zg16|Rarres2|Pcolce2|Timp4|Prelp
GO:0002260	GO Biological Processes	lymphocyte homeostasis	4.88349	0.00023479	0.193997	7	Fadd|Gpam|P2rx7|Tcirg1|Chst3|Slc40a1|Dock11|Dock10
GO:0034103	GO Biological Processes	regulation of tissue remodeling	4.82736	0.000254338	0.202644	8	Agt|Egfr|P2rx7|Trp53|Grem1|Ceacam1|Pdk4|Il20ra
GO:0005198	GO Molecular Functions	structural molecule activity	2.0937	0.000266933	0.205345	1	Rplp0|Cldn5|Col9a3|Dmbt1|Krt10|Rpsa|Rps2|Rpl21|Rpl28|Rpl29|Rps15|Rps19|Rps24|Rps4x|Rps5|Rps8|Rps11|Mrpl54|Aspn|Rpl34|Rps25|Pcolce2|Rps9|Mrps34|Prelp|Rpl12|Krt77
GO:0000303	GO Biological Processes	response to superoxide	11.6661	0.00032113	0.231991	9	Mt3|Nos3|Sod3|Ucp3
GO:1990845	GO Biological Processes	adaptive thermogenesis	8.20273	0.000322368	0.231991	10	Alpl|Slc25a5|S100b|Ucp3|Adissp
GO:0045600	GO Biological Processes	positive regulation of fat cell differentiation	5.24975	0.000368762	0.257085	11	Klf5|Lpl|Carm1|Rarres2|Tfe3|Metrnl|Wdfy2
GO:0022618	GO Biological Processes	protein-RNA complex assembly	3.43734	0.000390517	0.262905	1	Rplp0|Rpsa|Rps15|Rps19|Rps5|Rsrp1|Lsm4|Snrpf|Rps25|Celf3|Prpf39
GO:0000305	GO Biological Processes	response to oxygen radical	11.0521	0.00040068	0.262905	9	Mt3|Nos3|Sod3|Ucp3
GO:1900542	GO Biological Processes	regulation of purine nucleotide metabolic process	6.0574	0.000446881	0.278519	12	Adora2b|Hsd11b1|Nos3|Trp53|Pdk4|Fis1
GO:0098771	GO Biological Processes	inorganic ion homeostasis	2.31267	0.000486197	0.278519	4	Agt|Alpl|Apoe|Egfr|Gpr12|Grik2|Kcnj10|Mt3|Pthlh|S100b|Nt5e|Tcirg1|Slc40a1|Fis1|Kctd17|Car12|Atp12a|Atp13a4|Tmem203|Myh7b
GO:0043116	GO Biological Processes	negative regulation of vascular permeability	10.4995	0.000493362	0.278519	13	Apoe|Cldn5|Ceacam1|Pde3a
GO:0010035	GO Biological Processes	response to inorganic substance	2.20409	0.000495262	0.278519	14	Alpl|Ass1|Egfr|Fyn|Nr4a1|Jund|Kcnj10|Krt10|Krt8|Lig1|Mt3|Nos3|P2rx7|Sod3|Trp53|Ucp3|Nt5e|Tcirg1|Slc40a1|Syt10|Hvcn1|Atp12a
GO:0006140	GO Biological Processes	regulation of nucleotide metabolic process	5.94311	0.000495944	0.278519	12	Adora2b|Hsd11b1|Nos3|Trp53|Pdk4|Fis1
GO:0016323	GO Cellular Components	basolateral plasma membrane	2.81596	0.000515514	0.278519	15	Abca1|Aqp4|Car11|Egfr|Itga6|Kcnj10|Epcam|Ceacam1|Slc40a1|Aqp9|Car12|Slc14a1|Mlc1|Atp12a
GO:0032040	GO Cellular Components	small-subunit processome	4.96598	0.000518743	0.278519	1	Rps19|Rps24|Rps4x|Rps5|Rps8|Rps11|Rps9
GO:0097450	GO Cellular Components	astrocyte end-foot	17.4992	0.000529091	0.278519	16	Aqp4|Mt3|Mlc1
GO:0062023	GO Cellular Components	collagen-containing extracellular matrix	2.42296	0.000536838	0.278519	6	Acta2|Alb|Col9a3|Dmbt1|Fgfr2|Itga6|Itih3|Rpsa|Lgals4|Pcsk6|Sod3|Serpine2|Serpinb1a|Aspn|Zg16|Rarres2|Pcolce2|Prelp
GO:0071826	GO Biological Processes	protein-RNA complex organization	3.28109	0.000578215	0.293168	1	Rplp0|Rpsa|Rps15|Rps19|Rps5|Rsrp1|Lsm4|Snrpf|Rps25|Celf3|Prpf39
GO:0030695	GO Molecular Functions	GTPase regulator activity	2.31966	0.000644321	0.31302	17	Arhgef1|Nprl3|Cyth1|Rgs2|Rgs5|Eef1b2|Dennd6b|Chn2|Rnf167|Dock11|Gpsm2|Dock10|Agap2|Spata13|Dennd4b|Rasgrp3|Rasgef1b|Rasal3|Arhgap27
GO:0070542	GO Biological Processes	response to fatty acid	7.09426	0.000645431	0.31302	18	Id3|Lpl|Scd1|Sox9|Pdk4
GO:0019843	GO Molecular Functions	rRNA binding	4.7725	0.000660257	0.313397	1	Rplp0|Rps4x|Rps5|Rps11|Rps9|Nol12|Rpl12
GO:0060589	GO Molecular Functions	nucleoside-triphosphatase regulator activity	2.29828	0.000719729	0.324142	17	Arhgef1|Nprl3|Cyth1|Rgs2|Rgs5|Eef1b2|Dennd6b|Chn2|Rnf167|Dock11|Gpsm2|Dock10|Agap2|Spata13|Dennd4b|Rasgrp3|Rasgef1b|Rasal3|Arhgap27
GO:0097449	GO Cellular Components	astrocyte projection	9.545	0.000722796	0.324142	16	Aqp4|Kcnj10|Mt3|Mlc1
GO:0098793	GO Cellular Components	presynapse	1.96049	0.000731645	0.324142	3	Adora2b|Ddc|Efnb2|Gabra2|Grik2|Mt3|P2rx7|Septin4|Cyth1|Rpl28|Rpl29|Rps24|Rps5|Tpbg|Rps11|Slc40a1|Syt10|Ppfibp1|Rpl34|Otof|Ano1|Tspoap1|Rab40b|Ano2|Chrm2|Rpl12|Begain
GO:0021782	GO Biological Processes	glial cell development	3.7203	0.000741013	0.324142	19	Agt|Egfr|Nkx6-2|Hes5|Kcnj10|Nkx2-2|Olig1|Ano1|Phgdh
GO:0090066	GO Biological Processes	regulation of anatomical structure size	2.08539	0.000791985	0.339777	20	Acta2|Adora2b|Agt|Apoe|Aqp4|Rnd2|Egfr|Eps8|Mt3|Nos3|P2rx7|Prkg2|Rgs2|Scin|Cxcl12|Sod3|Vil1|Wnt7a|Wnt7b|Borcs8|Rgma|Cdc42ep3|Myo3b
GO:0045667	GO Biological Processes	regulation of osteoblast differentiation	3.28109	0.00101695	0.41327	21	Dlx5|Gdf10|Id3|Jund|Sox9|Wnt7b|Grem1|Esrra|Tcirg1|Gdpd2
GO:0003338	GO Biological Processes	metanephros morphogenesis	8.74958	0.00101887	0.41327	22	Hes5|Sox9|Wnt7b|Grem1
GO:0034405	GO Biological Processes	response to fluid shear stress	8.74958	0.00101887	0.41327	23	Abca1|Ass1|Hdac3|P2rx7
GO:0044057	GO Biological Processes	regulation of system process	1.97063	0.00106164	0.42293	24	Adora2b|Agt|Akap1|Apoe|Ctss|Dsg2|Egfr|Grik2|Nr4a1|Inhbb|Kcnj10|Fabp5|Nos3|Rgs2|S100b|Srebf1|Tnnt3|Wnt7a|Kcne1l|Tmem161b|Neto2|Il33|Chrm2|Begain|Myh7b
GO:0048871	GO Biological Processes	multicellular organismal-level homeostasis	1.93334	0.00111494	0.436372	7	Alpl|Aldh1a1|Slc25a5|Aqp4|Cldn5|Ctsh|Ctss|Fadd|Gpam|Muc13|Nos3|P2rx7|Septin4|Pthlh|Rps19|Rps24|Sox9|Nt5e|Tcirg1|Chst3|Slc40a1|Inava|Dock11|Ampd2|Metrnl|Dock10
GO:0055074	GO Biological Processes	calcium ion homeostasis	2.6975	0.00119644	0.460198	4	Alpl|Apoe|Gpr12|Grik2|Pthlh|S100b|Nt5e|Tcirg1|Fis1|Kctd17|Atp13a4|Tmem203|Myh7b
GO:0045178	GO Cellular Components	basal part of cell	2.46853	0.00126925	0.467144	15	Abca1|Aqp4|Car11|Egfr|Itga6|Kcnj10|Epcam|Ceacam1|Slc40a1|Aqp9|Car12|Otof|Slc14a1|Mlc1|Atp12a
GO:0014066	GO Biological Processes	regulation of phosphatidylinositol 3-kinase signaling	3.7836	0.00129537	0.467144	25	Agt|Egfr|Fyn|Ptpn13|Sox9|Serpine2|Ceacam1|Agap2
GO:0050873	GO Biological Processes	brown fat cell differentiation	6.10436	0.00129826	0.467144	5	Itga6|Rgs2|Scd1|Rarres2|Metrnl
GO:0097386	GO Cellular Components	glial cell projection	6.10436	0.00129826	0.467144	16	Aqp4|Fyn|Kcnj10|Mt3|Mlc1
GO:0006836	GO Biological Processes	neurotransmitter transport	3.42375	0.00133539	0.468274	26	Ddc|Gabra2|Nr4a1|Kcnj10|P2rx7|Wnt7a|Syt10|Otof|Rph3al
GO:0046850	GO Biological Processes	regulation of bone remodeling	4.92164	0.00135919	0.468274	8	Egfr|P2rx7|Grem1|Ceacam1|Pdk4|Il20ra
GO:0042562	GO Molecular Functions	hormone binding	4.22394	0.00136437	0.468274	27	Crym|Ctsh|Egfr|Slc40a1|Pde3a|C2cd2l|Mchr1
GO:0070168	GO Biological Processes	negative regulation of biomineral tissue development	8.07654	0.00139108	0.469696	22	Nos3|Sox9|Grem1|Aspn
GO:2001233	GO Biological Processes	regulation of apoptotic signaling pathway	2.2182	0.00146461	0.469696	2	Agt|Slc25a5|Ctsh|Ctss|Fadd|Fyn|Rack1|Inhbb|Itga6|Ltbr|Septin4|Cxcl12|Trp53|Fis1|Nacc2|Ivns1abp|Agap2|Il20ra
GO:0042255	GO Biological Processes	ribosome assembly	4.84592	0.00147379	0.469696	1	Rplp0|Rpsa|Rps15|Rps19|Rps5|Rps25
GO:0022625	GO Cellular Components	cytosolic large ribosomal subunit	4.84592	0.00147379	0.469696	3	Rplp0|Rpl21|Rpl28|Rpl29|Rpl34|Rpl12
GO:0051287	GO Molecular Functions	NAD binding	4.84592	0.00147379	0.469696	28	Aldh1a1|Hsd17b10|Hsd3b1|Qdpr|Nudt6|Phgdh
GO:0071496	GO Biological Processes	cellular response to external stimulus	2.42296	0.00152466	0.479066	12	Adora2b|Alb|Tle5|Inhbb|Itga6|Lpl|Nprl3|Nos3|P2rx7|Sox9|Srebf1|Trp53|Pdk4|Rnf167|Pcsk9
GO:0072073	GO Biological Processes	kidney epithelium development	3.32731	0.00162885	0.499628	22	Agt|Efnb2|Fgfr2|Hes5|Epcam|Sox9|Wnt7b|Grem1|Ampd2
GO:0031668	GO Biological Processes	cellular response to extracellular stimulus	2.60484	0.00163584	0.499628	12	Adora2b|Alb|Tle5|Inhbb|Itga6|Lpl|Nprl3|P2rx7|Srebf1|Trp53|Pdk4|Rnf167|Pcsk9
GO:0009925	GO Cellular Components	basal plasma membrane	2.49141	0.00167216	0.499628	15	Abca1|Aqp4|Car11|Egfr|Itga6|Kcnj10|Epcam|Ceacam1|Slc40a1|Aqp9|Car12|Slc14a1|Mlc1|Atp12a
GO:0019430	GO Biological Processes	removal of superoxide radicals	12.1148	0.00170208	0.499628	9	Mt3|Nos3|Sod3
GO:0072234	GO Biological Processes	metanephric nephron tubule development	12.1148	0.00170208	0.499628	22	Hes5|Sox9|Wnt7b
GO:0098562	GO Cellular Components	cytoplasmic side of membrane	2.85877	0.00177306	0.513704	29	Fyn|Gem|Gnb2|Gnb4|Cyth1|Rgs2|Litaf|Gng11|C2cd2l|Borcs8|Rasal3
GO:1901653	GO Biological Processes	cellular response to peptide	2.57535	0.00180909	0.517424	30	Agt|Fyn|Gpam|Nr4a1|Inhbb|Srebf1|Trp53|Ceacam1|Pdk4|Fis1|Rarres2|Pcsk9|Ano1
GO:0031644	GO Biological Processes	regulation of nervous system process	2.84469	0.00184347	0.51925	24	Agt|Ctss|Grik2|Kcnj10|Fabp5|Nos3|S100b|Wnt7a|Neto2|Il33|Begain
GO:0060350	GO Biological Processes	endochondral bone morphogenesis	4.63213	0.00186203	0.51925	31	Alpl|Dlx5|Pex7|Pthlh|Sox9|Carm1
GO:0044089	GO Biological Processes	positive regulation of cellular component biogenesis	2.01177	0.00204219	0.560573	20	Abca1|Agt|Apoe|Cldn5|Eps8|Rack1|P2rx7|Sox9|Tpbg|Trp53|Vil1|Wnt7a|Pdlim4|Caly|Cnot2|Kctd17|Usp16|Dock11|Gpsm2|Cdc42ep3|Myo3b
GO:0034104	GO Biological Processes	negative regulation of tissue remodeling	7.24103	0.00211285	0.560573	8	Agt|P2rx7|Grem1|Ceacam1
GO:0005372	GO Molecular Functions	water transmembrane transporter activity	11.2495	0.00213585	0.560573	15	Aqp4|Aqp9|Slc14a1
GO:0005229	GO Molecular Functions	intracellular calcium activated chloride channel activity	11.2495	0.00213585	0.560573	32	Ano1|Ttyh2|Ano2
GO:0032536	GO Biological Processes	regulation of cell projection size	11.2495	0.00213585	0.560573	33	Vil1|Wnt7a|Wnt7b
GO:0045598	GO Biological Processes	regulation of fat cell differentiation	3.17099	0.00226525	0.587249	11	Klf5|Lpl|Slc7a10|Gps2|Carm1|Rarres2|Tfe3|Metrnl|Wdfy2
GO:0008047	GO Molecular Functions	enzyme activator activity	1.95422	0.0023068	0.587249	34	Apoe|Ctsh|Ctss|Egfr|Fyn|Rack1|Arhgef1|Nprl3|Mt3|P2rx7|Rgs2|Rgs5|Grem1|Chn2|Tom1l1|Pcolce2|Agap2|Ccnyl1|Rasgrp3|Rasal3|Entrep1|Arhgap27
GO:0014003	GO Biological Processes	oligodendrocyte development	5.35689	0.00234321	0.587249	19	Nkx6-2|Hes5|Kcnj10|Nkx2-2|Olig1
GO:0071813	GO Molecular Functions	lipoprotein particle binding	6.99967	0.00240169	0.587249	35	Abca1|Apoe|Lpl|Pcsk9
GO:0071814	GO Molecular Functions	protein-lipid complex binding	6.99967	0.00240169	0.587249	35	Abca1|Apoe|Lpl|Pcsk9
GO:0046328	GO Biological Processes	regulation of JNK cascade	3.12899	0.00247936	0.587249	36	Egfr|Grik2|Hdac3|Ltbr|Gadd45b|Wnt7a|Wnt7b|Gps2|Aida
GO:0015934	GO Cellular Components	large ribosomal subunit	3.41447	0.00248281	0.587249	3	Rplp0|Rpl21|Rpl28|Rpl29|Mrpl54|Rpl34|Mrpl58|Rpl12
GO:2001244	GO Biological Processes	positive regulation of intrinsic apoptotic signaling pathway	4.37479	0.00249447	0.587249	2	Rack1|Septin4|Trp53|Fis1|Nacc2|Il20ra
GO:1902893	GO Biological Processes	regulation of miRNA transcription	4.37479	0.00249447	0.587249	37	Klf5|Egfr|Sox9|Srebf1|Trp53|Zfp512b
GO:0043029	GO Biological Processes	T cell homeostasis	5.24975	0.00256356	0.587249	7	Fadd|Gpam|P2rx7|Tcirg1|Chst3
GO:0071450	GO Biological Processes	cellular response to oxygen radical	10.4995	0.00263234	0.587249	9	Mt3|Nos3|Sod3
GO:0071451	GO Biological Processes	cellular response to superoxide	10.4995	0.00263234	0.587249	9	Mt3|Nos3|Sod3
GO:0072243	GO Biological Processes	metanephric nephron epithelium development	10.4995	0.00263234	0.587249	22	Hes5|Sox9|Wnt7b
GO:0061778	GO Molecular Functions	intracellular chloride channel activity	10.4995	0.00263234	0.587249	32	Ano1|Ttyh2|Ano2
GO:0060080	GO Biological Processes	inhibitory postsynaptic potential	10.4995	0.00263234	0.587249	38	Grik2|Npas4|Insyn2a
GO:0001776	GO Biological Processes	leukocyte homeostasis	3.35984	0.00274437	0.60618	7	Fadd|Gpam|P2rx7|Tcirg1|Chst3|Slc40a1|Dock11|Dock10
GO:0034707	GO Cellular Components	chloride channel complex	5.14681	0.00279854	0.612085	32	Gabra2|Gabrd|Ano1|Ttyh2|Ano2
GO:0042304	GO Biological Processes	regulation of fatty acid biosynthetic process	5.04784	0.00304872	0.65892	8	Agt|Fabp5|Srebf1|Ceacam1|Pdk4
GO:1901652	GO Biological Processes	response to peptide	2.18171	0.00309901	0.65892	30	Adora2b|Agt|Fyn|Gpam|Nr4a1|Inhbb|Srsf5|Srebf1|Trp53|Ceacam1|Pdk4|Fis1|Inava|Rarres2|Pcsk9|Ano1
GO:0045165	GO Biological Processes	cell fate commitment	2.4201	0.00310128	0.65892	19	Fgfr2|Nkx6-2|Hes5|Mitf|Nkx2-2|Notch3|Prrx1|Sox9|Trp53|Wnt7a|Wnt7b|Olig1|AW551984
GO:0043484	GO Biological Processes	regulation of RNA splicing	2.80735	0.00321737	0.677135	39	Clk1|Clk4|Srsf2|Srsf5|Taf10|Ccnl1|Fastk|Celf3|Srsf9|Rbm24
GO:0060828	GO Biological Processes	regulation of canonical Wnt signaling pathway	2.50984	0.00329645	0.681902	40	Apoe|Dlx5|Egfr|Fgfr2|Frat1|Tle5|Jrk|Sox9|Tpbg|Grem1|Pfdn5|Ccnyl1
GO:0019725	GO Biological Processes	cellular homeostasis	1.83665	0.00330696	0.681902	4	Agt|Alpl|Apoe|Aqp4|Rack1|Gpr12|Grik2|Mt3|P2rx7|Prkg2|S100b|Trp53|Wnt7b|Tcirg1|Slc40a1|Serpinb1a|Fis1|Kctd17|Hvcn1|Atp12a|Atp13a4|Tmem203|Slc39a12|Myh7b
GO:1901216	GO Biological Processes	positive regulation of neuron death	3.25566	0.00333172	0.681902	41	Apoe|Efnb2|Fyn|Grik2|Hdac3|Trp53|Fis1|Pcsk9
GO:0048714	GO Biological Processes	positive regulation of oligodendrocyte differentiation	6.36333	0.00342888	0.689143	19	Aspa|Nkx6-2|Nkx2-2|Il33
GO:0010875	GO Biological Processes	positive regulation of cholesterol efflux	6.36333	0.00342888	0.689143	35	Abca1|Apoe|Gps2|Abca8a
GO:0045124	GO Biological Processes	regulation of bone resorption	4.86088	0.00359683	0.716443	8	Egfr|P2rx7|Ceacam1|Pdk4|Il20ra
GO:0072091	GO Biological Processes	regulation of stem cell proliferation	3.53349	0.00377026	0.744342	42	Fgfr2|Epcam|Prrx1|Septin4|Sox9|Tial1|Trp53
GO:0015629	GO Cellular Components	actin cytoskeleton	1.97515	0.0039917	0.781147	43	Acta2|Cldn5|Eef1a1|Fyn|Myo1b|Notch3|Scin|Tnnt3|Vil1|Pdlim4|Ackr2|Afap1|Gdpd2|Aif1l|Atp12a|Cdc42ep3|Myo3b|Bin2|Myh7b
GO:0045687	GO Biological Processes	positive regulation of glial cell differentiation	4.68728	0.00421225	0.81714	19	Aspa|Nkx6-2|Nkx2-2|Serpine2|Il33
GO:0007268	GO Biological Processes	chemical synaptic transmission	2.16336	0.00445021	0.836133	26	Gabra2|Gabrd|Grik2|Nr4a1|P2rx7|Tpbg|Wnt7a|Pdlim4|Syt10|Otof|Npas4|Chrm2|Rph3al|Begain|Insyn2a
GO:0098916	GO Biological Processes	anterograde trans-synaptic signaling	2.16336	0.00445021	0.836133	26	Gabra2|Gabrd|Grik2|Nr4a1|P2rx7|Tpbg|Wnt7a|Pdlim4|Syt10|Otof|Npas4|Chrm2|Rph3al|Begain|Insyn2a
GO:0021781	GO Biological Processes	glial cell fate commitment	8.74958	0.00452524	0.836133	22	Hes5|Nkx2-2|Sox9
GO:0072170	GO Biological Processes	metanephric tubule development	8.74958	0.00452524	0.836133	22	Hes5|Sox9|Wnt7b
GO:0072273	GO Biological Processes	metanephric nephron morphogenesis	8.74958	0.00452524	0.836133	22	Hes5|Sox9|Grem1
GO:0048713	GO Biological Processes	regulation of oligodendrocyte differentiation	4.60504	0.00454656	0.836133	19	Aspa|Nkx6-2|Hes5|Nkx2-2|Il33
GO:0001894	GO Biological Processes	tissue homeostasis	2.52171	0.0046371	0.836133	44	Alpl|Aldh1a1|Cldn5|Ctss|Muc13|Nos3|P2rx7|Sox9|Nt5e|Tcirg1|Inava
GO:0060249	GO Biological Processes	anatomical structure homeostasis	2.52171	0.0046371	0.836133	44	Alpl|Aldh1a1|Cldn5|Ctss|Muc13|Nos3|P2rx7|Sox9|Nt5e|Tcirg1|Inava
GO:0030003	GO Biological Processes	intracellular monoatomic cation homeostasis	2.03757	0.00464747	0.836133	4	Agt|Apoe|Gpr12|Grik2|Mt3|S100b|Trp53|Tcirg1|Slc40a1|Fis1|Kctd17|Hvcn1|Atp12a|Atp13a4|Tmem203|Slc39a12|Myh7b
GO:0001228	GO Molecular Functions	DNA-binding transcription activator activity, RNA polymerase II-specific	1.94435	0.00471546	0.841578	45	Klf5|Dlx5|Egr4|Nr4a1|Jund|Meis1|Mitf|Nkx2-2|Prrx1|Sox9|Srebf1|Trp53|Zscan2|Esrra|Litaf|Tfe3|Zfp523|Npas4|Zfp771
GO:0070371	GO Biological Processes	ERK1 and ERK2 cascade	4.52565	0.00489932	0.867451	42	Agt|Ctsh|Fgfr2|Mt3|Sox9
GO:0032535	GO Biological Processes	regulation of cellular component size	2.07398	0.00503275	0.874552	20	Apoe|Aqp4|Rnd2|Eps8|Mt3|P2rx7|Prkg2|Scin|Cxcl12|Vil1|Wnt7a|Wnt7b|Borcs8|Rgma|Cdc42ep3|Myo3b
GO:0001503	GO Biological Processes	ossification	2.37725	0.00506972	0.874552	31	Alpl|Dlx5|Fgfr2|Gdf10|Hira|Jund|Pex7|Pthlh|Sox9|Wnt7b|Tcirg1|Aspn
GO:0019887	GO Molecular Functions	protein kinase regulator activity	2.48911	0.00510585	0.874552	34	Egfr|Rack1|Mt3|P2rx7|Grem1|Ccnl1|Tom1l1|Agap2|Ankrd54|Ccnyl1|Ccnj
GO:0060349	GO Biological Processes	bone morphogenesis	3.34075	0.00512842	0.874552	31	Alpl|Dlx5|Fgfr2|Pex7|Pthlh|Sox9|Carm1
GO:0048169	GO Biological Processes	regulation of long-term neuronal synaptic plasticity	5.67541	0.00521383	0.874552	24	Agt|Grik2|Kcnj10|S100b
GO:0001958	GO Biological Processes	endochondral ossification	5.67541	0.00521383	0.874552	31	Alpl|Dlx5|Pex7|Pthlh
GO:0036075	GO Biological Processes	replacement ossification	5.67541	0.00521383	0.874552	31	Alpl|Dlx5|Pex7|Pthlh
GO:0010544	GO Biological Processes	negative regulation of platelet activation	8.28908	0.0052986	0.880236	13	Apoe|Serpine2|Ceacam1
GO:0001216	GO Molecular Functions	DNA-binding transcription activator activity	1.92187	0.00532663	0.880236	45	Klf5|Dlx5|Egr4|Nr4a1|Jund|Meis1|Mitf|Nkx2-2|Prrx1|Sox9|Srebf1|Trp53|Zscan2|Esrra|Litaf|Tfe3|Zfp523|Npas4|Zfp771
GO:0030684	GO Cellular Components	preribosome	3.31065	0.00538641	0.88357	1	Rps19|Rps24|Rps4x|Rps5|Rps8|Rps11|Rps9
GO:0032872	GO Biological Processes	regulation of stress-activated MAPK cascade	2.59889	0.00552762	0.900115	36	Egfr|Grik2|Hdac3|Ltbr|Gadd45b|Wnt7a|Wnt7b|Gps2|Inava|Aida
GO:0072593	GO Biological Processes	reactive oxygen species metabolic process	3.28109	0.00565402	0.908362	9	Mt3|Nos3|P2rx7|Sod3|Trp53|Pdk4|Inava
GO:0014013	GO Biological Processes	regulation of gliogenesis	2.97858	0.00569063	0.908362	19	Aspa|Egfr|Nkx6-2|Hes5|Nkx2-2|Serpine2|Trp53|Il33
GO:0071364	GO Biological Processes	cellular response to epidermal growth factor stimulus	5.52605	0.00574114	0.908362	37	Eef1a1|Egfr|Sox9|Vil1
GO:0036002	GO Molecular Functions	pre-mRNA binding	5.52605	0.00574114	0.908362	46	Srsf2|Sox9|Prpf39|Rbm24
GO:0005085	GO Molecular Functions	guanyl-nucleotide exchange factor activity	2.57341	0.00591451	0.920295	17	Arhgef1|Cyth1|Eef1b2|Dennd6b|Dock11|Dock10|Spata13|Dennd4b|Rasgrp3|Rasgef1b
GO:0006873	GO Biological Processes	intracellular monoatomic ion homeostasis	1.98766	0.00591695	0.920295	4	Agt|Apoe|Gpr12|Grik2|Mt3|S100b|Trp53|Tcirg1|Slc40a1|Fis1|Kctd17|Hvcn1|Atp12a|Atp13a4|Tmem203|Slc39a12|Myh7b
GO:0099171	GO Biological Processes	presynaptic modulation of chemical synaptic transmission	4.30307	0.0060736	0.920295	47	Adora2b|Grik2|P2rx7|Cyth1|Chrm2
GO:0046851	GO Biological Processes	negative regulation of bone remodeling	7.87462	0.00614658	0.920295	8	P2rx7|Grem1|Ceacam1
GO:0006833	GO Biological Processes	water transport	7.87462	0.00614658	0.920295	15	Aqp4|Aqp9|Slc14a1
GO:0072207	GO Biological Processes	metanephric epithelium development	7.87462	0.00614658	0.920295	22	Hes5|Sox9|Wnt7b
GO:0034185	GO Molecular Functions	apolipoprotein binding	7.87462	0.00614658	0.920295	35	Abca1|Lpl|Pcsk9
GO:0002042	GO Biological Processes	cell migration involved in sprouting angiogenesis	7.87462	0.00614658	0.920295	48	Efnb2|Nr4a1|Grem1
GO:0009898	GO Cellular Components	cytoplasmic side of plasma membrane	2.71539	0.00628424	0.927387	29	Fyn|Gem|Gnb2|Gnb4|Cyth1|Rgs2|Litaf|Gng11|C2cd2l
GO:0032692	GO Biological Processes	negative regulation of interleukin-1 production	5.38436	0.00630283	0.927387	49	Aqp4|Hdac3|Ceacam1|Serpinb1a
GO:0070302	GO Biological Processes	regulation of stress-activated protein kinase signaling cascade	2.54842	0.0063222	0.927387	36	Egfr|Grik2|Hdac3|Ltbr|Gadd45b|Wnt7a|Wnt7b|Gps2|Inava|Aida
GO:2000628	GO Biological Processes	regulation of miRNA metabolic process	3.62052	0.00636022	0.927387	37	Klf5|Egfr|Sox9|Srebf1|Trp53|Zfp512b
GO:2000648	GO Biological Processes	positive regulation of stem cell proliferation	4.23367	0.00650546	0.942404	42	Fgfr2|Epcam|Prrx1|Sox9|Tial1
GO:0043534	GO Biological Processes	blood vessel endothelial cell migration	5.24975	0.00689983	0.988845	48	Efnb2|Nr4a1|Cxcl12|Grem1
GO:0099537	GO Biological Processes	trans-synaptic signaling	2.05604	0.00701574	0.988845	26	Gabra2|Gabrd|Grik2|Nr4a1|P2rx7|Tpbg|Wnt7a|Pdlim4|Syt10|Otof|Npas4|Chrm2|Rph3al|Begain|Insyn2a
GO:0048872	GO Biological Processes	homeostasis of number of cells	2.11805	0.00704849	0.988845	7	Slc25a5|Fadd|Gpam|Nos3|P2rx7|Septin4|Rps19|Rps24|Sox9|Tcirg1|Chst3|Slc40a1|Dock11|Dock10
GO:0051016	GO Biological Processes	barbed-end actin filament capping	7.49964	0.00707095	0.988845	33	Eps8|Scin|Vil1
GO:0030277	GO Biological Processes	maintenance of gastrointestinal epithelium	7.49964	0.00707095	0.988845	44	Muc13|Sox9|Inava
GO:0048663	GO Biological Processes	neuron fate commitment	3.53916	0.00709199	0.988845	19	Nkx6-2|Nkx2-2|Notch3|Prrx1|Sox9|Olig1
GO:0008610	GO Biological Processes	lipid biosynthetic process	1.86789	0.00714359	0.989853	50	Aldh1a1|Gpam|Hsd17b10|Hsd11b1|Hsd3b1|Fabp5|Lpl|P2rx7|Pex7|Scd1|Srebf1|Gal3st1|Elovl2|Fads2|Tafazzin|Sgms2|Acsbg1|Lpcat4|Abca8a
GO:0010038	GO Biological Processes	response to metal ion	2.18041	0.00733753	1	14	Ass1|Egfr|Jund|Kcnj10|Krt10|Mt3|P2rx7|Sod3|Tcirg1|Slc40a1|Syt10|Hvcn1|Atp12a
GO:0022613	GO Biological Processes	ribonucleoprotein complex biogenesis	1.99043	0.00736379	1	1	Rplp0|Rpsa|Rps15|Rps19|Rps24|Rps5|Rps8|Rps11|Rsrp1|Lsm4|Snrpf|Rps25|Rps9|Celf3|Wdr18|Prpf39
GO:0019755	GO Biological Processes	one-carbon compound transport	5.12171	0.00753304	1	15	Aqp4|Aqp9|Car12|Slc14a1
GO:0070849	GO Biological Processes	response to epidermal growth factor	5.12171	0.00753304	1	37	Eef1a1|Egfr|Sox9|Vil1
GO:0070717	GO Molecular Functions	poly-purine tract binding	5.12171	0.00753304	1	51	Rbpms|Hnrnpdl|Mcrs1|Pabpn1
GO:0003018	GO Biological Processes	vascular process in circulatory system	2.35703	0.00758668	1	13	Acta2|Adora2b|Agt|Apoe|Cldn5|Egfr|Nos3|Rgs2|Sod3|Ceacam1|Pde3a
GO:0055082	GO Biological Processes	intracellular chemical homeostasis	1.81967	0.00773002	1	4	Agt|Apoe|Aqp4|Rack1|Gpr12|Grik2|Mt3|S100b|Trp53|Wnt7b|Tcirg1|Slc40a1|Fis1|Kctd17|Hvcn1|Atp12a|Atp13a4|Tmem203|Slc39a12|Myh7b
GO:0015318	GO Molecular Functions	inorganic molecular entity transmembrane transporter activity	1.76059	0.00776115	1	52	Slc25a5|Aqp4|Gabra2|Gabrd|Grik2|Kcnj10|Ucp3|Slc40a1|Aqp9|Kcne1l|Slc25a11|Hvcn1|Ano1|Slc14a1|Ttyh2|Atp12a|Tspoap1|Mmgt2|Nipal2|Atp13a4|Ano2|Slc39a12
GO:0031346	GO Biological Processes	positive regulation of cell projection organization	1.93173	0.0077668	1	20	Agt|Apoe|Rnd2|Eps8|Fyn|Itga6|P2rx7|Rgs2|Cxcl12|Serpine2|Vil1|Kctd17|Dock11|Plxnb3|Rgma|Cdc42ep3|Myo3b
GO:0014015	GO Biological Processes	positive regulation of gliogenesis	3.46137	0.0078828	1	19	Aspa|Egfr|Nkx6-2|Nkx2-2|Serpine2|Il33
GO:0048709	GO Biological Processes	oligodendrocyte differentiation	3.46137	0.0078828	1	19	Nkx6-2|Hes5|Kcnj10|Nkx2-2|Sox9|Olig1
GO:0042311	GO Biological Processes	vasodilation	4.03827	0.00792948	1	13	Adora2b|Agt|Apoe|Egfr|Rgs2
GO:0030282	GO Biological Processes	bone mineralization	4.03827	0.00792948	1	31	Alpl|Fgfr2|Pthlh|Sox9|Aspn
GO:0060438	GO Biological Processes	trachea development	7.15875	0.00807329	1	22	Sox9|Wnt7b|Ano1
GO:0072079	GO Biological Processes	nephron tubule formation	7.15875	0.00807329	1	22	Hes5|Sox9|Grem1
GO:0005769	GO Cellular Components	early endosome	2.08205	0.00813361	1	53	Apoe|Rnd2|Ctss|Egfr|Myo1b|Pdlim4|Litaf|Pcsk9|Mlc1|Mmgt2|Atp13a4|Wdfy2|Pla2g4e|Entrep1
GO:0019903	GO Molecular Functions	protein phosphatase binding	2.58184	0.00862652	1	54	Akap1|Egfr|Rack1|Trp53|Ceacam1|Pdlim4|Ppp1r3c|Adissp|Ppp1r3e
GO:0007269	GO Biological Processes	neurotransmitter secretion	3.38694	0.00873517	1	26	Nr4a1|P2rx7|Wnt7a|Syt10|Otof|Rph3al
GO:0099643	GO Biological Processes	signal release from synapse	3.38694	0.00873517	1	26	Nr4a1|P2rx7|Wnt7a|Syt10|Otof|Rph3al
GO:0046394	GO Biological Processes	carboxylic acid biosynthetic process	2.30989	0.00875864	1	50	Aldh1a1|Ass1|Hsd17b10|Lpl|Scd1|Uros|Elovl2|Fads2|Acsbg1|Psat1|Phgdh
GO:0009725	GO Biological Processes	response to hormone	1.73937	0.00886686	1	30	Adora2b|Agt|Alpl|Ass1|Gpam|Nr4a1|Hsd3b1|Inhbb|Mt3|Nos3|Srsf5|Srebf1|Wnt7a|Ceacam1|Pdk4|Carm1|Rarres2|Acsbg1|Pcsk9|Timp4|Npas4|Rerg
GO:0032652	GO Biological Processes	regulation of interleukin-1 production	3.01215	0.00890634	1	49	Aqp4|Hdac3|Lpl|P2rx7|Ceacam1|Serpinb1a|Inava
GO:0043394	GO Molecular Functions	proteoglycan binding	4.88349	0.00891154	1	35	Apoe|Ctss|Lpl|Grem1
GO:0043408	GO Biological Processes	regulation of MAPK cascade	1.68893	0.00905995	1	36	Acta2|Agt|Apoe|Chil1|Egfr|Fgfr2|Gpr37|Grik2|Hdac3|Ltbr|Mt3|Gadd45b|P2rx7|Rgs2|Cxcl12|Tpbg|Wnt7a|Wnt7b|Ceacam1|Gps2|Dusp26|Inava|Peli2|Aida
GO:0071398	GO Biological Processes	cellular response to fatty acid	6.8475	0.009155	1	18	Id3|Lpl|Pdk4
GO:0090190	GO Biological Processes	positive regulation of branching involved in ureteric bud morphogenesis	6.8475	0.009155	1	22	Agt|Sox9|Grem1
GO:0060571	GO Biological Processes	morphogenesis of an epithelial fold	6.8475	0.009155	1	31	Egfr|Fgfr2|Pthlh
GO:0051043	GO Biological Processes	regulation of membrane protein ectodomain proteolysis	6.8475	0.009155	1	55	Apoe|Timp4|Rgma
GO:0031406	GO Molecular Functions	carboxylic acid binding	2.40814	0.00924664	1	56	Alb|Ass1|Dmbt1|Ddc|Id3|Fabp5|Nos3|Uros|P4htm|P4ha3
GO:0140694	GO Biological Processes	non-membrane-bounded organelle assembly	2.1129	0.0094082	1	1	Rplp0|Grb7|Hdac3|Krt8|Rpsa|Rps15|Rps19|Rps5|Tnnt3|Vil1|Lsm4|Rps25|Bin2
GO:0016053	GO Biological Processes	organic acid biosynthetic process	2.2825	0.00952626	1	50	Aldh1a1|Ass1|Hsd17b10|Lpl|Scd1|Uros|Elovl2|Fads2|Acsbg1|Psat1|Phgdh
GO:0006874	GO Biological Processes	intracellular calcium ion homeostasis	2.39715	0.00953041	1	4	Apoe|Gpr12|Grik2|S100b|Tcirg1|Fis1|Kctd17|Atp13a4|Tmem203|Myh7b
GO:0006112	GO Biological Processes	energy reserve metabolic process	3.86011	0.00955667	1	57	Mt3|S100b|Ppp1r3c|Ppp1r1a|Ppp1r3e
GO:0010874	GO Biological Processes	regulation of cholesterol efflux	4.7725	0.00965848	1	35	Abca1|Apoe|Gps2|Abca8a
