# Supplementary material for: Transcriptomic dysregulation and autistic-like behaviors in Kmt2c haploinsufficient mice rescued by an LSD1 inhibitor
Source: Mol Psychiatry. 2024 Mar 26;29(9):2888–904. doi: 10.1038/s41380-024-02479-8 (PMC11420081; doi:10.1038/s41380-024-02479-8)
Supplement: Supplementary file 5 — Supplementary Table 3 [file 41380_2024_2479_MOESM5_ESM.xlsx]

## Sheet: S3a. 0_RG1
Supplementary Table 3a. Genes differentially expressed in the cluster0: RG1 of the Kmt2c+/fs mice
Gene name	Uncorrected P	avg_log2FC	pct.1	pct.2	BH-corrected P	Bonferroni corrected P	Mouse ENSGID	Humanized ENSGID
Gabra2	5.47608e-14	-0.287273	0.347	0.544	1.19661e-10	1.51534e-09	ENSMUSG00000000560	ENSG00000151834
Gatm	5.93208e-12	-0.298485	0.892	0.913	1.07906e-08	1.64153e-07	ENSMUSG00000027199	ENSG00000171766
Ttpa	9.83061e-11	-0.274289	0.619	0.705	1.5332e-07	2.72033e-06	ENSMUSG00000073988	ENSG00000137561
Selenop	3.85341e-10	-0.349424	0.873	0.932	5.25429e-07	1.06632e-05	ENSMUSG00000064373	ENSG00000250722
Rnd1	1.3742e-09	-0.116248	0.141	0.286	1.66706e-06	3.80268e-05	ENSMUSG00000054855	ENSG00000172602
Arf5	2.15106e-09	-0.19988	0.979	0.986	2.34737e-06	5.95242e-05	ENSMUSG00000020440	ENSG00000004059
Fam163a	2.59361e-09	-0.164605	0.109	0.232	2.57069e-06	7.17705e-05	ENSMUSG00000015484	ENSG00000143340
Slc39a8	5.11646e-09	-0.141904	0.217	0.367	4.65835e-06	0.000141583	ENSMUSG00000053897	ENSG00000138821
Pid1	5.94298e-09	-0.189616	0.547	0.679	4.98869e-06	0.000164454	ENSMUSG00000045658	ENSG00000153823
Arxes2	8.89929e-09	-0.226517	0.929	0.936	6.94073e-06	0.000246261	ENSMUSG00000048040	#N/A
Azin1	1.02981e-08	-0.183895	0.977	0.981	7.49703e-06	0.000284969	ENSMUSG00000037458	ENSG00000155096
Pls1	1.11221e-08	-0.218153	0.281	0.414	7.57436e-06	0.00030777	ENSMUSG00000049493	ENSG00000120756
Crot	1.91105e-08	-0.21928	0.912	0.919	1.22667e-05	0.000528825	ENSMUSG00000003623	ENSG00000005469
Fbln2	2.12935e-08	0.215184	0.728	0.594	1.29157e-05	0.000589234	ENSMUSG00000064080	ENSG00000163520
Hspa8	2.35925e-08	0.206568	0.989	0.972	1.3557e-05	0.000652852	ENSMUSG00000015656	ENSG00000109971
Msi2	2.63717e-08	0.203952	0.977	0.962	1.43963e-05	0.000729759	ENSMUSG00000069769	ENSG00000153944
Cadm2	3.35798e-08	-0.210088	0.936	0.965	1.74688e-05	0.000929221	ENSMUSG00000064115	ENSG00000175161
Ctsb	4.0916e-08	-0.155501	0.997	0.998	2.02976e-05	0.00113223	ENSMUSG00000021939	ENSG00000164733
Malat1	4.71922e-08	-0.403814	0.987	0.977	2.24056e-05	0.0013059	#N/A	#N/A
Grm5	5.0551e-08	0.284219	0.926	0.88	2.29965e-05	0.00139885	ENSMUSG00000049583	ENSG00000168959
Kcnip1	5.84262e-08	-0.148211	0.108	0.22	2.55044e-05	0.00161677	ENSMUSG00000053519	ENSG00000182132
Slc25a5	6.23003e-08	-0.174451	0.997	1	2.61612e-05	0.00172397	ENSMUSG00000016319	ENSG00000005022
Fam107b	7.61768e-08	-0.167343	0.723	0.795	3.0813e-05	0.00210796	ENSMUSG00000026655	ENSG00000065809
Pabpc1	9.75654e-08	-0.205253	0.918	0.934	3.8057e-05	0.00269983	ENSMUSG00000022283	ENSG00000070756
Fgf13	1.03061e-07	-0.183088	0.516	0.633	3.87777e-05	0.00285191	ENSMUSG00000031137	ENSG00000129682
Masp1	1.28936e-07	-0.163462	0.486	0.615	4.69474e-05	0.00356791	ENSMUSG00000022887	ENSG00000127241
Sez6l	1.41319e-07	0.399781	0.699	0.563	4.97716e-05	0.00391059	ENSMUSG00000058153	ENSG00000100095
Rn18s	1.48634e-07	-0.404724	0.936	0.95	5.08369e-05	0.004113	#N/A	#N/A
Pdk1	1.5723e-07	-0.159227	0.375	0.503	5.19432e-05	0.00435087	ENSMUSG00000006494	ENSG00000152256
Vit	2.70581e-07	-0.203216	0.688	0.785	8.70229e-05	0.00748753	ENSMUSG00000024076	ENSG00000205221
Pcdh8	3.80086e-07	-0.15919	0.211	0.333	0.000115246	0.0105177	ENSMUSG00000036422	ENSG00000136099
Tmsb4x	4.63915e-07	-0.191253	1	1	0.000135038	0.0128375	ENSMUSG00000049775	ENSG00000154620
Spag9	4.69818e-07	-0.130332	0.998	0.99	0.000135038	0.0130008	ENSMUSG00000020859	ENSG00000008294
Serpina3n	5.28291e-07	-0.198078	0.182	0.302	0.000147813	0.0146189	ENSMUSG00000021091	#N/A
Ptma	6.59763e-07	0.211276	0.934	0.891	0.000180082	0.018257	ENSMUSG00000026238	#N/A
Cldn10	7.20688e-07	-0.231256	0.891	0.912	0.000191997	0.0199429	ENSMUSG00000022132	ENSG00000134873
P4ha3	9.01502e-07	-0.208783	0.503	0.612	0.000234477	0.0249464	ENSMUSG00000051048	ENSG00000149380
Acat2	9.4427e-07	-0.20665	0.929	0.945	0.000239688	0.0261298	ENSMUSG00000023832	ENSG00000120437
H2-K1	1.05699e-06	0.173055	0.696	0.582	0.000259246	0.0292489	ENSMUSG00000061232	#N/A
Ndufb4	1.07925e-06	0.147437	0.6	0.494	0.000259246	0.0298651	ENSMUSG00000022820	ENSG00000065518
Mmd2	1.09226e-06	0.110938	1	1	0.000259246	0.0302251	ENSMUSG00000039533	ENSG00000136297
Htra3	1.17613e-06	-0.141157	0.322	0.437	0.000268066	0.032546	ENSMUSG00000029096	ENSG00000170801
Slc39a12	1.17702e-06	-0.231684	0.585	0.69	0.000268066	0.0325706	ENSMUSG00000036949	ENSG00000148482
Gstm1	1.20308e-06	0.195966	1	1	0.000268066	0.0332915	ENSMUSG00000058135	ENSG00000134184
Rpl39	1.37757e-06	0.166778	0.981	0.964	0.000300806	0.0381201	ENSMUSG00000079641	ENSG00000198918
Kcna6	1.41619e-06	-0.149598	0.371	0.484	0.000303991	0.0391888	ENSMUSG00000038077	ENSG00000151079
Ldhb	1.48136e-06	-0.155191	0.998	0.997	0.000310522	0.0409923	ENSMUSG00000030246	ENSG00000111716
Klhl7	1.50739e-06	0.1369	0.852	0.768	0.000310522	0.0417125	ENSMUSG00000028986	ENSG00000122550
Il18	1.74406e-06	-0.199782	0.963	0.971	0.000351802	0.0482618	ENSMUSG00000039217	ENSG00000150782
Glrx	1.92756e-06	-0.158511	0.651	0.738	0.000383088	0.0533394	ENSMUSG00000021591	ENSG00000173221
Srgap3	1.99579e-06	0.146318	0.921	0.87	0.000383088	0.0552274	ENSMUSG00000030257	ENSG00000196220
Atp1b1	1.99685e-06	-0.217937	0.937	0.967	0.000383088	0.0552567	ENSMUSG00000026576	ENSG00000143153
Aff4	2.03633e-06	0.123116	0.931	0.887	0.000383322	0.0563493	ENSMUSG00000049470	ENSG00000072364
Slc4a4	2.79e-06	0.195812	0.995	1	0.000516292	0.0772049	ENSMUSG00000060961	ENSG00000080493
Prrx1	3.01573e-06	-0.168046	0.791	0.851	0.000549539	0.0834514	ENSMUSG00000026586	ENSG00000116132
Tsc22d4	3.23735e-06	0.132586	0.998	0.997	0.000572315	0.0895839	ENSMUSG00000029723	ENSG00000166925
Cth	3.24902e-06	-0.156374	0.495	0.607	0.000572315	0.0899069	ENSMUSG00000028179	ENSG00000116761
Dkk3	5.54125e-06	-0.220421	0.905	0.931	0.000960091	0.153337	ENSMUSG00000030772	ENSG00000050165
Serpinb1a	6.62993e-06	-0.061425	0.045	0.116	0.00113102	0.183464	ENSMUSG00000044734	#N/A
Rab31	7.39794e-06	-0.145136	0.976	0.986	0.00124297	0.204716	ENSMUSG00000056515	ENSG00000168461
Vhl	8.01878e-06	-0.163707	0.883	0.919	0.0013267	0.221896	ENSMUSG00000033933	ENSG00000134086
Pla2g7	8.77847e-06	0.271208	0.986	0.979	0.00141183	0.242918	ENSMUSG00000023913	ENSG00000146070
Sulf2	8.79323e-06	0.378792	0.54	0.432	0.00141183	0.243326	ENSMUSG00000006800	ENSG00000196562
Lrrn1	1.05264e-05	0.219099	0.695	0.605	0.00166561	0.291288	ENSMUSG00000034648	ENSG00000175928
Cd81	1.1026e-05	0.142064	1	1	0.00171974	0.305111	ENSMUSG00000037706	ENSG00000110651
Chl1	1.14637e-05	-0.166369	0.748	0.835	0.00176841	0.317224	ENSMUSG00000030077	ENSG00000134121
Psph	1.17542e-05	-0.139866	0.977	0.976	0.00178934	0.325262	ENSMUSG00000029446	ENSG00000146733
Pon2	1.24083e-05	-0.172039	0.963	0.974	0.00180479	0.343362	ENSMUSG00000032667	ENSG00000105854
Wls	1.24651e-05	0.183398	0.429	0.314	0.00180479	0.344935	ENSMUSG00000028173	ENSG00000116729
Ntrk2	1.24979e-05	0.201976	1	0.99	0.00180479	0.345842	ENSMUSG00000055254	ENSG00000148053
Mrfap1	1.25631e-05	0.133924	0.969	0.955	0.00180479	0.347646	ENSMUSG00000055302	ENSG00000179010
Gm47283	1.27529e-05	0.152413	0.481	0.364	0.00181302	0.352899	#N/A	#N/A
Ptchd4	1.29878e-05	-0.123256	0.211	0.314	0.00181302	0.359397	ENSMUSG00000042256	ENSG00000244694
Rnf13	1.31186e-05	0.131358	0.965	0.95	0.00181302	0.363018	ENSMUSG00000036503	ENSG00000082996
Fmo1	1.39641e-05	-0.191974	0.929	0.965	0.00191065	0.386414	ENSMUSG00000040181	ENSG00000010932
Mid1	1.45863e-05	0.0644624	0.109	0.043	0.00196609	0.403633	ENSMUSG00000035299	ENSG00000101871
Tmem229a	1.50137e-05	-0.184144	0.926	0.939	0.0019972	0.41546	ENSMUSG00000048022	ENSG00000234224
Rpl13	1.54213e-05	0.150243	0.714	0.617	0.0020124	0.426738	ENSMUSG00000000740	ENSG00000167526
Lifr	1.54828e-05	0.186789	0.781	0.702	0.0020124	0.42844	ENSMUSG00000054263	ENSG00000113594
Klhl5	1.66761e-05	-0.139544	0.984	0.979	0.00214507	0.46146	ENSMUSG00000054920	ENSG00000109790
Gm26604	1.72813e-05	-0.0823961	0.096	0.18	0.0021963	0.478207	#N/A	#N/A
Phpt1	1.7584e-05	0.142564	0.852	0.794	0.00220669	0.486585	ENSMUSG00000036504	ENSG00000054148
Pdzph1	1.90499e-05	-0.181474	0.45	0.548	0.00232917	0.52715	ENSMUSG00000024227	#N/A
Elovl2	1.90664e-05	-0.177068	0.69	0.761	0.00232917	0.527606	ENSMUSG00000021364	ENSG00000197977
Fabp7	1.9208e-05	-0.120723	1	1	0.00232917	0.531524	ENSMUSG00000019874	ENSG00000164434
Car3	2.19448e-05	-0.103504	0.095	0.177	0.00263289	0.607255	ENSMUSG00000027559	ENSG00000164879
A930017M01Rik	2.55638e-05	-0.0720429	0.101	0.184	0.00303805	0.707402	#N/A	#N/A
Mir703	2.79043e-05	0.17844	0.918	0.854	0.0032754	0.772168	#N/A	#N/A
Aldh6a1	2.93492e-05	0.136114	0.965	0.958	0.00340888	0.812152	ENSMUSG00000021238	ENSG00000119711
Ppp1cb	3.03697e-05	0.122838	0.982	0.979	0.00347898	0.84039	ENSMUSG00000014956	ENSG00000213639
Ttr	3.059e-05	0.02474	0.092	0.177	0.00347898	0.846488	ENSMUSG00000061808	ENSG00000118271
S100b	3.22299e-05	-0.144419	0.297	0.414	0.00362433	0.891866	ENSMUSG00000033208	ENSG00000160307
Adgrl3	3.41275e-05	0.16341	0.841	0.778	0.00379373	0.944376	ENSMUSG00000037605	ENSG00000150471
Tlcd4	3.4416e-05	-0.123541	0.463	0.572	0.00379373	0.952359	ENSMUSG00000028132	ENSG00000152078
Arpp21	3.51896e-05	-0.130614	0.241	0.343	0.00384314	0.973767	ENSMUSG00000032503	ENSG00000172995
Plpp3	3.65514e-05	0.165371	1	1	0.00395117	1	ENSMUSG00000028517	ENSG00000162407
Acot1	4.2163e-05	-0.151938	0.994	1	0.00450242	1	ENSMUSG00000072949	ENSG00000184227
Pamr1	4.24757e-05	0.111082	0.381	0.26	0.00450242	1	ENSMUSG00000027188	ENSG00000149090
Sdhd	4.45828e-05	-0.14818	0.902	0.919	0.00468214	1	ENSMUSG00000000171	ENSG00000204370
Sfrp1	4.55074e-05	-0.307606	0.551	0.638	0.00469822	1	ENSMUSG00000031548	ENSG00000104332
App	4.56138e-05	0.137255	0.986	0.974	0.00469822	1	ENSMUSG00000022892	ENSG00000142192
Cadm4	4.71123e-05	-0.167718	0.669	0.719	0.00480596	1	ENSMUSG00000054793	ENSG00000105767
Sv2a	4.75743e-05	0.104101	0.33	0.227	0.00480941	1	ENSMUSG00000038486	ENSG00000159164
Gsta4	5.12922e-05	0.137891	0.706	0.605	0.00513146	1	ENSMUSG00000032348	#N/A
Fgf1	5.16587e-05	-0.143199	0.569	0.657	0.00513146	1	ENSMUSG00000036585	ENSG00000113578
Phkg1	5.41327e-05	-0.158079	0.249	0.336	0.0053213	1	ENSMUSG00000025537	ENSG00000164776
Ablim1	5.4647e-05	-0.089724	0.191	0.284	0.00532711	1	ENSMUSG00000025085	ENSG00000099204
Pcdh19	5.54254e-05	-0.14069	0.371	0.468	0.00535272	1	ENSMUSG00000051323	ENSG00000165194
Dpysl4	6.48959e-05	0.1324	0.641	0.541	0.00619746	1	ENSMUSG00000025478	ENSG00000151640
Rnf144b	6.55551e-05	-0.0517625	0.071	0.142	0.00619746	1	ENSMUSG00000038068	ENSG00000137393
Itm2c	6.58459e-05	0.14567	0.982	0.977	0.00619746	1	ENSMUSG00000026223	ENSG00000135916
Tmco1	6.82902e-05	0.127597	0.905	0.893	0.00637258	1	ENSMUSG00000052428	ENSG00000143183
B3galnt1	6.96198e-05	0.0729286	0.227	0.139	0.00639613	1	ENSMUSG00000043300	ENSG00000169255
Cmbl	7.01073e-05	-0.085119	0.125	0.211	0.00639613	1	ENSMUSG00000022235	ENSG00000164237
Acsbg1	7.03464e-05	-0.138747	0.995	0.998	0.00639613	1	ENSMUSG00000032281	ENSG00000103740
Galnt16	7.45578e-05	0.204133	0.793	0.702	0.00672746	1	ENSMUSG00000021130	ENSG00000100626
Lzts1	7.66957e-05	-0.0901367	0.172	0.26	0.00682691	1	ENSMUSG00000036306	ENSG00000061337
Slc27a1	7.69106e-05	0.121018	0.998	0.998	0.00682691	1	ENSMUSG00000031808	ENSG00000130304
Loxl1	7.94128e-05	-0.187116	0.336	0.428	0.00699104	1	ENSMUSG00000032334	ENSG00000129038
Pdgfrb	8.2262e-05	-0.159762	0.452	0.541	0.00718841	1	ENSMUSG00000024620	ENSG00000113721
Lhx2	8.35356e-05	-0.162995	0.867	0.927	0.00723534	1	ENSMUSG00000000247	ENSG00000106689
Kif1a	8.61399e-05	-0.15583	0.942	0.967	0.00738958	1	ENSMUSG00000014602	ENSG00000130294
Snx10	8.67778e-05	0.103549	0.674	0.553	0.00738958	1	ENSMUSG00000038301	ENSG00000086300
Abhd2	8.73105e-05	0.123728	0.743	0.622	0.00738958	1	ENSMUSG00000039202	ENSG00000140526
Tpbg	9.95519e-05	-0.192128	0.666	0.737	0.00830101	1	ENSMUSG00000035274	ENSG00000146242
Cog5	0.000102935	0.116296	0.506	0.425	0.00851397	1	ENSMUSG00000035933	ENSG00000164597
Lix1	0.000106733	-0.150743	0.441	0.532	0.00878365	1	ENSMUSG00000047786	ENSG00000145721
Lfng	0.000110984	0.184777	0.912	0.837	0.00904271	1	ENSMUSG00000029570	ENSG00000106003
Slc7a2	0.000114942	-0.129159	0.834	0.905	0.00930052	1	ENSMUSG00000031596	ENSG00000003989
Fut8	0.000124171	0.164705	0.878	0.832	0.00996837	1	ENSMUSG00000021065	ENSG00000033170
Aig1	0.000135665	0.122638	0.588	0.492	0.010756	1	ENSMUSG00000019806	ENSG00000146416
Zfp638	0.000135952	0.117287	0.781	0.697	0.010756	1	ENSMUSG00000030016	ENSG00000075292
Fam171b	0.000138901	-0.129039	0.979	0.986	0.010918	1	ENSMUSG00000048388	ENSG00000144369
Col9a2	0.000144827	0.0574097	0.121	0.057	0.0112944	1	ENSMUSG00000028626	ENSG00000049089
Mpp1	0.000146008	0.0765702	0.312	0.218	0.0113058	1	ENSMUSG00000031402	ENSG00000130830
Dapp1	0.000149006	-0.128131	0.511	0.615	0.0114562	1	ENSMUSG00000028159	ENSG00000070190
Add3	0.000153405	-0.174689	0.865	0.879	0.0116815	1	ENSMUSG00000025026	ENSG00000148700
Mkln1	0.000164179	0.137101	0.902	0.867	0.0124243	1	ENSMUSG00000025609	ENSG00000128585
Cacna1h	0.000165005	0.0920129	0.328	0.224	0.0124243	1	ENSMUSG00000024112	ENSG00000196557
Slc43a2	0.000175542	0.101467	0.365	0.267	0.0131272	1	ENSMUSG00000038178	ENSG00000167703
Rnh1	0.000176917	0.119153	0.796	0.711	0.0131316	1	ENSMUSG00000038650	ENSG00000023191
Hsd17b11	0.000178007	0.116725	0.627	0.537	0.0131316	1	ENSMUSG00000029311	ENSG00000198189
Cyp1b1	0.000181851	-0.10131	0.227	0.322	0.0133252	1	ENSMUSG00000024087	ENSG00000138061
Cavin3	0.000185147	-0.142735	0.894	0.934	0.0134655	1	ENSMUSG00000037060	ENSG00000170955
Inafm1	0.000189701	0.0974474	0.412	0.308	0.0137163	1	ENSMUSG00000091811	ENSG00000257704
C2	0.000193908	-0.0594522	0.055	0.113	0.0139282	1	ENSMUSG00000024371	ENSG00000166278
Cnr1	0.000206243	-0.147477	0.32	0.414	0.0147001	1	ENSMUSG00000044288	ENSG00000118432
Adam10	0.000210387	0.109793	0.899	0.856	0.01477	1	ENSMUSG00000054693	ENSG00000137845
Rc3h2	0.000211038	0.126495	0.863	0.785	0.01477	1	ENSMUSG00000075376	ENSG00000056586
Sfxn1	0.000211411	-0.145606	0.924	0.938	0.01477	1	ENSMUSG00000021474	ENSG00000164466
Ccni	0.000215752	-0.113405	0.963	0.977	0.014995	1	ENSMUSG00000063015	ENSG00000118816
Rgs17	0.000216642	-0.125301	0.227	0.315	0.014995	1	ENSMUSG00000019775	ENSG00000091844
Rhcg	0.000228558	0.189956	0.595	0.513	0.0156943	1	ENSMUSG00000030549	ENSG00000140519
Hsd11b1	0.00023182	-0.115277	0.183	0.272	0.0158188	1	ENSMUSG00000016194	ENSG00000117594
Nrxn1	0.000236779	0.143506	1	0.995	0.0160569	1	ENSMUSG00000024109	ENSG00000179915
Fbxl4	0.000246461	0.0738412	0.415	0.314	0.0164492	1	ENSMUSG00000040410	ENSG00000112234
Pcx	0.000246796	0.136326	0.973	0.934	0.0164492	1	ENSMUSG00000024892	ENSG00000173599
Paip1	0.000248416	0.0945571	0.506	0.402	0.0164492	1	ENSMUSG00000025451	ENSG00000172239
Cntnap5b	0.000250933	-0.0617955	0.103	0.175	0.0164492	1	ENSMUSG00000067028	#N/A
Tspan5	0.000251424	0.175229	0.887	0.842	0.0164492	1	ENSMUSG00000028152	ENSG00000168785
Clybl	0.000251604	-0.0929992	0.441	0.529	0.0164492	1	ENSMUSG00000025545	ENSG00000125246
Mir124-2hg	0.000254566	-0.0932735	0.24	0.331	0.0165438	1	#N/A	#N/A
Rundc3a	0.000261961	0.13297	0.812	0.785	0.0169189	1	ENSMUSG00000006575	ENSG00000108309
Parvb	0.000264616	0.173728	0.566	0.47	0.0169189	1	ENSMUSG00000022438	ENSG00000188677
Epha5	0.000264988	0.229347	0.802	0.759	0.0169189	1	ENSMUSG00000029245	ENSG00000145242
Fam241a	0.000268348	-0.113013	0.244	0.326	0.0170339	1	ENSMUSG00000050549	ENSG00000174749
Hivep2	0.000281748	0.0785001	0.381	0.282	0.0177381	1	ENSMUSG00000015501	ENSG00000010818
Tubb2a	0.000282692	0.186283	0.995	0.991	0.0177381	1	ENSMUSG00000058672	ENSG00000137267
2310022B05Rik	0.000286765	0.193102	0.974	0.96	0.0178734	1	ENSMUSG00000031983	ENSG00000119280
Gm17066	0.000289409	0.10955	0.72	0.648	0.0178734	1	#N/A	#N/A
Gria4	0.00028976	0.0608544	0.158	0.088	0.0178734	1	ENSMUSG00000025892	ENSG00000152578
St6gal2	0.000294978	-0.113106	0.495	0.588	0.0180931	1	ENSMUSG00000024172	ENSG00000144057
Tcf7l2	0.000298789	0.140848	0.828	0.745	0.0182245	1	ENSMUSG00000024985	ENSG00000148737
Srsf5	0.000326526	0.110676	0.986	0.971	0.0198056	1	ENSMUSG00000021134	ENSG00000100650
Lonrf2	0.000329772	0.0932568	0.4	0.303	0.0198564	1	ENSMUSG00000048814	ENSG00000170500
Emid1	0.00033092	-0.156782	0.715	0.782	0.0198564	1	ENSMUSG00000034164	ENSG00000186998
Ddx3y	0.000347889	0.142049	0.809	0.756	0.0207555	1	ENSMUSG00000069045	ENSG00000067048
Slc25a12	0.000356888	0.114137	0.661	0.556	0.0211766	1	ENSMUSG00000027010	ENSG00000115840
Dstn	0.000370461	-0.110142	0.775	0.801	0.0218632	1	ENSMUSG00000015932	ENSG00000125868
Shisa9	0.000383061	0.170047	0.809	0.747	0.0224853	1	ENSMUSG00000022494	ENSG00000237515
Cxcl14	0.000389576	-0.157638	0.825	0.886	0.0227702	1	ENSMUSG00000021508	ENSG00000145824
Bcl2	0.000394631	0.155326	0.953	0.919	0.0228256	1	ENSMUSG00000057329	ENSG00000171791
Gabbr2	0.00039513	0.262357	0.609	0.52	0.0228256	1	ENSMUSG00000039809	ENSG00000136928
G530011O06Rik	0.000401603	0.0605257	0.113	0.055	0.0230774	1	#N/A	#N/A
Accs	0.000411271	0.074428	0.296	0.208	0.0235092	1	ENSMUSG00000040272	ENSG00000110455
Rnf180	0.000420855	-0.130338	0.953	0.96	0.02394	1	ENSMUSG00000021720	ENSG00000164197
Camk2n1	0.000426136	-0.120999	0.842	0.877	0.0239961	1	ENSMUSG00000046447	ENSG00000162545
Cyp20a1	0.000426383	0.123689	0.855	0.78	0.0239961	1	ENSMUSG00000049439	ENSG00000119004
Ctnnbip1	0.000429085	-0.179942	0.902	0.932	0.0240196	1	ENSMUSG00000028988	ENSG00000178585
Gm715	0.000440217	-0.106716	0.511	0.589	0.0245219	1	#N/A	#N/A
Atn1	0.000447531	0.0929766	0.844	0.78	0.0247112	1	ENSMUSG00000004263	ENSG00000111676
Tmem186	0.000448143	0.0730923	0.32	0.231	0.0247112	1	ENSMUSG00000043140	ENSG00000184857
Gng2	0.000457444	-0.122692	0.397	0.471	0.025073	1	ENSMUSG00000043004	ENSG00000186469
Sparcl1	0.000465317	0.204862	0.99	0.988	0.0254017	1	ENSMUSG00000029309	ENSG00000152583
Myl12b	0.000469565	0.0844557	0.395	0.302	0.025506	1	ENSMUSG00000034868	#N/A
Trip12	0.000476977	0.106592	0.902	0.867	0.025741	1	ENSMUSG00000026219	ENSG00000153827
Ddx5	0.000478607	0.101404	1	0.998	0.025741	1	ENSMUSG00000020719	ENSG00000108654
Tspan11	0.000489129	-0.047905	0.119	0.192	0.026178	1	ENSMUSG00000030351	ENSG00000110900
Golga5	0.000496584	0.104272	0.574	0.485	0.0264473	1	ENSMUSG00000021192	ENSG00000066455
Scrg1	0.000510716	-0.157476	0.743	0.806	0.027083	1	ENSMUSG00000031610	ENSG00000164106
Scaf11	0.000519015	0.0922037	0.789	0.702	0.0273472	1	ENSMUSG00000033228	ENSG00000139218
Paqr6	0.000520995	-0.0616264	0.113	0.185	0.0273472	1	ENSMUSG00000041423	ENSG00000160781
Rnf182	0.00052731	-0.127385	0.622	0.69	0.0275301	1	ENSMUSG00000044164	ENSG00000180537
Mt3	0.000538365	-0.119851	1	1	0.0279709	1	ENSMUSG00000031760	#N/A
Slc25a25	0.000541148	0.0950801	0.619	0.522	0.0280012	1	ENSMUSG00000026819	ENSG00000148339
Fndc3a	0.000563659	0.112095	0.685	0.588	0.0289192	1	ENSMUSG00000033487	ENSG00000102531
Gm38365	0.000564187	0.0430946	0.148	0.083	0.0289192	1	#N/A	#N/A
Nudt10	0.000574119	0.0909341	0.391	0.298	0.0292908	1	ENSMUSG00000073293	#N/A
Spring1	0.000578758	0.0612099	0.381	0.277	0.0293901	1	#N/A	#N/A
Cbarp	0.000598447	0.0856795	0.592	0.485	0.0302493	1	ENSMUSG00000035640	ENSG00000099625
Cables1	0.000608033	0.0802612	0.24	0.163	0.0304532	1	ENSMUSG00000040957	ENSG00000134508
Atp6v1a	0.00060806	0.110139	0.879	0.849	0.0304532	1	ENSMUSG00000052459	ENSG00000114573
Ndp	0.000614527	-0.116068	0.643	0.728	0.0306366	1	ENSMUSG00000040138	ENSG00000124479
Mir99ahg	0.00063903	0.157578	0.977	0.953	0.0316704	1	#N/A	#N/A
S100a6	0.000641066	0.170063	0.791	0.728	0.0316704	1	ENSMUSG00000001025	ENSG00000197956
Cxadr	0.000653387	-0.0560204	0.113	0.182	0.0321337	1	ENSMUSG00000022865	ENSG00000154639
H2aw	0.000658718	0.0990815	0.453	0.367	0.0322506	1	ENSMUSG00000078851	ENSG00000181218
Gprc5b	0.000666997	-0.113813	0.704	0.775	0.0325101	1	ENSMUSG00000008734	ENSG00000167191
Pebp1	0.000680181	0.119563	0.895	0.851	0.0330054	1	ENSMUSG00000032959	#N/A
Gli1	0.00068832	0.0954256	0.265	0.185	0.0332526	1	ENSMUSG00000025407	ENSG00000111087
Tm7sf3	0.000698292	0.11806	0.807	0.744	0.0334906	1	ENSMUSG00000040234	ENSG00000064115
Tubgcp5	0.000701878	0.0859539	0.526	0.418	0.0334906	1	ENSMUSG00000033790	ENSG00000275835
Phlpp1	0.000702449	0.105115	0.961	0.932	0.0334906	1	ENSMUSG00000044340	ENSG00000081913
Fads6	0.000710111	-0.0824672	0.244	0.324	0.0337087	1	ENSMUSG00000044788	ENSG00000172782
Psat1	0.0007217	-0.106918	0.989	0.99	0.0341105	1	ENSMUSG00000024640	ENSG00000135069
Hdac9	0.000726328	-0.0957087	0.341	0.432	0.0341812	1	ENSMUSG00000004698	ENSG00000048052
Pdk4	0.000739622	-0.126829	0.455	0.537	0.0346631	1	ENSMUSG00000019577	ENSG00000004799
9530056E24Rik	0.000745514	0.0619829	0.204	0.132	0.0346631	1	#N/A	#N/A
Cap2	0.000747149	-0.104593	0.654	0.721	0.0346631	1	ENSMUSG00000021373	ENSG00000112186
Slc25a42	0.00075152	0.120287	0.661	0.562	0.0346631	1	ENSMUSG00000002346	ENSG00000181035
Slc25a27	0.000752441	0.0972548	0.394	0.314	0.0346631	1	ENSMUSG00000023912	ENSG00000153291
Fitm2	0.000769286	0.0717412	0.41	0.315	0.0352902	1	ENSMUSG00000048486	ENSG00000197296
Tmem14c	0.000774468	-0.114046	0.92	0.955	0.0353793	1	ENSMUSG00000021361	ENSG00000111843
Impa2	0.000779864	-0.0922871	0.246	0.324	0.0354773	1	ENSMUSG00000024525	ENSG00000141401
Pex2	0.000795569	0.128048	0.907	0.853	0.03594	1	ENSMUSG00000040374	ENSG00000164751
Fahd2a	0.000796618	0.0941322	0.477	0.378	0.03594	1	ENSMUSG00000027371	ENSG00000115042
Scpep1	0.000802157	-0.088973	0.646	0.719	0.0360409	1	ENSMUSG00000000278	ENSG00000121064
Cdyl2	0.000814184	0.040998	0.138	0.078	0.0364314	1	ENSMUSG00000031758	ENSG00000166446
Gjb6	0.000822494	-0.0541645	0.143	0.218	0.036653	1	ENSMUSG00000040055	ENSG00000121742
Pgm2	0.000837136	0.0917059	0.442	0.345	0.0371539	1	ENSMUSG00000029171	ENSG00000169299
Heph	0.000887471	0.0580841	0.236	0.158	0.0392284	1	ENSMUSG00000031209	ENSG00000089472
Syn2	0.000891737	-0.0772837	0.352	0.433	0.039258	1	ENSMUSG00000009394	ENSG00000157152
Mbd5	0.000901872	0.101117	0.323	0.248	0.0395447	1	ENSMUSG00000036792	ENSG00000204406
Cask	0.000919902	0.112404	0.859	0.816	0.0401012	1	ENSMUSG00000031012	ENSG00000147044
Ctbs	0.000921909	0.0746238	0.481	0.388	0.0401012	1	ENSMUSG00000028189	ENSG00000117151
Qk	0.000933778	0.0697003	1	1	0.0403923	1	ENSMUSG00000062078	ENSG00000112531
Rasl11b	0.000935559	-0.131842	0.22	0.3	0.0403923	1	ENSMUSG00000049907	ENSG00000128045
Snrpf	0.000977939	0.104053	0.65	0.568	0.042036	1	ENSMUSG00000020018	ENSG00000139343
Abhd12	0.000982021	-0.0993806	0.963	0.971	0.0420459	1	ENSMUSG00000032046	ENSG00000100997
Cox4i1	0.000988674	-0.0839288	0.998	1	0.0421654	1	ENSMUSG00000031818	ENSG00000131143
Nudt3	0.000996319	-0.113103	0.981	0.993	0.0423261	1	ENSMUSG00000024213	ENSG00000272325
Dnai1	0.00100937	-0.0729321	0.199	0.277	0.0427144	1	#N/A	#N/A
Pnmal2	0.00101652	0.0813437	0.447	0.35	0.0428322	1	ENSMUSG00000070802	ENSG00000204851
Bdh1	0.00101706	-0.135751	0.72	0.756	0.0428322	1	ENSMUSG00000046598	ENSG00000161267
B930095G15Rik	0.00106876	0.10341	0.5	0.423	0.0447077	1	#N/A	#N/A
Pacs1	0.00107796	0.0903432	0.514	0.437	0.0449206	1	ENSMUSG00000024855	ENSG00000175115
Tubb4b	0.00109008	0.116107	0.785	0.709	0.045253	1	ENSMUSG00000036752	ENSG00000188229
Pcgf3	0.00110226	0.0981147	0.516	0.435	0.045585	1	ENSMUSG00000033623	ENSG00000185619
Dok5	0.00112331	-0.111883	0.521	0.591	0.0461564	1	ENSMUSG00000027560	ENSG00000101134
Cmip	0.00112748	-0.0554461	0.166	0.243	0.0461564	1	ENSMUSG00000034390	ENSG00000153815
Npr1	0.00112885	0.0468605	0.1	0.05	0.0461564	1	ENSMUSG00000027931	ENSG00000169418
Sec13	0.0011333	-0.0996081	0.926	0.92	0.0461564	1	ENSMUSG00000030298	ENSG00000157020
Smarce1	0.00113721	0.0898319	0.756	0.669	0.0461564	1	ENSMUSG00000037935	ENSG00000073584
Fam91a1	0.00116605	0.102443	0.77	0.669	0.0471516	1	ENSMUSG00000037119	ENSG00000176853
Gadd45g	0.00117326	0.0584964	0.259	0.352	0.047189	1	ENSMUSG00000021453	ENSG00000130222
Tmem108	0.00117562	-0.0478107	0.092	0.153	0.047189	1	ENSMUSG00000042757	ENSG00000144868
Ddah1	0.00119223	-0.10478	0.995	1	0.0476805	1	ENSMUSG00000028194	ENSG00000153904
Mpi	0.00120611	0.0789776	0.466	0.378	0.0480595	1	ENSMUSG00000032306	ENSG00000178802
Gucy1b1	0.00121717	-0.1099	0.494	0.553	0.0483238	1	ENSMUSG00000028005	ENSG00000061918
Zc3h3	0.00123483	0.0712143	0.244	0.17	0.0488473	1	ENSMUSG00000075600	ENSG00000014164
Ryr1	0.00124685	-0.0665535	0.119	0.182	0.0489965	1	ENSMUSG00000030592	ENSG00000196218
Rxrg	0.00125196	0.0954633	0.415	0.321	0.0489965	1	ENSMUSG00000015843	ENSG00000143171
Lamp2	0.0012564	0.113515	0.968	0.971	0.0489965	1	ENSMUSG00000016534	ENSG00000005893
Abcd2	0.00126104	-0.110681	0.617	0.671	0.0489965	1	ENSMUSG00000055782	ENSG00000173208
Amotl1	0.00126285	-0.116691	0.508	0.601	0.0489965	1	ENSMUSG00000013076	ENSG00000166025
Ndel1	0.00126995	0.107139	0.609	0.527	0.0491676	1	ENSMUSG00000018736	ENSG00000166579
Aldh1l1	0.0012758	0.0999926	0.997	0.993	0.0492196	1	ENSMUSG00000030088	ENSG00000144908
Prxl2a	0.00132412	-0.129089	0.949	0.955	0.0507456	1	ENSMUSG00000021792	ENSG00000122378
Otud6b	0.00133004	0.0820239	0.701	0.605	0.0509521	1	ENSMUSG00000040550	ENSG00000155100
Col4a5	0.00133569	0.0968749	0.789	0.711	0.0509896	1	ENSMUSG00000031274	ENSG00000188153
Zscan26	0.00134326	0.0885339	0.625	0.534	0.0511001	1	ENSMUSG00000022228	ENSG00000197062
Pfkp	0.0013619	-0.062078	0.15	0.218	0.0516293	1	ENSMUSG00000021196	ENSG00000067057
Srsf10	0.00137753	0.131927	0.926	0.877	0.0520409	1	ENSMUSG00000028676	ENSG00000188529
Foxp2	0.00138566	-0.051054	0.066	0.12	0.0521676	1	ENSMUSG00000029563	ENSG00000128573
Gpr85	0.0014049	0.068866	0.305	0.222	0.0527104	1	ENSMUSG00000048216	ENSG00000164604
Kcnb1	0.00143283	0.113475	0.523	0.438	0.0535742	1	ENSMUSG00000050556	ENSG00000158445
Map3k1	0.00144085	0.104055	0.6	0.506	0.0535752	1	ENSMUSG00000021754	ENSG00000095015
Med13l	0.0014475	0.0933477	0.651	0.558	0.0535752	1	ENSMUSG00000018076	ENSG00000123066
Rala	0.00144758	-0.101979	0.887	0.903	0.0535752	1	ENSMUSG00000008859	ENSG00000006451
Ddt	0.00145714	0.136423	0.826	0.773	0.0537467	1	ENSMUSG00000001666	ENSG00000099977
Vav3	0.00149448	-0.0471423	0.121	0.185	0.0549384	1	ENSMUSG00000033721	ENSG00000134215
Ezr	0.00150289	-0.138242	0.936	0.946	0.0549564	1	ENSMUSG00000052397	ENSG00000092820
Fez1	0.00156092	-0.087963	0.995	1	0.056997	1	ENSMUSG00000032118	ENSG00000149557
Adcy2	0.00160074	-0.118659	0.31	0.392	0.0578711	1	ENSMUSG00000021536	ENSG00000078295
Atp5g3	0.00160122	-0.100355	1	1	0.0578711	1	ENSMUSG00000018770	ENSG00000154518
Ppp2r2d	0.00160189	-0.0717559	0.661	0.74	0.0578711	1	ENSMUSG00000041769	ENSG00000175470
Lgalsl	0.00160606	0.120811	0.881	0.856	0.0578711	1	ENSMUSG00000042363	ENSG00000119862
Smpd3	0.00161197	-0.0541343	0.077	0.132	0.057893	1	ENSMUSG00000031906	ENSG00000103056
Slc6a11	0.00162562	0.185292	0.979	0.986	0.058158	1	ENSMUSG00000030307	ENSG00000132164
Igsf3	0.00162618	-0.145942	0.441	0.51	0.058158	1	ENSMUSG00000042035	ENSG00000143061
Stmn1	0.00164222	-0.05807	0.143	0.21	0.0584031	1	ENSMUSG00000028832	ENSG00000117632
Nfx1	0.00167067	0.0945061	0.675	0.61	0.0589783	1	ENSMUSG00000028423	ENSG00000086102
Sdhc	0.0016708	-0.0959292	0.979	0.988	0.0589783	1	ENSMUSG00000058076	ENSG00000143252
Eif1b	0.00167888	-0.0929743	0.977	0.983	0.0589783	1	ENSMUSG00000006941	ENSG00000114784
Timp4	0.00167978	-0.155219	0.752	0.789	0.0589783	1	ENSMUSG00000030317	ENSG00000157150
Smad3	0.00168832	0.0994026	0.484	0.402	0.0590802	1	ENSMUSG00000032402	ENSG00000166949
Adora2b	0.00172251	-0.111032	0.468	0.523	0.0599623	1	ENSMUSG00000018500	ENSG00000170425
Nup93	0.0017256	-0.119322	0.605	0.657	0.0599623	1	ENSMUSG00000032939	ENSG00000102900
Igsf21	0.0017271	-0.101165	0.204	0.277	0.0599623	1	ENSMUSG00000040972	ENSG00000117154
Idh1	0.00176566	-0.0920199	0.998	0.998	0.0610045	1	ENSMUSG00000025950	ENSG00000138413
Nwd1	0.00179702	0.11011	0.969	0.957	0.0618366	1	ENSMUSG00000048148	ENSG00000188039
Mlc1	0.00180107	-0.0895939	1	1	0.0618366	1	ENSMUSG00000035805	ENSG00000100427
Sema6d	0.00181291	0.140527	0.971	0.957	0.0620482	1	ENSMUSG00000027200	ENSG00000137872
Lrrc58	0.00183448	0.0895045	0.902	0.865	0.0624711	1	ENSMUSG00000034158	ENSG00000163428
Nap1l5	0.00183671	-0.114876	0.463	0.534	0.0624711	1	ENSMUSG00000055430	ENSG00000177432
Arntl	0.00185254	0.138586	0.772	0.702	0.0628138	1	ENSMUSG00000055116	ENSG00000133794
Gm28438	0.00187646	-0.140333	0.514	0.56	0.0634277	1	#N/A	#N/A
Eif2a	0.00189213	0.101728	0.781	0.714	0.0637601	1	ENSMUSG00000027810	ENSG00000144895
Gm36963	0.00191492	0.136665	0.613	0.558	0.0640653	1	#N/A	#N/A
Snx13	0.00191801	0.0924268	0.804	0.695	0.0640653	1	ENSMUSG00000020590	ENSG00000071189
Mfsd14a	0.00191879	0.112717	0.862	0.82	0.0640653	1	ENSMUSG00000089911	#N/A
Ano6	0.00194269	0.0730948	0.458	0.362	0.0646655	1	ENSMUSG00000064210	ENSG00000177119
Slc39a1	0.00195673	0.0930112	0.907	0.882	0.064935	1	ENSMUSG00000052310	ENSG00000143570
Btbd3	0.00197041	0.12273	0.632	0.536	0.0651907	1	ENSMUSG00000062098	ENSG00000132640
Kcnj16	0.00198146	0.144409	0.712	0.653	0.0653106	1	ENSMUSG00000051497	ENSG00000153822
Notch3	0.00199126	-0.125896	0.918	0.929	0.0653106	1	ENSMUSG00000038146	ENSG00000074181
Tusc3	0.00199256	0.102727	0.971	0.951	0.0653106	1	ENSMUSG00000039530	ENSG00000104723
Syt12	0.00199796	0.0450507	0.101	0.054	0.0653106	1	ENSMUSG00000049303	ENSG00000173227
Gtf3a	0.00201773	0.0843094	0.531	0.454	0.0657599	1	ENSMUSG00000016503	ENSG00000122034
Tmem198b	0.00204199	0.13494	0.825	0.776	0.066111	1	ENSMUSG00000047090	#N/A
Trim2	0.00204828	-0.153814	0.754	0.815	0.066111	1	ENSMUSG00000027993	ENSG00000109654
Tfeb	0.00205163	-0.0613309	0.256	0.334	0.066111	1	ENSMUSG00000023990	ENSG00000112561
Cpxm1	0.00205272	0.101289	0.654	0.581	0.066111	1	ENSMUSG00000027408	ENSG00000088882
Kcnk1	0.00207836	-0.139245	0.304	0.371	0.0667213	1	ENSMUSG00000033998	ENSG00000135750
Tmem106b	0.0020839	0.0973474	0.961	0.938	0.0667213	1	ENSMUSG00000029571	ENSG00000106460
Nsg1	0.00209407	0.0583224	0.551	0.444	0.0668511	1	ENSMUSG00000029126	ENSG00000168824
Degs1	0.00211211	0.0973611	0.905	0.849	0.0672304	1	ENSMUSG00000038633	ENSG00000143753
Csf2ra	0.00212577	0.0484954	0.188	0.121	0.0674115	1	ENSMUSG00000059326	ENSG00000198223
Scml4	0.00213015	0.0517933	0.113	0.062	0.0674115	1	ENSMUSG00000044770	ENSG00000146285
Plat	0.00215866	0.17837	0.878	0.818	0.0681163	1	ENSMUSG00000031538	ENSG00000104368
Npas3	0.00218359	0.161017	0.977	0.984	0.0687045	1	ENSMUSG00000021010	ENSG00000151322
Saraf	0.00221603	0.0794894	0.977	0.976	0.0695249	1	ENSMUSG00000031532	ENSG00000133872
Ddx19a	0.00227385	0.0940104	0.677	0.582	0.0711344	1	ENSMUSG00000015023	ENSG00000168872
Crip2	0.0023157	-0.0957919	0.918	0.945	0.0722367	1	ENSMUSG00000006356	ENSG00000182809
Dnajc12	0.00235097	0.0396744	0.13	0.076	0.073128	1	ENSMUSG00000036764	ENSG00000108176
U2af1	0.00236263	0.0560255	0.273	0.196	0.0732818	1	ENSMUSG00000061613	ENSG00000160201
Ifitm2	0.00237224	0.111434	0.643	0.588	0.0733714	1	ENSMUSG00000060591	#N/A
Pygo1	0.00240296	0.0745515	0.571	0.485	0.0741117	1	ENSMUSG00000034910	ENSG00000171016
Plaat3	0.00241879	0.130674	0.659	0.563	0.0743897	1	ENSMUSG00000060675	ENSG00000176485
Selenon	0.0024282	-0.10795	0.606	0.653	0.0744694	1	ENSMUSG00000050989	ENSG00000162430
Nxph1	0.00244489	0.0720048	0.174	0.113	0.074771	1	ENSMUSG00000046178	ENSG00000122584
Zfand5	0.00250364	0.0911091	0.76	0.711	0.076354	1	ENSMUSG00000024750	ENSG00000107372
Flnc	0.00252052	0.0655978	0.223	0.154	0.0766547	1	ENSMUSG00000068699	ENSG00000128591
Lmo1	0.00253905	0.0550297	0.15	0.09	0.0770038	1	ENSMUSG00000036111	ENSG00000166407
Mcl1	0.00261258	0.0888079	0.894	0.854	0.0787981	1	ENSMUSG00000038612	ENSG00000143384
Wrn	0.00261265	0.0467562	0.18	0.116	0.0787981	1	ENSMUSG00000031583	ENSG00000165392
Col16a1	0.00262768	-0.101162	0.548	0.614	0.0790331	1	ENSMUSG00000040690	ENSG00000084636
Klhl15	0.00265226	0.0635926	0.323	0.246	0.0795531	1	ENSMUSG00000043929	ENSG00000174010
Wnk3	0.00266215	0.0722346	0.339	0.263	0.0796311	1	ENSMUSG00000041245	ENSG00000196632
Ramp1	0.0026656	-0.152207	0.886	0.919	0.0796477	1	ENSMUSG00000034353	ENSG00000132329
Limch1	0.00271149	-0.115827	0.961	0.965	0.0804376	1	ENSMUSG00000037736	ENSG00000064042
Zfp428	0.00271858	-0.0880043	0.794	0.825	0.0804376	1	ENSMUSG00000064264	ENSG00000131116
Serinc1	0.002739	0.0802293	0.99	0.99	0.0808226	1	ENSMUSG00000019877	ENSG00000111897
Ece1	0.00276471	0.0864591	0.571	0.484	0.0811238	1	ENSMUSG00000057530	ENSG00000117298
Ccdc85a	0.00277066	-0.0629035	0.206	0.279	0.0811238	1	ENSMUSG00000032878	ENSG00000055813
Cblb	0.00277149	0.072166	0.49	0.399	0.0811238	1	ENSMUSG00000022637	ENSG00000114423
Lsm7	0.00278927	0.0512384	0.15	0.092	0.0814258	1	ENSMUSG00000035215	ENSG00000130332
Srsf9	0.0028131	-0.106758	0.86	0.893	0.0819024	1	ENSMUSG00000029538	ENSG00000111786
Maob	0.0028361	-0.0599739	0.182	0.256	0.0823524	1	ENSMUSG00000040147	ENSG00000069535
Lrpap1	0.0028621	0.0940113	0.936	0.91	0.0827074	1	ENSMUSG00000029103	ENSG00000163956
Clip2	0.00286347	0.101836	0.797	0.775	0.0827074	1	ENSMUSG00000063146	ENSG00000106665
Nlgn3	0.00289589	0.113266	0.929	0.899	0.0834232	1	ENSMUSG00000031302	ENSG00000196338
Rorb	0.00291106	0.117457	0.857	0.816	0.0836394	1	ENSMUSG00000036192	ENSG00000198963
Pcdh17	0.00293026	-0.127139	0.846	0.868	0.0838529	1	ENSMUSG00000035566	ENSG00000118946
Cyc1	0.00293385	-0.0932974	0.979	0.981	0.0838529	1	ENSMUSG00000022551	ENSG00000179091
Krtcap2	0.00295469	-0.128114	0.982	0.979	0.0840943	1	ENSMUSG00000042747	ENSG00000163463
Diablo	0.00300974	0.0863798	0.68	0.612	0.0855737	1	ENSMUSG00000029433	ENSG00000184047
Sema4a	0.00304531	0.0890941	0.722	0.62	0.0863603	1	ENSMUSG00000028064	ENSG00000196189
Insr	0.00306095	0.0885421	0.698	0.636	0.0863822	1	ENSMUSG00000005534	ENSG00000171105
Fasn	0.00306672	-0.110049	0.992	0.991	0.0863822	1	ENSMUSG00000025153	ENSG00000169710
Tmem47	0.00306982	0.16243	0.96	0.957	0.0863822	1	ENSMUSG00000025666	ENSG00000147027
Rcbtb1	0.0030825	0.0971664	0.537	0.449	0.0865161	1	ENSMUSG00000035469	ENSG00000136144
Syf2	0.0030959	-0.0941207	0.833	0.873	0.0865993	1	ENSMUSG00000028821	ENSG00000117614
Slc24a5	0.00310133	0.0475905	0.277	0.201	0.0865993	1	ENSMUSG00000035183	ENSG00000188467
Gclc	0.00313646	0.12663	0.611	0.562	0.0871152	1	ENSMUSG00000032350	ENSG00000001084
Dpysl3	0.0031379	-0.0991516	0.939	0.927	0.0871152	1	ENSMUSG00000024501	ENSG00000113657
Acot11	0.00314374	0.0949589	0.328	0.253	0.0871152	1	ENSMUSG00000034853	ENSG00000162390
Reep3	0.00315667	-0.113896	0.979	0.976	0.0872519	1	ENSMUSG00000019873	ENSG00000165476
Anapc13	0.00324384	0.0954648	0.818	0.764	0.0894349	1	ENSMUSG00000035048	ENSG00000129055
Zfp131	0.00327502	0.0900338	0.653	0.591	0.0898759	1	ENSMUSG00000094870	ENSG00000172262
Nkiras1	0.0032763	-0.0678061	0.424	0.503	0.0898759	1	ENSMUSG00000021772	ENSG00000197885
Rictor	0.00328484	0.0585774	0.592	0.508	0.0898844	1	ENSMUSG00000050310	ENSG00000164327
G6pc3	0.00329714	0.110648	0.852	0.806	0.0899954	1	ENSMUSG00000034793	ENSG00000141349
Spast	0.00334759	0.0935645	0.873	0.846	0.0910273	1	ENSMUSG00000024068	ENSG00000021574
Unc5d	0.00335162	0.118586	0.232	0.165	0.0910273	1	ENSMUSG00000063626	ENSG00000156687
Sh3d19	0.00338109	0.0479023	0.193	0.13	0.0915999	1	ENSMUSG00000028082	ENSG00000109686
Mfap1a	0.00339927	0.0608823	0.297	0.227	0.0918645	1	ENSMUSG00000068479	#N/A
Tmod2	0.00344239	0.104634	0.859	0.834	0.092574	1	ENSMUSG00000032186	ENSG00000128872
Peg3	0.00344248	0.115707	0.492	0.418	0.092574	1	ENSMUSG00000002265	ENSG00000198300
Lrig1	0.00351345	0.10791	0.984	0.976	0.0942503	1	ENSMUSG00000030029	ENSG00000144749
Fgfr3	0.00354949	0.115512	0.994	0.993	0.0949837	1	ENSMUSG00000054252	ENSG00000068078
Rasgrp1	0.00357004	-0.0792869	0.158	0.222	0.0952999	1	ENSMUSG00000027347	ENSG00000172575
Farp1	0.00358964	0.0912352	0.849	0.782	0.0955894	1	ENSMUSG00000025555	ENSG00000152767
Nat9	0.00362012	0.0403863	0.185	0.125	0.095836	1	ENSMUSG00000015542	ENSG00000109065
Gria1	0.00362091	0.172601	0.18	0.123	0.095836	1	ENSMUSG00000020524	ENSG00000155511
Pdss2	0.00362523	0.0519679	0.273	0.205	0.095836	1	ENSMUSG00000038240	ENSG00000164494
Tnfrsf22	0.00364445	0.0481646	0.201	0.139	0.0960084	1	ENSMUSG00000010751	#N/A
Nudt9	0.00365369	0.0925097	0.834	0.761	0.0960084	1	ENSMUSG00000029310	ENSG00000170502
Abhd17c	0.00366405	-0.0939901	0.74	0.782	0.0960084	1	ENSMUSG00000038459	ENSG00000136379
Znrf1	0.00366749	0.0745078	0.622	0.546	0.0960084	1	ENSMUSG00000033545	ENSG00000186187
Nfib	0.00367979	-0.10134	0.997	1	0.0960084	1	ENSMUSG00000008575	ENSG00000147862
Rbpms2	0.00368451	0.0718939	0.326	0.253	0.0960084	1	ENSMUSG00000032387	ENSG00000166831
Dgcr2	0.00371259	0.0900157	0.923	0.896	0.0963315	1	ENSMUSG00000003166	ENSG00000070413
Usp48	0.0037246	0.0916747	0.743	0.709	0.0963315	1	ENSMUSG00000043411	ENSG00000090686
Zdhhc15	0.00373548	0.0407654	0.195	0.132	0.0963315	1	ENSMUSG00000033906	ENSG00000102383
Spcs1	0.00374068	0.0910825	0.949	0.948	0.0963315	1	ENSMUSG00000021917	ENSG00000114902
Exoc2	0.00374103	0.0778165	0.556	0.473	0.0963315	1	ENSMUSG00000021357	ENSG00000112685
Zfp622	0.00375253	-0.0788016	0.35	0.428	0.0964004	1	ENSMUSG00000052253	ENSG00000173545
Prkab1	0.00380109	0.0739791	0.6	0.52	0.0974185	1	ENSMUSG00000029513	ENSG00000111725
Cpeb4	0.00382459	0.121505	0.931	0.896	0.0977912	1	ENSMUSG00000020300	ENSG00000113742
Marchf8	0.00395091	0.0832351	0.752	0.676	0.100602	1	ENSMUSG00000025702	ENSG00000165406
Zbed3	0.00395295	0.0638092	0.384	0.31	0.100602	1	ENSMUSG00000041995	ENSG00000132846
Gpc5	0.0040074	-0.128305	0.453	0.522	0.101475	1	ENSMUSG00000022112	ENSG00000179399
Oaz1	0.00401194	0.100353	0.92	0.905	0.101475	1	ENSMUSG00000035242	ENSG00000104904
Pkm	0.00401573	0.0947573	0.997	0.99	0.101475	1	ENSMUSG00000032294	ENSG00000067225
Poglut2	0.00402443	0.0533776	0.423	0.328	0.101475	1	ENSMUSG00000026047	ENSG00000134901
Cd63-ps	0.0040679	0.0709999	0.5	0.414	0.102335	1	#N/A	#N/A
Rab5a	0.00412653	-0.0544682	0.191	0.258	0.103571	1	ENSMUSG00000017831	ENSG00000144566
Slc15a2	0.00418113	-0.0972793	0.977	0.984	0.104534	1	ENSMUSG00000022899	ENSG00000163406
Gm43333	0.00418404	-0.0423559	0.069	0.116	0.104534	1	#N/A	#N/A
Epas1	0.00419887	-0.111103	0.846	0.853	0.104665	1	ENSMUSG00000024140	ENSG00000116016
Qsox2	0.00423093	0.0759228	0.375	0.298	0.105067	1	ENSMUSG00000036327	ENSG00000165661
Dusp10	0.00423426	0.0472042	0.125	0.076	0.105067	1	ENSMUSG00000039384	ENSG00000143507
Frat1	0.00427958	-0.0371461	0.109	0.166	0.105951	1	ENSMUSG00000067199	ENSG00000165879
Nsdhl	0.00429636	-0.134893	0.902	0.88	0.106216	1	ENSMUSG00000031349	ENSG00000147383
Papss1	0.00433673	-0.0931451	0.977	0.976	0.106663	1	ENSMUSG00000028032	ENSG00000138801
Rpl41	0.00433923	0.0944595	0.989	0.99	0.106663	1	ENSMUSG00000093674	#N/A
Golph3l	0.00434768	-0.0845555	0.392	0.463	0.106663	1	ENSMUSG00000046519	ENSG00000143457
Aurkaip1	0.00435927	-0.101017	0.817	0.842	0.106663	1	ENSMUSG00000065990	ENSG00000175756
D5Ertd579e	0.00436694	0.0892211	0.653	0.575	0.106663	1	ENSMUSG00000029190	ENSG00000170871
Ttyh1	0.00442316	0.0639782	1	0.998	0.107795	1	ENSMUSG00000030428	ENSG00000167614
Pygb	0.00446599	-0.114593	0.974	0.979	0.108596	1	ENSMUSG00000033059	ENSG00000100994
Txn1	0.00449432	-0.11788	0.989	0.979	0.108937	1	ENSMUSG00000028367	ENSG00000136810
Copz2	0.00452371	0.0545524	0.309	0.234	0.109422	1	ENSMUSG00000018672	ENSG00000005243
Gem	0.00453025	-0.176446	0.278	0.347	0.109422	1	ENSMUSG00000028214	ENSG00000164949
Cnn3	0.00458101	-0.0895481	0.997	1	0.110382	1	ENSMUSG00000053931	ENSG00000117519
Gpr153	0.00459162	-0.122862	0.449	0.499	0.110382	1	ENSMUSG00000042804	ENSG00000158292
Slitrk5	0.00468336	0.0844375	0.391	0.312	0.111824	1	ENSMUSG00000033214	ENSG00000165300
Suclg1	0.00468593	-0.0894474	0.936	0.964	0.111824	1	ENSMUSG00000052738	ENSG00000163541
Cox17	0.00468646	0.0660873	0.537	0.449	0.111824	1	ENSMUSG00000046516	ENSG00000138495
Galnt10	0.00469519	0.0603978	0.145	0.092	0.111824	1	ENSMUSG00000020520	ENSG00000164574
Ptprd	0.00470115	0.161189	0.67	0.612	0.111824	1	ENSMUSG00000028399	ENSG00000153707
Cul5	0.00471204	0.0710845	0.703	0.641	0.111839	1	ENSMUSG00000032030	ENSG00000166266
Ckb	0.00475756	0.071194	1	1	0.112556	1	ENSMUSG00000001270	ENSG00000166165
Gm38071	0.00476284	0.145272	0.624	0.541	0.112556	1	#N/A	#N/A
Mrps11	0.00478715	-0.084792	0.587	0.638	0.112886	1	ENSMUSG00000030611	ENSG00000181991
Alg2	0.00481089	0.078792	0.883	0.849	0.112989	1	ENSMUSG00000039740	ENSG00000119523
Supt6	0.00483085	0.0940022	0.732	0.681	0.112989	1	ENSMUSG00000002052	ENSG00000109111
Kcnk10	0.00483207	-0.0815105	0.315	0.388	0.112989	1	ENSMUSG00000033854	ENSG00000100433
Kcnc3	0.0048329	0.0320882	0.122	0.073	0.112989	1	ENSMUSG00000062785	ENSG00000131398
Xylt1	0.00489219	0.10798	0.913	0.891	0.11413	1	ENSMUSG00000030657	ENSG00000103489
Grtp1	0.00492575	-0.100996	0.619	0.662	0.114651	1	ENSMUSG00000038515	ENSG00000139835
Ssr3	0.00494152	0.0597936	0.997	0.997	0.114651	1	ENSMUSG00000027828	ENSG00000114850
Cdh13	0.004946	-0.0912994	0.574	0.634	0.114651	1	ENSMUSG00000031841	ENSG00000140945
Oxsm	0.0049819	0.0375472	0.132	0.081	0.115238	1	ENSMUSG00000021786	ENSG00000151093
Pik3cb	0.00510229	-0.0631497	0.211	0.279	0.117773	1	ENSMUSG00000032462	ENSG00000051382
Hnrnpf	0.00515683	0.0802907	0.923	0.896	0.118465	1	ENSMUSG00000042079	ENSG00000169813
Cfap20	0.0051644	0.0505523	0.805	0.712	0.118465	1	ENSMUSG00000031796	ENSG00000070761
Rbms1	0.00516482	0.098224	0.264	0.196	0.118465	1	ENSMUSG00000026970	ENSG00000153250
Zfp9	0.00520815	0.0501229	0.188	0.13	0.119209	1	ENSMUSG00000072623	ENSG00000175395
Krt10	0.00522063	0.0701997	0.524	0.438	0.119245	1	ENSMUSG00000019761	ENSG00000186395
R3hcc1l	0.00524068	0.0548135	0.251	0.184	0.119453	1	ENSMUSG00000025184	ENSG00000166024
Slc35f3	0.00526234	0.0621021	0.206	0.146	0.119484	1	ENSMUSG00000057060	ENSG00000183780
Pou5f2	0.00526394	0.0695003	0.23	0.166	0.119484	1	ENSMUSG00000093668	ENSG00000248483
Mia2	0.0053117	0.0799953	0.633	0.549	0.120318	1	ENSMUSG00000021000	ENSG00000150527
Tmem214	0.00534792	0.0857039	0.601	0.522	0.120887	1	ENSMUSG00000038828	ENSG00000119777
Setd6	0.00535971	0.0457804	0.256	0.185	0.120903	1	ENSMUSG00000031671	ENSG00000103037
Chml	0.00540038	0.0646191	0.315	0.248	0.12157	1	ENSMUSG00000078185	ENSG00000203668
Nabp2	0.00551232	0.0811278	0.844	0.794	0.123834	1	ENSMUSG00000025374	ENSG00000139579
Bcat2	0.00553653	-0.0880894	0.35	0.418	0.124123	1	ENSMUSG00000030826	ENSG00000105552
Timp3	0.00554948	0.119406	0.977	0.979	0.124158	1	ENSMUSG00000020044	ENSG00000100234
Csrnp2	0.00557119	0.0567491	0.288	0.217	0.124389	1	ENSMUSG00000044636	ENSG00000110925
Rrbp1	0.00560617	-0.104711	0.913	0.915	0.124915	1	ENSMUSG00000027422	ENSG00000125844
Mr1	0.00562487	0.0413494	0.254	0.182	0.125076	1	ENSMUSG00000026471	ENSG00000153029
L3hypdh	0.00567328	-0.0507262	0.156	0.215	0.12585	1	ENSMUSG00000019718	ENSG00000126790
Pcbd2	0.00568274	0.0420144	0.331	0.251	0.12585	1	ENSMUSG00000021496	ENSG00000132570
Gtdc1	0.00570395	0.077659	0.368	0.302	0.126064	1	ENSMUSG00000036890	ENSG00000121964
Nrbp2	0.0057785	0.120608	0.854	0.799	0.127454	1	ENSMUSG00000075590	ENSG00000185189
Grik2	0.00583403	0.0722511	0.482	0.409	0.128168	1	ENSMUSG00000056073	ENSG00000164418
Myl6	0.00583437	0.0965029	0.947	0.946	0.128168	1	ENSMUSG00000090841	ENSG00000092841
Zfp275	0.00591814	0.0710026	0.625	0.551	0.129747	1	ENSMUSG00000031365	#N/A
Sp3	0.0059384	0.0899843	0.818	0.757	0.129931	1	ENSMUSG00000027109	ENSG00000172845
Mkrn3	0.00595795	0.0428693	0.17	0.116	0.130098	1	ENSMUSG00000070527	ENSG00000179455
Kpnb1	0.00598266	0.0781376	0.965	0.955	0.130377	1	ENSMUSG00000001440	ENSG00000108424
Sat1	0.00601145	-0.143741	0.768	0.797	0.130483	1	ENSMUSG00000025283	ENSG00000130066
Zfp266	0.00601421	0.0957672	0.841	0.802	0.130483	1	ENSMUSG00000060510	ENSG00000174652
Plxdc2	0.0060289	-0.0962142	0.487	0.539	0.130483	1	ENSMUSG00000026748	ENSG00000120594
Dbndd1	0.00603537	-0.0618275	0.121	0.175	0.130483	1	ENSMUSG00000031970	ENSG00000003249
Poglut1	0.00606205	0.0925438	0.658	0.594	0.130736	1	ENSMUSG00000034064	ENSG00000163389
M6pr	0.00607101	0.0822411	0.812	0.783	0.130736	1	ENSMUSG00000007458	ENSG00000003056
Sec23b	0.00611832	0.0816133	0.817	0.769	0.131118	1	ENSMUSG00000027429	ENSG00000101310
Igfbp4	0.00612177	-0.169926	0.54	0.615	0.131118	1	ENSMUSG00000017493	ENSG00000141753
Aph1b	0.00612477	0.0568875	0.437	0.36	0.131118	1	ENSMUSG00000032375	ENSG00000138613
Gusb	0.00613995	0.0736527	0.695	0.617	0.131186	1	ENSMUSG00000025534	ENSG00000169919
Hid1	0.00616524	0.0224208	0.143	0.088	0.131353	1	ENSMUSG00000034586	ENSG00000167861
Firre	0.00617182	0.12772	0.788	0.744	0.131353	1	#N/A	#N/A
Neo1	0.00621226	-0.110728	0.923	0.945	0.131956	1	ENSMUSG00000032340	ENSG00000067141
Mboat7	0.00626952	-0.086574	0.889	0.906	0.132777	1	ENSMUSG00000035596	ENSG00000125505
Proca1	0.00627522	0.0547497	0.35	0.272	0.132777	1	ENSMUSG00000044122	ENSG00000167525
Mfsd14b	0.00629738	0.0838617	0.809	0.75	0.132988	1	ENSMUSG00000038212	ENSG00000148110
Inka2	0.00631167	0.218951	0.727	0.683	0.133033	1	ENSMUSG00000048458	ENSG00000197852
Osbpl3	0.00633767	0.0354529	0.111	0.066	0.133323	1	ENSMUSG00000029822	ENSG00000070882
Dnajb6	0.00644956	0.0677735	0.481	0.411	0.135416	1	ENSMUSG00000029131	ENSG00000105993
Atg4a	0.0065242	0.0611459	0.314	0.244	0.13672	1	ENSMUSG00000079418	ENSG00000101844
Gap43	0.00660011	-0.104858	0.379	0.44	0.138046	1	ENSMUSG00000047261	ENSG00000172020
Dtna	0.00661374	0.09217	0.982	0.971	0.138067	1	ENSMUSG00000024302	ENSG00000134769
Rpl11	0.00663207	0.0750241	0.413	0.35	0.138185	1	ENSMUSG00000059291	#N/A
Cop1	0.00664922	0.0904787	0.738	0.679	0.138278	1	ENSMUSG00000040782	ENSG00000143207
Rufy2	0.00672498	0.073542	0.432	0.364	0.139588	1	ENSMUSG00000020070	ENSG00000204130
Scamp2	0.00679631	0.0835192	0.844	0.799	0.140723	1	ENSMUSG00000040188	ENSG00000140497
Ddhd2	0.00680542	0.075518	0.402	0.328	0.140723	1	ENSMUSG00000061313	ENSG00000085788
Ttc3	0.00681957	-0.0934666	0.965	0.976	0.140749	1	ENSMUSG00000040785	ENSG00000182670
Nat8l	0.00687851	0.0737151	0.693	0.622	0.141697	1	ENSMUSG00000048142	ENSG00000185818
Tmed3	0.00691851	-0.0825225	0.733	0.757	0.142253	1	ENSMUSG00000032353	ENSG00000166557
Ube2l6	0.00695083	0.023491	0.203	0.139	0.142649	1	ENSMUSG00000027078	ENSG00000156587
Brinp3	0.00700169	-0.049046	0.087	0.135	0.143242	1	ENSMUSG00000035131	ENSG00000162670
Foxj1	0.00700598	0.0555493	0.154	0.102	0.143242	1	ENSMUSG00000034227	ENSG00000129654
E2f5	0.00702037	0.0927386	0.831	0.789	0.143268	1	ENSMUSG00000027552	ENSG00000133740
Psmd4	0.00713496	-0.087487	0.9	0.919	0.145335	1	ENSMUSG00000005625	ENSG00000159352
Dach1	0.00715431	-0.0500435	0.116	0.168	0.145458	1	ENSMUSG00000055639	ENSG00000276644
Gpc4	0.007194	-0.110482	0.561	0.61	0.145501	1	ENSMUSG00000031119	ENSG00000076716
Gm26728	0.00719545	0.0701268	0.368	0.298	0.145501	1	#N/A	#N/A
Ptar1	0.00719943	0.0852106	0.895	0.846	0.145501	1	ENSMUSG00000074925	ENSG00000188647
Smad1	0.00720973	-0.0903946	0.64	0.679	0.145501	1	ENSMUSG00000031681	ENSG00000170365
Banf1	0.00726153	-0.100761	0.921	0.922	0.146276	1	ENSMUSG00000024844	ENSG00000175334
Rb1	0.00728169	-0.0831179	0.736	0.79	0.146412	1	ENSMUSG00000022105	ENSG00000139687
Adgra1	0.00736133	-0.0732615	0.211	0.274	0.147741	1	ENSMUSG00000025475	ENSG00000197177
Rasa1	0.00742293	0.0845572	0.709	0.622	0.148202	1	ENSMUSG00000021549	ENSG00000145715
Abcb8	0.00742447	0.073173	0.643	0.589	0.148202	1	ENSMUSG00000028973	ENSG00000197150
Fuca2	0.00742574	0.0960386	0.473	0.402	0.148202	1	ENSMUSG00000019810	ENSG00000001036
Mthfd1	0.00743862	-0.0827171	0.817	0.882	0.148202	1	ENSMUSG00000021048	ENSG00000100714
Psmd6	0.00746222	-0.0704434	0.931	0.939	0.148243	1	ENSMUSG00000021737	ENSG00000163636
Nmrk1	0.0074678	0.0429326	0.145	0.094	0.148243	1	ENSMUSG00000037847	ENSG00000106733
Ndufb5	0.00753817	-0.089266	0.949	0.957	0.148987	1	ENSMUSG00000027673	ENSG00000136521
Inf2	0.00754014	-0.041229	0.064	0.106	0.148987	1	ENSMUSG00000037679	ENSG00000203485
Dnah7b	0.00754624	0.0416048	0.111	0.068	0.148987	1	ENSMUSG00000041144	#N/A
Mdk	0.00757315	0.0601851	0.986	0.977	0.149181	1	ENSMUSG00000027239	ENSG00000110492
Nat2	0.00758339	0.0365874	0.108	0.064	0.149181	1	ENSMUSG00000051147	ENSG00000156006
Cdc73	0.0076624	0.0856855	0.72	0.66	0.150217	1	ENSMUSG00000026361	ENSG00000134371
Psme3ip1	0.00767053	-0.0748478	0.709	0.747	0.150217	1	#N/A	#N/A
Gm4799	0.00767734	0.0266255	0.113	0.068	0.150217	1	#N/A	#N/A
Ankle2	0.00771766	0.0904937	0.638	0.572	0.150721	1	ENSMUSG00000029501	ENSG00000176915
Car8	0.00774061	0.195145	0.847	0.82	0.150721	1	ENSMUSG00000041261	ENSG00000178538
Cfl1	0.0077445	-0.0854616	1	1	0.150721	1	ENSMUSG00000056201	ENSG00000172757
Foxp1	0.00783401	-0.0619501	0.233	0.303	0.152087	1	ENSMUSG00000030067	ENSG00000114861
Gabarapl1	0.00784535	-0.0962234	0.902	0.903	0.152087	1	ENSMUSG00000030161	ENSG00000139112
Tceal3	0.00786994	0.074688	0.58	0.503	0.152087	1	ENSMUSG00000044550	ENSG00000196507
Cthrc1	0.00788474	-0.0996029	0.32	0.388	0.152087	1	ENSMUSG00000054196	ENSG00000164932
Fat4	0.00788667	0.108896	0.622	0.558	0.152087	1	ENSMUSG00000046743	ENSG00000196159
Mindy1	0.00789829	0.0847987	0.582	0.523	0.152087	1	ENSMUSG00000038712	ENSG00000143409
Asb5	0.00797165	0.0320203	0.113	0.069	0.15323	1	ENSMUSG00000031519	ENSG00000164122
Ntn1	0.00806485	0.077481	0.325	0.256	0.154749	1	ENSMUSG00000020902	ENSG00000065320
Gypc	0.00811981	0.0314328	0.169	0.113	0.155322	1	ENSMUSG00000090523	ENSG00000136732
Ntsr2	0.00812591	0.20405	0.577	0.515	0.155322	1	ENSMUSG00000020591	ENSG00000169006
Nab1	0.0081374	0.0620607	0.523	0.438	0.155322	1	ENSMUSG00000002881	ENSG00000138386
Arhgap12	0.00821516	0.0841102	0.801	0.744	0.156532	1	ENSMUSG00000041225	ENSG00000165322
Fscn1	0.00825378	-0.0975136	0.778	0.832	0.156805	1	ENSMUSG00000029581	ENSG00000075618
Dennd5a	0.00827619	0.0745286	0.977	0.965	0.156805	1	ENSMUSG00000035901	ENSG00000184014
Anxa2	0.00827749	-0.138725	0.439	0.497	0.156805	1	ENSMUSG00000032231	#N/A
1190005I06Rik	0.00828693	0.0435507	0.209	0.149	0.156805	1	ENSMUSG00000043687	#N/A
Trmt112	0.00834706	0.0533897	0.275	0.211	0.157479	1	ENSMUSG00000038812	ENSG00000173113
Pak1	0.00835625	-0.0933109	0.32	0.381	0.157479	1	ENSMUSG00000030774	ENSG00000149269
Antxr1	0.00836582	-0.0825305	0.69	0.737	0.157479	1	ENSMUSG00000033420	ENSG00000169604
Dido1	0.00840362	0.0798046	0.616	0.527	0.1578	1	ENSMUSG00000038914	ENSG00000101191
Ccdc88c	0.00842064	-0.0796389	0.471	0.542	0.1578	1	ENSMUSG00000021182	ENSG00000015133
Mrgbp	0.0084262	0.0563539	0.559	0.482	0.1578	1	ENSMUSG00000027569	ENSG00000101189
Stam2	0.00845722	0.0658868	0.624	0.541	0.158109	1	ENSMUSG00000055371	ENSG00000115145
Igfbp2	0.008488	-0.108546	0.934	0.957	0.158414	1	ENSMUSG00000039323	ENSG00000115457
Mtarc2	0.00851437	-0.101425	0.932	0.953	0.15853	1	ENSMUSG00000073481	ENSG00000117791
Zmynd19	0.00852329	0.0381919	0.296	0.224	0.15853	1	ENSMUSG00000026974	ENSG00000165724
Wdr59	0.00861825	0.0612957	0.267	0.206	0.160024	1	ENSMUSG00000031959	ENSG00000103091
Hdhd5	0.00864823	-0.0856798	0.426	0.49	0.160308	1	ENSMUSG00000058979	ENSG00000069998
Sorcs2	0.00866551	0.098391	0.886	0.832	0.160356	1	ENSMUSG00000029093	ENSG00000184985
Spg7	0.00872065	-0.0675045	0.611	0.646	0.161103	1	ENSMUSG00000000738	ENSG00000197912
Tomm22	0.00876401	-0.103884	0.895	0.917	0.161631	1	ENSMUSG00000022427	ENSG00000100216
Eepd1	0.00878921	-0.0908854	0.923	0.929	0.161822	1	ENSMUSG00000036611	ENSG00000122547
Fdft1	0.00887269	-0.0872301	0.953	0.95	0.163084	1	ENSMUSG00000021273	ENSG00000079459
Dsel	0.00897119	0.049334	0.244	0.182	0.164395	1	ENSMUSG00000038702	ENSG00000171451
Cul4a	0.00898024	0.0719957	0.727	0.674	0.164395	1	ENSMUSG00000031446	ENSG00000139842
Eea1	0.00898916	0.0686612	0.49	0.406	0.164395	1	ENSMUSG00000036499	ENSG00000102189
Pelp1	0.00903236	-0.0685255	0.262	0.317	0.164677	1	ENSMUSG00000018921	ENSG00000141456
Ppp2r5a	0.00904069	-0.091318	0.937	0.948	0.164677	1	ENSMUSG00000026626	ENSG00000066027
Marcksl1	0.00906495	-0.0564145	1	1	0.164677	1	ENSMUSG00000047945	ENSG00000175130
Adra1b	0.00907638	-0.0629528	0.124	0.175	0.164677	1	ENSMUSG00000050541	ENSG00000170214
Akirin1	0.00910452	0.0843145	0.812	0.785	0.164677	1	ENSMUSG00000023075	ENSG00000174574
Ckap5	0.00910897	-0.0898703	0.947	0.971	0.164677	1	ENSMUSG00000040549	ENSG00000175216
Cpox	0.00911016	0.0478905	0.33	0.256	0.164677	1	ENSMUSG00000022742	ENSG00000080819
Tln2	0.00914806	0.061508	0.399	0.324	0.165088	1	ENSMUSG00000052698	ENSG00000171914
Btf3	0.00918792	-0.0964991	0.949	0.939	0.165406	1	ENSMUSG00000021660	ENSG00000145741
Mapk10	0.00919593	-0.0562179	0.362	0.418	0.165406	1	ENSMUSG00000046709	ENSG00000109339
Fubp1	0.00922464	0.100179	0.899	0.853	0.165649	1	ENSMUSG00000028034	ENSG00000162613
Ubr1	0.00924944	0.0828474	0.605	0.541	0.165728	1	ENSMUSG00000027272	ENSG00000159459
Npc2	0.00926357	0.0721102	0.986	0.986	0.165728	1	ENSMUSG00000021242	ENSG00000119655
Renbp	0.00927459	0.0645019	0.188	0.135	0.165728	1	ENSMUSG00000031387	ENSG00000102032
Hapln4	0.00930847	0.0223172	0.143	0.09	0.166062	1	ENSMUSG00000007594	ENSG00000187664
Rps6ka3	0.00932457	0.0605984	0.54	0.452	0.166078	1	ENSMUSG00000031309	ENSG00000177189
Olfm2	0.00934648	0.153875	0.561	0.51	0.166197	1	ENSMUSG00000032172	ENSG00000105088
Prune2	0.00937311	0.028884	0.116	0.071	0.166399	1	ENSMUSG00000039126	ENSG00000106772
Scp2	0.00941013	0.0706887	0.936	0.899	0.166665	1	ENSMUSG00000028603	ENSG00000116171
Pcmtd1	0.00941862	0.0712764	0.624	0.551	0.166665	1	ENSMUSG00000051285	ENSG00000168300
Gm45774	0.00944743	0.0273006	0.111	0.068	0.166905	1	#N/A	#N/A
Gm11627	0.00946379	-0.0990849	0.563	0.617	0.166923	1	ENSMUSG00000078640	#N/A
Usp13	0.00953499	0.0373178	0.122	0.078	0.167908	1	ENSMUSG00000056900	ENSG00000058056
Wdr6	0.00956386	0.0909707	0.924	0.91	0.168145	1	ENSMUSG00000066357	ENSG00000178252
Ddr1	0.00964578	0.0935993	0.931	0.919	0.168996	1	ENSMUSG00000003534	ENSG00000204580
Pxmp2	0.00964911	0.0800613	0.555	0.471	0.168996	1	ENSMUSG00000029499	ENSG00000176894
Cdkn2c	0.0096587	0.0615841	0.553	0.466	0.168996	1	ENSMUSG00000028551	ENSG00000123080
Sdhb	0.00970376	-0.0886479	0.953	0.972	0.169513	1	ENSMUSG00000009863	ENSG00000117118
Capza1	0.00975969	0.0708988	0.404	0.341	0.170218	1	ENSMUSG00000070372	ENSG00000116489
Zc3h14	0.00979754	0.076484	0.846	0.816	0.170605	1	ENSMUSG00000021012	ENSG00000100722
Col11a2	0.00983631	0.0311431	0.135	0.087	0.170783	1	ENSMUSG00000024330	ENSG00000204248
Sgk3	0.00983905	0.0466495	0.441	0.354	0.170783	1	ENSMUSG00000025915	ENSG00000104205
Pms1	0.00986852	0.0338824	0.158	0.106	0.170944	1	ENSMUSG00000026098	ENSG00000064933
Dnajc19	0.00988408	0.0725739	0.706	0.64	0.170944	1	ENSMUSG00000027679	ENSG00000205981
Tbl1xr1	0.00990595	0.0935746	0.876	0.849	0.170944	1	ENSMUSG00000027630	ENSG00000177565
Net1	0.00991095	0.0379572	0.145	0.097	0.170944	1	ENSMUSG00000021215	ENSG00000173848
Mcur1	0.00995213	-0.0939087	0.611	0.65	0.170978	1	ENSMUSG00000021371	ENSG00000050393
Smim8	0.00995463	0.077484	0.551	0.478	0.170978	1	ENSMUSG00000028295	ENSG00000111850
Pafah1b1	0.0099839	0.0640129	0.977	0.984	0.170978	1	ENSMUSG00000020745	ENSG00000007168
Slc1a3	0.0100035	0.0819704	1	1	0.170978	1	ENSMUSG00000005360	ENSG00000079215
Spice1	0.0100131	0.0536268	0.283	0.218	0.170978	1	ENSMUSG00000043065	ENSG00000163611
Zfp280d	0.0100146	0.0705673	0.571	0.496	0.170978	1	ENSMUSG00000038535	#N/A
Slc14a2	0.0100225	-0.0557114	0.325	0.399	0.170978	1	ENSMUSG00000024552	ENSG00000132874
Clcn4	0.0100747	0.107463	0.923	0.884	0.171377	1	ENSMUSG00000000605	ENSG00000073464
Tshz1	0.0100851	0.0800069	0.68	0.601	0.171377	1	ENSMUSG00000046982	ENSG00000179981
Vcpip1	0.010093	0.0707832	0.706	0.633	0.171377	1	ENSMUSG00000045210	ENSG00000175073
Hook3	0.0101283	0.0777916	0.902	0.877	0.17171	1	ENSMUSG00000037234	ENSG00000168172
Dcp1b	0.0101667	-0.0723314	0.384	0.445	0.172092	1	ENSMUSG00000041477	ENSG00000151065
Rpl9-ps6	0.0101915	0.0267077	0.101	0.061	0.172126	1	ENSMUSG00000062456	#N/A
Ccdc66	0.0102002	0.0652923	0.45	0.38	0.172126	1	ENSMUSG00000046753	ENSG00000180376
Prpf19	0.0102278	0.0792183	0.781	0.724	0.172326	1	ENSMUSG00000024735	ENSG00000110107
Serpinh1	0.0102722	0.0698758	0.997	0.998	0.172807	1	ENSMUSG00000070436	ENSG00000149257
Dnaaf5	0.010334	0.0287536	0.201	0.142	0.173318	1	ENSMUSG00000025857	ENSG00000164818
Hadhb	0.0103343	0.0786877	0.904	0.87	0.173318	1	ENSMUSG00000059447	ENSG00000138029
Fam217b	0.0103719	-0.0820857	0.349	0.409	0.173682	1	ENSMUSG00000070476	ENSG00000196227
Peli1	0.0104352	0.0756112	0.873	0.841	0.174474	1	ENSMUSG00000020134	ENSG00000197329
Lin54	0.0105101	-0.0512899	0.125	0.175	0.175305	1	ENSMUSG00000035310	ENSG00000189308
Tm2d1	0.0105289	0.0586559	0.768	0.721	0.175305	1	ENSMUSG00000028563	ENSG00000162604
Ddit4l	0.0105331	-0.0728199	0.347	0.409	0.175305	1	ENSMUSG00000046818	ENSG00000145358
Meaf6	0.0105662	0.0817479	0.601	0.556	0.175588	1	ENSMUSG00000028863	ENSG00000163875
Trim37	0.0106523	0.0683071	0.732	0.657	0.176751	1	ENSMUSG00000018548	ENSG00000108395
Atg10	0.0107151	0.0448296	0.18	0.128	0.177515	1	ENSMUSG00000021619	ENSG00000152348
Got2	0.0107332	0.0785797	0.648	0.577	0.177515	1	ENSMUSG00000031672	ENSG00000125166
Tmem100	0.0107504	-0.0934163	0.921	0.929	0.177515	1	ENSMUSG00000069763	ENSG00000166292
Ctcf	0.0107708	-0.0751908	0.686	0.721	0.177515	1	ENSMUSG00000005698	ENSG00000102974
Dvl3	0.010792	0.0736813	0.895	0.87	0.177515	1	ENSMUSG00000003233	ENSG00000161202
Reep1	0.0108016	0.0804821	0.359	0.295	0.177515	1	ENSMUSG00000052852	ENSG00000068615
Akr1b10	0.0108466	-0.0877164	0.732	0.783	0.177515	1	ENSMUSG00000061758	ENSG00000198074
Ccdc126	0.0108627	0.039985	0.201	0.142	0.177515	1	ENSMUSG00000050786	ENSG00000169193
Nucb1	0.0108721	0.0781287	0.952	0.939	0.177515	1	ENSMUSG00000030824	ENSG00000104805
Bdh2	0.0108753	0.0356663	0.129	0.083	0.177515	1	ENSMUSG00000028167	ENSG00000164039
Ddx25	0.0108772	0.0402738	0.268	0.201	0.177515	1	ENSMUSG00000032101	ENSG00000109832
Gpd2	0.0109394	-0.0874307	0.815	0.83	0.178264	1	ENSMUSG00000026827	ENSG00000115159
Col9a3	0.0109717	0.0929632	0.666	0.589	0.178524	1	ENSMUSG00000027570	#N/A
Cpne8	0.0109932	-0.0535098	0.241	0.307	0.178607	1	ENSMUSG00000052560	ENSG00000139117
Esyt2	0.0110423	0.0683528	0.511	0.438	0.179138	1	ENSMUSG00000021171	ENSG00000117868
Eif4b	0.0110609	-0.0725046	0.838	0.872	0.179173	1	ENSMUSG00000058655	ENSG00000063046
Myo9a	0.0110813	0.0774717	0.654	0.586	0.179237	1	ENSMUSG00000039585	ENSG00000066933
Ccp110	0.0111226	0.0473887	0.344	0.269	0.179641	1	ENSMUSG00000033904	ENSG00000103540
St7l	0.011184	-0.0675889	0.489	0.542	0.180358	1	ENSMUSG00000045576	ENSG00000007341
Dele1	0.0112001	0.0643796	0.643	0.582	0.180358	1	ENSMUSG00000024442	ENSG00000081791
Scml2	0.0112314	0.0388919	0.172	0.12	0.180489	1	ENSMUSG00000000037	ENSG00000102098
Pisd	0.0112413	0.0837269	0.841	0.782	0.180489	1	ENSMUSG00000023452	ENSG00000241878
Poldip3	0.0112714	-0.0726602	0.707	0.745	0.180707	1	ENSMUSG00000041815	ENSG00000100227
Atp1a2	0.0112964	-0.0702504	1	1	0.180841	1	ENSMUSG00000007097	ENSG00000018625
Rps15a	0.011377	0.0701619	0.979	0.979	0.181829	1	ENSMUSG00000008683	#N/A
Spa17	0.0113914	0.0421226	0.154	0.106	0.181829	1	ENSMUSG00000001948	ENSG00000064199
Stk17b	0.011423	-0.097341	0.65	0.674	0.182067	1	ENSMUSG00000026094	ENSG00000081320
Lef1	0.0114846	-0.103077	0.211	0.265	0.18267	1	ENSMUSG00000027985	ENSG00000138795
Gm20632	0.0114943	0.0460851	0.156	0.107	0.18267	1	#N/A	#N/A
Exoc5	0.0115195	0.055136	0.839	0.806	0.182805	1	ENSMUSG00000061244	ENSG00000070367
Gucy1a1	0.0115718	-0.1115	0.466	0.516	0.182891	1	ENSMUSG00000033910	ENSG00000164116
Hnrnpk	0.0115985	0.0608751	0.998	0.991	0.182891	1	ENSMUSG00000021546	ENSG00000165119
Ssb	0.0116053	0.0669137	0.952	0.938	0.182891	1	ENSMUSG00000068882	ENSG00000138385
Parp12	0.0116348	0.0474645	0.367	0.291	0.182891	1	ENSMUSG00000038507	ENSG00000059378
Pdyn	0.0116357	-0.126762	0.096	0.142	0.182891	1	ENSMUSG00000027400	ENSG00000101327
4930579G24Rik	0.0116394	0.0299965	0.133	0.087	0.182891	1	ENSMUSG00000027811	ENSG00000205208
Nisch	0.0116563	0.0873486	0.992	0.977	0.182891	1	ENSMUSG00000021910	ENSG00000010322
Aard	0.0116589	0.0402003	0.227	0.168	0.182891	1	ENSMUSG00000068522	ENSG00000205002
Gpx8	0.0117047	0.0684684	0.939	0.908	0.183096	1	ENSMUSG00000021760	ENSG00000164294
Scamp5	0.0117055	0.082461	0.749	0.683	0.183096	1	ENSMUSG00000040722	ENSG00000198794
Tm9sf3	0.0117727	0.0684513	0.979	0.976	0.183882	1	ENSMUSG00000025016	ENSG00000077147
Ctnna2	0.011886	-0.0922957	0.799	0.839	0.185182	1	ENSMUSG00000063063	ENSG00000066032
Mn1	0.0118898	-0.0946992	0.371	0.421	0.185182	1	ENSMUSG00000070576	ENSG00000169184
Nras	0.011936	0.0740492	0.95	0.932	0.185637	1	ENSMUSG00000027852	ENSG00000213281
Trim33	0.0119842	0.0799616	0.632	0.558	0.186122	1	ENSMUSG00000033014	ENSG00000197323
Frmd4a	0.0120786	0.0818693	0.859	0.809	0.187321	1	ENSMUSG00000026657	ENSG00000151474
Cdan1	0.0121086	-0.0637797	0.318	0.381	0.187521	1	ENSMUSG00000027284	ENSG00000140326
Maml1	0.012161	0.0640608	0.33	0.27	0.187823	1	ENSMUSG00000050567	ENSG00000161021
Tmed2	0.0121625	0.0642032	0.887	0.837	0.187823	1	ENSMUSG00000029390	ENSG00000086598
Usp14	0.0121984	0.0851521	0.77	0.688	0.187962	1	ENSMUSG00000047879	ENSG00000101557
Tut4	0.0122179	0.0793791	0.633	0.548	0.187962	1	ENSMUSG00000034610	ENSG00000134744
Ctso	0.0122241	0.098811	0.862	0.827	0.187962	1	ENSMUSG00000028015	ENSG00000256043
Snx3	0.0122503	-0.0770868	0.987	0.991	0.187962	1	ENSMUSG00000019804	ENSG00000112335
Nptx2	0.0122576	0.0824269	0.193	0.142	0.187962	1	ENSMUSG00000059991	ENSG00000106236
B230217C12Rik	0.0122813	0.0564393	0.238	0.182	0.188061	1	ENSMUSG00000050538	#N/A
Epm2aip1	0.0123527	0.0803787	0.743	0.69	0.18889	1	ENSMUSG00000046785	ENSG00000178567
Tapbp	0.0123924	0.0876964	0.698	0.65	0.189231	1	ENSMUSG00000024308	ENSG00000231925
Efcab14	0.0125045	0.075019	0.836	0.769	0.190676	1	ENSMUSG00000034210	ENSG00000159658
Tmed7	0.0125478	0.0726195	0.977	0.977	0.19107	1	ENSMUSG00000033184	ENSG00000134970
Gtf2a1	0.0125941	0.089945	0.715	0.646	0.191508	1	ENSMUSG00000020962	ENSG00000165417
Pdgfa	0.0126713	0.0442973	0.175	0.127	0.192413	1	ENSMUSG00000025856	ENSG00000197461
Lgr6	0.0127489	0.133962	0.347	0.282	0.193323	1	ENSMUSG00000042793	ENSG00000133067
St7	0.0127768	0.0724724	0.6	0.523	0.193357	1	ENSMUSG00000029534	ENSG00000004866
Oplah	0.0127866	0.0741753	0.457	0.381	0.193357	1	ENSMUSG00000022562	ENSG00000178814
Plekho1	0.0128054	-0.0801549	0.633	0.697	0.193374	1	ENSMUSG00000015745	ENSG00000023902
Lrp11	0.0128479	0.0574396	0.317	0.255	0.193555	1	ENSMUSG00000019796	ENSG00000120256
Cox10	0.0128529	-0.110424	0.643	0.671	0.193555	1	ENSMUSG00000042148	ENSG00000006695
Cit	0.012889	-0.0567505	0.124	0.177	0.193818	1	ENSMUSG00000029516	ENSG00000122966
Stn1	0.0129058	0.0369462	0.24	0.179	0.193818	1	ENSMUSG00000042694	ENSG00000107960
Crk	0.0130378	0.069677	0.879	0.851	0.195531	1	ENSMUSG00000017776	ENSG00000167193
Ltbp4	0.0131321	0.0557927	0.199	0.144	0.196253	1	ENSMUSG00000040488	ENSG00000090006
Cep97	0.0131325	0.0461892	0.428	0.35	0.196253	1	ENSMUSG00000022604	ENSG00000182504
Rpl22l1	0.0131576	0.104379	0.793	0.702	0.196253	1	ENSMUSG00000039221	ENSG00000163584
Zfhx4	0.0131894	0.104569	0.201	0.149	0.196253	1	ENSMUSG00000025255	ENSG00000091656
Fnbp4	0.0131899	0.0732178	0.78	0.692	0.196253	1	ENSMUSG00000008200	ENSG00000109920
Epb41l1	0.0131938	0.0768292	0.386	0.333	0.196253	1	ENSMUSG00000027624	ENSG00000088367
Rhobtb3	0.0132751	0.0772211	0.841	0.806	0.197194	1	ENSMUSG00000021589	ENSG00000164292
Zadh2	0.0133789	0.0604866	0.543	0.477	0.198459	1	ENSMUSG00000049090	ENSG00000180011
Fbxo38	0.0133966	0.0680972	0.577	0.506	0.198459	1	ENSMUSG00000042211	ENSG00000145868
Rnf40	0.0134775	0.068139	0.548	0.47	0.199026	1	ENSMUSG00000030816	ENSG00000103549
Trp53bp2	0.013517	0.0947697	0.523	0.451	0.199026	1	ENSMUSG00000026510	ENSG00000143514
Lsamp	0.0135219	0.0799303	0.984	0.981	0.199026	1	ENSMUSG00000061080	ENSG00000185565
Ranbp3	0.0135248	-0.0771447	0.675	0.731	0.199026	1	ENSMUSG00000002372	ENSG00000031823
Trpm7	0.013526	0.0778575	0.812	0.749	0.199026	1	ENSMUSG00000027365	ENSG00000092439
Polr1f	0.0135586	-0.0660433	0.307	0.355	0.199237	1	#N/A	#N/A
Mtf1	0.0135867	0.0617698	0.46	0.393	0.199381	1	ENSMUSG00000028890	ENSG00000188786
Manea	0.0136813	0.0636182	0.764	0.698	0.2005	1	ENSMUSG00000040520	ENSG00000172469
Lnpk	0.0137298	0.0606207	0.473	0.402	0.200766	1	ENSMUSG00000009207	ENSG00000144320
Gm6145	0.0137362	-0.114996	0.744	0.79	0.200766	1	#N/A	#N/A
Gsap	0.0137962	-0.0591233	0.539	0.591	0.201295	1	ENSMUSG00000039934	ENSG00000186088
Tm9sf2	0.0138093	0.080333	0.936	0.901	0.201295	1	ENSMUSG00000025544	ENSG00000125304
Abi2	0.0138487	0.0817515	0.939	0.899	0.201569	1	ENSMUSG00000026782	ENSG00000138443
Zkscan3	0.013865	0.0495356	0.802	0.709	0.201569	1	ENSMUSG00000021327	#N/A
Gm12286	0.0138956	0.0246826	0.101	0.062	0.201727	1	#N/A	#N/A
Eef2kmt	0.0139128	0.0465623	0.387	0.314	0.201727	1	ENSMUSG00000022544	ENSG00000118894
Gatd3a	0.0140345	0.0847703	0.622	0.57	0.202885	1	ENSMUSG00000053329	ENSG00000160221
Cpq	0.01404	0.100736	0.717	0.671	0.202885	1	ENSMUSG00000039007	ENSG00000104324
Tpgs2	0.0140484	-0.0592471	0.781	0.789	0.202885	1	ENSMUSG00000024269	ENSG00000134779
Xrcc4	0.0141213	0.0492988	0.416	0.345	0.202985	1	ENSMUSG00000021615	ENSG00000152422
Celsr1	0.0141318	0.0722931	0.523	0.437	0.202985	1	ENSMUSG00000016028	ENSG00000075275
Gm47644	0.0141338	0.0480776	0.232	0.173	0.202985	1	#N/A	#N/A
Cntnap2	0.014146	-0.150481	0.444	0.499	0.202985	1	ENSMUSG00000039419	ENSG00000174469
Ube2w	0.0141484	0.073278	0.696	0.61	0.202985	1	ENSMUSG00000025939	ENSG00000104343
4932438A13Rik	0.0141733	0.0640921	0.613	0.539	0.203076	1	ENSMUSG00000037270	ENSG00000138688
Blvrb	0.014192	0.105423	0.596	0.546	0.203078	1	ENSMUSG00000040466	ENSG00000090013
Glud1	0.0142222	0.058405	1	1	0.203243	1	ENSMUSG00000021794	ENSG00000148672
Rfx3	0.014246	0.0883504	0.754	0.707	0.203317	1	ENSMUSG00000040929	ENSG00000080298
8030462N17Rik	0.0142838	0.0474363	0.352	0.284	0.20359	1	ENSMUSG00000047466	#N/A
Ulk3	0.0143235	0.0375737	0.211	0.154	0.20389	1	ENSMUSG00000032308	ENSG00000140474
Mettl6	0.0143916	0.0634649	0.412	0.338	0.204593	1	ENSMUSG00000021891	ENSG00000206562
Adam22	0.0145201	0.0664259	0.449	0.386	0.206151	1	ENSMUSG00000040537	ENSG00000008277
Ankrd49	0.0145717	-0.0667502	0.367	0.428	0.206616	1	ENSMUSG00000031931	ENSG00000168876
Nrxn3	0.0146194	-0.0486677	0.296	0.366	0.206943	1	ENSMUSG00000066392	ENSG00000021645
D11Wsu47e	0.0146497	0.0428113	0.246	0.189	0.206943	1	ENSMUSG00000041623	ENSG00000141219
E230016M11Rik	0.0147065	0.0486747	0.211	0.154	0.206943	1	#N/A	#N/A
Slc27a4	0.0147323	-0.0645948	0.617	0.666	0.206943	1	ENSMUSG00000059316	ENSG00000167114
Dnajb12	0.014736	0.0667293	0.598	0.542	0.206943	1	ENSMUSG00000020109	ENSG00000148719
Tmem62	0.0147401	0.0531103	0.457	0.386	0.206943	1	ENSMUSG00000054484	ENSG00000137842
Plk2	0.0147616	-0.0592439	0.31	0.374	0.206943	1	ENSMUSG00000021701	ENSG00000145632
Gpatch2l	0.0147632	0.0429543	0.24	0.184	0.206943	1	ENSMUSG00000021254	ENSG00000089916
Pdlim4	0.0147654	-0.084001	0.72	0.763	0.206943	1	ENSMUSG00000020388	ENSG00000131435
Cyp39a1	0.0147915	0.0377957	0.209	0.154	0.207043	1	ENSMUSG00000023963	ENSG00000146233
Wdr12	0.0148881	0.050555	0.355	0.295	0.208023	1	ENSMUSG00000026019	ENSG00000138442
Arpc3	0.0148996	-0.0653624	0.379	0.438	0.208023	1	ENSMUSG00000029465	ENSG00000111229
Adgrg1	0.0149368	0.0969725	1	0.998	0.208036	1	ENSMUSG00000031785	ENSG00000205336
Ubqln4	0.0149397	-0.0632679	0.51	0.574	0.208036	1	ENSMUSG00000008604	ENSG00000160803
Slc25a39	0.0149577	0.0656479	0.867	0.837	0.208036	1	ENSMUSG00000018677	ENSG00000013306
Gbp3	0.0149925	-0.0549345	0.162	0.215	0.20815	1	ENSMUSG00000028268	#N/A
Enpp4	0.015004	-0.0483467	0.15	0.199	0.20815	1	ENSMUSG00000023961	ENSG00000001561
Bnip3l	0.0150789	-0.0596888	0.738	0.778	0.208878	1	ENSMUSG00000022051	ENSG00000104765
Grin1	0.0150948	-0.0568961	0.132	0.177	0.208878	1	ENSMUSG00000026959	ENSG00000176884
Efhd2	0.0151569	-0.142526	0.895	0.915	0.209323	1	ENSMUSG00000040659	ENSG00000142634
Zc3h18	0.0151756	0.0357554	0.469	0.395	0.209323	1	ENSMUSG00000017478	ENSG00000158545
Coro1b	0.0151823	-0.0619997	0.392	0.445	0.209323	1	ENSMUSG00000024835	ENSG00000172725
Cacnb4	0.0152116	0.0333496	0.106	0.068	0.209323	1	ENSMUSG00000017412	ENSG00000182389
C130023A14Rik	0.0152228	0.0969952	0.598	0.529	0.209323	1	#N/A	#N/A
Trio	0.0152514	0.0919474	0.682	0.636	0.209452	1	ENSMUSG00000022263	ENSG00000038382
Txnl4b	0.0153042	-0.0585753	0.214	0.263	0.209738	1	ENSMUSG00000031723	ENSG00000140830
Spag5	0.0153205	0.0537355	0.317	0.255	0.209738	1	ENSMUSG00000002055	ENSG00000076382
Wdr3	0.0153298	0.0465132	0.26	0.203	0.209738	1	ENSMUSG00000033285	ENSG00000065183
Polr2g	0.0153663	-0.0816041	0.812	0.815	0.209766	1	ENSMUSG00000071662	ENSG00000168002
Chaserr	0.0153892	0.0940593	0.746	0.667	0.209766	1	#N/A	#N/A
Cdh20	0.0153895	0.0831747	0.672	0.607	0.209766	1	ENSMUSG00000050840	ENSG00000101542
Acyp1	0.0155295	0.0583635	0.473	0.4	0.211411	1	ENSMUSG00000008822	#N/A
Zcchc4	0.0156389	0.0474256	0.281	0.217	0.212635	1	ENSMUSG00000029179	ENSG00000168228
Abi1	0.015662	-0.0841527	0.921	0.941	0.212683	1	ENSMUSG00000058835	ENSG00000136754
Gne	0.015809	0.042078	0.277	0.211	0.2138	1	ENSMUSG00000028479	ENSG00000159921
Cercam	0.0158289	0.0431271	0.228	0.172	0.2138	1	ENSMUSG00000039787	ENSG00000167123
Nup98	0.0158444	0.0704297	0.523	0.447	0.2138	1	ENSMUSG00000063550	ENSG00000110713
Hipk3	0.0158478	0.0600333	0.407	0.338	0.2138	1	ENSMUSG00000027177	ENSG00000110422
Ufd1	0.0158617	-0.0733472	0.733	0.761	0.2138	1	ENSMUSG00000005262	ENSG00000070010
Gnaq	0.0159639	-0.0806612	0.871	0.875	0.214912	1	ENSMUSG00000024639	#N/A
Sox3	0.0159845	-0.142697	0.532	0.586	0.215133	1	ENSMUSG00000045179	ENSG00000134595
Osbpl7	0.016028	0.0484371	0.281	0.218	0.215245	1	ENSMUSG00000038534	ENSG00000006025
Chid1	0.0160711	0.0690238	0.637	0.577	0.215559	1	ENSMUSG00000025512	ENSG00000177830
Enpp5	0.0160959	0.0721203	0.633	0.562	0.215626	1	ENSMUSG00000023960	ENSG00000112796
Gtf2ird1	0.0161525	0.0598974	0.331	0.27	0.216119	1	ENSMUSG00000023079	ENSG00000006704
Pam	0.0162587	0.072196	0.404	0.343	0.217166	1	ENSMUSG00000026335	ENSG00000145730
Zdhhc4	0.0162705	0.0778214	0.722	0.659	0.217166	1	ENSMUSG00000001844	ENSG00000136247
Dock3	0.0163258	0.0617075	0.429	0.36	0.217638	1	ENSMUSG00000039716	ENSG00000088538
Sft2d3	0.0163818	-0.0497147	0.146	0.194	0.218118	1	ENSMUSG00000044982	ENSG00000173349
Hapln3	0.0164215	0.101157	0.431	0.367	0.21838	1	ENSMUSG00000030606	ENSG00000140511
Ccn2	0.0165251	-0.15601	0.092	0.135	0.219157	1	ENSMUSG00000019997	ENSG00000118523
Osgep	0.0166114	-0.0753826	0.773	0.818	0.220368	1	ENSMUSG00000006289	ENSG00000092094
Sting1	0.0166911	-0.0281947	0.068	0.107	0.221156	1	ENSMUSG00000024349	ENSG00000184584
Dnajc7	0.0167797	-0.084033	0.805	0.835	0.222061	1	ENSMUSG00000014195	ENSG00000168259
Rell1	0.0168211	-0.045375	0.254	0.31	0.222078	1	ENSMUSG00000047881	ENSG00000181826
C1qbp	0.0168277	-0.0746131	0.847	0.867	0.222078	1	ENSMUSG00000018446	ENSG00000108561
Iars	0.0168512	0.0612107	0.609	0.562	0.222078	1	ENSMUSG00000037851	ENSG00000196305
Cerk	0.0168705	0.0486081	0.466	0.392	0.222078	1	ENSMUSG00000035891	ENSG00000100422
Tmem64	0.0168826	0.0360715	0.49	0.412	0.222078	1	ENSMUSG00000043252	ENSG00000180694
Arl5a	0.0169179	0.0758123	0.559	0.506	0.222274	1	ENSMUSG00000036093	ENSG00000162980
Septin11	0.0170501	-0.0862686	0.971	0.964	0.223595	1	ENSMUSG00000058013	ENSG00000138758
Slc16a9	0.0170888	0.0424577	0.114	0.075	0.223595	1	ENSMUSG00000037762	ENSG00000165449
Agt	0.0171079	0.715124	0.412	0.36	0.223595	1	ENSMUSG00000031980	ENSG00000135744
Egfl6	0.0171139	-0.0813714	0.153	0.199	0.223595	1	ENSMUSG00000000402	ENSG00000198759
Tafa5	0.0171209	0.0746084	0.934	0.913	0.223595	1	ENSMUSG00000054863	ENSG00000219438
Ankrd10	0.017258	0.0620257	0.741	0.653	0.224972	1	ENSMUSG00000031508	ENSG00000088448
Trim39	0.0172875	-0.067617	0.297	0.355	0.224972	1	ENSMUSG00000045409	ENSG00000204599
Cramp1l	0.0172881	0.0631859	0.498	0.43	0.224972	1	ENSMUSG00000038002	#N/A
Repin1	0.0173175	0.0694499	0.621	0.541	0.225037	1	ENSMUSG00000052751	ENSG00000214022
Cd44	0.0173404	-0.107992	0.481	0.523	0.225037	1	ENSMUSG00000005087	ENSG00000026508
Cfl2	0.0173549	0.0812317	0.937	0.901	0.225037	1	ENSMUSG00000062929	ENSG00000165410
Hapln1	0.0173769	-0.113005	0.65	0.711	0.225054	1	ENSMUSG00000021613	ENSG00000145681
Gm49327	0.017399	0.0331887	0.17	0.12	0.225074	1	#N/A	#N/A
Mapt	0.0174541	-0.102299	0.667	0.719	0.225453	1	ENSMUSG00000018411	ENSG00000186868
Zfp862-ps	0.0174833	0.0581022	0.278	0.222	0.225453	1	#N/A	#N/A
Pcnx3	0.0174996	-0.082191	0.653	0.692	0.225453	1	ENSMUSG00000054874	ENSG00000197136
Grid1	0.0175109	0.0789205	0.584	0.515	0.225453	1	ENSMUSG00000041078	ENSG00000182771
Mob4	0.0175512	0.0826042	0.918	0.879	0.225705	1	ENSMUSG00000025979	ENSG00000115540
Dhx32	0.0176153	-0.074249	0.609	0.653	0.22605	1	ENSMUSG00000030986	ENSG00000089876
Ddx55	0.0176221	0.0478805	0.36	0.286	0.22605	1	ENSMUSG00000029389	ENSG00000111364
Snx18	0.0176493	0.0801155	0.625	0.565	0.22605	1	ENSMUSG00000042364	ENSG00000178996
Dbn1	0.0176608	0.0671436	0.83	0.794	0.22605	1	ENSMUSG00000034675	ENSG00000113758
1500011B03Rik	0.0177007	0.0641975	0.86	0.828	0.226295	1	ENSMUSG00000072694	#N/A
Ccdc13	0.0177675	-0.0510844	0.151	0.198	0.226884	1	ENSMUSG00000079235	ENSG00000244607
Csdc2	0.0178608	-0.0947777	0.931	0.936	0.227808	1	ENSMUSG00000042109	ENSG00000172346
Apmap	0.0179047	0.0895079	0.658	0.634	0.227836	1	ENSMUSG00000033096	ENSG00000101474
A2m	0.0179354	-0.174077	0.635	0.667	0.227836	1	ENSMUSG00000030111	ENSG00000175899
Rasal2	0.0180045	0.0613246	0.521	0.452	0.228468	1	ENSMUSG00000070565	ENSG00000075391
Ncs1	0.0180339	-0.0630595	0.469	0.527	0.228468	1	ENSMUSG00000062661	ENSG00000107130
Tmcc1	0.0180341	0.101408	0.691	0.631	0.228468	1	ENSMUSG00000030126	ENSG00000172765
Zfp763	0.0180439	0.046974	0.254	0.196	0.228468	1	ENSMUSG00000067430	#N/A
Atp2b1	0.018059	0.0576621	0.82	0.776	0.228468	1	ENSMUSG00000019943	ENSG00000070961
Maoa	0.0180947	-0.0539036	0.807	0.839	0.228546	1	ENSMUSG00000025037	ENSG00000189221
Rwdd2b	0.018107	-0.0396026	0.121	0.17	0.228546	1	ENSMUSG00000041079	ENSG00000156253
Abraxas1	0.0182098	0.0522444	0.225	0.175	0.229518	1	ENSMUSG00000035234	ENSG00000163322
Tarsl2	0.018226	0.0533669	0.305	0.244	0.229518	1	ENSMUSG00000030515	ENSG00000185418
Ddit4	0.0183	0.0897604	0.717	0.634	0.230184	1	ENSMUSG00000020108	ENSG00000168209
Tmem176a	0.0183216	0.122053	0.78	0.728	0.23019	1	ENSMUSG00000023367	ENSG00000002933
Rab5b	0.0183585	0.0682932	0.662	0.603	0.230389	1	ENSMUSG00000000711	ENSG00000111540
Elavl4	0.0184094	-0.084395	0.342	0.386	0.23061	1	ENSMUSG00000028546	ENSG00000162374
Prr14l	0.0184184	0.0478163	0.368	0.31	0.23061	1	ENSMUSG00000054280	ENSG00000183530
Map2k2	0.0184492	-0.0641278	0.889	0.906	0.230732	1	ENSMUSG00000035027	ENSG00000126934
Sepsecs	0.0185623	0.0469056	0.318	0.255	0.231692	1	ENSMUSG00000029173	ENSG00000109618
Armh3	0.0185745	0.0406183	0.36	0.288	0.231692	1	ENSMUSG00000039901	ENSG00000120029
Grik5	0.0185897	-0.0659616	0.852	0.891	0.231692	1	ENSMUSG00000003378	ENSG00000105737
Phf3	0.0186322	0.0775051	0.704	0.627	0.231957	1	ENSMUSG00000048874	ENSG00000118482
Fam210a	0.0186582	0.0598374	0.481	0.423	0.232016	1	ENSMUSG00000038121	ENSG00000177150
Nudt15	0.0187709	0.0256635	0.109	0.069	0.23315	1	ENSMUSG00000033405	ENSG00000136159
Tmem144	0.0188046	-0.0458164	0.151	0.199	0.23315	1	ENSMUSG00000027956	ENSG00000164124
Kbtbd7	0.0188135	0.0759917	0.486	0.425	0.23315	1	ENSMUSG00000043881	ENSG00000120696
Fgfbp3	0.0188567	0.00574041	0.833	0.861	0.233338	1	ENSMUSG00000047632	ENSG00000174721
Kat2b	0.0188713	0.0608569	0.648	0.565	0.233338	1	ENSMUSG00000000708	ENSG00000114166
Bmt2	0.0190276	0.0694536	0.669	0.607	0.234556	1	ENSMUSG00000042742	ENSG00000164603
Esd	0.0190373	0.0853767	0.899	0.86	0.234556	1	ENSMUSG00000021996	ENSG00000139684
Sybu	0.0190378	-0.0801038	0.81	0.813	0.234556	1	ENSMUSG00000022340	ENSG00000147642
Snx32	0.0190665	0.0634063	0.624	0.556	0.234556	1	ENSMUSG00000056185	ENSG00000172803
Ccdc24	0.0190922	0.0219285	0.105	0.066	0.234556	1	ENSMUSG00000078588	ENSG00000159214
Mcts1	0.0190988	0.0755525	0.677	0.61	0.234556	1	ENSMUSG00000000355	ENSG00000232119
Zfp874b	0.0191203	-0.0204647	0.068	0.107	0.234556	1	ENSMUSG00000059839	#N/A
Fbxo8	0.0191494	0.0540207	0.778	0.692	0.23465	1	ENSMUSG00000038206	ENSG00000164117
Inpp1	0.0192041	0.0663532	0.479	0.418	0.235056	1	ENSMUSG00000026102	ENSG00000151689
Pus7	0.0193843	0.0554225	0.286	0.232	0.236885	1	ENSMUSG00000057541	ENSG00000091127
Adamts5	0.0194106	0.0340561	0.158	0.109	0.236885	1	ENSMUSG00000022894	ENSG00000154736
Creld2	0.0194383	0.067871	0.621	0.544	0.236885	1	ENSMUSG00000023272	ENSG00000184164
Lmo3	0.0194403	-0.0571413	0.285	0.343	0.236885	1	ENSMUSG00000030226	ENSG00000048540
Flot1	0.0196658	0.0747268	0.756	0.709	0.239366	1	ENSMUSG00000059714	ENSG00000137312
Cacna1g	0.0197671	-0.042257	0.08	0.121	0.240331	1	ENSMUSG00000020866	ENSG00000006283
Tti1	0.019839	-0.0502333	0.336	0.393	0.240937	1	ENSMUSG00000027650	ENSG00000101407
Ier2	0.0199034	0.202496	0.436	0.374	0.241195	1	ENSMUSG00000053560	ENSG00000160888
Cdk2ap2	0.0199471	-0.0633759	0.682	0.73	0.241195	1	ENSMUSG00000024856	ENSG00000167797
Itga1	0.0199484	-0.0584818	0.141	0.184	0.241195	1	ENSMUSG00000042284	ENSG00000213949
Il1rapl1	0.0199809	0.0259212	0.135	0.09	0.241195	1	ENSMUSG00000052372	ENSG00000169306
Snx24	0.0199816	0.0617375	0.508	0.449	0.241195	1	ENSMUSG00000024535	ENSG00000064652
Ercc8	0.020007	0.0405178	0.341	0.274	0.241195	1	ENSMUSG00000021694	ENSG00000049167
Atp5g1	0.0200149	0.0796829	0.629	0.553	0.241195	1	ENSMUSG00000006057	#N/A
Rhoc	0.0200983	0.076455	0.949	0.943	0.241933	1	ENSMUSG00000002233	ENSG00000155366
Polr3k	0.0201384	0.0587595	0.6	0.541	0.241969	1	ENSMUSG00000038628	ENSG00000161980
Plce1	0.020166	0.0858378	0.707	0.662	0.241969	1	ENSMUSG00000024998	ENSG00000138193
Cul1	0.0201677	0.0662779	0.895	0.872	0.241969	1	ENSMUSG00000029686	ENSG00000055130
Camk2b	0.0202511	0.0296294	0.138	0.095	0.242702	1	ENSMUSG00000057897	ENSG00000058404
Bace1	0.0203873	0.0459726	0.603	0.513	0.244066	1	ENSMUSG00000032086	ENSG00000186318
Crocc	0.020521	0.0307084	0.132	0.088	0.245398	1	ENSMUSG00000040860	ENSG00000058453
Traf4	0.0205962	0.0806474	0.598	0.536	0.245846	1	ENSMUSG00000017386	ENSG00000076604
Gdap1	0.0206035	0.0290601	0.129	0.087	0.245846	1	ENSMUSG00000025777	ENSG00000104381
Fchsd2	0.0206493	-0.0795339	0.772	0.775	0.246123	1	ENSMUSG00000030691	ENSG00000137478
Ik	0.0207559	0.0816469	0.899	0.891	0.246567	1	ENSMUSG00000024474	ENSG00000113141
Hmgcs1	0.0207563	-0.104424	0.998	1	0.246567	1	ENSMUSG00000093930	ENSG00000112972
Zzef1	0.0207568	0.0942752	0.582	0.527	0.246567	1	ENSMUSG00000055670	ENSG00000074755
Unkl	0.0207769	0.0329263	0.172	0.123	0.246567	1	ENSMUSG00000015127	ENSG00000059145
Cdk6	0.0208282	0.0868524	0.336	0.282	0.246786	1	ENSMUSG00000040274	ENSG00000105810
Rad9b	0.0208405	0.0315436	0.178	0.127	0.246786	1	ENSMUSG00000038569	ENSG00000151164
Gm49336	0.0209683	0.0439097	0.476	0.407	0.24803	1	ENSMUSG00000114797	#N/A
Trp53bp1	0.0210121	0.0594477	0.735	0.664	0.248279	1	ENSMUSG00000043909	ENSG00000067369
Nr2c1	0.0212811	0.0346323	0.268	0.213	0.250982	1	ENSMUSG00000005897	ENSG00000120798
Cav1	0.0213196	-0.0243688	0.346	0.411	0.250982	1	ENSMUSG00000007655	ENSG00000105974
Cdc25a	0.0213278	0.040033	0.228	0.173	0.250982	1	ENSMUSG00000032477	ENSG00000164045
Prpf40b	0.0213328	-0.087454	0.543	0.574	0.250982	1	ENSMUSG00000023007	ENSG00000110844
Slc2a13	0.0213778	0.059879	0.399	0.333	0.251241	1	ENSMUSG00000036298	ENSG00000151229
Uqcrb	0.0214205	0.0735477	0.928	0.917	0.251472	1	ENSMUSG00000021520	ENSG00000156467
Atrn	0.0214759	0.0665751	0.809	0.768	0.251851	1	ENSMUSG00000027312	ENSG00000088812
Nrcam	0.0215433	0.111276	0.976	0.957	0.252154	1	ENSMUSG00000020598	ENSG00000091129
Erc2	0.0215479	0.0382422	0.246	0.189	0.252154	1	ENSMUSG00000040640	ENSG00000187672
Phc2	0.0215797	-0.0541244	0.838	0.872	0.252256	1	ENSMUSG00000028796	ENSG00000134686
Trim11	0.0217956	-0.0514568	0.334	0.397	0.254507	1	ENSMUSG00000020455	ENSG00000154370
Ylpm1	0.0218805	0.0709762	0.682	0.62	0.255226	1	ENSMUSG00000021244	ENSG00000119596
Fcgrt	0.0221138	0.0461762	0.328	0.267	0.257583	1	ENSMUSG00000003420	ENSG00000104870
Fyn	0.022145	-0.0761887	0.973	0.974	0.257583	1	ENSMUSG00000019843	ENSG00000010810
Rhno1	0.0221539	-0.0542917	0.408	0.47	0.257583	1	ENSMUSG00000048668	ENSG00000171792
Lacc1	0.0221769	0.0352921	0.198	0.147	0.257583	1	ENSMUSG00000044350	ENSG00000179630
Chchd10	0.022227	-0.0598338	0.617	0.69	0.257793	1	ENSMUSG00000049422	ENSG00000250479
Fam71e1	0.0222423	0.0447832	0.19	0.14	0.257793	1	ENSMUSG00000051113	ENSG00000142530
Rtn3	0.0224249	0.0486782	0.998	0.998	0.259554	1	ENSMUSG00000024758	ENSG00000133318
Rlim	0.0225078	0.0538796	0.736	0.667	0.259554	1	ENSMUSG00000056537	ENSG00000131263
C030037D09Rik	0.0225086	0.0815537	0.545	0.497	0.259554	1	#N/A	#N/A
Hs6st1	0.0225356	0.0684841	0.598	0.532	0.259554	1	ENSMUSG00000045216	ENSG00000136720
Emx2	0.0225439	-0.0810644	0.64	0.702	0.259554	1	ENSMUSG00000043969	ENSG00000170370
Src	0.0225483	-0.0742705	0.822	0.856	0.259554	1	ENSMUSG00000027646	ENSG00000197122
Dmpk	0.0225606	0.0697571	0.424	0.362	0.259554	1	ENSMUSG00000030409	ENSG00000104936
Adcyap1r1	0.0225876	-0.0839606	0.997	1	0.259591	1	ENSMUSG00000029778	ENSG00000078549
Kdelr2	0.0226328	0.0585651	0.968	0.951	0.259837	1	ENSMUSG00000079111	ENSG00000136240
Ticam1	0.0226577	0.0345231	0.209	0.156	0.259849	1	ENSMUSG00000047123	ENSG00000127666
Cenpv	0.0226869	0.0647371	0.643	0.581	0.259889	1	ENSMUSG00000018509	ENSG00000166582
Sox11	0.0227087	-0.0864556	0.85	0.844	0.259889	1	ENSMUSG00000063632	ENSG00000176887
Ube2a	0.0227598	-0.0749401	0.849	0.88	0.260144	1	ENSMUSG00000016308	ENSG00000077721
Rnf157	0.0227787	0.0474728	0.415	0.347	0.260144	1	ENSMUSG00000052949	ENSG00000141576
Zic3	0.0228671	-0.100088	0.109	0.151	0.260881	1	ENSMUSG00000067860	ENSG00000156925
Cox15	0.02299	0.0417706	0.447	0.373	0.262009	1	ENSMUSG00000040018	ENSG00000014919
Fam53c	0.0230648	0.0641233	0.646	0.593	0.262588	1	ENSMUSG00000034300	ENSG00000120709
Znhit1	0.0231182	0.0586104	0.617	0.53	0.262922	1	ENSMUSG00000059518	ENSG00000106400
Cct3	0.0231574	-0.0806625	0.961	0.953	0.263093	1	ENSMUSG00000001416	ENSG00000163468
Epha4	0.0232227	-0.108307	0.506	0.549	0.263443	1	ENSMUSG00000026235	ENSG00000116106
Spg11	0.0232365	0.0298705	0.156	0.111	0.263443	1	ENSMUSG00000033396	ENSG00000104133
Hectd2	0.0232805	0.120102	0.635	0.588	0.263617	1	ENSMUSG00000041180	ENSG00000165338
Bhlhe40	0.0233419	0.0705691	0.65	0.607	0.263617	1	ENSMUSG00000030103	ENSG00000134107
2810459M11Rik	0.0233533	0.0766585	0.884	0.839	0.263617	1	ENSMUSG00000026227	ENSG00000204128
Vps50	0.0233712	0.0686652	0.666	0.612	0.263617	1	ENSMUSG00000001376	ENSG00000004766
Ncstn	0.0233909	0.0590773	0.897	0.856	0.263617	1	ENSMUSG00000003458	ENSG00000162736
Adipor1	0.0233967	0.0558624	0.91	0.873	0.263617	1	ENSMUSG00000026457	ENSG00000159346
Zcchc3	0.0234508	0.0556584	0.384	0.322	0.263954	1	ENSMUSG00000074682	ENSG00000247315
Mtfmt	0.0235484	0.0402141	0.328	0.263	0.26478	1	ENSMUSG00000059183	ENSG00000103707
Mpped2	0.0236062	-0.0798497	0.482	0.546	0.264795	1	ENSMUSG00000016386	ENSG00000066382
D030056L22Rik	0.0236191	-0.0707275	0.561	0.6	0.264795	1	ENSMUSG00000047044	ENSG00000135045
Zwint	0.0236225	-0.0707706	0.96	0.962	0.264795	1	ENSMUSG00000019923	ENSG00000122952
Ndufb11	0.0237088	-0.0657076	0.984	0.984	0.265101	1	ENSMUSG00000031059	ENSG00000147123
Lgals8	0.023744	0.0580993	0.506	0.438	0.265101	1	ENSMUSG00000057554	ENSG00000116977
Cadm3	0.0237451	-0.0512597	0.362	0.416	0.265101	1	ENSMUSG00000005338	ENSG00000162706
Rfxank	0.023749	0.0553509	0.73	0.666	0.265101	1	ENSMUSG00000036120	ENSG00000064490
Faf2	0.0238132	0.0573178	0.725	0.655	0.265101	1	ENSMUSG00000025873	ENSG00000113194
1810055G02Rik	0.0238141	0.0683127	0.523	0.471	0.265101	1	ENSMUSG00000035372	ENSG00000171067
Hsf2	0.0238198	0.064659	0.494	0.432	0.265101	1	ENSMUSG00000019878	ENSG00000025156
Crtc1	0.0239445	-0.0609763	0.502	0.551	0.266004	1	ENSMUSG00000003575	ENSG00000105662
Ptch1	0.0239697	0.201461	0.907	0.908	0.266004	1	ENSMUSG00000021466	ENSG00000185920
Sp3os	0.023974	-0.046188	0.407	0.478	0.266004	1	#N/A	#N/A
Fam172a	0.0241254	0.0996022	0.778	0.742	0.267412	1	ENSMUSG00000064138	ENSG00000113391
Bad	0.0241787	-0.0592189	0.678	0.695	0.267732	1	ENSMUSG00000024959	ENSG00000002330
Slc7a10	0.0242781	-0.120123	0.847	0.877	0.268157	1	ENSMUSG00000030495	ENSG00000130876
Pmvk	0.0243014	-0.0908084	0.841	0.849	0.268157	1	ENSMUSG00000027952	ENSG00000163344
Prpsap2	0.0243577	0.0752131	0.651	0.596	0.268157	1	ENSMUSG00000020528	ENSG00000141127
Ralgds	0.0243974	0.102451	0.666	0.612	0.268157	1	ENSMUSG00000026821	ENSG00000160271
Cilk1	0.0244088	-0.0595681	0.452	0.513	0.268157	1	ENSMUSG00000009828	ENSG00000112144
Rnf130	0.0244412	0.065341	0.786	0.742	0.268157	1	ENSMUSG00000020376	ENSG00000113269
Fam184b	0.0244523	0.0712018	0.154	0.113	0.268157	1	ENSMUSG00000015879	ENSG00000047662
Hlf	0.024458	-0.110479	0.449	0.484	0.268157	1	ENSMUSG00000003949	ENSG00000108924
Snrpn	0.0244589	0.0773947	0.838	0.808	0.268157	1	ENSMUSG00000102252	ENSG00000128739
Syne2	0.0245003	-0.070224	0.359	0.414	0.268157	1	ENSMUSG00000063450	ENSG00000054654
Rbm6	0.0245038	0.0722256	0.704	0.634	0.268157	1	ENSMUSG00000032582	ENSG00000004534
Slc6a6	0.0245119	-0.031768	0.098	0.137	0.268157	1	ENSMUSG00000030096	ENSG00000131389
Shank2	0.0245791	0.0474536	0.167	0.123	0.268421	1	ENSMUSG00000037541	ENSG00000162105
Rnf138	0.0246101	0.0735216	0.722	0.655	0.268421	1	ENSMUSG00000024317	ENSG00000134758
Cep250	0.024623	0.0453325	0.326	0.265	0.268421	1	ENSMUSG00000038241	ENSG00000126001
Ahcy	0.024642	-0.0348116	0.223	0.282	0.268421	1	ENSMUSG00000027597	ENSG00000101444
Ptprz1	0.024659	0.104478	1	1	0.268421	1	ENSMUSG00000068748	ENSG00000106278
Dnal4	0.0247609	-0.0538488	0.556	0.589	0.268618	1	ENSMUSG00000022420	#N/A
Mtif2	0.0248183	0.0548506	0.442	0.38	0.268618	1	ENSMUSG00000020459	ENSG00000085760
Edem3	0.0248504	0.0594185	0.651	0.596	0.268618	1	ENSMUSG00000043019	ENSG00000116406
Cox6a1	0.0248518	-0.0653305	0.998	0.998	0.268618	1	ENSMUSG00000041697	ENSG00000111775
Coa7	0.0248745	0.048517	0.251	0.199	0.268618	1	ENSMUSG00000048351	ENSG00000162377
Gabpb1	0.0248811	0.0468585	0.394	0.329	0.268618	1	ENSMUSG00000027361	ENSG00000104064
Zc3h6	0.0248868	0.0453957	0.191	0.146	0.268618	1	ENSMUSG00000042851	ENSG00000188177
Supt3	0.0248936	0.0443152	0.368	0.315	0.268618	1	ENSMUSG00000038954	ENSG00000196284
Atg16l2	0.0248985	-0.0555948	0.199	0.246	0.268618	1	ENSMUSG00000047767	ENSG00000168010
Map2k1	0.0250639	0.0721776	0.777	0.714	0.270136	1	ENSMUSG00000004936	ENSG00000169032
Mboat2	0.0252002	0.0753375	0.941	0.893	0.271325	1	ENSMUSG00000020646	ENSG00000143797
Mertk	0.025224	0.0883885	0.696	0.64	0.271325	1	ENSMUSG00000014361	ENSG00000153208
Pea15a	0.0252849	-0.0784159	1	1	0.271582	1	ENSMUSG00000013698	ENSG00000162734
Mmp14	0.0252975	-0.0812439	0.955	0.945	0.271582	1	ENSMUSG00000000957	ENSG00000157227
Mospd3	0.0253487	-0.0961783	0.664	0.702	0.271863	1	ENSMUSG00000037221	ENSG00000106330
Gm37255	0.0254131	0.033802	0.151	0.107	0.272072	1	#N/A	#N/A
Traf1	0.0254312	-0.039942	0.088	0.125	0.272072	1	ENSMUSG00000026875	ENSG00000056558
Pggt1b	0.0254429	0.0414888	0.701	0.622	0.272072	1	ENSMUSG00000024477	ENSG00000164219
Aldh16a1	0.0255425	0.0256365	0.241	0.185	0.27287	1	ENSMUSG00000007833	ENSG00000161618
Wars2	0.025773	0.0270095	0.153	0.107	0.275063	1	ENSMUSG00000004233	ENSG00000116874
Cnot6	0.0258353	0.0706548	0.921	0.86	0.275192	1	ENSMUSG00000020362	ENSG00000113300
Cdc14a	0.0258355	0.037341	0.42	0.35	0.275192	1	ENSMUSG00000033502	ENSG00000079335
Cdkn2aip	0.0258618	0.0650343	0.399	0.338	0.275204	1	ENSMUSG00000038069	ENSG00000168564
Tob1	0.0259516	0.0892084	0.818	0.756	0.275744	1	ENSMUSG00000037573	ENSG00000141232
Kirrel	0.0259781	0.0392945	0.203	0.154	0.275744	1	ENSMUSG00000041734	ENSG00000183853
Shisa6	0.0260048	0.0537685	0.18	0.133	0.275744	1	ENSMUSG00000053930	ENSG00000188803
Gm26881	0.0260136	0.0351875	0.195	0.146	0.275744	1	#N/A	#N/A
Abca2	0.0260447	0.0611839	0.667	0.605	0.275806	1	ENSMUSG00000026944	ENSG00000107331
Rbm7	0.026084	0.0654788	0.831	0.801	0.275837	1	ENSMUSG00000042396	ENSG00000076053
Prkn	0.0261227	0.034528	0.207	0.158	0.275837	1	ENSMUSG00000023826	ENSG00000185345
Def8	0.0261234	0.0525757	0.593	0.513	0.275837	1	ENSMUSG00000001482	ENSG00000140995
Gnpda1	0.0263438	0.0444403	0.423	0.35	0.277576	1	ENSMUSG00000052102	ENSG00000113552
Mocs1	0.0263514	0.0416667	0.342	0.282	0.277576	1	ENSMUSG00000064120	ENSG00000124615
Cd302	0.0263644	0.0623987	0.744	0.676	0.277576	1	ENSMUSG00000060703	ENSG00000241399
Rnf217	0.0263977	0.0554132	0.477	0.418	0.27766	1	ENSMUSG00000063760	ENSG00000146373
Dazap2	0.0264303	0.0662843	0.994	0.986	0.277734	1	ENSMUSG00000000346	ENSG00000183283
Wnt7b	0.0266259	-0.0895129	0.661	0.705	0.27952	1	ENSMUSG00000022382	ENSG00000188064
Zfp790	0.0267175	-0.0293729	0.085	0.123	0.280213	1	ENSMUSG00000011427	#N/A
Zbtb26	0.0267925	0.0503616	0.262	0.211	0.280408	1	ENSMUSG00000050714	ENSG00000171448
Plekho2	0.0268291	0.0569074	0.431	0.366	0.280408	1	ENSMUSG00000050721	ENSG00000241839
Naa80	0.026839	0.0715176	0.563	0.515	0.280408	1	ENSMUSG00000079334	ENSG00000243477
2610021A01Rik	0.026863	0.0423968	0.225	0.173	0.280408	1	ENSMUSG00000091474	#N/A
Copb1	0.0268645	0.0662428	0.905	0.868	0.280408	1	ENSMUSG00000030754	ENSG00000129083
Larp4	0.0268906	0.0432413	0.658	0.596	0.280412	1	ENSMUSG00000023025	ENSG00000161813
Snrnp27	0.0270447	-0.0636757	0.723	0.763	0.281635	1	ENSMUSG00000001158	#N/A
Nufip2	0.0270594	0.0697763	0.698	0.655	0.281635	1	ENSMUSG00000037857	ENSG00000108256
Ino80d	0.0271429	0.0699593	0.539	0.497	0.282018	1	ENSMUSG00000040865	ENSG00000114933
Nfyc	0.0271512	0.0469911	0.667	0.6	0.282018	1	ENSMUSG00000032897	ENSG00000066136
Ube2j2	0.0271738	-0.0695184	0.688	0.74	0.282018	1	ENSMUSG00000023286	ENSG00000160087
Sptbn2	0.0272178	-0.0323153	0.071	0.107	0.282207	1	ENSMUSG00000067889	ENSG00000173898
Tmx2	0.0273376	0.0805605	0.907	0.873	0.28318	1	ENSMUSG00000050043	ENSG00000213593
Cdc25b	0.0274399	0.0387555	0.291	0.232	0.283971	1	ENSMUSG00000027330	ENSG00000101224
Gtf2i	0.027485	-0.0723887	0.982	0.986	0.284168	1	ENSMUSG00000060261	ENSG00000263001
Sos1	0.0275141	0.0756185	0.561	0.501	0.2842	1	ENSMUSG00000024241	ENSG00000115904
Kcne1l	0.0277254	-0.0861514	0.878	0.905	0.285766	1	ENSMUSG00000090122	ENSG00000176076
Katnip	0.0277366	-0.0529959	0.146	0.191	0.285766	1	#N/A	#N/A
Skap2	0.0277442	-0.0602317	0.278	0.34	0.285766	1	ENSMUSG00000059182	ENSG00000005020
Ppp2cb	0.0278329	-0.0625764	0.828	0.834	0.286408	1	ENSMUSG00000009630	ENSG00000104695
Fam219a	0.0278646	0.0699925	0.481	0.432	0.286465	1	ENSMUSG00000028439	ENSG00000164970
Cntrl	0.027933	0.0610168	0.408	0.34	0.286856	1	ENSMUSG00000057110	ENSG00000119397
A730056A06Rik	0.0279552	-0.0639685	0.244	0.296	0.286856	1	#N/A	#N/A
Maf	0.028129	0.0667065	0.373	0.307	0.287835	1	ENSMUSG00000055435	ENSG00000178573
Pfkfb3	0.0281386	0.101073	0.828	0.782	0.287835	1	ENSMUSG00000026773	ENSG00000170525
4632415L05Rik	0.0281391	0.0418473	0.441	0.373	0.287835	1	#N/A	#N/A
Cryab	0.0281756	0.191894	0.31	0.258	0.287835	1	ENSMUSG00000032060	ENSG00000109846
Pnp	0.0282195	-0.0673232	0.777	0.813	0.287835	1	ENSMUSG00000115338	ENSG00000198805
Pdap1	0.0282267	-0.074554	0.672	0.714	0.287835	1	ENSMUSG00000029623	ENSG00000106244
Klf10	0.0282448	0.0769286	0.381	0.328	0.287835	1	ENSMUSG00000037465	ENSG00000155090
Gm45871	0.0282615	0.0329171	0.18	0.133	0.287835	1	ENSMUSG00000110277	#N/A
Gas6	0.0283387	0.033264	0.26	0.199	0.288352	1	ENSMUSG00000031451	ENSG00000183087
Hdac4	0.028409	-0.0470944	0.556	0.627	0.288777	1	ENSMUSG00000026313	ENSG00000068024
Cab39	0.0284333	0.058903	0.846	0.808	0.288777	1	ENSMUSG00000036707	ENSG00000135932
Rufy1	0.028641	0.0651971	0.479	0.418	0.290616	1	ENSMUSG00000020375	ENSG00000176783
Golgb1	0.0287093	0.0542981	0.516	0.452	0.29065	1	ENSMUSG00000034243	ENSG00000173230
Kcmf1	0.0287308	-0.0546463	0.791	0.82	0.29065	1	ENSMUSG00000055239	ENSG00000176407
Ap3m2	0.0287475	0.0656136	0.588	0.515	0.29065	1	ENSMUSG00000031539	ENSG00000070718
Dusp8	0.0287509	0.0466747	0.26	0.206	0.29065	1	ENSMUSG00000037887	ENSG00000184545
Slc35b3	0.0288048	0.0624889	0.387	0.333	0.290787	1	ENSMUSG00000021432	ENSG00000124786
Cct7	0.0288177	-0.0805549	0.955	0.951	0.290787	1	ENSMUSG00000030007	ENSG00000135624
Adnp2	0.0289416	-0.0511884	0.268	0.317	0.291516	1	ENSMUSG00000053950	ENSG00000101544
Wnk1	0.0289434	0.0824549	0.96	0.962	0.291516	1	ENSMUSG00000045962	ENSG00000060237
Ric1	0.0290828	0.0414172	0.405	0.341	0.292439	1	ENSMUSG00000038658	ENSG00000107036
Rbl1	0.0290886	0.0488409	0.293	0.236	0.292439	1	ENSMUSG00000027641	ENSG00000080839
Nr2f1	0.0293153	0.120606	0.907	0.886	0.293857	1	ENSMUSG00000069171	ENSG00000175745
Sox1ot	0.029316	0.108405	0.566	0.513	0.293857	1	#N/A	#N/A
Omg	0.0293231	-0.0795055	0.322	0.373	0.293857	1	ENSMUSG00000049612	ENSG00000126861
Odc1	0.0293501	0.0858648	0.641	0.591	0.293857	1	ENSMUSG00000011179	ENSG00000115758
Pdzrn3	0.0293641	-0.0524037	0.645	0.709	0.293857	1	ENSMUSG00000035357	ENSG00000121440
Mpp7	0.0295339	0.0298825	0.114	0.076	0.294259	1	ENSMUSG00000057440	ENSG00000150054
Hsf1	0.0295385	-0.0735198	0.49	0.532	0.294259	1	ENSMUSG00000022556	ENSG00000185122
Mad2l2	0.0295559	0.0777121	0.641	0.586	0.294259	1	ENSMUSG00000029003	ENSG00000116670
Tmem94	0.0295603	0.0701058	0.55	0.508	0.294259	1	ENSMUSG00000020747	ENSG00000177728
Slc38a9	0.0295936	0.0764545	0.412	0.354	0.294259	1	ENSMUSG00000047789	ENSG00000177058
Tcf4	0.0296168	-0.0977216	1	1	0.294259	1	ENSMUSG00000053477	ENSG00000196628
Lars	0.0296277	0.0617973	0.63	0.555	0.294259	1	ENSMUSG00000024493	ENSG00000133706
Ppp1r3d	0.0296333	-0.0451857	0.283	0.341	0.294259	1	ENSMUSG00000049999	ENSG00000132825
Vkorc1	0.0296469	0.0503133	0.453	0.393	0.294259	1	ENSMUSG00000096145	ENSG00000167397
Chd2	0.0299343	-0.0586242	0.539	0.601	0.296842	1	ENSMUSG00000078671	ENSG00000173575
Pcgf1	0.0299866	-0.0580321	0.19	0.234	0.297071	1	ENSMUSG00000069678	ENSG00000115289
Frmd4b	0.0300237	-0.063432	0.235	0.282	0.297071	1	ENSMUSG00000030064	ENSG00000114541
Ado	0.030039	0.0644856	0.558	0.51	0.297071	1	ENSMUSG00000057134	ENSG00000181915
Kdm2a	0.0301785	0.0670233	0.637	0.586	0.298179	1	ENSMUSG00000054611	ENSG00000173120
Golm2	0.0302116	0.0787364	0.931	0.917	0.298179	1	#N/A	#N/A
Tmprss7	0.0302582	-0.0354252	0.098	0.137	0.298179	1	ENSMUSG00000033177	ENSG00000176040
Pcmtd2	0.0302853	0.0665681	0.686	0.648	0.298179	1	ENSMUSG00000027589	ENSG00000203880
Trim41	0.0302876	0.0482136	0.566	0.506	0.298179	1	ENSMUSG00000040365	ENSG00000146063
Tarbp1	0.0303294	0.0379676	0.138	0.099	0.298183	1	ENSMUSG00000090290	ENSG00000059588
Crls1	0.030349	-0.0650902	0.593	0.652	0.298183	1	ENSMUSG00000027357	ENSG00000088766
Adcy3	0.0303727	0.0540337	0.436	0.371	0.298183	1	ENSMUSG00000020654	ENSG00000138031
Ric3	0.0303973	0.0673702	0.561	0.494	0.298183	1	ENSMUSG00000048330	ENSG00000166405
Ndufa2	0.030483	-0.0621799	0.977	0.976	0.298546	1	ENSMUSG00000014294	ENSG00000131495
Bcdin3d	0.030489	0.0257176	0.151	0.107	0.298546	1	ENSMUSG00000037525	ENSG00000186666
Tmem255a	0.0305765	0.0419498	0.167	0.125	0.299135	1	ENSMUSG00000036502	ENSG00000125355
9330188P03Rik	0.0306434	-0.0280198	0.09	0.13	0.29952	1	#N/A	#N/A
Wdr13	0.0307321	0.0602319	0.728	0.681	0.299823	1	ENSMUSG00000031166	ENSG00000101940
Magi1	0.0307655	-0.0784348	0.85	0.858	0.299823	1	ENSMUSG00000045095	ENSG00000151276
Qpct	0.0307826	0.0382486	0.297	0.239	0.299823	1	ENSMUSG00000024084	ENSG00000115828
Scg3	0.0308319	-0.118899	0.997	1	0.299823	1	ENSMUSG00000032181	ENSG00000104112
Gm49555	0.0308808	-0.0260531	0.069	0.104	0.299823	1	#N/A	#N/A
Sun2	0.0308897	0.0414415	0.322	0.262	0.299823	1	ENSMUSG00000042524	ENSG00000100242
Lxn	0.0309096	-0.0845495	0.998	1	0.299823	1	ENSMUSG00000047557	ENSG00000079257
Rbm39	0.030916	0.0716754	0.995	0.986	0.299823	1	ENSMUSG00000027620	ENSG00000131051
Tnrc6c	0.0309215	0.0610088	0.662	0.581	0.299823	1	ENSMUSG00000025571	ENSG00000078687
Fam171a2	0.0309764	0.032503	0.133	0.094	0.300089	1	ENSMUSG00000034685	ENSG00000161682
Nr1d1	0.0311153	-0.0630925	0.487	0.537	0.301052	1	ENSMUSG00000020889	ENSG00000126368
Ogg1	0.031131	0.0328635	0.219	0.17	0.301052	1	ENSMUSG00000030271	ENSG00000114026
Cdk2	0.0312128	0.0577834	0.564	0.503	0.301577	1	ENSMUSG00000025358	ENSG00000123374
Pdia4	0.0313488	0.0685703	0.961	0.936	0.302622	1	ENSMUSG00000025823	ENSG00000155660
Bdnf	0.0315329	-0.0288617	0.101	0.142	0.304131	1	ENSMUSG00000048482	ENSG00000176697
Tdg	0.0315718	-0.0612728	0.386	0.444	0.304238	1	ENSMUSG00000034674	ENSG00000139372
Thap1	0.0316164	0.033774	0.296	0.236	0.304398	1	ENSMUSG00000037214	ENSG00000131931
Abca8a	0.0316777	0.0465281	0.132	0.092	0.304404	1	ENSMUSG00000041828	#N/A
Rpn2	0.0316963	0.0826198	0.99	0.991	0.304404	1	ENSMUSG00000027642	ENSG00000118705
Cdca4	0.0317402	0.0429107	0.22	0.172	0.304404	1	ENSMUSG00000047832	ENSG00000170779
Anks1b	0.0317463	-0.0376343	0.182	0.231	0.304404	1	ENSMUSG00000058589	ENSG00000185046
Pkib	0.0317564	0.0389229	0.133	0.095	0.304404	1	ENSMUSG00000019876	ENSG00000135549
Stox2	0.0319846	0.0646279	0.889	0.858	0.306323	1	ENSMUSG00000038143	ENSG00000173320
Micos10	0.0320316	-0.0694435	0.963	0.964	0.306504	1	ENSMUSG00000050608	ENSG00000173436
Syn1	0.032106	0.0641703	0.384	0.326	0.306762	1	ENSMUSG00000037217	ENSG00000008056
Yipf6	0.0321407	0.0593862	0.728	0.678	0.306762	1	ENSMUSG00000047694	ENSG00000181704
Pikfyve	0.0321429	0.0551073	0.532	0.449	0.306762	1	ENSMUSG00000025949	ENSG00000115020
Ipo13	0.0322515	0.0756698	0.723	0.697	0.307404	1	ENSMUSG00000033365	ENSG00000117408
Gm11772	0.0322994	0.0373502	0.133	0.095	0.307404	1	#N/A	#N/A
Lats1	0.0323365	0.0610089	0.794	0.764	0.307404	1	ENSMUSG00000040021	ENSG00000131023
Necab2	0.0323832	0.0421827	0.132	0.094	0.307404	1	ENSMUSG00000031837	ENSG00000103154
Cbx1	0.0323982	0.07717	0.81	0.75	0.307404	1	ENSMUSG00000018666	ENSG00000108468
Nap1l1	0.032428	0.0840863	0.963	0.962	0.307404	1	ENSMUSG00000058799	ENSG00000187109
Zbtb33	0.0324536	0.072991	0.659	0.584	0.307404	1	ENSMUSG00000048047	ENSG00000177485
Akt1s1	0.0324976	-0.0613744	0.301	0.35	0.307404	1	ENSMUSG00000011096	ENSG00000204673
Eif3b	0.0325267	0.0514212	0.871	0.818	0.307404	1	ENSMUSG00000056076	ENSG00000106263
Bmpr1b	0.0325399	0.0704212	0.847	0.827	0.307404	1	ENSMUSG00000052430	ENSG00000138696
Kmt5b	0.0325445	0.0777546	0.764	0.731	0.307404	1	ENSMUSG00000045098	ENSG00000110066
Lancl1	0.032548	-0.0703075	0.72	0.74	0.307404	1	ENSMUSG00000026000	ENSG00000115365
Sf3a1	0.0325824	-0.0587859	0.797	0.854	0.307463	1	ENSMUSG00000002129	ENSG00000099995
Rnf113a1	0.0326213	0.0309704	0.127	0.088	0.307564	1	ENSMUSG00000036537	#N/A
1810010H24Rik	0.0326627	-0.0863909	0.418	0.47	0.307582	1	ENSMUSG00000078607	ENSG00000186665
Zkscan6	0.0326795	-0.0304027	0.148	0.194	0.307582	1	ENSMUSG00000018347	ENSG00000154957
Tekt5	0.0328373	-0.0409801	0.122	0.163	0.3088	1	ENSMUSG00000039179	ENSG00000153060
Tpmt	0.0328694	0.0430494	0.695	0.643	0.308837	1	ENSMUSG00000021376	ENSG00000137364
Sec63	0.0329464	0.0605707	0.918	0.882	0.308935	1	ENSMUSG00000019802	ENSG00000025796
Parp2	0.0329848	0.0550204	0.474	0.411	0.308935	1	ENSMUSG00000036023	ENSG00000129484
Med13	0.0330336	0.061244	0.895	0.868	0.308935	1	ENSMUSG00000034297	ENSG00000108510
Pdik1l	0.0330502	0.0310245	0.268	0.215	0.308935	1	ENSMUSG00000050890	ENSG00000175087
Gm973	0.0330548	-0.0519678	0.199	0.246	0.308935	1	ENSMUSG00000047361	ENSG00000182329
Atg2b	0.0330712	-0.0458728	0.304	0.355	0.308935	1	ENSMUSG00000041341	ENSG00000066739
Eps8	0.0330956	-0.0161977	0.236	0.296	0.308935	1	ENSMUSG00000015766	ENSG00000151491
Dhrs7	0.0331062	-0.0631288	0.614	0.667	0.308935	1	ENSMUSG00000021094	ENSG00000100612
Sms	0.0331395	0.062825	0.469	0.399	0.308981	1	ENSMUSG00000071708	ENSG00000102172
Spsb2	0.0332092	0.0397348	0.249	0.198	0.309093	1	ENSMUSG00000038451	ENSG00000111671
Rps6kb2	0.0332466	0.0531815	0.529	0.468	0.309093	1	ENSMUSG00000024830	ENSG00000175634
Snapc2	0.0332474	0.064956	0.825	0.766	0.309093	1	ENSMUSG00000011837	ENSG00000104976
Ppp1r12b	0.0332647	0.0332402	0.362	0.3	0.309093	1	ENSMUSG00000073557	ENSG00000077157
Zfp661	0.033325	0.032521	0.228	0.179	0.309389	1	ENSMUSG00000034800	ENSG00000275111
Ube2b	0.0333564	0.0578228	0.91	0.899	0.309418	1	ENSMUSG00000020390	ENSG00000119048
Relb	0.0334129	-0.0236673	0.108	0.149	0.309679	1	ENSMUSG00000002983	ENSG00000104856
Adgra3	0.0335057	-0.061735	0.796	0.818	0.310276	1	ENSMUSG00000029090	ENSG00000152990
Pdcd10	0.0335469	0.0712503	0.836	0.806	0.310394	1	ENSMUSG00000027835	ENSG00000114209
Pyroxd1	0.0336012	0.0298521	0.309	0.243	0.310621	1	ENSMUSG00000041671	ENSG00000121350
Erap1	0.0336283	0.0607356	0.391	0.336	0.310621	1	ENSMUSG00000021583	ENSG00000164307
Emx2os	0.0337168	-0.0662125	0.294	0.343	0.310849	1	#N/A	#N/A
Csad	0.0337273	0.0519585	0.788	0.75	0.310849	1	ENSMUSG00000023044	ENSG00000139631
Unc80	0.0337384	0.0309595	0.22	0.168	0.310849	1	ENSMUSG00000055567	ENSG00000144406
Ttc13	0.0337765	0.0714371	0.558	0.523	0.310937	1	ENSMUSG00000037300	ENSG00000143643
Cry1	0.0338654	0.0566985	0.545	0.475	0.311329	1	ENSMUSG00000020038	ENSG00000008405
Cacna2d1	0.0338936	0.0358511	0.336	0.281	0.311329	1	ENSMUSG00000040118	ENSG00000153956
Gart	0.0339164	0.057949	0.664	0.589	0.311329	1	ENSMUSG00000022962	ENSG00000159131
Phc3	0.0339331	-0.0750111	0.555	0.61	0.311329	1	ENSMUSG00000037652	ENSG00000173889
Chst15	0.0340278	-0.0424572	0.156	0.201	0.311936	1	ENSMUSG00000030930	ENSG00000182022
Upf1	0.0340997	-0.0512901	0.63	0.667	0.312116	1	ENSMUSG00000058301	ENSG00000005007
Prdm16os	0.0341518	-0.0606196	0.267	0.317	0.312116	1	#N/A	#N/A
Yap1	0.0342178	-0.0559928	0.756	0.823	0.312116	1	ENSMUSG00000053110	ENSG00000137693
Ncoa4	0.0342266	0.0205556	0.119	0.081	0.312116	1	ENSMUSG00000056234	ENSG00000266412
Kcnc1	0.0342372	0.042834	0.117	0.081	0.312116	1	ENSMUSG00000058975	ENSG00000129159
Trip4	0.0342405	0.0529729	0.695	0.641	0.312116	1	ENSMUSG00000032386	ENSG00000103671
Chd3	0.0343351	-0.0572161	0.531	0.593	0.312116	1	ENSMUSG00000018474	ENSG00000170004
Rdx	0.0343656	0.0674732	0.958	0.955	0.312116	1	ENSMUSG00000032050	ENSG00000137710
Grwd1	0.0343887	0.0363362	0.265	0.213	0.312116	1	ENSMUSG00000053801	ENSG00000105447
Smim10l2a	0.0344065	0.02741	0.101	0.068	0.312116	1	ENSMUSG00000054850	ENSG00000178947
4931428F04Rik	0.0344224	0.0372152	0.191	0.147	0.312116	1	ENSMUSG00000014837	ENSG00000196123
Smg1	0.0344389	0.0577466	0.698	0.636	0.312116	1	ENSMUSG00000030655	ENSG00000157106
Rnps1	0.0344402	-0.0708454	0.574	0.608	0.312116	1	ENSMUSG00000034681	ENSG00000205937
Gfus	0.0344714	0.0496019	0.571	0.501	0.312116	1	#N/A	#N/A
Tbc1d9b	0.0344762	-0.0650487	0.622	0.681	0.312116	1	ENSMUSG00000036644	ENSG00000197226
Svil	0.0345334	0.0682912	0.386	0.328	0.312224	1	ENSMUSG00000024236	ENSG00000197321
Tnfaip8	0.0345454	0.0730642	0.788	0.744	0.312224	1	ENSMUSG00000062210	ENSG00000145779
Tox3	0.0346453	-0.0218336	0.347	0.411	0.312548	1	ENSMUSG00000043668	ENSG00000103460
Syt11	0.0346939	0.0455849	1	1	0.312548	1	ENSMUSG00000068923	ENSG00000132718
Robo1	0.0346944	0.12144	0.529	0.48	0.312548	1	ENSMUSG00000022883	ENSG00000169855
Hspe1	0.0346958	0.0581691	0.945	0.934	0.312548	1	ENSMUSG00000073676	ENSG00000115541
Eva1c	0.0347647	-0.0372646	0.072	0.106	0.312703	1	ENSMUSG00000039903	ENSG00000166979
Plekhg2	0.034798	0.0393429	0.579	0.503	0.312703	1	ENSMUSG00000037552	ENSG00000090924
Ttc30b	0.0347988	0.0347846	0.312	0.258	0.312703	1	ENSMUSG00000075273	ENSG00000196659
Nvl	0.0348707	0.0727938	0.632	0.591	0.312897	1	ENSMUSG00000026516	ENSG00000143748
Atg101	0.0349012	-0.0732179	0.502	0.525	0.312897	1	ENSMUSG00000037204	ENSG00000123395
Far1	0.0349223	0.0779117	0.786	0.744	0.312897	1	ENSMUSG00000030759	ENSG00000197601
Hmgxb4	0.0349351	0.0602523	0.397	0.348	0.312897	1	ENSMUSG00000034518	ENSG00000100281
Rpl6	0.0350401	-0.0720742	0.881	0.891	0.313581	1	ENSMUSG00000029614	ENSG00000089009
Cdk5	0.035166	-0.0770976	0.741	0.757	0.314299	1	ENSMUSG00000028969	ENSG00000164885
Mlh3	0.035178	0.0216141	0.15	0.106	0.314299	1	ENSMUSG00000021245	ENSG00000119684
Gng12	0.035358	-0.0571483	0.997	0.998	0.315076	1	ENSMUSG00000036402	ENSG00000172380
Trim62	0.0354048	0.0649799	0.439	0.376	0.315076	1	ENSMUSG00000041000	ENSG00000116525
Czib	0.0354081	-0.0913313	0.793	0.839	0.315076	1	ENSMUSG00000028608	ENSG00000162384
Msra	0.0354459	-0.0604297	0.428	0.468	0.315076	1	ENSMUSG00000054733	ENSG00000175806
Zfp334	0.0354557	0.0524793	0.471	0.407	0.315076	1	ENSMUSG00000017667	ENSG00000198185
Lrch2	0.0354578	0.0437344	0.609	0.551	0.315076	1	ENSMUSG00000031290	ENSG00000130224
Eif5	0.035467	-0.0616323	0.984	0.99	0.315076	1	ENSMUSG00000021282	#N/A
Gcsh	0.0354958	-0.0772366	0.957	0.955	0.315076	1	ENSMUSG00000034424	ENSG00000140905
Srfbp1	0.0355475	0.0429019	0.325	0.269	0.315278	1	ENSMUSG00000024528	ENSG00000151304
Gm43544	0.0356639	0.035207	0.103	0.069	0.315841	1	#N/A	#N/A
Iglon5	0.0356701	0.0321062	0.138	0.099	0.315841	1	ENSMUSG00000013367	ENSG00000142549
Hps3	0.0357037	0.034455	0.24	0.189	0.315841	1	ENSMUSG00000027615	ENSG00000163755
Zfp81	0.035749	0.0468803	0.288	0.234	0.315841	1	ENSMUSG00000003929	#N/A
Zfp148	0.0357556	0.0679421	0.775	0.74	0.315841	1	ENSMUSG00000022811	ENSG00000163848
Fuca1	0.0358489	0.05968	0.913	0.908	0.316357	1	ENSMUSG00000028673	ENSG00000179163
Dtd2	0.035878	0.0363142	0.407	0.343	0.316357	1	ENSMUSG00000020956	ENSG00000129480
Tmem86a	0.0359024	-0.0832983	0.291	0.334	0.316357	1	ENSMUSG00000010307	ENSG00000151117
Pkd2	0.0359471	0.0613969	0.847	0.801	0.316357	1	ENSMUSG00000034462	ENSG00000118762
Hacd3	0.0359589	-0.065548	0.99	0.991	0.316357	1	ENSMUSG00000033629	ENSG00000074696
Zfp617	0.0361037	0.03173	0.315	0.251	0.317361	1	ENSMUSG00000066880	#N/A
Vdac3	0.0361311	0.0751572	0.926	0.903	0.317361	1	ENSMUSG00000008892	ENSG00000078668
Nedd9	0.0362499	-0.073088	0.603	0.631	0.318148	1	ENSMUSG00000021365	ENSG00000111859
Atp5c1	0.036352	-0.0570244	0.998	0.993	0.318788	1	ENSMUSG00000025781	ENSG00000165629
Irf2bp2	0.0363881	0.0668716	0.81	0.735	0.318848	1	ENSMUSG00000051495	ENSG00000168264
Cd24a	0.0364932	-0.053262	0.46	0.525	0.319513	1	ENSMUSG00000047139	ENSG00000272398
2810402E24Rik	0.0365456	0.0287714	0.159	0.116	0.319715	1	#N/A	#N/A
Calm1	0.0367112	-0.074257	0.995	1	0.320823	1	ENSMUSG00000001175	ENSG00000198668
Thumpd2	0.0367309	0.0445177	0.325	0.272	0.320823	1	ENSMUSG00000024246	ENSG00000138050
Chkb	0.0367609	0.0305751	0.322	0.262	0.320827	1	ENSMUSG00000022617	ENSG00000100288
Atl1	0.0368513	0.0426909	0.265	0.217	0.321166	1	ENSMUSG00000021066	ENSG00000198513
Poli	0.0368585	0.0361414	0.161	0.118	0.321166	1	ENSMUSG00000038425	ENSG00000101751
Tec	0.03702	0.035178	0.138	0.099	0.322105	1	ENSMUSG00000029217	ENSG00000135605
Lamc1	0.0370253	0.0721407	0.793	0.761	0.322105	1	ENSMUSG00000026478	ENSG00000135862
Folh1	0.0370731	-0.0658392	0.328	0.373	0.322265	1	ENSMUSG00000001773	ENSG00000086205
Inpp4a	0.0371677	0.0551347	0.387	0.331	0.322829	1	ENSMUSG00000026113	ENSG00000040933
Wdr17	0.0372349	0.0422168	0.159	0.12	0.323077	1	ENSMUSG00000039375	ENSG00000150627
Cotl1	0.0372595	0.0652598	0.762	0.709	0.323077	1	ENSMUSG00000031827	ENSG00000103187
Spata5	0.037285	0.0296446	0.199	0.153	0.323077	1	ENSMUSG00000027722	ENSG00000145375
Acadm	0.0373913	0.0710393	0.913	0.887	0.323129	1	ENSMUSG00000062908	ENSG00000117054
Iba57	0.0374117	-0.0280486	0.124	0.166	0.323129	1	ENSMUSG00000049287	ENSG00000181873
Ptpn4	0.0374625	0.0894585	0.74	0.692	0.323129	1	ENSMUSG00000026384	ENSG00000088179
Cttnbp2	0.0374741	0.0804844	0.862	0.832	0.323129	1	ENSMUSG00000000416	ENSG00000077063
Dgka	0.0374852	0.0181596	0.135	0.094	0.323129	1	ENSMUSG00000025357	ENSG00000065357
Emb	0.0374949	0.040609	0.119	0.083	0.323129	1	ENSMUSG00000021728	ENSG00000170571
Rabgap1	0.0374981	0.0813147	0.847	0.806	0.323129	1	ENSMUSG00000035437	ENSG00000011454
Tcf20	0.0375685	0.0599603	0.352	0.302	0.32348	1	ENSMUSG00000041852	ENSG00000100207
Myo19	0.0376408	0.0408987	0.26	0.215	0.323848	1	ENSMUSG00000020527	ENSG00000278259
Chmp2b	0.0376764	0.0660732	0.756	0.692	0.323898	1	ENSMUSG00000004843	ENSG00000083937
Cln5	0.0377489	0.0527436	0.569	0.49	0.324266	1	ENSMUSG00000022125	ENSG00000102805
Gtf2ird2	0.0378726	-0.0536606	0.198	0.237	0.325029	1	ENSMUSG00000015942	ENSG00000196275
Sox8	0.0379114	-0.0790466	0.698	0.73	0.325029	1	ENSMUSG00000024176	ENSG00000005513
Lnpep	0.037927	0.0553627	0.83	0.78	0.325029	1	ENSMUSG00000023845	ENSG00000113441
Trappc6b	0.0381076	0.0697699	0.638	0.579	0.326321	1	ENSMUSG00000020993	ENSG00000182400
Dhx15	0.0381785	0.0705066	0.907	0.87	0.326672	1	ENSMUSG00000029169	ENSG00000109606
Psme3	0.0382731	0.0532245	0.836	0.795	0.32695	1	ENSMUSG00000078652	ENSG00000131467
B4galt6	0.0382978	0.0562911	0.568	0.516	0.32695	1	ENSMUSG00000056124	ENSG00000118276
Golga7	0.0383173	-0.0490987	0.842	0.846	0.32695	1	ENSMUSG00000015341	ENSG00000147533
Pik3ca	0.0383308	0.0645059	0.831	0.75	0.32695	1	ENSMUSG00000027665	ENSG00000121879
Lman2l	0.0384608	0.0701377	0.641	0.591	0.327803	1	ENSMUSG00000001143	ENSG00000114988
Pde1b	0.0384954	-0.0682743	0.732	0.797	0.327841	1	ENSMUSG00000022489	ENSG00000123360
Fkbp10	0.0387049	0.0626803	0.797	0.795	0.329229	1	ENSMUSG00000001555	ENSG00000141756
Tgfb2	0.0387296	0.0445288	0.886	0.846	0.329229	1	ENSMUSG00000039239	ENSG00000092969
Hnrnph1	0.0387488	0.0578891	0.992	0.988	0.329229	1	ENSMUSG00000007850	ENSG00000169045
Armh4	0.0388523	0.0283839	0.122	0.085	0.329852	1	ENSMUSG00000036242	ENSG00000139971
Tsacc	0.0389194	0.0321161	0.113	0.078	0.330066	1	ENSMUSG00000010538	ENSG00000163467
Exoc6	0.0389905	0.0311266	0.203	0.156	0.330066	1	ENSMUSG00000053799	ENSG00000138190
Lyar	0.0389941	0.0432765	0.317	0.265	0.330066	1	ENSMUSG00000067367	ENSG00000145220
Xkr8	0.0390256	0.0274905	0.14	0.101	0.330066	1	ENSMUSG00000037752	ENSG00000158156
Xrcc5	0.0390611	-0.0547	0.444	0.485	0.330066	1	ENSMUSG00000026187	ENSG00000079246
Nampt	0.039099	0.0525384	0.32	0.267	0.330066	1	ENSMUSG00000020572	ENSG00000105835
Smchd1	0.0391024	0.051873	0.524	0.452	0.330066	1	ENSMUSG00000024054	ENSG00000101596
2900022M07Rik	0.0391194	-0.0572565	0.624	0.655	0.330066	1	#N/A	#N/A
Dynll2	0.0391917	0.0614149	0.762	0.702	0.330211	1	ENSMUSG00000020483	ENSG00000264364
Ccdc177	0.039197	-0.0293529	0.092	0.128	0.330211	1	ENSMUSG00000062961	ENSG00000267909
Ackr3	0.0392407	0.0541397	0.158	0.116	0.330324	1	ENSMUSG00000044337	ENSG00000144476
Zfp946	0.0393743	0.0321316	0.177	0.133	0.331193	1	ENSMUSG00000071266	#N/A
Mblac2	0.0394143	0.054952	0.5	0.442	0.331275	1	ENSMUSG00000051098	ENSG00000176055
Snhg14	0.0394549	0.09974	0.738	0.693	0.331281	1	#N/A	#N/A
Cox6b2	0.0394758	0.0558457	0.22	0.179	0.331281	1	ENSMUSG00000051811	ENSG00000160471
H1f2	0.0395216	-0.0177482	0.191	0.241	0.331289	1	ENSMUSG00000036181	ENSG00000187837
Zfp740	0.0395374	0.066446	0.773	0.737	0.331289	1	ENSMUSG00000046897	ENSG00000139651
Dnajc8	0.0395902	-0.0744595	0.846	0.861	0.331477	1	ENSMUSG00000054405	ENSG00000126698
Snrpa	0.0396739	-0.0665091	0.748	0.782	0.331923	1	ENSMUSG00000061479	ENSG00000077312
Acsf2	0.039723	0.0694308	0.428	0.373	0.332011	1	ENSMUSG00000076435	ENSG00000167107
Eef1a1	0.039767	-0.0716393	1	1	0.332011	1	ENSMUSG00000037742	ENSG00000156508
Mpc2	0.0397756	0.0650022	0.91	0.925	0.332011	1	ENSMUSG00000026568	ENSG00000143158
Gm43597	0.039838	0.0435854	0.166	0.127	0.332156	1	#N/A	#N/A
Mterf2	0.0398746	-0.0511737	0.248	0.296	0.332156	1	ENSMUSG00000049038	ENSG00000120832
Dync2h1	0.0398842	0.0538549	0.484	0.43	0.332156	1	ENSMUSG00000047193	ENSG00000187240
Ndufb10	0.0399184	-0.0812027	0.931	0.919	0.332187	1	ENSMUSG00000040048	ENSG00000140990
Afap1	0.0399796	-0.0605834	0.35	0.4	0.332443	1	ENSMUSG00000029094	ENSG00000196526
Mrpl38	0.0401224	-0.0526839	0.633	0.662	0.333235	1	ENSMUSG00000020775	ENSG00000204316
Kcnd3	0.040136	0.0590867	0.826	0.799	0.333235	1	ENSMUSG00000040896	ENSG00000171385
Rftn2	0.0402012	-0.0580829	0.929	0.943	0.333252	1	ENSMUSG00000025978	ENSG00000162944
Traf3ip1	0.0402147	0.0295544	0.225	0.177	0.333252	1	ENSMUSG00000034292	ENSG00000204104
Hacl1	0.0402296	0.0524308	0.4	0.348	0.333252	1	ENSMUSG00000021884	ENSG00000131373
Dync2li1	0.0402683	0.0429103	0.564	0.492	0.33332	1	ENSMUSG00000024253	ENSG00000138036
Fam207a	0.0403824	-0.0477594	0.35	0.399	0.333995	1	ENSMUSG00000032977	ENSG00000160256
Ddx56	0.040411	0.0606068	0.511	0.442	0.333995	1	ENSMUSG00000004393	ENSG00000136271
Slc35b1	0.040454	0.0462778	0.929	0.92	0.334098	1	ENSMUSG00000020873	ENSG00000121073
Syt16	0.0405653	0.025836	0.141	0.102	0.334705	1	ENSMUSG00000044912	ENSG00000139973
Ncor1	0.0405888	-0.0651987	0.905	0.898	0.334705	1	ENSMUSG00000018501	ENSG00000141027
Lonrf3	0.0406306	-0.0258329	0.088	0.125	0.334796	1	ENSMUSG00000016239	ENSG00000175556
Rdh5	0.0407244	0.0648452	0.387	0.331	0.335316	1	ENSMUSG00000025350	ENSG00000135437
Xiap	0.0408903	0.04414	0.883	0.86	0.336269	1	ENSMUSG00000025860	ENSG00000101966
Mamld1	0.0409129	0.0312709	0.178	0.135	0.336269	1	ENSMUSG00000059401	ENSG00000013619
Zfp770	0.0409573	0.0503996	0.333	0.281	0.336269	1	ENSMUSG00000040321	ENSG00000198146
Myef2	0.0409634	0.0528071	0.87	0.837	0.336269	1	ENSMUSG00000027201	ENSG00000104177
Entpd1	0.0411965	-0.0482417	0.225	0.274	0.337929	1	ENSMUSG00000048120	ENSG00000138185
Egr1	0.0412511	0.222235	0.527	0.471	0.338123	1	ENSMUSG00000038418	ENSG00000120738
Cs	0.0413201	-0.0511708	0.992	0.993	0.338434	1	ENSMUSG00000005683	ENSG00000062485
Gps2	0.0413921	0.0517616	0.616	0.562	0.338463	1	ENSMUSG00000023170	ENSG00000132522
Grsf1	0.0414167	-0.0580564	0.643	0.69	0.338463	1	ENSMUSG00000044221	ENSG00000132463
Tug1	0.0414681	0.0635922	0.698	0.655	0.338463	1	ENSMUSG00000056579	ENSG00000253352
Nipa1	0.0414734	-0.0587032	0.592	0.61	0.338463	1	ENSMUSG00000047037	ENSG00000170113
Dlgap1	0.0414786	-0.0640388	0.91	0.903	0.338463	1	ENSMUSG00000003279	ENSG00000170579
Zfp326	0.0416288	0.0737173	0.678	0.636	0.339367	1	ENSMUSG00000029290	ENSG00000162664
Ccdc88a	0.0416515	-0.0694349	0.947	0.96	0.339367	1	ENSMUSG00000032740	ENSG00000115355
Mef2b	0.0419184	0.0289601	0.15	0.109	0.341285	1	ENSMUSG00000079033	ENSG00000213999
Pdp2	0.0419494	-0.0740077	0.455	0.501	0.341285	1	ENSMUSG00000048371	ENSG00000172840
Ciart	0.0420306	-0.026539	0.088	0.125	0.34169	1	ENSMUSG00000038550	ENSG00000159208
Myo5a	0.0422222	0.0601358	0.516	0.449	0.342734	1	ENSMUSG00000034593	ENSG00000197535
Amfr	0.0422422	0.0637264	0.984	0.984	0.342734	1	ENSMUSG00000031751	ENSG00000159461
Eva1a	0.0422531	-0.0690249	0.465	0.516	0.342734	1	ENSMUSG00000035104	ENSG00000115363
Zfp72	0.0424076	0.0334394	0.137	0.099	0.343537	1	ENSMUSG00000069184	#N/A
Carf	0.0424261	0.0218178	0.291	0.234	0.343537	1	ENSMUSG00000026017	ENSG00000138380
Mrto4	0.0424465	-0.0710252	0.579	0.596	0.343537	1	ENSMUSG00000028741	ENSG00000053372
Ficd	0.0425403	0.0484706	0.344	0.3	0.343607	1	ENSMUSG00000053334	ENSG00000198855
Lpin2	0.0425479	0.0517466	0.606	0.542	0.343607	1	ENSMUSG00000024052	ENSG00000101577
Etv5	0.0425496	0.067601	0.92	0.915	0.343607	1	ENSMUSG00000013089	ENSG00000244405
Gpr45	0.0426437	-0.0380953	0.14	0.179	0.344112	1	ENSMUSG00000041907	ENSG00000135973
Gpatch2	0.0426974	0.0742704	0.547	0.501	0.344291	1	ENSMUSG00000039210	ENSG00000092978
Siae	0.0428126	0.0412821	0.375	0.31	0.344639	1	ENSMUSG00000001942	ENSG00000110013
Pigs	0.0428377	0.0631319	0.958	0.951	0.344639	1	ENSMUSG00000041958	ENSG00000087111
Tmeff1	0.0428533	-0.0512231	0.404	0.463	0.344639	1	ENSMUSG00000028347	ENSG00000241697
Zfhx2	0.0428668	0.0501355	0.35	0.295	0.344639	1	ENSMUSG00000040721	ENSG00000136367
Tubgcp6	0.0429664	0.0400125	0.281	0.227	0.345185	1	ENSMUSG00000051786	ENSG00000128159
Ptpra	0.0430271	0.0586521	0.989	0.983	0.345419	1	ENSMUSG00000027303	ENSG00000132670
Arglu1	0.0431172	0.0509927	0.977	0.95	0.345888	1	ENSMUSG00000040459	ENSG00000134884
Api5	0.0431903	-0.0554226	0.889	0.906	0.34622	1	ENSMUSG00000027193	ENSG00000166181
0610040J01Rik	0.0432401	-0.103753	0.532	0.57	0.346365	1	ENSMUSG00000060512	ENSG00000154274
Selenot	0.0433154	0.0533176	0.968	0.958	0.346713	1	ENSMUSG00000075700	ENSG00000198843
Znrf3	0.0434417	0.10992	0.756	0.726	0.347393	1	ENSMUSG00000041961	ENSG00000183579
Arhgap23	0.0434639	-0.0683707	0.357	0.399	0.347393	1	ENSMUSG00000049807	ENSG00000275832
Nsd2	0.0435263	0.0355981	0.822	0.763	0.347637	1	ENSMUSG00000057406	ENSG00000109685
Dvl1	0.0437419	0.0479739	0.666	0.572	0.349104	1	ENSMUSG00000029071	ENSG00000107404
Pygo2	0.0440025	-0.0562982	0.523	0.568	0.350927	1	ENSMUSG00000047824	ENSG00000163348
Zscan18	0.0440987	0.0253189	0.121	0.085	0.351437	1	ENSMUSG00000070822	ENSG00000121413
Tbccd1	0.0442227	-0.0301471	0.317	0.376	0.352168	1	ENSMUSG00000004462	ENSG00000113838
Zfp974	0.0443366	0.0252196	0.106	0.073	0.352818	1	ENSMUSG00000070709	#N/A
Gm45120	0.0444059	0.0325349	0.103	0.071	0.353113	1	#N/A	#N/A
Dclre1b	0.0444882	0.0291315	0.172	0.13	0.353258	1	ENSMUSG00000027845	ENSG00000118655
Dbi	0.0445189	-0.0517964	1	1	0.353258	1	ENSMUSG00000026385	ENSG00000155368
Rrp1b	0.0445212	0.0331054	0.164	0.121	0.353258	1	ENSMUSG00000058392	ENSG00000160208
L3mbtl3	0.0446007	0.0689385	0.648	0.591	0.353632	1	ENSMUSG00000039089	ENSG00000198945
Rabgef1	0.044673	0.0417255	0.259	0.21	0.353859	1	ENSMUSG00000025340	ENSG00000154710
Irs1	0.0446942	0.075755	0.574	0.527	0.353859	1	ENSMUSG00000055980	ENSG00000169047
Cdc42ep1	0.0449288	0.0834131	0.735	0.704	0.355402	1	ENSMUSG00000049521	ENSG00000128283
1110059G10Rik	0.0449543	0.0384145	0.553	0.475	0.355402	1	ENSMUSG00000032551	ENSG00000163807
Rab1a	0.0450165	-0.0678844	0.979	0.997	0.355437	1	ENSMUSG00000020149	ENSG00000138069
Celf4	0.0450493	-0.0453601	0.204	0.251	0.355437	1	ENSMUSG00000024268	ENSG00000101489
Gid4	0.0450585	-0.0451221	0.41	0.458	0.355437	1	ENSMUSG00000018415	ENSG00000141034
Tbcc	0.0450889	-0.0701986	0.387	0.433	0.355437	1	ENSMUSG00000036430	ENSG00000124659
Ndufs6	0.0453166	-0.0581553	0.9	0.915	0.356975	1	ENSMUSG00000021606	ENSG00000145494
Slc25a36	0.0453962	0.0775429	0.78	0.759	0.357233	1	ENSMUSG00000032449	ENSG00000114120
Gm45338	0.0454149	-0.0240445	0.138	0.18	0.357233	1	#N/A	#N/A
Rnf111	0.0454703	0.0197637	0.608	0.532	0.357411	1	ENSMUSG00000032217	ENSG00000157450
Cadps2	0.0455188	-0.0491981	0.251	0.3	0.357536	1	ENSMUSG00000017978	ENSG00000081803
Vegfb	0.0456075	-0.0575878	0.957	0.95	0.357774	1	ENSMUSG00000024962	ENSG00000173511
Tmem38a	0.0456147	0.0794737	0.751	0.7	0.357774	1	ENSMUSG00000031791	ENSG00000072954
Dock10	0.045709	0.0718264	0.461	0.392	0.357907	1	ENSMUSG00000038608	ENSG00000135905
Gpr137c	0.0457683	0.054214	0.386	0.329	0.357907	1	ENSMUSG00000049092	ENSG00000180998
Ifitm3	0.045785	-0.156661	0.312	0.354	0.357907	1	ENSMUSG00000025492	#N/A
Krit1	0.045813	0.0560623	0.809	0.759	0.357907	1	ENSMUSG00000000600	ENSG00000001631
Lsm1	0.0458332	-0.0629495	0.656	0.683	0.357907	1	ENSMUSG00000037296	ENSG00000175324
Actr3b	0.0458357	0.111697	0.685	0.648	0.357907	1	ENSMUSG00000056367	ENSG00000133627
Exd2	0.0458611	0.0709441	0.58	0.544	0.357907	1	ENSMUSG00000032705	ENSG00000081177
Wdr76	0.0459074	0.0218966	0.1	0.068	0.357914	1	ENSMUSG00000027242	ENSG00000092470
Szrd1	0.0459276	-0.0770887	0.646	0.678	0.357914	1	ENSMUSG00000040842	ENSG00000055070
Sypl	0.0459615	0.0640581	0.86	0.818	0.357923	1	ENSMUSG00000020570	ENSG00000008282
Dtx3l	0.0459989	0.0222439	0.124	0.087	0.357959	1	ENSMUSG00000049502	ENSG00000163840
Arhgap17	0.046094	0.0915606	0.537	0.492	0.358443	1	ENSMUSG00000030766	ENSG00000140750
Eln	0.0462551	0.112925	0.6	0.558	0.35944	1	ENSMUSG00000029675	ENSG00000049540
Vps9d1	0.0464333	-0.0310112	0.42	0.478	0.360568	1	ENSMUSG00000001062	ENSG00000075399
Ercc6l2	0.0464732	0.0508821	0.395	0.34	0.360621	1	ENSMUSG00000021470	#N/A
Tead2	0.0465939	-0.0792897	0.796	0.828	0.361301	1	ENSMUSG00000030796	ENSG00000074219
Insyn1	0.0466752	-0.0280854	0.133	0.173	0.361675	1	ENSMUSG00000066607	ENSG00000205363
Mfsd5	0.0468805	-0.0499619	0.635	0.702	0.362343	1	ENSMUSG00000045665	ENSG00000182544
Tnks1bp1	0.046889	0.0386085	0.545	0.464	0.362343	1	ENSMUSG00000033955	ENSG00000149115
Slc2a10	0.0468985	-0.0228821	0.111	0.151	0.362343	1	ENSMUSG00000027661	ENSG00000197496
Kcnmb4	0.046921	0.0886173	0.617	0.546	0.362343	1	ENSMUSG00000054934	ENSG00000135643
Rtl8a	0.0469274	-0.0628261	0.65	0.678	0.362343	1	ENSMUSG00000067925	#N/A
Rex1bd	0.0470565	0.0783517	0.831	0.789	0.363083	1	ENSMUSG00000058833	ENSG00000006015
Midn	0.0471433	0.0478531	0.707	0.634	0.363494	1	ENSMUSG00000035621	ENSG00000167470
Wac	0.0471763	-0.0538124	0.772	0.794	0.363494	1	ENSMUSG00000024283	ENSG00000095787
Efhd1	0.047223	-0.0692394	0.42	0.478	0.363597	1	ENSMUSG00000026255	ENSG00000115468
Gcc1	0.0473772	-0.0342129	0.228	0.276	0.364094	1	ENSMUSG00000029708	ENSG00000179562
Atp6v0d1	0.0473861	0.0550207	0.96	0.941	0.364094	1	ENSMUSG00000013160	ENSG00000159720
Smarca1	0.0473876	0.0476535	0.277	0.225	0.364094	1	ENSMUSG00000031099	ENSG00000102038
Slc9a3r1	0.0474273	-0.0713711	0.995	0.997	0.364141	1	ENSMUSG00000020733	ENSG00000109062
Clic4	0.0474605	-0.079154	0.889	0.867	0.364141	1	ENSMUSG00000037242	ENSG00000169504
Mcc	0.0475651	0.100626	0.77	0.756	0.364522	1	ENSMUSG00000071856	ENSG00000171444
Nfia	0.0475768	-0.0730612	1	0.998	0.364522	1	ENSMUSG00000028565	ENSG00000162599
Zyx	0.0476232	0.0676697	0.569	0.499	0.364622	1	ENSMUSG00000029860	ENSG00000159840
Actr10	0.0478542	0.0613148	0.928	0.893	0.366134	1	ENSMUSG00000021076	ENSG00000131966
Smpd1	0.0479636	0.0534846	0.852	0.82	0.366478	1	ENSMUSG00000037049	ENSG00000166311
Zic1	0.0479826	-0.0850967	0.225	0.276	0.366478	1	ENSMUSG00000032368	ENSG00000152977
Fndc5	0.0479922	-0.12158	0.442	0.477	0.366478	1	ENSMUSG00000001334	ENSG00000160097
Megf10	0.0480593	0.0762663	0.831	0.785	0.366662	1	ENSMUSG00000024593	ENSG00000145794
Fahd1	0.0480912	0.0315323	0.542	0.47	0.366662	1	ENSMUSG00000045316	ENSG00000180185
Snx33	0.0482218	0.0510885	0.299	0.248	0.366915	1	ENSMUSG00000032733	ENSG00000173548
Afap1l2	0.0482245	-0.0543004	0.686	0.723	0.366915	1	ENSMUSG00000025083	ENSG00000169129
Mphosph10	0.048255	-0.0333498	0.35	0.407	0.366915	1	ENSMUSG00000030521	ENSG00000124383
Klhl13	0.04828	0.0603602	0.653	0.608	0.366915	1	ENSMUSG00000036782	ENSG00000003096
Ybx1	0.0482924	-0.0815405	0.997	0.995	0.366915	1	ENSMUSG00000028639	ENSG00000065978
Hnrnpa2b1	0.0484633	0.0328391	0.998	1	0.367848	1	ENSMUSG00000004980	ENSG00000122566
Sf3b1	0.0484912	0.0423227	0.99	0.974	0.367848	1	ENSMUSG00000025982	ENSG00000115524
Dtx1	0.0485243	0.0625744	0.859	0.802	0.367848	1	ENSMUSG00000029603	ENSG00000135144
Eml4	0.0485582	0.0723094	0.571	0.537	0.367848	1	ENSMUSG00000032624	ENSG00000143924
Plxnb2	0.0485837	0.0775583	0.95	0.894	0.367848	1	ENSMUSG00000036606	ENSG00000196576
Taf2	0.048859	0.0599388	0.598	0.546	0.369676	1	ENSMUSG00000037343	ENSG00000064313
Top1mt	0.0489052	0.0286728	0.177	0.135	0.36977	1	ENSMUSG00000000934	ENSG00000184428
Prelid3b	0.0490104	-0.058488	0.777	0.837	0.370308	1	ENSMUSG00000016257	ENSG00000101166
Eps15	0.0491992	-0.0745818	0.918	0.943	0.371138	1	ENSMUSG00000028552	ENSG00000085832
Tbc1d16	0.0492054	-0.0696842	0.46	0.492	0.371138	1	ENSMUSG00000039976	ENSG00000167291
Pigg	0.0492494	0.0267097	0.23	0.182	0.371138	1	ENSMUSG00000029263	ENSG00000174227
Dpm1	0.049288	0.0433216	0.365	0.31	0.371138	1	ENSMUSG00000078919	ENSG00000000419
Fbxl3	0.0492902	0.0796272	0.852	0.841	0.371138	1	ENSMUSG00000022124	ENSG00000005812
1300002E11Rik	0.0493307	0.0486523	0.357	0.307	0.371187	1	#N/A	#N/A
Ttyh3	0.049615	0.0718933	1	1	0.372899	1	ENSMUSG00000036565	ENSG00000136295
Epdr1	0.0496266	0.07704	0.929	0.922	0.372899	1	ENSMUSG00000002808	ENSG00000086289
Phyhipl	0.0496829	0.0563879	1	1	0.372971	1	ENSMUSG00000037747	ENSG00000165443
Arhgef18	0.0497297	-0.0509449	0.418	0.459	0.372971	1	ENSMUSG00000004568	ENSG00000104880
Aimp1	0.0497464	0.0559614	0.751	0.685	0.372971	1	ENSMUSG00000028029	ENSG00000164022
Hnrnpa3	0.0497728	0.0728598	0.678	0.624	0.372971	1	ENSMUSG00000059005	ENSG00000170144
Lurap1	0.0498182	-0.0463759	0.386	0.428	0.373056	1	ENSMUSG00000028701	ENSG00000171357
Adal	0.0499089	-0.0456169	0.322	0.374	0.373479	1	ENSMUSG00000027259	ENSG00000168803
Cd63	0.0501995	0.0514303	1	1	0.374817	1	ENSMUSG00000025351	ENSG00000135404
Rusc1	0.0502207	0.030196	0.162	0.123	0.374817	1	ENSMUSG00000041263	#N/A
Guk1	0.0502364	-0.0650543	0.698	0.731	0.374817	1	ENSMUSG00000020444	ENSG00000143774
Nde1	0.0502516	-0.0559648	0.696	0.718	0.374817	1	ENSMUSG00000022678	ENSG00000072864
Rhoj	0.0502593	-0.0350457	0.217	0.265	0.374817	1	ENSMUSG00000046768	ENSG00000126785
Clstn1	0.0504936	0.0705023	0.989	0.986	0.376307	1	ENSMUSG00000039953	ENSG00000171603
Zfp592	0.0505303	-0.0591187	0.527	0.565	0.376308	1	ENSMUSG00000005621	ENSG00000166716
Bex2	0.0505627	0.0601681	0.85	0.846	0.376308	1	ENSMUSG00000042750	ENSG00000133134
Cox6b1	0.0507699	-0.0633389	0.994	0.997	0.377592	1	ENSMUSG00000036751	ENSG00000126267
Srsf6	0.0509379	0.0688349	0.989	0.986	0.378492	1	ENSMUSG00000016921	ENSG00000124193
Tsr2	0.0509602	-0.0627568	0.463	0.501	0.378492	1	ENSMUSG00000025264	ENSG00000158526
Rnf168	0.0510849	0.0363082	0.341	0.282	0.379096	1	ENSMUSG00000014074	ENSG00000163961
Acat3	0.051111	-0.0366695	0.137	0.177	0.379096	1	ENSMUSG00000062480	#N/A
Sertad2	0.0512461	-0.0596703	0.442	0.477	0.37981	1	ENSMUSG00000049800	ENSG00000179833
Snx27	0.0513199	0.0595261	0.863	0.841	0.37981	1	ENSMUSG00000028136	ENSG00000143376
Zfp830	0.0513375	0.0387138	0.207	0.163	0.37981	1	ENSMUSG00000046010	ENSG00000198783
Lin37	0.0513799	-0.0429341	0.328	0.376	0.37981	1	ENSMUSG00000036845	ENSG00000267796
Psd3	0.0513886	-0.0724917	0.616	0.669	0.37981	1	ENSMUSG00000030465	ENSG00000156011
Rpl36	0.0514443	-0.0216571	0.133	0.173	0.37981	1	ENSMUSG00000057863	#N/A
Chn1	0.0514752	-0.0550919	0.553	0.605	0.37981	1	ENSMUSG00000056486	ENSG00000128656
Mrpl20	0.051502	-0.0593398	0.812	0.83	0.37981	1	ENSMUSG00000029066	ENSG00000242485
Olig2	0.0515203	0.12953	0.855	0.802	0.37981	1	ENSMUSG00000039830	ENSG00000205927
Plpbp	0.0515869	0.0515181	0.658	0.589	0.380045	1	ENSMUSG00000031485	ENSG00000147471
Tnfrsf1a	0.0516822	0.0626618	0.686	0.655	0.38049	1	ENSMUSG00000030341	ENSG00000067182
Mlh1	0.0517301	0.0334737	0.344	0.288	0.380585	1	ENSMUSG00000032498	ENSG00000076242
Gm44895	0.0518062	-0.0403862	0.077	0.107	0.380627	1	#N/A	#N/A
Nrp2	0.0518392	0.148721	0.174	0.137	0.380627	1	ENSMUSG00000025969	ENSG00000118257
Tlcd3a	0.0518569	0.030702	0.318	0.263	0.380627	1	#N/A	#N/A
Stim2	0.0518752	0.040461	0.476	0.414	0.380627	1	ENSMUSG00000039156	ENSG00000109689
Astn1	0.0519824	0.0923292	0.971	0.958	0.381158	1	ENSMUSG00000026587	ENSG00000152092
Ccdc28b	0.0520593	0.0745015	0.902	0.891	0.381466	1	ENSMUSG00000028795	ENSG00000160050
Ctdsp1	0.0521202	0.0477577	0.744	0.678	0.381655	1	ENSMUSG00000026176	ENSG00000144579
Kyat1	0.0521738	0.0478797	0.32	0.267	0.381792	1	ENSMUSG00000039648	ENSG00000171097
Zfp654	0.0523331	0.0330278	0.314	0.262	0.38182	1	ENSMUSG00000047141	ENSG00000175105
Olfml1	0.0523417	-0.0615748	0.272	0.31	0.38182	1	ENSMUSG00000051041	ENSG00000183801
Ftsj3	0.0523504	0.0587208	0.41	0.369	0.38182	1	ENSMUSG00000020706	ENSG00000108592
Rab36	0.052355	0.0402018	0.469	0.395	0.38182	1	ENSMUSG00000020175	ENSG00000100228
Ndnf	0.0523883	-0.029509	0.14	0.182	0.38182	1	ENSMUSG00000049001	ENSG00000173376
Sh3pxd2b	0.0523969	0.0802551	0.85	0.827	0.38182	1	ENSMUSG00000040711	ENSG00000174705
Pus3	0.0524225	0.0457194	0.383	0.328	0.38182	1	ENSMUSG00000032103	ENSG00000110060
Pfkl	0.052544	-0.062814	0.653	0.69	0.38245	1	ENSMUSG00000020277	ENSG00000141959
Rbp1	0.0526678	-0.122052	0.394	0.445	0.382962	1	ENSMUSG00000046402	ENSG00000114115
Tent2	0.0526845	0.0475133	0.611	0.57	0.382962	1	ENSMUSG00000042167	ENSG00000164329
Prkar2b	0.0527547	-0.0475111	0.299	0.348	0.383211	1	ENSMUSG00000002997	ENSG00000005249
Pfn2	0.0527889	-0.0584449	0.995	0.998	0.383211	1	ENSMUSG00000027805	ENSG00000070087
Acadsb	0.0529758	0.0564127	0.841	0.79	0.383593	1	ENSMUSG00000030861	ENSG00000196177
Gpi1	0.0530027	-0.0675233	0.979	0.981	0.383593	1	ENSMUSG00000036427	ENSG00000105220
Esco1	0.0530399	-0.0280194	0.35	0.407	0.383593	1	ENSMUSG00000024293	ENSG00000141446
Rrp1	0.0530753	-0.0646498	0.904	0.92	0.383593	1	ENSMUSG00000061032	ENSG00000160214
Bbs1	0.0530803	0.0283582	0.355	0.296	0.383593	1	ENSMUSG00000006464	ENSG00000174483
Tpk1	0.053085	0.0364594	0.209	0.163	0.383593	1	ENSMUSG00000029735	ENSG00000196511
Rhpn1	0.0530917	0.0274855	0.31	0.256	0.383593	1	ENSMUSG00000022580	ENSG00000158106
Erbb4	0.0531226	0.0406731	0.116	0.083	0.383593	1	ENSMUSG00000062209	ENSG00000178568
Steap2	0.0532626	0.0481811	0.322	0.265	0.38435	1	ENSMUSG00000015653	ENSG00000157214
Prim1	0.0533447	0.0405545	0.18	0.142	0.384688	1	ENSMUSG00000025395	ENSG00000198056
Snx17	0.0534459	0.0500384	0.82	0.778	0.385163	1	ENSMUSG00000029146	ENSG00000115234
Ptprj	0.0536713	0.0494229	0.296	0.246	0.386532	1	ENSMUSG00000025314	ENSG00000149177
Tpp2	0.0537622	0.0553608	0.682	0.612	0.386764	1	ENSMUSG00000041763	ENSG00000134900
Hexa	0.0537743	0.0619784	0.78	0.73	0.386764	1	ENSMUSG00000025232	ENSG00000213614
Rgs2	0.0538487	-0.0760805	0.182	0.22	0.387044	1	ENSMUSG00000026360	ENSG00000116741
Wdr43	0.0539151	0.0486898	0.558	0.497	0.387088	1	ENSMUSG00000041057	ENSG00000163811
Nrf1	0.0539819	-0.0625457	0.568	0.607	0.387088	1	ENSMUSG00000058440	ENSG00000106459
Polr3h	0.0540134	-0.0809179	0.907	0.915	0.387088	1	ENSMUSG00000022476	ENSG00000100413
Rab32	0.0540259	0.0182793	0.153	0.111	0.387088	1	ENSMUSG00000019832	#N/A
Psmb2	0.054056	-0.0726793	0.952	0.957	0.387088	1	ENSMUSG00000028837	ENSG00000126067
1700017B05Rik	0.0540675	0.0341366	0.265	0.22	0.387088	1	ENSMUSG00000032300	ENSG00000167173
Kcnq3	0.054131	-0.0073091	0.084	0.12	0.387288	1	ENSMUSG00000056258	ENSG00000184156
Ccdc120	0.054198	0.025662	0.111	0.078	0.387465	1	ENSMUSG00000031150	ENSG00000147144
Gng3	0.0542418	0.138748	0.394	0.348	0.387465	1	ENSMUSG00000071658	ENSG00000162188
Wdfy1	0.0543096	0.0565955	0.81	0.759	0.387465	1	ENSMUSG00000073643	ENSG00000085449
Pltp	0.0543124	0.0820244	0.395	0.345	0.387465	1	ENSMUSG00000017754	ENSG00000100979
Papola	0.0544044	-0.0553628	0.884	0.91	0.387465	1	ENSMUSG00000021111	ENSG00000090060
Ocel1	0.0544173	-0.028567	0.084	0.116	0.387465	1	ENSMUSG00000002396	ENSG00000099330
Plxnc1	0.0544333	0.0471262	0.695	0.62	0.387465	1	ENSMUSG00000074785	ENSG00000136040
Clock	0.0544434	0.0441263	0.732	0.674	0.387465	1	ENSMUSG00000029238	ENSG00000134852
Bbs4	0.0544751	0.0247628	0.299	0.241	0.387465	1	ENSMUSG00000025235	ENSG00000140463
Dpy19l4	0.0545506	0.0608437	0.728	0.688	0.38775	1	ENSMUSG00000045205	ENSG00000156162
Arl16	0.0546091	-0.0474643	0.248	0.296	0.387906	1	ENSMUSG00000057594	ENSG00000214087
Rwdd1	0.0546436	-0.0575472	0.437	0.473	0.387906	1	ENSMUSG00000019782	ENSG00000111832
Fxyd1	0.0550858	0.100648	0.686	0.65	0.390765	1	ENSMUSG00000036570	ENSG00000266964
Mrpl2	0.0551828	-0.0649136	0.601	0.629	0.390765	1	ENSMUSG00000002767	ENSG00000112651
Fgf12	0.0551843	-0.0705686	0.513	0.542	0.390765	1	ENSMUSG00000022523	ENSG00000114279
Ergic3	0.0551896	0.0446977	0.977	0.971	0.390765	1	ENSMUSG00000005881	ENSG00000125991
Canx	0.0552447	0.0459624	0.998	1	0.390902	1	ENSMUSG00000020368	ENSG00000127022
Kcnma1	0.0553301	0.0255015	0.129	0.094	0.391202	1	ENSMUSG00000063142	ENSG00000156113
Dennd1a	0.0553588	-0.0640675	0.72	0.764	0.391202	1	ENSMUSG00000035392	ENSG00000119522
Atp5j	0.0554038	-0.0696587	0.989	0.99	0.391267	1	ENSMUSG00000022890	ENSG00000154723
Mgme1	0.0554664	-0.0361134	0.285	0.331	0.391309	1	ENSMUSG00000027424	ENSG00000125871
Adamts10	0.0554815	-0.0380462	0.188	0.236	0.391309	1	ENSMUSG00000024299	ENSG00000142303
Sod1	0.0555633	-0.0591721	0.989	0.986	0.391634	1	ENSMUSG00000022982	ENSG00000142168
Ak1	0.0557722	-0.0619825	0.558	0.579	0.39221	1	ENSMUSG00000026817	ENSG00000106992
Oxld1	0.0557747	-0.0334972	0.146	0.187	0.39221	1	ENSMUSG00000039670	ENSG00000204237
Jag1	0.0558199	0.0371744	0.228	0.18	0.39221	1	ENSMUSG00000027276	ENSG00000101384
Zfp467	0.0558228	0.0591356	0.635	0.594	0.39221	1	ENSMUSG00000068551	ENSG00000181444
Man2b2	0.0558588	0.0468095	0.238	0.196	0.39221	1	ENSMUSG00000029119	ENSG00000013288
Crym	0.0559156	-0.0879955	0.127	0.166	0.39221	1	ENSMUSG00000030905	ENSG00000103316
Igip	0.0559447	-0.0554972	0.471	0.532	0.39221	1	ENSMUSG00000110185	ENSG00000182700
Arl8b	0.0559954	-0.0618752	0.905	0.913	0.39221	1	ENSMUSG00000030105	ENSG00000134108
Camk2g	0.0560191	0.0834481	0.973	0.962	0.39221	1	ENSMUSG00000021820	ENSG00000148660
Sap30l	0.0560403	-0.0618365	0.452	0.489	0.39221	1	ENSMUSG00000020519	ENSG00000164576
Pbxip1	0.0560707	0.0794531	0.953	0.924	0.39221	1	ENSMUSG00000042613	ENSG00000163346
Pbx2	0.0560762	0.0557572	0.489	0.437	0.39221	1	ENSMUSG00000034673	ENSG00000204304
Dcp1a	0.0561894	0.050715	0.31	0.26	0.392721	1	ENSMUSG00000021962	ENSG00000272886
Nudc	0.0562886	0.0542508	0.674	0.626	0.392721	1	ENSMUSG00000028851	ENSG00000090273
9430041J12Rik	0.0563106	0.0232311	0.395	0.331	0.392721	1	#N/A	#N/A
Macf1	0.0563675	0.0603158	0.997	0.995	0.392721	1	ENSMUSG00000028649	ENSG00000127603
Cab39l	0.056374	0.0140311	0.232	0.182	0.392721	1	ENSMUSG00000021981	ENSG00000102547
Bora	0.0564171	-0.0399284	0.13	0.166	0.392721	1	ENSMUSG00000022070	ENSG00000136122
Phf14	0.0564793	0.0534905	0.77	0.742	0.392721	1	ENSMUSG00000029629	ENSG00000106443
Pfkm	0.05648	-0.069793	0.945	0.951	0.392721	1	ENSMUSG00000033065	ENSG00000152556
Abhd6	0.0565009	-0.0720833	0.596	0.633	0.392721	1	ENSMUSG00000025277	ENSG00000163686
Cep57l1	0.0565107	0.0246465	0.185	0.14	0.392721	1	ENSMUSG00000019813	ENSG00000183137
Chd7	0.0565449	0.0623877	0.723	0.671	0.392721	1	ENSMUSG00000041235	ENSG00000171316
Ube3a	0.0567438	0.0661001	0.887	0.854	0.393852	1	ENSMUSG00000025326	ENSG00000114062
Eya4	0.056834	0.024058	0.175	0.133	0.394227	1	ENSMUSG00000010461	ENSG00000112319
Fcsk	0.0568844	0.0372558	0.286	0.234	0.394241	1	ENSMUSG00000033703	ENSG00000157353
Ube2v2	0.0569437	-0.0605723	0.368	0.402	0.394241	1	ENSMUSG00000022674	ENSG00000169139
Spata6	0.0569443	0.0530594	0.28	0.232	0.394241	1	ENSMUSG00000034401	ENSG00000132122
Aph1c	0.0570425	0.0263053	0.132	0.099	0.39467	1	ENSMUSG00000053040	#N/A
Tbc1d23	0.057133	0.0561681	0.662	0.615	0.395046	1	ENSMUSG00000022749	ENSG00000036054
Ppp2ca	0.0572466	0.0285227	0.998	0.995	0.395094	1	ENSMUSG00000020349	ENSG00000113575
Loxl3	0.0572719	0.037982	0.439	0.367	0.395094	1	ENSMUSG00000000693	ENSG00000115318
Mast3	0.0572794	0.0361038	0.32	0.26	0.395094	1	ENSMUSG00000031833	ENSG00000099308
Fdxr	0.0573061	-0.0333482	0.506	0.553	0.395094	1	ENSMUSG00000018861	#N/A
Podxl2	0.0573508	-0.0442918	0.701	0.714	0.395094	1	ENSMUSG00000033152	ENSG00000114631
Arf2	0.057417	0.0554226	0.826	0.754	0.395094	1	ENSMUSG00000062421	#N/A
Zmym3	0.0574211	-0.0342245	0.685	0.719	0.395094	1	ENSMUSG00000031310	ENSG00000147130
Slc66a2	0.0574294	0.0399934	0.236	0.191	0.395094	1	ENSMUSG00000034006	ENSG00000122490
Lrrc73	0.0575132	-0.0350208	0.156	0.198	0.395095	1	ENSMUSG00000071073	ENSG00000204052
Lmna	0.0575631	0.030914	0.281	0.229	0.395095	1	ENSMUSG00000028063	ENSG00000160789
Syne1	0.0575993	-0.0569473	0.169	0.21	0.395095	1	ENSMUSG00000096054	ENSG00000131018
Mmd	0.0576208	-0.101518	0.86	0.893	0.395095	1	ENSMUSG00000003948	ENSG00000108960
Daam2	0.0576438	0.0557486	0.87	0.808	0.395095	1	ENSMUSG00000040260	ENSG00000146122
Sgms1	0.0577072	0.025049	0.386	0.329	0.395095	1	ENSMUSG00000040451	ENSG00000198964
B230354K17Rik	0.0577213	-0.0697182	0.529	0.558	0.395095	1	#N/A	#N/A
Gm11837	0.0577536	0.0258601	0.13	0.095	0.395095	1	#N/A	#N/A
Slf2	0.05776	-0.0538873	0.322	0.367	0.395095	1	ENSMUSG00000036097	ENSG00000119906
Hypk	0.0577914	0.0393649	0.331	0.277	0.395095	1	ENSMUSG00000027245	ENSG00000242028
Camta1	0.0578709	-0.0739268	0.579	0.596	0.395391	1	ENSMUSG00000014592	ENSG00000171735
Ralgapb	0.0579488	0.0439225	0.72	0.659	0.395658	1	ENSMUSG00000027652	ENSG00000170471
Aldh4a1	0.0579911	-0.0397318	0.685	0.73	0.395658	1	ENSMUSG00000028737	ENSG00000159423
Ralgapa2	0.0580187	0.0450691	0.616	0.563	0.395658	1	ENSMUSG00000037110	ENSG00000188559
Pdpk1	0.0582165	0.0574889	0.629	0.577	0.396725	1	ENSMUSG00000024122	ENSG00000140992
Zdhhc6	0.0583396	0.0664092	0.693	0.667	0.396725	1	ENSMUSG00000024982	ENSG00000023041
Gm10252	0.0583536	0.0285875	0.162	0.125	0.396725	1	#N/A	#N/A
Dbf4	0.0583759	-0.0239095	0.096	0.132	0.396725	1	ENSMUSG00000002297	ENSG00000006634
Syce2	0.0583772	0.0337895	0.196	0.156	0.396725	1	ENSMUSG00000003824	ENSG00000161860
Grhl1	0.0583932	-0.0503503	0.272	0.321	0.396725	1	ENSMUSG00000020656	ENSG00000134317
Kyat3	0.0584626	0.0359076	0.543	0.492	0.396898	1	ENSMUSG00000040213	ENSG00000137944
Cacnb3	0.0584914	-0.0332101	0.186	0.232	0.396898	1	ENSMUSG00000003352	ENSG00000167535
Ptpn2	0.0585336	0.0708456	0.542	0.492	0.396938	1	ENSMUSG00000024539	ENSG00000175354
Coro2b	0.0585739	-0.0547109	0.892	0.906	0.396964	1	ENSMUSG00000041729	ENSG00000103647
Zfp580	0.0586218	0.0461069	0.762	0.705	0.397043	1	ENSMUSG00000055633	ENSG00000213015
Supt16	0.0586639	0.0512107	0.606	0.565	0.397082	1	ENSMUSG00000035726	ENSG00000092201
Ctnnd2	0.058759	-0.0727857	0.986	0.984	0.397479	1	ENSMUSG00000022240	ENSG00000169862
Trappc11	0.0588646	0.0624396	0.629	0.575	0.397551	1	ENSMUSG00000038102	ENSG00000168538
Gpx7	0.0588996	0.0573936	0.796	0.745	0.397551	1	ENSMUSG00000028597	ENSG00000116157
Scd1	0.0589036	-0.160148	0.894	0.886	0.397551	1	ENSMUSG00000037071	#N/A
Mesd	0.0589154	0.070328	0.873	0.849	0.397551	1	ENSMUSG00000038503	ENSG00000117899
Eef1akmt2	0.059157	0.0491461	0.619	0.574	0.398935	1	ENSMUSG00000030960	#N/A
Il33	0.0592479	-0.0680882	0.135	0.173	0.399197	1	ENSMUSG00000024810	ENSG00000137033
Ppm1k	0.059334	0.0657549	0.574	0.522	0.399197	1	ENSMUSG00000037826	ENSG00000163644
Trmt5	0.0593372	0.0248337	0.124	0.09	0.399197	1	ENSMUSG00000034442	ENSG00000126814
Dgat1	0.0593756	-0.0454919	0.558	0.596	0.399197	1	ENSMUSG00000022555	ENSG00000185000
Slc35f5	0.0593961	0.0551742	0.666	0.598	0.399197	1	ENSMUSG00000026342	ENSG00000115084
Kifc3	0.0594709	-0.0720345	0.418	0.459	0.399197	1	ENSMUSG00000031788	ENSG00000140859
Mipol1	0.0594762	0.0329368	0.146	0.111	0.399197	1	ENSMUSG00000047022	ENSG00000151338
Zfp746	0.0595189	0.0592967	0.476	0.423	0.399197	1	ENSMUSG00000057691	ENSG00000181220
Amot	0.059563	-0.067283	0.775	0.797	0.399197	1	ENSMUSG00000041688	ENSG00000126016
Ccdc157	0.0595714	-0.0955629	0.674	0.719	0.399197	1	ENSMUSG00000051427	ENSG00000187860
Chst11	0.0596276	0.0414492	0.543	0.484	0.399197	1	ENSMUSG00000034612	ENSG00000171310
Tst	0.0596346	0.0741694	0.982	0.979	0.399197	1	ENSMUSG00000044986	ENSG00000128311
Bmp2k	0.059745	-0.0469098	0.318	0.369	0.39952	1	ENSMUSG00000034663	ENSG00000138756
Mpp5	0.059756	0.0410814	0.743	0.697	0.39952	1	ENSMUSG00000021112	#N/A
Syncrip	0.0598239	0.061785	0.929	0.905	0.399729	1	ENSMUSG00000032423	#N/A
Ccdc137	0.0599026	0.0305542	0.368	0.305	0.40001	1	ENSMUSG00000049957	ENSG00000185298
Med4	0.0599472	-0.0514569	0.545	0.598	0.400051	1	ENSMUSG00000022109	ENSG00000136146
Shmt2	0.059982	0.063026	0.759	0.733	0.400051	1	ENSMUSG00000025403	ENSG00000182199
Phldb1	0.0600722	0.0403838	0.307	0.263	0.400408	1	ENSMUSG00000048537	ENSG00000019144
Rpl37	0.0601321	0.0728044	0.96	0.945	0.400562	1	ENSMUSG00000041841	ENSG00000145592
Gk	0.0602167	-0.0679047	0.587	0.579	0.400658	1	ENSMUSG00000025059	ENSG00000198814
Gpx4-ps2	0.0602483	0.0385176	0.277	0.227	0.400658	1	#N/A	#N/A
Nsmce3	0.060297	0.0551722	0.375	0.315	0.400658	1	ENSMUSG00000070520	ENSG00000185115
Arl4a	0.0603123	0.041343	0.598	0.549	0.400658	1	ENSMUSG00000047446	ENSG00000122644
Tomm40	0.0604012	-0.0838345	0.799	0.835	0.400658	1	ENSMUSG00000002984	ENSG00000130204
Laptm4a	0.0604081	0.0357214	0.997	0.995	0.400658	1	ENSMUSG00000020585	ENSG00000068697
Stt3a	0.0604088	0.0504948	0.799	0.778	0.400658	1	ENSMUSG00000032116	ENSG00000134910
Slc5a6	0.0604624	0.0381339	0.228	0.185	0.400658	1	ENSMUSG00000006641	ENSG00000138074
Gja1	0.0604766	-0.0791602	0.998	0.998	0.400658	1	ENSMUSG00000050953	ENSG00000152661
Gnai3	0.0606803	0.0389202	0.958	0.946	0.401664	1	ENSMUSG00000000001	ENSG00000065135
Zranb2	0.0607022	0.0456428	0.87	0.854	0.401664	1	ENSMUSG00000028180	ENSG00000132485
Zfp846	0.060804	0.0611439	0.424	0.383	0.401744	1	ENSMUSG00000058192	#N/A
Cep78	0.060821	0.0482649	0.314	0.269	0.401744	1	ENSMUSG00000041491	ENSG00000148019
Cdyl	0.0608364	0.0277543	0.285	0.232	0.401744	1	ENSMUSG00000059288	ENSG00000153046
Nop10	0.0609629	-0.0595763	0.719	0.742	0.401744	1	ENSMUSG00000027133	ENSG00000182117
Hsp90b1	0.0609698	0.0477321	0.99	0.995	0.401744	1	ENSMUSG00000020048	ENSG00000166598
Clasp2	0.0609948	0.0702628	0.859	0.811	0.401744	1	ENSMUSG00000033392	ENSG00000163539
Snx1	0.0610035	0.0517935	0.781	0.737	0.401744	1	ENSMUSG00000032382	ENSG00000028528
Dtd1	0.0610085	0.0376829	0.41	0.357	0.401744	1	ENSMUSG00000027430	ENSG00000125821
Ldha	0.0610602	-0.0787333	0.973	0.979	0.401842	1	ENSMUSG00000063229	#N/A
Car11	0.0611385	0.0381032	0.254	0.203	0.402062	1	ENSMUSG00000003273	ENSG00000063180
Gfod2	0.0612697	0.0489588	0.362	0.314	0.402062	1	ENSMUSG00000013150	ENSG00000141098
Btbd9	0.0612743	0.0588971	0.622	0.572	0.402062	1	ENSMUSG00000062202	ENSG00000183826
Pole4	0.0612813	-0.0509063	0.64	0.652	0.402062	1	ENSMUSG00000030042	ENSG00000115350
Psmd9	0.0613053	-0.0614442	0.701	0.711	0.402062	1	ENSMUSG00000029440	ENSG00000110801
Nme6	0.0613146	0.0345184	0.394	0.328	0.402062	1	ENSMUSG00000032478	ENSG00000172113
Mtch2	0.0615183	-0.0488277	0.945	0.932	0.403047	1	ENSMUSG00000027282	ENSG00000109919
Ppp2r3c	0.0615472	0.0416442	0.421	0.376	0.403047	1	ENSMUSG00000021022	ENSG00000092020
Decr1	0.0615796	-0.0490418	0.805	0.846	0.403047	1	ENSMUSG00000028223	ENSG00000104325
Pi4k2b	0.0616334	0.0384096	0.389	0.34	0.403047	1	ENSMUSG00000029186	ENSG00000038210
Pdpn	0.0616495	0.0661278	0.95	0.932	0.403047	1	ENSMUSG00000028583	ENSG00000162493
Rer1	0.0617107	0.0399221	0.945	0.943	0.403206	1	ENSMUSG00000029048	ENSG00000157916
Gm45200	0.0618339	-0.0398632	0.151	0.191	0.403224	1	#N/A	#N/A
Kdm5d	0.0619314	-0.0412604	0.408	0.464	0.403224	1	ENSMUSG00000056673	ENSG00000012817
Dtx4	0.0619568	-0.0686141	0.728	0.75	0.403224	1	ENSMUSG00000039982	ENSG00000110042
Zik1	0.0619638	0.040652	0.249	0.206	0.403224	1	ENSMUSG00000030393	ENSG00000171649
Gpr108	0.0619678	0.0516729	0.471	0.414	0.403224	1	ENSMUSG00000005823	ENSG00000125734
Gm50251	0.0619887	0.0289201	0.158	0.12	0.403224	1	#N/A	#N/A
E130114P18Rik	0.0619936	-0.0705774	0.717	0.759	0.403224	1	ENSMUSG00000048747	#N/A
Armcx3	0.0620276	0.0240371	0.424	0.364	0.403224	1	ENSMUSG00000049047	ENSG00000102401
Alkbh1	0.0620606	0.0385085	0.402	0.347	0.403224	1	ENSMUSG00000079036	ENSG00000100601
Naif1	0.062086	0.0349297	0.145	0.111	0.403224	1	ENSMUSG00000039164	ENSG00000171169
Mon2	0.0621197	0.0603582	0.783	0.745	0.403224	1	ENSMUSG00000034602	ENSG00000061987
Rpp38	0.0623259	0.0283813	0.175	0.135	0.40389	1	ENSMUSG00000049950	ENSG00000152464
Jmjd6	0.062351	0.0458701	0.553	0.482	0.40389	1	ENSMUSG00000056962	ENSG00000070495
Tspan7	0.0625637	0.0913472	0.998	1	0.40389	1	ENSMUSG00000058254	ENSG00000156298
Maneal	0.0625741	0.0509552	0.508	0.451	0.40389	1	ENSMUSG00000042763	ENSG00000185090
Lama2	0.0625956	-0.0380466	0.315	0.367	0.40389	1	ENSMUSG00000019899	ENSG00000196569
Gramd4	0.0626597	0.0635116	0.833	0.792	0.40389	1	ENSMUSG00000035900	ENSG00000075240
Napepld	0.0626599	0.0224449	0.105	0.073	0.40389	1	ENSMUSG00000044968	ENSG00000161048
Gclm	0.0626634	0.052542	0.868	0.842	0.40389	1	ENSMUSG00000028124	ENSG00000023909
Atg7	0.062678	0.0511385	0.51	0.452	0.40389	1	ENSMUSG00000030314	ENSG00000197548
Sfswap	0.0626989	-0.0572895	0.789	0.801	0.40389	1	ENSMUSG00000029439	ENSG00000061936
Rap1a	0.0627518	0.0523297	0.87	0.825	0.40389	1	ENSMUSG00000068798	ENSG00000116473
Gm30731	0.0627641	0.0254909	0.124	0.09	0.40389	1	#N/A	#N/A
Ppp4r1l-ps	0.06277	0.0646815	0.476	0.426	0.40389	1	#N/A	#N/A
Exoc3	0.0627969	0.0673489	0.738	0.69	0.40389	1	ENSMUSG00000034152	ENSG00000180104
Gabpa	0.0627995	0.0541467	0.696	0.655	0.40389	1	ENSMUSG00000008976	ENSG00000154727
Pkia	0.062835	0.041992	0.887	0.865	0.40389	1	ENSMUSG00000027499	ENSG00000171033
Zfp329	0.0628512	0.0293677	0.568	0.508	0.40389	1	ENSMUSG00000057894	ENSG00000181894
Tasor2	0.0629159	0.0471957	0.318	0.276	0.404068	1	ENSMUSG00000033799	ENSG00000108021
Dlx1	0.0629624	-0.0442464	0.072	0.101	0.404129	1	ENSMUSG00000041911	ENSG00000144355
Snca	0.0630888	0.0455811	0.574	0.513	0.404702	1	ENSMUSG00000025889	ENSG00000145335
Arhgap42	0.0634371	0.0428828	0.45	0.397	0.406257	1	ENSMUSG00000050730	ENSG00000165895
Eci2	0.0634383	-0.0747636	0.982	0.986	0.406257	1	ENSMUSG00000021417	ENSG00000198721
Kdm3b	0.0634693	0.0616193	0.629	0.574	0.406257	1	ENSMUSG00000038773	ENSG00000120733
Ttpal	0.06348	0.039855	0.367	0.321	0.406257	1	ENSMUSG00000017679	ENSG00000124120
Bloc1s4	0.0635345	-0.0649348	0.267	0.296	0.406368	1	ENSMUSG00000060708	ENSG00000186222
Eif2ak1	0.0636595	0.0524746	0.72	0.672	0.406929	1	ENSMUSG00000029613	ENSG00000086232
Nfasc	0.0639159	-0.0525948	0.328	0.369	0.408329	1	ENSMUSG00000026442	ENSG00000163531
Zbtb44	0.0641741	-0.0585625	0.381	0.419	0.409739	1	ENSMUSG00000047412	ENSG00000196323
Cant1	0.0643994	0.0484146	0.648	0.582	0.410937	1	ENSMUSG00000025575	ENSG00000171302
Pik3ip1	0.0645634	0.0503495	0.701	0.683	0.411713	1	ENSMUSG00000034614	ENSG00000100100
Cfap69	0.0646335	0.0370832	0.108	0.078	0.411713	1	ENSMUSG00000040473	ENSG00000105792
Sh3bgrl	0.0646534	-0.0501238	0.939	0.955	0.411713	1	ENSMUSG00000031246	ENSG00000131171
Zfp788	0.0646889	0.0515743	0.394	0.347	0.411713	1	ENSMUSG00000074165	#N/A
Ift172	0.0647212	0.0418326	0.395	0.336	0.411713	1	ENSMUSG00000038564	ENSG00000138002
Rnf38	0.0647474	0.0728005	0.704	0.667	0.411713	1	ENSMUSG00000035696	ENSG00000137075
Dusp28	0.0648044	-0.0213124	0.084	0.116	0.411836	1	ENSMUSG00000047067	ENSG00000188542
Rps13	0.0651226	-0.037513	0.182	0.222	0.412932	1	ENSMUSG00000090862	ENSG00000110700
6330418K02Rik	0.0651363	-0.0273419	0.082	0.113	0.412932	1	#N/A	#N/A
Jade3	0.0651407	0.0286846	0.129	0.095	0.412932	1	ENSMUSG00000037315	ENSG00000102221
Ptgfrn	0.0652019	-0.0687263	0.616	0.657	0.412932	1	ENSMUSG00000027864	ENSG00000134247
Gpt	0.0652218	0.0629227	0.33	0.286	0.412932	1	ENSMUSG00000022546	ENSG00000167701
Id4	0.0652306	-0.0472301	0.87	0.915	0.412932	1	ENSMUSG00000021379	ENSG00000172201
Gm14539	0.0652415	0.0161227	0.146	0.107	0.412932	1	#N/A	#N/A
Naa15	0.0653447	0.049165	0.733	0.695	0.413345	1	ENSMUSG00000063273	ENSG00000164134
Rc3h1	0.065493	0.0449816	0.625	0.579	0.413503	1	ENSMUSG00000040423	ENSG00000135870
Prkca	0.0654938	0.02546	0.434	0.381	0.413503	1	ENSMUSG00000050965	ENSG00000154229
Ogdhl	0.0655259	-0.0338473	0.093	0.125	0.413503	1	ENSMUSG00000021913	ENSG00000197444
2310057M21Rik	0.0655362	0.037147	0.297	0.248	0.413503	1	ENSMUSG00000040177	ENSG00000119965
Gm17455	0.065559	-0.0332578	0.167	0.208	0.413503	1	ENSMUSG00000090439	ENSG00000214688
Arpc4	0.0657333	0.0624083	0.752	0.723	0.414037	1	ENSMUSG00000079426	ENSG00000241553
Ywhaz	0.0657567	0.0549797	0.998	1	0.414037	1	ENSMUSG00000022285	ENSG00000164924
Trim23	0.0657575	0.0249146	0.622	0.56	0.414037	1	ENSMUSG00000021712	ENSG00000113595
Zc3h13	0.0658728	-0.0698061	0.395	0.426	0.414524	1	ENSMUSG00000022000	ENSG00000123200
Nop2	0.0660195	-0.0383337	0.346	0.39	0.415208	1	ENSMUSG00000038279	ENSG00000111641
Gcc2	0.0660657	-0.0611688	0.487	0.527	0.415259	1	ENSMUSG00000038039	ENSG00000135968
2900052L18Rik	0.0664545	0.0243236	0.117	0.085	0.416663	1	#N/A	#N/A
Zfp598	0.0664949	0.052212	0.534	0.473	0.416663	1	ENSMUSG00000041130	ENSG00000167962
Atxn7	0.0665397	0.0394197	0.543	0.485	0.416663	1	ENSMUSG00000021738	ENSG00000163635
Cmtm6	0.0665479	0.0640628	0.735	0.709	0.416663	1	ENSMUSG00000032434	ENSG00000091317
Gtf2h2	0.0665698	0.0414655	0.539	0.477	0.416663	1	ENSMUSG00000021639	ENSG00000145736
Camkk1	0.0665814	-0.0318107	0.186	0.225	0.416663	1	ENSMUSG00000020785	ENSG00000004660
Pms2	0.0666024	0.023758	0.186	0.144	0.416663	1	ENSMUSG00000079109	ENSG00000122512
Tmem19	0.066625	0.0476649	0.695	0.655	0.416663	1	ENSMUSG00000069520	ENSG00000139291
Lsm10	0.0666731	-0.0471832	0.363	0.406	0.416663	1	ENSMUSG00000050188	ENSG00000181817
Hunk	0.0667998	-0.0510477	0.339	0.392	0.416663	1	ENSMUSG00000053414	ENSG00000142149
Atp1b3	0.0668197	0.0672874	0.926	0.894	0.416663	1	ENSMUSG00000032412	ENSG00000069849
Chrdl1	0.0668282	-0.0756723	0.653	0.693	0.416663	1	ENSMUSG00000031283	ENSG00000101938
Nrn1	0.0668301	-0.0905192	0.175	0.217	0.416663	1	ENSMUSG00000039114	ENSG00000124785
Ing2	0.0668513	0.0515922	0.371	0.315	0.416663	1	ENSMUSG00000063049	ENSG00000168556
Klc4	0.0668615	0.0562843	0.547	0.487	0.416663	1	ENSMUSG00000003546	ENSG00000137171
Zfp956	0.0669836	-0.0458225	0.238	0.277	0.417009	1	ENSMUSG00000045466	#N/A
Dnajc11	0.0671192	-0.0614015	0.571	0.603	0.417009	1	ENSMUSG00000039768	ENSG00000007923
Snrk	0.0671202	-0.0659741	0.696	0.695	0.417009	1	ENSMUSG00000038145	ENSG00000163788
Kif1c	0.0671419	-0.0501683	0.645	0.667	0.417009	1	ENSMUSG00000020821	ENSG00000129250
Gm6204	0.0671428	0.0398769	0.233	0.194	0.417009	1	#N/A	#N/A
Klhdc4	0.0671575	0.0237208	0.384	0.329	0.417009	1	ENSMUSG00000040263	ENSG00000104731
Gmps	0.0671843	0.0569671	0.601	0.549	0.417009	1	ENSMUSG00000027823	ENSG00000163655
Casq1	0.0673408	-0.0292823	0.084	0.114	0.417743	1	ENSMUSG00000007122	ENSG00000143318
Gins2	0.0674607	0.0235691	0.217	0.172	0.418248	1	ENSMUSG00000031821	ENSG00000131153
Pgap2	0.0675764	0.0483269	0.595	0.548	0.418728	1	ENSMUSG00000030990	ENSG00000148985
Plxnd1	0.0677203	0.0458586	0.23	0.187	0.419	1	ENSMUSG00000030123	ENSG00000004399
Afg1l	0.0677324	-0.0400723	0.19	0.227	0.419	1	ENSMUSG00000038302	ENSG00000135537
Faap20	0.0677354	-0.050916	0.603	0.64	0.419	1	ENSMUSG00000073684	ENSG00000162585
Tmem41b	0.0679333	0.0575918	0.695	0.64	0.419987	1	ENSMUSG00000047554	ENSG00000166471
Isca1	0.068036	0.0665244	0.678	0.657	0.420163	1	ENSMUSG00000044792	ENSG00000135070
Rdm1	0.0680388	0.0489958	0.4	0.345	0.420163	1	ENSMUSG00000010362	ENSG00000278023
Mapkapk2	0.0681866	-0.054877	0.648	0.685	0.420837	1	ENSMUSG00000016528	ENSG00000162889
Tgfbrap1	0.0682475	-0.0543946	0.543	0.588	0.420976	1	ENSMUSG00000070939	ENSG00000135966
Elof1	0.0683427	-0.0480475	0.719	0.763	0.421325	1	ENSMUSG00000013822	ENSG00000130165
2610001J05Rik	0.0684854	0.0385193	0.881	0.854	0.421914	1	ENSMUSG00000052419	ENSG00000214194
Yars	0.0685326	0.0571025	0.675	0.631	0.421914	1	ENSMUSG00000028811	ENSG00000134684
Sephs2	0.0685542	0.0297867	0.426	0.38	0.421914	1	ENSMUSG00000049091	ENSG00000179918
Stimate	0.0686919	0.0412557	0.376	0.321	0.422488	1	ENSMUSG00000006526	ENSG00000213533
Jam2	0.0687249	-0.0618706	0.971	0.986	0.422488	1	ENSMUSG00000053062	ENSG00000154721
Zfp276	0.0688245	0.0310726	0.251	0.205	0.422862	1	ENSMUSG00000001065	ENSG00000158805
Itgb1	0.068955	0.0504611	0.986	0.988	0.423425	1	ENSMUSG00000025809	ENSG00000150093
Strbp	0.0690626	-0.0637121	0.717	0.728	0.423757	1	ENSMUSG00000026915	ENSG00000165209
Plcb1	0.069129	-0.0411898	0.132	0.166	0.423757	1	ENSMUSG00000051177	ENSG00000182621
Supv3l1	0.0691394	0.0313403	0.441	0.374	0.423757	1	ENSMUSG00000020079	ENSG00000156502
Pip4p1	0.0692128	-0.040845	0.645	0.679	0.423757	1	ENSMUSG00000035953	ENSG00000165782
Cct8	0.0692286	-0.0556064	0.939	0.957	0.423757	1	ENSMUSG00000025613	ENSG00000156261
Ltbp3	0.0692418	0.0926249	0.73	0.679	0.423757	1	ENSMUSG00000024940	ENSG00000168056
Gm13680	0.0693586	0.0245454	0.111	0.08	0.424047	1	#N/A	#N/A
Dennd11	0.0693668	0.0366973	0.494	0.437	0.424047	1	ENSMUSG00000037172	ENSG00000257093
Enho	0.0695193	-0.061214	0.932	0.939	0.424741	1	ENSMUSG00000028445	ENSG00000168913
Dcaf5	0.0696249	0.040444	0.5	0.445	0.425148	1	ENSMUSG00000049106	ENSG00000139990
Zfp94	0.0697339	0.0230306	0.127	0.094	0.425441	1	ENSMUSG00000074282	ENSG00000124459
Jkamp	0.0697508	0.0644932	0.905	0.877	0.425441	1	ENSMUSG00000005078	ENSG00000050130
Gm11510	0.0698606	0.051882	0.322	0.267	0.425548	1	#N/A	#N/A
Bbs5	0.0699572	0.0355941	0.169	0.132	0.425548	1	ENSMUSG00000063145	ENSG00000163093
Insig2	0.0699773	0.035596	0.566	0.501	0.425548	1	ENSMUSG00000003721	ENSG00000125629
Wtap	0.0700055	0.0490148	0.585	0.522	0.425548	1	ENSMUSG00000060475	ENSG00000146457
Nqo1	0.0700496	0.0451662	0.556	0.489	0.425548	1	ENSMUSG00000003849	ENSG00000181019
Hdac1	0.0700899	0.0467883	0.76	0.723	0.425548	1	ENSMUSG00000028800	ENSG00000116478
Yju2	0.0701185	0.0406577	0.294	0.248	0.425548	1	ENSMUSG00000003208	ENSG00000105248
Trim3	0.0701462	-0.0549829	0.378	0.414	0.425548	1	ENSMUSG00000036989	ENSG00000110171
Nkapd1	0.0701908	0.0388002	0.543	0.487	0.425548	1	ENSMUSG00000059820	ENSG00000150776
Nek4	0.0701967	0.0367879	0.326	0.276	0.425548	1	ENSMUSG00000021918	ENSG00000114904
Klc2	0.0702135	0.039158	0.357	0.307	0.425548	1	ENSMUSG00000024862	ENSG00000174996
Tkt	0.0702417	-0.0723804	0.881	0.851	0.425548	1	ENSMUSG00000021957	ENSG00000163931
Erg28	0.0702772	-0.0578609	0.949	0.96	0.425548	1	ENSMUSG00000021252	ENSG00000133935
Hopx	0.0703245	0.195116	0.559	0.513	0.425548	1	ENSMUSG00000059325	ENSG00000171476
Fezf2	0.0703826	0.0817638	0.27	0.225	0.425548	1	ENSMUSG00000021743	ENSG00000153266
Mpp2	0.0704392	0.034456	0.656	0.615	0.425548	1	ENSMUSG00000017314	ENSG00000108852
Disp2	0.0704406	0.0255845	0.14	0.106	0.425548	1	ENSMUSG00000040035	ENSG00000140323
Ankrd17	0.0704699	0.0541005	0.9	0.856	0.425548	1	ENSMUSG00000055204	ENSG00000132466
1700071M16Rik	0.0705375	0.0369849	0.375	0.317	0.425718	1	#N/A	#N/A
Apbb2	0.0706479	-0.0488895	0.322	0.367	0.425718	1	ENSMUSG00000029207	ENSG00000163697
Gm44292	0.0706706	0.0893343	0.198	0.159	0.425718	1	#N/A	#N/A
Mbd3	0.0707245	0.0590356	0.955	0.939	0.425718	1	ENSMUSG00000035478	ENSG00000071655
Itpkc	0.0707306	0.0412667	0.145	0.113	0.425718	1	ENSMUSG00000003752	ENSG00000086544
Rnf135	0.0707498	0.0269626	0.191	0.151	0.425718	1	ENSMUSG00000020707	#N/A
Dimt1	0.0708115	0.0310999	0.257	0.21	0.425718	1	ENSMUSG00000021692	ENSG00000086189
Atl2	0.0708704	0.0710579	0.892	0.868	0.425718	1	ENSMUSG00000059811	ENSG00000119787
Slain1	0.070921	0.0482668	0.405	0.357	0.425718	1	ENSMUSG00000055717	ENSG00000139737
Heyl	0.0709257	0.0570534	0.32	0.276	0.425718	1	ENSMUSG00000032744	ENSG00000163909
Macrod2	0.0709269	0.0522573	0.503	0.442	0.425718	1	ENSMUSG00000068205	ENSG00000172264
Fzd10	0.071027	-0.0472355	0.185	0.225	0.425733	1	ENSMUSG00000081683	ENSG00000111432
BC065397	0.0710798	0.0353609	0.199	0.158	0.425733	1	#N/A	#N/A
Hbs1l	0.0711185	0.0366085	0.762	0.716	0.425733	1	ENSMUSG00000019977	ENSG00000112339
Gnpnat1	0.0711574	0.017136	0.265	0.213	0.425733	1	ENSMUSG00000037722	ENSG00000100522
Cers4	0.0711827	-0.0320604	0.323	0.376	0.425733	1	ENSMUSG00000008206	ENSG00000090661
Siah1b	0.0711985	-0.0270826	0.164	0.208	0.425733	1	ENSMUSG00000040749	#N/A
Vamp2	0.0712166	-0.0475506	0.891	0.898	0.425733	1	ENSMUSG00000020894	ENSG00000220205
Gpr107	0.0712415	0.0604926	0.81	0.757	0.425733	1	ENSMUSG00000000194	ENSG00000148358
Supt7l	0.0713405	0.0395556	0.477	0.426	0.425734	1	ENSMUSG00000053134	ENSG00000119760
Sox5	0.0713487	0.0432618	0.833	0.797	0.425734	1	ENSMUSG00000041540	ENSG00000134532
Pts	0.0713837	-0.049269	0.732	0.757	0.425734	1	ENSMUSG00000032067	ENSG00000150787
Zfp513	0.0714107	0.049102	0.561	0.496	0.425734	1	ENSMUSG00000043059	ENSG00000163795
Dhx8	0.0714366	0.0388672	0.4	0.354	0.425734	1	ENSMUSG00000034931	ENSG00000067596
Dnajc2	0.0714886	-0.0417951	0.424	0.478	0.425812	1	ENSMUSG00000029014	ENSG00000105821
Gm42820	0.0716567	-0.0253772	0.108	0.142	0.42658	1	#N/A	#N/A
Fam76a	0.0717403	0.0481712	0.606	0.539	0.426845	1	ENSMUSG00000028878	ENSG00000009780
Dact1	0.0718467	0.0259301	0.185	0.144	0.427245	1	ENSMUSG00000044548	ENSG00000165617
Vps52	0.0721003	0.0379821	0.73	0.667	0.42843	1	ENSMUSG00000024319	ENSG00000223501
Crem	0.0721244	0.0262318	0.338	0.286	0.42843	1	ENSMUSG00000063889	ENSG00000095794
Spry1	0.0722448	0.0597693	0.45	0.395	0.428912	1	ENSMUSG00000037211	ENSG00000164056
Smox	0.0722881	0.0803467	0.924	0.906	0.428917	1	ENSMUSG00000027333	ENSG00000088826
Scfd2	0.0723243	0.0142264	0.249	0.203	0.428917	1	ENSMUSG00000062110	ENSG00000184178
Plekhb1	0.0724589	0.0830521	0.685	0.641	0.42934	1	ENSMUSG00000030701	ENSG00000021300
Mphosph9	0.0724742	0.0462512	0.265	0.218	0.42934	1	ENSMUSG00000038126	ENSG00000051825
Ldlrad3	0.0725727	-0.0648457	0.807	0.834	0.42969	1	ENSMUSG00000048058	ENSG00000179241
Pced1a	0.0726737	0.0322978	0.233	0.189	0.430055	1	ENSMUSG00000037773	ENSG00000132635
Slco1c1	0.0729201	-0.0933658	0.749	0.79	0.431279	1	ENSMUSG00000030235	ENSG00000139155
Gabrb1	0.0730017	-0.053906	0.548	0.586	0.431528	1	ENSMUSG00000029212	ENSG00000163288
Rcor3	0.0733375	0.0705728	0.526	0.485	0.433209	1	ENSMUSG00000037395	ENSG00000117625
Zfp62	0.0733654	0.0703003	0.568	0.508	0.433209	1	ENSMUSG00000046311	ENSG00000196670
Brf2	0.0734737	0.0213911	0.33	0.274	0.433387	1	ENSMUSG00000031487	ENSG00000104221
Ints6l	0.0735146	0.0718384	0.614	0.57	0.433387	1	ENSMUSG00000035967	ENSG00000165359
Sipa1l1	0.0735311	0.0345416	0.474	0.406	0.433387	1	ENSMUSG00000042700	ENSG00000197555
Pdgfd	0.0735543	0.0408435	0.198	0.158	0.433387	1	ENSMUSG00000032006	ENSG00000170962
Utp23	0.0736297	0.0289694	0.322	0.276	0.433524	1	ENSMUSG00000022313	ENSG00000147679
Sumo1	0.0736753	-0.0525922	0.791	0.802	0.433524	1	ENSMUSG00000026021	ENSG00000116030
Zfp827	0.0737072	0.0536313	0.479	0.425	0.433524	1	ENSMUSG00000071064	ENSG00000151612
Triap1	0.0737364	0.0264417	0.506	0.438	0.433524	1	ENSMUSG00000029535	ENSG00000170855
Dpy19l1	0.0737884	-0.0376289	0.81	0.82	0.433596	1	ENSMUSG00000043067	ENSG00000173852
Chrna4	0.0738342	0.0466769	0.129	0.099	0.433632	1	ENSMUSG00000027577	ENSG00000101204
Creg2	0.0739181	-0.0232146	0.085	0.116	0.433728	1	ENSMUSG00000050967	ENSG00000175874
Mgat2	0.0740317	0.0741122	0.588	0.562	0.433728	1	ENSMUSG00000043998	ENSG00000168282
1700037H04Rik	0.07407	0.0411214	0.457	0.399	0.433728	1	ENSMUSG00000027327	ENSG00000101220
Gpr162	0.0741178	0.0320214	0.215	0.175	0.433728	1	ENSMUSG00000038390	ENSG00000250510
Cnih3	0.0741392	-0.0526786	0.146	0.182	0.433728	1	ENSMUSG00000026514	ENSG00000143786
Pdcd11	0.0741458	-0.0553395	0.363	0.4	0.433728	1	ENSMUSG00000025047	ENSG00000148843
Chpt1	0.0741976	0.0631835	0.928	0.899	0.433728	1	ENSMUSG00000060002	ENSG00000111666
Pigb	0.0741979	0.0330548	0.252	0.206	0.433728	1	ENSMUSG00000079469	ENSG00000069943
Brat1	0.0742081	0.0329693	0.418	0.374	0.433728	1	ENSMUSG00000000148	ENSG00000106009
Chst14	0.0743096	0.0207755	0.196	0.154	0.433967	1	ENSMUSG00000074916	ENSG00000169105
Alkbh2	0.0743285	-0.0160246	0.108	0.144	0.433967	1	ENSMUSG00000044339	ENSG00000189046
Trappc8	0.0745559	0.0600191	0.621	0.579	0.435062	1	ENSMUSG00000033382	ENSG00000153339
Tfam	0.0746006	-0.0434476	0.598	0.633	0.435091	1	ENSMUSG00000003923	ENSG00000108064
Ccdc14	0.0749208	-0.0195147	0.084	0.114	0.436542	1	ENSMUSG00000022833	ENSG00000175455
Plpp7	0.0749393	-0.0621926	0.249	0.282	0.436542	1	ENSMUSG00000051373	ENSG00000160539
Miat	0.0749864	-0.0578584	0.489	0.534	0.436542	1	#N/A	#N/A
Adi1	0.0750094	0.050321	0.561	0.501	0.436542	1	ENSMUSG00000020629	ENSG00000182551
Son	0.0751874	0.0471769	0.997	0.986	0.437345	1	ENSMUSG00000022961	ENSG00000159140
Ly96	0.0752364	-0.0325022	0.084	0.113	0.437397	1	ENSMUSG00000025779	ENSG00000154589
Exosc3	0.0752813	0.0206288	0.458	0.388	0.437425	1	ENSMUSG00000028322	ENSG00000107371
Bach2	0.0754635	0.03868	0.384	0.326	0.438106	1	ENSMUSG00000040270	ENSG00000112182
Bpgm	0.0754983	0.059472	0.83	0.787	0.438106	1	ENSMUSG00000038871	ENSG00000172331
Git2	0.0755189	-0.056778	0.523	0.546	0.438106	1	ENSMUSG00000041890	ENSG00000139436
Cwc27	0.075631	0.0430724	0.413	0.36	0.438463	1	ENSMUSG00000021715	ENSG00000153015
Flrt2	0.0757717	0.052528	0.198	0.159	0.438463	1	ENSMUSG00000047414	ENSG00000185070
Daglb	0.0757928	0.0378441	0.434	0.39	0.438463	1	ENSMUSG00000039206	ENSG00000164535
Rrm2b	0.0758287	0.043221	0.339	0.3	0.438463	1	ENSMUSG00000022292	ENSG00000048392
Gm46430	0.0758816	0.02668	0.13	0.097	0.438463	1	#N/A	#N/A
Nrarp	0.075917	-0.0891086	0.96	0.953	0.438463	1	ENSMUSG00000078202	ENSG00000198435
Parg	0.0759262	0.0275954	0.487	0.421	0.438463	1	ENSMUSG00000021911	ENSG00000227345
Gnpda2	0.0759299	0.0455743	0.72	0.681	0.438463	1	ENSMUSG00000029209	ENSG00000163281
S100a4	0.075962	0.00698337	0.122	0.088	0.438463	1	ENSMUSG00000001020	ENSG00000196154
Cmc1	0.0759821	-0.0320839	0.383	0.433	0.438463	1	ENSMUSG00000039163	ENSG00000187118
Hps5	0.0760424	0.0575253	0.474	0.432	0.438579	1	ENSMUSG00000014418	ENSG00000110756
Rab6b	0.0763443	-0.0312533	0.746	0.815	0.440019	1	ENSMUSG00000032549	ENSG00000154917
Tbc1d8	0.0763734	-0.0385959	0.132	0.165	0.440019	1	ENSMUSG00000003134	ENSG00000204634
Slf1	0.076413	0.0429549	0.26	0.217	0.440019	1	ENSMUSG00000021597	ENSG00000133302
Tacc3	0.0765664	0.0182544	0.236	0.192	0.440671	1	ENSMUSG00000037313	ENSG00000013810
Pkn2	0.0766542	0.0334505	0.667	0.619	0.440944	1	ENSMUSG00000004591	ENSG00000065243
Ncoa1	0.0767572	-0.0554855	0.862	0.887	0.441303	1	ENSMUSG00000020647	ENSG00000084676
Asb8	0.0769343	-0.0430638	0.54	0.579	0.442089	1	ENSMUSG00000048175	ENSG00000177981
Fhod3	0.0770279	0.034972	0.1	0.073	0.44218	1	ENSMUSG00000034295	ENSG00000134775
Slc48a1	0.0770846	-0.0650069	0.85	0.844	0.44218	1	ENSMUSG00000081534	ENSG00000211584
Pmm1	0.077093	-0.0588705	0.977	0.983	0.44218	1	ENSMUSG00000022474	ENSG00000100417
Gm33989	0.0771121	0.0455707	0.518	0.463	0.44218	1	#N/A	#N/A
Uba2	0.0772658	0.0578473	0.857	0.811	0.442766	1	ENSMUSG00000052997	ENSG00000126261
Mtmr12	0.077324	0.0331851	0.297	0.253	0.442766	1	ENSMUSG00000039458	ENSG00000150712
5031434O11Rik	0.0773712	0.0139915	0.119	0.087	0.442766	1	#N/A	#N/A
Smg9	0.0773766	0.0483493	0.498	0.444	0.442766	1	ENSMUSG00000002210	ENSG00000105771
Scaf4	0.0775315	-0.060838	0.399	0.426	0.443223	1	ENSMUSG00000022983	ENSG00000156304
Bri3	0.0775556	0.0420183	0.674	0.601	0.443223	1	ENSMUSG00000047843	ENSG00000164713
Rnaseh2b	0.0776106	-0.0519751	0.572	0.594	0.443223	1	ENSMUSG00000021932	ENSG00000136104
Rnf6	0.0776923	0.0539175	0.441	0.383	0.443223	1	ENSMUSG00000029634	ENSG00000127870
Dtnb	0.0777365	0.0482465	0.408	0.366	0.443223	1	ENSMUSG00000071454	#N/A
Gns	0.0777526	0.0898048	0.852	0.844	0.443223	1	ENSMUSG00000034707	ENSG00000135677
Smad6	0.0777834	0.0502095	0.204	0.166	0.443223	1	ENSMUSG00000036867	ENSG00000137834
Hadh	0.0778261	0.0506332	0.965	0.951	0.443223	1	ENSMUSG00000027984	ENSG00000138796
Golim4	0.0778619	0.0624091	0.846	0.806	0.443223	1	ENSMUSG00000034109	ENSG00000173905
Sardh	0.0778625	0.0416241	0.598	0.546	0.443223	1	ENSMUSG00000009614	ENSG00000123453
Gm43712	0.0780404	0.0322939	0.265	0.218	0.44381	1	#N/A	#N/A
Ube2l3	0.0780469	0.0547301	0.918	0.925	0.44381	1	ENSMUSG00000038965	ENSG00000185651
Rgs6	0.0783204	-0.0210879	0.085	0.116	0.444856	1	ENSMUSG00000021219	ENSG00000182732
Setd7	0.0783808	0.0255279	0.543	0.487	0.444856	1	ENSMUSG00000037111	ENSG00000145391
Psmb4	0.0784415	-0.0628535	0.974	0.977	0.444856	1	ENSMUSG00000005779	ENSG00000159377
Agpat3	0.0784559	-0.0769906	0.976	0.977	0.444856	1	ENSMUSG00000001211	ENSG00000160216
9930017N22Rik	0.078458	0.0298164	0.217	0.179	0.444856	1	#N/A	#N/A
Derl1	0.0785047	0.0522	0.854	0.846	0.444856	1	ENSMUSG00000022365	ENSG00000136986
Mvb12b	0.078543	-0.0728495	0.863	0.863	0.444856	1	ENSMUSG00000038740	ENSG00000196814
Dynlt3	0.0785567	0.0371664	0.725	0.695	0.444856	1	ENSMUSG00000031176	ENSG00000165169
Smpdl3a	0.0786113	0.0627518	0.982	0.967	0.444934	1	ENSMUSG00000019872	ENSG00000172594
Hrh1	0.07878	-0.0464082	0.206	0.25	0.445658	1	ENSMUSG00000053004	ENSG00000196639
Tex261	0.0789082	-0.0612083	0.826	0.854	0.445974	1	ENSMUSG00000014748	ENSG00000144043
Specc1l	0.0789364	-0.0526809	0.63	0.678	0.445974	1	ENSMUSG00000033444	ENSG00000100014
Mex3c	0.0789584	0.0467024	0.785	0.723	0.445974	1	ENSMUSG00000037253	ENSG00000176624
Klhl23	0.0791213	0.0428744	0.788	0.74	0.446663	1	ENSMUSG00000042155	ENSG00000213160
Frs2	0.0793223	0.0518855	0.64	0.591	0.447567	1	ENSMUSG00000020170	ENSG00000166225
Ap2m1	0.0794125	0.0759711	0.831	0.858	0.447844	1	ENSMUSG00000022841	ENSG00000161203
Adcy9	0.0795227	0.0291612	0.114	0.083	0.448234	1	ENSMUSG00000005580	ENSG00000162104
Gm42583	0.0796326	0.053457	0.286	0.241	0.448316	1	#N/A	#N/A
Immp1l	0.0796591	0.0354945	0.756	0.711	0.448316	1	ENSMUSG00000042670	ENSG00000148950
Fam210b	0.0797783	-0.048372	0.857	0.868	0.448316	1	ENSMUSG00000027495	ENSG00000124098
Vbp1	0.0797794	0.0590773	0.834	0.783	0.448316	1	ENSMUSG00000031197	ENSG00000155959
Gm6863	0.0798133	0.0319676	0.122	0.092	0.448316	1	#N/A	#N/A
2610037D02Rik	0.0798265	0.0292344	0.148	0.114	0.448316	1	#N/A	#N/A
Wbp1	0.0798465	0.0500709	0.828	0.799	0.448316	1	ENSMUSG00000030035	ENSG00000239779
Myc	0.0798778	0.0528153	0.326	0.282	0.448316	1	ENSMUSG00000022346	ENSG00000136997
Gpld1	0.0799114	0.0708667	0.35	0.3	0.448316	1	ENSMUSG00000021340	ENSG00000112293
Trim13	0.0799643	0.030549	0.235	0.191	0.448316	1	ENSMUSG00000035235	ENSG00000204977
Syde2	0.079989	0.0222356	0.109	0.08	0.448316	1	ENSMUSG00000036863	ENSG00000097096
Pinx1	0.0800439	-0.054976	0.304	0.348	0.448345	1	ENSMUSG00000021958	ENSG00000254093
Xrcc2	0.0801112	0.0293722	0.232	0.192	0.448345	1	ENSMUSG00000028933	ENSG00000196584
Rgmb	0.0801465	0.0525515	0.387	0.341	0.448345	1	ENSMUSG00000048027	ENSG00000174136
Gcn1	0.0801585	0.0334504	0.31	0.265	0.448345	1	ENSMUSG00000041638	ENSG00000089154
Gfpt2	0.0802574	0.0237714	0.113	0.081	0.448669	1	ENSMUSG00000020363	ENSG00000131459
Zfyve19	0.080319	0.023596	0.362	0.305	0.448784	1	ENSMUSG00000068580	ENSG00000166140
Igdcc3	0.0804002	-0.0277258	0.146	0.184	0.448872	1	ENSMUSG00000032394	ENSG00000174498
Prnp	0.0804171	-0.064813	0.997	0.99	0.448872	1	ENSMUSG00000079037	ENSG00000171867
Zfp27	0.0805571	0.0258799	0.227	0.185	0.449281	1	ENSMUSG00000062040	#N/A
Plac9a	0.0805727	-0.0958107	0.214	0.246	0.449281	1	ENSMUSG00000095304	ENSG00000189129
Phf6	0.0806996	-0.060553	0.65	0.659	0.449672	1	ENSMUSG00000025626	ENSG00000156531
Prpf39	0.0807606	0.0377842	0.749	0.7	0.449672	1	ENSMUSG00000035597	ENSG00000185246
Ube4a	0.0807663	0.0490187	0.487	0.423	0.449672	1	ENSMUSG00000059890	ENSG00000110344
Ppfia3	0.0808776	0.0279378	0.15	0.116	0.449872	1	ENSMUSG00000003863	ENSG00000177380
Extl2	0.0808901	0.0439401	0.743	0.697	0.449872	1	ENSMUSG00000027963	ENSG00000162694
Mid2	0.0809491	0.0701603	0.469	0.44	0.449872	1	ENSMUSG00000000266	ENSG00000080561
Fmn2	0.0809671	-0.0615632	0.662	0.697	0.449872	1	ENSMUSG00000028354	ENSG00000155816
Shd	0.0810451	-0.0420245	0.514	0.562	0.450076	1	ENSMUSG00000039154	ENSG00000105251
Tcaim	0.0812431	0.0277819	0.302	0.262	0.450907	1	ENSMUSG00000046603	ENSG00000179152
Cycs	0.0813072	0.0472096	0.441	0.397	0.450907	1	ENSMUSG00000063694	ENSG00000172115
Cln6	0.0813186	0.048269	0.373	0.324	0.450907	1	ENSMUSG00000032245	ENSG00000128973
Brdt	0.0813974	0.021956	0.151	0.116	0.451115	1	ENSMUSG00000029279	ENSG00000137948
Fam104a	0.0814913	-0.0412303	0.72	0.742	0.451406	1	ENSMUSG00000041629	ENSG00000182518
Fam167a	0.0815326	-0.0473324	0.297	0.345	0.451406	1	ENSMUSG00000035095	ENSG00000154319
Smarcc1	0.0817192	0.0363518	0.584	0.516	0.45221	1	ENSMUSG00000032481	ENSG00000173473
Nudt21	0.0818327	0.0569433	0.725	0.692	0.452609	1	ENSMUSG00000031754	ENSG00000167005
Eml6	0.0820136	0.0276774	0.191	0.153	0.453379	1	ENSMUSG00000044072	ENSG00000214595
Fbxo36	0.0821591	0.0269492	0.108	0.08	0.453905	1	ENSMUSG00000073633	ENSG00000153832
Rab8a	0.0821918	-0.0479057	0.709	0.74	0.453905	1	ENSMUSG00000003037	ENSG00000167461
Enc1	0.0823379	-0.0587409	0.207	0.244	0.454482	1	ENSMUSG00000041773	ENSG00000171617
Arv1	0.0824245	0.0391705	0.252	0.211	0.454613	1	ENSMUSG00000031982	ENSG00000173409
Gpr50	0.082445	0.0433043	0.1	0.071	0.454613	1	ENSMUSG00000056380	ENSG00000102195
Fam149a	0.082546	0.0496147	0.548	0.499	0.454941	1	ENSMUSG00000070044	ENSG00000109794
Trpc4ap	0.0826675	-0.0521522	0.886	0.899	0.455146	1	ENSMUSG00000038324	ENSG00000100991
Zkscan1	0.0826807	0.0570998	0.564	0.523	0.455146	1	ENSMUSG00000029729	ENSG00000106261
Zdhhc2	0.0827398	-0.0886577	0.49	0.508	0.455146	1	ENSMUSG00000039470	ENSG00000104219
Mfap3	0.0827546	-0.0569187	0.746	0.773	0.455146	1	ENSMUSG00000020522	ENSG00000037749
Abcf3	0.0827916	-0.0338864	0.563	0.582	0.455146	1	ENSMUSG00000003234	ENSG00000161204
Apcdd1	0.0828403	-0.0748687	0.638	0.664	0.455184	1	ENSMUSG00000071847	ENSG00000154856
Pccb	0.0829661	0.0691945	0.754	0.698	0.455447	1	ENSMUSG00000032527	ENSG00000114054
Snx5	0.0830124	0.0406446	0.936	0.938	0.455447	1	ENSMUSG00000027423	ENSG00000089006
Pfdn2	0.0830382	-0.0471509	0.751	0.771	0.455447	1	ENSMUSG00000006412	ENSG00000143256
Fam214b	0.0830551	0.0513103	0.691	0.65	0.455447	1	ENSMUSG00000036002	ENSG00000005238
Pgp	0.083154	-0.0724256	0.804	0.841	0.455761	1	ENSMUSG00000043445	ENSG00000184207
Gtf2a2	0.0832895	-0.0579817	0.849	0.854	0.455962	1	ENSMUSG00000033543	ENSG00000140307
Rarres2	0.0833669	-0.0261117	0.215	0.255	0.455962	1	ENSMUSG00000009281	ENSG00000106538
Dtwd1	0.0833689	0.0222242	0.164	0.127	0.455962	1	ENSMUSG00000023330	ENSG00000104047
Npc1	0.0833837	-0.0604487	0.902	0.903	0.455962	1	ENSMUSG00000024413	ENSG00000141458
Wdpcp	0.0833995	0.0392451	0.275	0.234	0.455962	1	ENSMUSG00000020319	ENSG00000143951
Psip1	0.083474	-0.0856068	0.936	0.958	0.45614	1	ENSMUSG00000028484	ENSG00000164985
Tedc2	0.0838232	-0.0277123	0.106	0.137	0.457717	1	ENSMUSG00000024118	ENSG00000162062
Lbr	0.0838785	-0.0676499	0.523	0.537	0.457717	1	ENSMUSG00000004880	ENSG00000143815
Thoc7	0.0838946	0.0544085	0.889	0.851	0.457717	1	ENSMUSG00000053453	ENSG00000163634
Hsph1	0.0839861	0.0766485	0.588	0.551	0.457717	1	ENSMUSG00000029657	ENSG00000120694
Creg1	0.0840125	0.052871	0.706	0.655	0.457717	1	ENSMUSG00000040713	ENSG00000143162
Chaf1a	0.084014	0.0080779	0.135	0.099	0.457717	1	ENSMUSG00000002835	ENSG00000167670
Selenof	0.0841098	-0.0597848	0.998	1	0.457803	1	ENSMUSG00000037072	ENSG00000183291
Utrn	0.0841137	0.0464912	0.527	0.485	0.457803	1	ENSMUSG00000019820	ENSG00000152818
[truncated: 8,907 more rows]

## Sheet: S3b. 1_RG-AST
Supplementary Table 3b. Genes differentially expressed in the cluster1: RG-AST of the Kmt2c+/fs mice
Gene name	Uncorrected P	avg_log2FC	pct.1	pct.2	BH-corrected P	Bonferroni corrected P	Mouse ENSGID	Humanized ENSGID
Pcdh8	3.34e-09	-0.655418	0.444	0.655	1.34298e-05	9.25e-05	ENSMUSG00000036422	ENSG00000136099
Tmsb4x	3.67e-09	-0.37426	1	1	1.34298e-05	0.000101468	ENSMUSG00000049775	ENSG00000154620
Pls1	8.25e-09	-0.46296	0.327	0.589	2.26421e-05	0.00022826	ENSMUSG00000049493	ENSG00000120756
Atp1b1	1.02e-06	-0.345256	0.958	0.99	0.00223951	0.0283249	ENSMUSG00000026576	ENSG00000143153
Rnf180	2.19e-06	-0.323966	0.822	0.893	0.00366979	0.0605421	ENSMUSG00000021720	ENSG00000164197
Acsbg1	2.34e-06	-0.302556	0.935	0.97	0.00366979	0.0646673	ENSMUSG00000032281	ENSG00000103740
Malat1	8.11e-06	-0.578767	0.995	0.99	0.00992411	0.224417	#N/A	#N/A
Tmem47	8.69e-06	0.457372	0.93	0.893	0.00992411	0.24035	ENSMUSG00000025666	ENSG00000147027
Gm6145	1.1e-05	-0.384148	0.444	0.629	0.010978	0.303834	#N/A	#N/A
Cpd	1.85e-05	0.297529	0.593	0.401	0.0156225	0.511358	ENSMUSG00000020841	ENSG00000108582
Rpl13	2.02e-05	0.254172	0.636	0.426	0.0158397	0.558372	ENSMUSG00000000740	ENSG00000167526
Fam234a	2.67e-05	0.25412	0.743	0.584	0.0195408	0.738675	ENSMUSG00000024187	ENSG00000167930
Arfgef1	3.38e-05	0.243116	0.617	0.411	0.023191	0.934092	ENSMUSG00000067851	ENSG00000066777
Plpp3	4e-05	0.221143	1	1	0.0247294	1	ENSMUSG00000028517	ENSG00000162407
Acad10	4.2e-05	0.12271	0.117	0.015	0.0247294	1	ENSMUSG00000029456	ENSG00000111271
Gpc5	4.28e-05	-0.277795	0.131	0.284	0.0247294	1	ENSMUSG00000022112	ENSG00000179399
Lrrc1	5.47e-05	0.276075	0.617	0.426	0.0284951	1	ENSMUSG00000032352	ENSG00000137269
Ctsa	5.73e-05	0.226404	0.916	0.838	0.0284951	1	ENSMUSG00000017760	ENSG00000064601
Rgs5	5.79e-05	-0.353804	0.35	0.533	0.0284951	1	ENSMUSG00000026678	ENSG00000143248
Kcnk10	5.97e-05	-0.236327	0.393	0.594	0.0284951	1	ENSMUSG00000033854	ENSG00000100433
Mrfap1	6.39e-05	0.232798	0.977	0.939	0.0290697	1	ENSMUSG00000055302	ENSG00000179010
Nsdhl	6.62e-05	-0.353281	0.664	0.792	0.0290697	1	ENSMUSG00000031349	ENSG00000147383
Sfrp1	8.02e-05	-0.440559	0.832	0.929	0.0334626	1	ENSMUSG00000031548	ENSG00000104332
Nup153	8.23e-05	0.241865	0.584	0.411	0.0334626	1	ENSMUSG00000021374	ENSG00000124789
Eln	0.00010696	0.233097	0.579	0.401	0.0396506	1	ENSMUSG00000029675	ENSG00000049540
Gpbp1l1	0.000107909	0.171422	0.486	0.294	0.0396506	1	ENSMUSG00000034042	ENSG00000159592
Hspa8	0.000114504	0.246141	0.991	0.954	0.0396506	1	ENSMUSG00000015656	ENSG00000109971
Klhl12	0.000118856	0.157105	0.435	0.239	0.0396506	1	ENSMUSG00000026455	ENSG00000117153
Cd164	0.000121607	0.256961	0.967	0.863	0.0396506	1	ENSMUSG00000019818	ENSG00000135535
Galnt16	0.000122597	0.321571	0.944	0.802	0.0396506	1	ENSMUSG00000021130	ENSG00000100626
Snx25	0.000122802	0.149179	0.276	0.122	0.0396506	1	ENSMUSG00000038291	ENSG00000109762
Mertk	0.000134566	0.19006	0.407	0.234	0.0413428	1	ENSMUSG00000014361	ENSG00000153208
Efhd2	0.000135575	-0.307202	0.864	0.944	0.0413428	1	ENSMUSG00000040659	ENSG00000142634
Gabra2	0.000143574	-0.194058	0.121	0.269	0.042527	1	ENSMUSG00000000560	ENSG00000151834
Rtl8c	0.000147206	0.127635	0.215	0.081	0.042527	1	ENSMUSG00000051851	ENSG00000134590
Arl6	0.000177022	0.229316	0.734	0.548	0.0498294	1	ENSMUSG00000022722	ENSG00000113966
Fam107a	0.000196369	0.364224	0.846	0.69	0.0526957	1	ENSMUSG00000021750	ENSG00000168309
Ncald	0.000197283	-0.324962	0.491	0.645	0.0526957	1	ENSMUSG00000051359	ENSG00000104490
Slc15a2	0.000201605	-0.299674	0.893	0.939	0.0526957	1	ENSMUSG00000022899	ENSG00000163406
Pelp1	0.000214801	0.140157	0.304	0.147	0.0548392	1	ENSMUSG00000018921	ENSG00000141456
Lats1	0.000248565	0.251597	0.794	0.67	0.0567927	1	ENSMUSG00000040021	ENSG00000131023
Pdzph1	0.000248737	-0.323189	0.393	0.538	0.0567927	1	ENSMUSG00000024227	#N/A
Tollip	0.000254734	0.177609	0.836	0.711	0.0567927	1	ENSMUSG00000025139	ENSG00000078902
Cfap52	0.000255539	0.199714	0.322	0.162	0.0567927	1	ENSMUSG00000020904	ENSG00000166596
Cables1	0.000257172	0.185129	0.285	0.137	0.0567927	1	ENSMUSG00000040957	ENSG00000134508
Septin11	0.000258728	-0.258358	0.911	0.939	0.0567927	1	ENSMUSG00000058013	ENSG00000138758
Tpp1	0.000259633	0.271031	0.911	0.807	0.0567927	1	ENSMUSG00000030894	ENSG00000166340
Oat	0.000272414	-0.2086	0.991	0.995	0.0567927	1	ENSMUSG00000030934	ENSG00000065154
Camk2n1	0.000273795	-0.243551	0.864	0.883	0.0567927	1	ENSMUSG00000046447	ENSG00000162545
Aldh7a1	0.000274186	0.213414	0.963	0.914	0.0567927	1	ENSMUSG00000053644	ENSG00000164904
Slc27a1	0.000279535	0.188938	0.991	0.995	0.0568284	1	ENSMUSG00000031808	ENSG00000130304
Ckb	0.000291481	0.146747	1	1	0.0581796	1	ENSMUSG00000001270	ENSG00000166165
Nrarp	0.000322256	-0.299571	0.813	0.878	0.0628924	1	ENSMUSG00000078202	ENSG00000198435
Crot	0.000326791	-0.273322	0.836	0.832	0.0628924	1	ENSMUSG00000003623	ENSG00000005469
Pon2	0.000335429	-0.280256	0.921	0.919	0.0628924	1	ENSMUSG00000032667	ENSG00000105854
Prune2	0.000338008	0.21107	0.266	0.127	0.0628924	1	ENSMUSG00000039126	ENSG00000106772
Gstm1	0.000355866	0.279293	0.986	0.975	0.0651116	1	ENSMUSG00000058135	ENSG00000134184
Cpe	0.000376171	0.346771	1	1	0.0676984	1	ENSMUSG00000037852	ENSG00000109472
Rlbp1	0.000396118	-0.339646	0.804	0.909	0.0701207	1	ENSMUSG00000039194	ENSG00000140522
Glrx3	0.000412269	0.19475	0.879	0.766	0.0701207	1	ENSMUSG00000031068	ENSG00000108010
Rpl41	0.000422009	0.247176	0.995	0.985	0.0701207	1	ENSMUSG00000093674	#N/A
Slc16a9	0.000422978	0.111485	0.15	0.046	0.0701207	1	ENSMUSG00000037762	ENSG00000165449
Aco1	0.00042591	-0.181092	0.696	0.817	0.0701207	1	ENSMUSG00000028405	ENSG00000122729
Sybu	0.000432137	-0.211168	0.743	0.843	0.0701207	1	ENSMUSG00000022340	ENSG00000147642
Ap4m1	0.000434342	0.125391	0.285	0.137	0.0701207	1	ENSMUSG00000019518	ENSG00000221838
Ahnak	0.000460517	0.194977	0.551	0.371	0.0732689	1	ENSMUSG00000069833	ENSG00000124942
Galk1	0.0004678	0.158756	0.533	0.34	0.0733644	1	ENSMUSG00000020766	ENSG00000108479
1810058I24Rik	0.000475178	0.20393	0.888	0.817	0.0734719	1	ENSMUSG00000073155	ENSG00000243317
Sesn3	0.000482212	0.279122	0.977	0.914	0.0735239	1	ENSMUSG00000032009	ENSG00000149212
Abhd2	0.000509899	0.169905	0.752	0.599	0.0757077	1	ENSMUSG00000039202	ENSG00000140526
Ptchd4	0.000510327	-0.144211	0.061	0.168	0.0757077	1	ENSMUSG00000042256	ENSG00000244694
Efcab1	0.000523029	0.23866	0.224	0.102	0.0765575	1	ENSMUSG00000068617	ENSG00000034239
Tsc22d4	0.000541324	0.234672	0.986	0.995	0.0772577	1	ENSMUSG00000029723	ENSG00000166925
Meis2	0.000560182	-0.274231	0.888	0.939	0.0772577	1	ENSMUSG00000027210	ENSG00000134138
Vit	0.000561129	-0.234793	0.724	0.843	0.0772577	1	ENSMUSG00000024076	ENSG00000205221
Galnt15	0.00056502	-0.179639	0.168	0.315	0.0772577	1	ENSMUSG00000021903	ENSG00000131386
Gm17018	0.000568293	0.229785	0.631	0.472	0.0772577	1	ENSMUSG00000041035	#N/A
Sez6l	0.000571511	0.279294	0.21	0.091	0.0772577	1	ENSMUSG00000058153	ENSG00000100095
Ero1a	0.00057787	0.0913754	0.145	0.046	0.0772577	1	#N/A	#N/A
Dis3l	0.000584113	0.16324	0.411	0.239	0.0772577	1	ENSMUSG00000032396	ENSG00000166938
Htra3	0.000619384	-0.155811	0.182	0.325	0.0809476	1	ENSMUSG00000029096	ENSG00000170801
Pgap6	0.000691763	0.115766	0.168	0.061	0.0893432	1	#N/A	#N/A
Atp2b4	0.000718991	0.214549	0.701	0.538	0.09178	1	ENSMUSG00000026463	ENSG00000058668
Rbms1	0.000760923	0.172834	0.229	0.107	0.0960162	1	ENSMUSG00000026970	ENSG00000153250
Atf6	0.000823101	0.125417	0.435	0.274	0.102682	1	ENSMUSG00000026663	ENSG00000118217
Rnaseh2b	0.000922575	-0.227267	0.589	0.711	0.11248	1	ENSMUSG00000021932	ENSG00000136104
Wls	0.000928089	0.149608	0.402	0.249	0.11248	1	ENSMUSG00000028173	ENSG00000116729
Tapbp	0.000938607	0.253652	0.776	0.665	0.11248	1	ENSMUSG00000024308	ENSG00000231925
Nfasc	0.00095372	-0.207847	0.313	0.462	0.11248	1	ENSMUSG00000026442	ENSG00000163531
Tm7sf2	0.000962463	-0.30169	0.519	0.619	0.11248	1	ENSMUSG00000024799	ENSG00000149809
Mmd2	0.000963119	0.170566	1	1	0.11248	1	ENSMUSG00000039533	ENSG00000136297
Mir703	0.00104561	0.214982	0.874	0.777	0.120829	1	#N/A	#N/A
Timp3	0.00107788	0.278975	0.967	0.919	0.122386	1	ENSMUSG00000020044	ENSG00000100234
Elovl6	0.00108139	-0.274657	0.617	0.736	0.122386	1	ENSMUSG00000041220	ENSG00000170522
Ap5m1	0.00111775	0.141322	0.458	0.289	0.124296	1	ENSMUSG00000036291	ENSG00000053770
Glud1	0.00112091	0.193779	1	1	0.124296	1	ENSMUSG00000021794	ENSG00000148672
Hmgcs1	0.00113245	-0.241832	0.991	1	0.124321	1	ENSMUSG00000093930	ENSG00000112972
Fabp7	0.0011525	-0.24418	1	1	0.124679	1	ENSMUSG00000019874	ENSG00000164434
Set	0.00116014	0.195056	0.935	0.838	0.124679	1	ENSMUSG00000054766	ENSG00000230667
Fam183b	0.00116979	0.194804	0.164	0.061	0.124679	1	ENSMUSG00000049154	ENSG00000186973
Pam	0.00119979	0.190103	0.57	0.406	0.125347	1	ENSMUSG00000026335	ENSG00000145730
Cald1	0.00120934	0.128269	0.364	0.213	0.125347	1	ENSMUSG00000029761	ENSG00000122786
Znhit3	0.00121956	0.127539	0.364	0.218	0.125347	1	ENSMUSG00000020526	ENSG00000273611
Slc1a3	0.00122173	0.178111	1	1	0.125347	1	ENSMUSG00000005360	ENSG00000079215
Mettl23	0.00124643	0.173138	0.645	0.508	0.126697	1	ENSMUSG00000090266	ENSG00000181038
Slc6a6	0.00126	0.31591	0.173	0.071	0.126901	1	ENSMUSG00000030096	ENSG00000131389
Fgfbp3	0.00134051	-0.445609	0.748	0.848	0.133783	1	ENSMUSG00000047632	ENSG00000174721
Snap29	0.00135918	-0.170957	0.397	0.533	0.134424	1	ENSMUSG00000022765	ENSG00000099940
Ndufb4	0.00137799	0.137932	0.453	0.289	0.134526	1	ENSMUSG00000022820	ENSG00000065518
Pitpnc1	0.00138472	0.244474	0.916	0.843	0.134526	1	ENSMUSG00000040430	ENSG00000154217
Catip	0.00141398	0.175616	0.355	0.208	0.136163	1	ENSMUSG00000073650	ENSG00000158428
Tbcc	0.00145986	0.118362	0.416	0.264	0.139359	1	ENSMUSG00000036430	ENSG00000124659
Tmem243	0.00149598	-0.208407	0.57	0.68	0.141576	1	ENSMUSG00000079659	ENSG00000135185
Cntnap2	0.00154862	-0.340211	0.664	0.792	0.14419	1	ENSMUSG00000039419	ENSG00000174469
Riiad1	0.00154987	0.320801	0.78	0.635	0.14419	1	ENSMUSG00000028139	ENSG00000178796
Chst11	0.00156583	0.151615	0.453	0.294	0.144409	1	ENSMUSG00000034612	ENSG00000171310
Slc38a10	0.00159286	0.137063	0.481	0.31	0.144409	1	ENSMUSG00000061306	ENSG00000157637
Odc1	0.00159648	0.196332	0.668	0.538	0.144409	1	ENSMUSG00000011179	ENSG00000115758
Sqstm1	0.00161938	0.206746	0.972	0.949	0.144409	1	ENSMUSG00000015837	ENSG00000161011
Pebp1	0.00163214	0.219334	0.902	0.772	0.144409	1	ENSMUSG00000032959	#N/A
Atp8b2	0.00163544	0.107131	0.313	0.173	0.144409	1	ENSMUSG00000060671	ENSG00000143515
Actr2	0.0016443	0.208319	0.925	0.878	0.144409	1	ENSMUSG00000020152	ENSG00000138071
Apoe	0.00167611	0.242903	1	1	0.145185	1	ENSMUSG00000002985	ENSG00000130203
Wdr82	0.00167959	0.170637	0.949	0.873	0.145185	1	ENSMUSG00000020257	ENSG00000164091
Aqp4	0.00172029	0.0348837	0.799	0.863	0.147306	1	ENSMUSG00000024411	ENSG00000171885
Usp11	0.00173097	0.160769	0.729	0.528	0.147306	1	ENSMUSG00000031066	ENSG00000102226
Kdm5a	0.00177876	0.176717	0.715	0.548	0.150209	1	ENSMUSG00000030180	ENSG00000073614
St3gal5	0.00179814	0.12343	0.215	0.102	0.150687	1	ENSMUSG00000056091	ENSG00000115525
Eml6	0.00182769	0.10018	0.159	0.061	0.150832	1	ENSMUSG00000044072	ENSG00000214595
Grk3	0.00182967	0.233168	0.696	0.599	0.150832	1	ENSMUSG00000042249	ENSG00000100077
Pex6	0.00184772	0.127842	0.561	0.401	0.150832	1	ENSMUSG00000002763	ENSG00000124587
Hadhb	0.00186219	0.154224	0.715	0.553	0.150832	1	ENSMUSG00000059447	ENSG00000138029
Vnn1	0.00187131	-0.264886	0.252	0.381	0.150832	1	ENSMUSG00000037440	ENSG00000112299
Dscaml1	0.00188231	-0.201386	0.178	0.299	0.150832	1	ENSMUSG00000032087	ENSG00000177103
Pcdh15	0.00190496	-0.142852	0.192	0.335	0.151541	1	ENSMUSG00000052613	ENSG00000150275
1810010H24Rik	0.00195042	-0.198954	0.416	0.563	0.154029	1	ENSMUSG00000078607	ENSG00000186665
Emp2	0.0019665	-0.206622	0.893	0.929	0.154029	1	ENSMUSG00000022505	ENSG00000213853
Cldn19	0.00197833	-0.0855512	0.065	0.168	0.154029	1	ENSMUSG00000066058	ENSG00000164007
Wnk2	0.00202326	0.183924	0.752	0.624	0.156418	1	ENSMUSG00000037989	ENSG00000165238
H3f3a	0.0020904	0.149903	1	0.985	0.160479	1	ENSMUSG00000060743	ENSG00000163041
Cnp	0.00213982	0.323386	0.93	0.858	0.162118	1	ENSMUSG00000006782	ENSG00000173786
Rps20	0.00214129	0.197367	0.967	0.914	0.162118	1	ENSMUSG00000028234	ENSG00000008988
Nipal3	0.00216049	0.189401	0.393	0.239	0.162149	1	ENSMUSG00000028803	ENSG00000001461
Cited2	0.00220708	-0.279183	0.21	0.33	0.162149	1	ENSMUSG00000039910	ENSG00000164442
Ednra	0.00222666	0.127279	0.196	0.091	0.162149	1	ENSMUSG00000031616	ENSG00000151617
Igf2bp2	0.00223647	0.15001	0.327	0.198	0.162149	1	ENSMUSG00000033581	ENSG00000073792
Mrps34	0.00224434	0.164027	0.542	0.416	0.162149	1	ENSMUSG00000038880	ENSG00000074071
Sulf2	0.00226068	0.504409	0.364	0.234	0.162149	1	ENSMUSG00000006800	ENSG00000196562
Gm15545	0.00226126	0.0803133	0.15	0.056	0.162149	1	#N/A	#N/A
Bcl7a	0.00228928	0.146079	0.533	0.376	0.162149	1	ENSMUSG00000029438	ENSG00000110987
Tbrg1	0.00230508	-0.194559	0.687	0.766	0.162149	1	ENSMUSG00000011114	ENSG00000154144
Rpl39	0.00231223	0.211252	0.972	0.934	0.162149	1	ENSMUSG00000079641	ENSG00000198918
Nckap5	0.00232349	-0.192907	0.397	0.508	0.162149	1	ENSMUSG00000049690	ENSG00000176771
Dhcr7	0.00233408	-0.232051	0.636	0.731	0.162149	1	ENSMUSG00000058454	ENSG00000172893
Ccdc30	0.00234393	0.156793	0.463	0.299	0.162149	1	ENSMUSG00000028637	ENSG00000186409
Gm7936	0.00234848	0.0562272	0.117	0.036	0.162149	1	#N/A	#N/A
Klhl7	0.00240432	0.171156	0.832	0.716	0.163004	1	ENSMUSG00000028986	ENSG00000122550
Pxmp2	0.00240463	0.159862	0.36	0.223	0.163004	1	ENSMUSG00000029499	ENSG00000176894
Camk1d	0.0024055	-0.194876	0.22	0.345	0.163004	1	ENSMUSG00000039145	ENSG00000183049
Retreg1	0.00242026	0.188376	0.322	0.198	0.163004	1	ENSMUSG00000022270	ENSG00000154153
Acat2	0.00245201	-0.259529	0.808	0.868	0.164135	1	ENSMUSG00000023832	ENSG00000120437
Zfp938	0.00249869	0.0486887	0.257	0.127	0.166246	1	ENSMUSG00000062931	#N/A
H2-D1	0.0025961	0.194729	0.379	0.249	0.171686	1	ENSMUSG00000073411	#N/A
Tbce	0.00263496	-0.222697	0.617	0.711	0.173213	1	ENSMUSG00000039233	ENSG00000285053
Sdha	0.00265224	0.173675	0.953	0.939	0.173311	1	ENSMUSG00000021577	ENSG00000073578
Pdia6	0.00267225	-0.174687	0.977	0.975	0.173316	1	ENSMUSG00000020571	ENSG00000143870
Spire1	0.00268389	-0.174442	0.911	0.929	0.173316	1	ENSMUSG00000024533	ENSG00000134278
Pou5f2	0.00272117	0.140143	0.285	0.157	0.173466	1	ENSMUSG00000093668	ENSG00000248483
Ywhah	0.00275895	-0.217886	0.71	0.766	0.173466	1	ENSMUSG00000018965	ENSG00000128245
Lhcgr	0.00276387	-0.32593	0.276	0.391	0.173466	1	ENSMUSG00000024107	ENSG00000138039
Zfp9	0.00276665	0.0901047	0.145	0.056	0.173466	1	ENSMUSG00000072623	ENSG00000175395
Npnt	0.00278102	0.111082	0.145	0.056	0.173466	1	ENSMUSG00000040998	ENSG00000168743
Fscn1	0.00280998	-0.216404	0.78	0.797	0.174282	1	ENSMUSG00000029581	ENSG00000075618
Cnr1	0.00282637	-0.191776	0.243	0.36	0.174314	1	ENSMUSG00000044288	ENSG00000118432
Farp1	0.0028534	0.191277	0.762	0.65	0.174627	1	ENSMUSG00000025555	ENSG00000152767
Saxo2	0.0028725	0.134457	0.327	0.193	0.174627	1	ENSMUSG00000038570	ENSG00000188659
Smg5	0.00290688	-0.174203	0.439	0.563	0.174627	1	ENSMUSG00000001415	ENSG00000198952
Slc25a5	0.00291511	-0.201803	0.981	0.954	0.174627	1	ENSMUSG00000016319	ENSG00000005022
Ubr7	0.00292002	0.171765	0.593	0.462	0.174627	1	ENSMUSG00000041712	ENSG00000012963
Slit2	0.00293716	0.62425	0.383	0.259	0.174627	1	ENSMUSG00000031558	ENSG00000145147
Zfp655	0.00294279	0.129021	0.341	0.208	0.174627	1	ENSMUSG00000007812	ENSG00000197343
Cdkl5	0.00301545	0.109931	0.257	0.137	0.177977	1	ENSMUSG00000031292	ENSG00000008086
Nemp1	0.0030805	0.0871903	0.159	0.066	0.180843	1	ENSMUSG00000040195	ENSG00000166881
Lzic	0.00311757	-0.152893	0.407	0.548	0.180996	1	ENSMUSG00000028990	ENSG00000162441
Ntrk2	0.00312778	0.269312	0.995	0.99	0.180996	1	ENSMUSG00000055254	ENSG00000148053
A930017M01Rik	0.00314982	-0.144136	0.224	0.35	0.180996	1	#N/A	#N/A
Ldhb	0.00317872	-0.186069	0.995	1	0.180996	1	ENSMUSG00000030246	ENSG00000111716
Robo1	0.00318013	0.150464	0.463	0.299	0.180996	1	ENSMUSG00000022883	ENSG00000169855
Nid1	0.00318203	0.303194	0.36	0.234	0.180996	1	ENSMUSG00000005397	ENSG00000116962
Gsta4	0.00321755	0.197807	0.883	0.843	0.181829	1	ENSMUSG00000032348	#N/A
Txn1	0.0032298	-0.186833	0.972	0.959	0.181829	1	ENSMUSG00000028367	ENSG00000136810
Osbpl7	0.00331284	0.0670142	0.252	0.127	0.185553	1	ENSMUSG00000038534	ENSG00000006025
Meis3	0.00338598	-0.210663	0.444	0.543	0.187825	1	ENSMUSG00000041420	ENSG00000105419
Nudt14	0.00339932	0.122469	0.449	0.305	0.187825	1	ENSMUSG00000002804	ENSG00000183828
Gm11992	0.0034095	0.119878	0.393	0.254	0.187825	1	ENSMUSG00000040978	ENSG00000164746
Ppp1cb	0.00342185	0.154264	0.995	0.964	0.187825	1	ENSMUSG00000014956	ENSG00000213639
Gap43	0.00349428	-0.270401	0.327	0.437	0.190847	1	ENSMUSG00000047261	ENSG00000172020
Lpcat1	0.00356646	-0.24995	0.897	0.914	0.193345	1	ENSMUSG00000021608	ENSG00000153395
Rpl22l1	0.00357525	0.106438	0.846	0.706	0.193345	1	ENSMUSG00000039221	ENSG00000163584
Tmem159	0.00359645	0.105375	0.136	0.051	0.193538	1	ENSMUSG00000030917	ENSG00000011638
Gm42722	0.00363108	0.160864	0.313	0.183	0.194449	1	#N/A	#N/A
Magi1	0.00366338	-0.23126	0.827	0.893	0.194609	1	ENSMUSG00000045095	ENSG00000151276
Ppp1r12a	0.00366952	-0.204484	0.874	0.893	0.194609	1	ENSMUSG00000019907	ENSG00000058272
Tle4	0.0037134	0.216085	0.729	0.624	0.195254	1	ENSMUSG00000024642	ENSG00000106829
Zbtb10	0.00373459	0.0964198	0.308	0.183	0.195254	1	ENSMUSG00000069114	ENSG00000205189
Vrk2	0.00373505	0.0538997	0.154	0.061	0.195254	1	ENSMUSG00000064090	ENSG00000028116
Capza1	0.00378978	0.136171	0.355	0.223	0.196386	1	ENSMUSG00000070372	ENSG00000116489
Six3	0.00381311	0.371355	0.346	0.218	0.196386	1	ENSMUSG00000038805	ENSG00000138083
C230035I16Rik	0.00382743	0.0681532	0.154	0.061	0.196386	1	#N/A	#N/A
Chadl	0.00383865	0.180077	0.495	0.365	0.196386	1	ENSMUSG00000063765	ENSG00000100399
Lpcat2	0.00384615	0.0743663	0.154	0.061	0.196386	1	ENSMUSG00000033192	ENSG00000087253
Rhbdf1	0.00393774	-0.20364	0.444	0.553	0.200132	1	ENSMUSG00000020282	ENSG00000007384
4930563E22Rik	0.00397393	0.0567178	0.103	0.03	0.20073	1	ENSMUSG00000053574	ENSG00000256806
Nr3c1	0.00398608	0.183451	0.883	0.787	0.20073	1	ENSMUSG00000024431	ENSG00000113580
Kcne1l	0.00401447	-0.23513	0.888	0.959	0.201237	1	ENSMUSG00000090122	ENSG00000176076
Rasa2	0.00406028	0.247614	0.818	0.751	0.201902	1	ENSMUSG00000032413	ENSG00000155903
Pabpc4	0.00406724	0.149747	0.35	0.228	0.201902	1	ENSMUSG00000011257	ENSG00000090621
Rgs2	0.00408291	-0.275608	0.168	0.279	0.201902	1	ENSMUSG00000026360	ENSG00000116741
BC005537	0.0041387	0.181224	0.967	0.929	0.203263	1	ENSMUSG00000019132	ENSG00000112308
Tmem163	0.00414746	-0.161203	0.075	0.162	0.203263	1	ENSMUSG00000026347	ENSG00000152128
Epb41	0.00422539	-0.164467	0.229	0.35	0.20542	1	ENSMUSG00000028906	ENSG00000159023
Malt1	0.0042289	0.0751428	0.126	0.046	0.20542	1	ENSMUSG00000032688	ENSG00000172175
Abhd8	0.00426637	0.168709	0.766	0.64	0.206082	1	ENSMUSG00000007950	ENSG00000127220
Stradb	0.00428007	0.148097	0.519	0.391	0.206082	1	ENSMUSG00000026027	ENSG00000082146
Slc22a5	0.00431891	0.1024	0.234	0.127	0.207044	1	ENSMUSG00000018900	ENSG00000197375
Ufl1	0.00436707	0.164921	0.621	0.508	0.207804	1	ENSMUSG00000040359	ENSG00000014123
Bckdha	0.00439578	0.143163	0.832	0.701	0.207804	1	ENSMUSG00000060376	ENSG00000248098
Sumo3	0.00439578	-0.180088	0.804	0.848	0.207804	1	ENSMUSG00000020265	ENSG00000184900
Lmo1	0.00443454	0.218094	0.35	0.228	0.207804	1	ENSMUSG00000036111	ENSG00000166407
Lgr6	0.00444406	0.134368	0.107	0.036	0.207804	1	ENSMUSG00000042793	ENSG00000133067
B930095G15Rik	0.00446338	0.171449	0.5	0.365	0.207804	1	#N/A	#N/A
Rab5b	0.00446727	0.166697	0.72	0.563	0.207804	1	ENSMUSG00000000711	ENSG00000111540
Arrdc3	0.00452618	0.168709	0.556	0.406	0.209656	1	ENSMUSG00000074794	ENSG00000113369
Dlgap4	0.00457288	-0.177406	0.762	0.843	0.210929	1	ENSMUSG00000061689	ENSG00000080845
Rlim	0.00469497	0.1725	0.729	0.589	0.215654	1	ENSMUSG00000056537	ENSG00000131263
Gtf2a1	0.00475425	0.20231	0.771	0.706	0.217141	1	ENSMUSG00000020962	ENSG00000165417
2310057M21Rik	0.0047669	-0.0993382	0.159	0.279	0.217141	1	ENSMUSG00000040177	ENSG00000119965
Spry1	0.00480166	0.220516	0.168	0.081	0.217821	1	ENSMUSG00000037211	ENSG00000164056
Gm15427	0.00485232	0.103048	0.364	0.228	0.219213	1	#N/A	#N/A
4933434E20Rik	0.00488265	0.153192	0.762	0.66	0.219679	1	ENSMUSG00000118504	#N/A
Tra2a	0.00490986	-0.1589	0.925	0.929	0.220002	1	ENSMUSG00000029817	ENSG00000164548
Adcy3	0.00493069	0.105267	0.402	0.259	0.220037	1	ENSMUSG00000020654	ENSG00000138031
Ncam1	0.00501807	0.225774	0.902	0.878	0.22303	1	ENSMUSG00000039542	ENSG00000149294
Septin10	0.00505168	0.128285	0.547	0.406	0.223235	1	ENSMUSG00000019917	ENSG00000186522
Fastk	0.00506759	-0.161539	0.43	0.548	0.223235	1	ENSMUSG00000028959	ENSG00000164896
Fam32a	0.00510059	0.122092	0.673	0.513	0.223235	1	ENSMUSG00000003039	ENSG00000105058
2010001A14Rik	0.0051049	0.122546	0.252	0.147	0.223235	1	#N/A	#N/A
Tmem51	0.00512765	-0.181046	0.243	0.345	0.223235	1	ENSMUSG00000040616	ENSG00000171729
Gng2	0.00515336	-0.226657	0.603	0.685	0.223235	1	ENSMUSG00000043004	ENSG00000186469
Slc43a2	0.00517819	0.163229	0.36	0.239	0.223235	1	ENSMUSG00000038178	ENSG00000167703
Daw1	0.00518537	0.000531556	0.514	0.371	0.223235	1	ENSMUSG00000053161	ENSG00000123977
Ubp1	0.00525529	-0.227209	0.748	0.766	0.224625	1	ENSMUSG00000009741	ENSG00000153560
Med16	0.00531162	0.156653	0.425	0.299	0.224625	1	ENSMUSG00000013833	ENSG00000175221
Alg2	0.00533971	0.161785	0.841	0.721	0.224625	1	ENSMUSG00000039740	ENSG00000119523
Wdr3	0.0053464	0.100998	0.304	0.183	0.224625	1	ENSMUSG00000033285	ENSG00000065183
Dpy19l2	0.00534896	0.0900861	0.145	0.061	0.224625	1	ENSMUSG00000085576	ENSG00000177990
Lrrc23	0.00535803	0.181962	0.379	0.249	0.224625	1	ENSMUSG00000030125	ENSG00000010626
Ablim1	0.00536088	-0.201608	0.294	0.406	0.224625	1	ENSMUSG00000025085	ENSG00000099204
Slc52a2	0.00538333	0.0978304	0.271	0.157	0.224708	1	ENSMUSG00000022560	ENSG00000185803
Dmrta2	0.00548045	-0.187064	0.397	0.518	0.227895	1	ENSMUSG00000047143	ENSG00000142700
Ero1b	0.00553103	-0.0981845	0.089	0.178	0.228882	1	#N/A	#N/A
Srd5a1	0.00554586	0.100492	0.262	0.152	0.228882	1	ENSMUSG00000021594	ENSG00000145545
Cd81	0.00563514	0.176255	1	1	0.230149	1	ENSMUSG00000037706	ENSG00000110651
Lss	0.00567465	-0.22285	0.551	0.629	0.230149	1	ENSMUSG00000033105	ENSG00000160285
Tmem178b	0.00568162	0.17384	0.336	0.213	0.230149	1	ENSMUSG00000057716	ENSG00000261115
Cfl1	0.00568565	-0.115294	1	1	0.230149	1	ENSMUSG00000056201	ENSG00000172757
Pag1	0.00569024	-0.197878	0.621	0.716	0.230149	1	ENSMUSG00000027508	ENSG00000076641
Erap1	0.00571907	0.105294	0.416	0.284	0.230149	1	ENSMUSG00000021583	ENSG00000164307
Sall3	0.00573986	-0.206299	0.762	0.853	0.230149	1	ENSMUSG00000024565	ENSG00000256463
Cpne4	0.00577029	-0.187838	0.215	0.335	0.230149	1	ENSMUSG00000032564	ENSG00000196353
Sorbs2	0.00577446	0.338851	0.458	0.325	0.230149	1	ENSMUSG00000031626	ENSG00000154556
Lrrtm1	0.00578622	0.0755961	0.215	0.112	0.230149	1	ENSMUSG00000060780	ENSG00000162951
Lrp11	0.00582918	0.132931	0.332	0.213	0.231021	1	ENSMUSG00000019796	ENSG00000120256
Zfp428	0.00589877	-0.163177	0.659	0.756	0.231485	1	ENSMUSG00000064264	ENSG00000131116
Ptma	0.00592895	0.201163	0.991	0.959	0.231485	1	ENSMUSG00000026238	#N/A
Marcksl1	0.00593683	-0.122408	1	1	0.231485	1	ENSMUSG00000047945	ENSG00000175130
Mns1	0.00596688	0.132662	0.514	0.376	0.231485	1	ENSMUSG00000032221	ENSG00000138587
Uty	0.00598063	0.130685	0.435	0.294	0.231485	1	ENSMUSG00000068457	ENSG00000183878
Rnf182	0.00599747	-0.197192	0.523	0.609	0.231485	1	ENSMUSG00000044164	ENSG00000180537
Slc35a2	0.00600587	0.15889	0.673	0.558	0.231485	1	ENSMUSG00000031156	ENSG00000102100
Lrrn1	0.00600959	0.221247	0.537	0.411	0.231485	1	ENSMUSG00000034648	ENSG00000175928
Mbd1	0.00605888	0.161329	0.636	0.533	0.231871	1	ENSMUSG00000024561	ENSG00000141644
Ptprd	0.00610387	0.224672	0.701	0.569	0.231871	1	ENSMUSG00000028399	ENSG00000153707
Sympk	0.00612005	0.100077	0.178	0.086	0.231871	1	ENSMUSG00000023118	ENSG00000125755
Stk16	0.00612443	-0.142666	0.678	0.807	0.231871	1	ENSMUSG00000026201	ENSG00000115661
Cacna2d2	0.0061252	0.102026	0.15	0.066	0.231871	1	ENSMUSG00000010066	ENSG00000007402
Vwa3a	0.00614783	0.132235	0.164	0.076	0.231927	1	ENSMUSG00000030889	ENSG00000175267
Folh1	0.00617196	0.0845169	0.206	0.107	0.23204	1	ENSMUSG00000001773	ENSG00000086205
Dclk2	0.00625241	-0.260703	0.715	0.777	0.233759	1	ENSMUSG00000028078	ENSG00000170390
Dmac1	0.00627652	0.0809902	0.729	0.574	0.233759	1	ENSMUSG00000028398	ENSG00000137038
Rps24-ps3	0.00628154	0.0685357	0.112	0.041	0.233759	1	#N/A	#N/A
Gm43843	0.00633691	-0.139707	0.22	0.33	0.235022	1	#N/A	#N/A
Tsen2	0.00640614	0.0857823	0.332	0.203	0.236353	1	ENSMUSG00000042389	ENSG00000154743
Ribc2	0.00642746	0.0879711	0.159	0.071	0.236353	1	ENSMUSG00000022431	ENSG00000128408
Upp2	0.00644789	0.0613661	0.121	0.046	0.236353	1	ENSMUSG00000026839	ENSG00000007001
Tbc1d32	0.00645892	0.11078	0.379	0.244	0.236353	1	ENSMUSG00000038122	ENSG00000146350
Bbs9	0.00660133	0.0752954	0.332	0.198	0.240762	1	ENSMUSG00000035919	ENSG00000122507
Prrg1	0.006726	0.151405	0.374	0.254	0.243751	1	ENSMUSG00000047996	ENSG00000130962
Nsg2	0.00672769	-0.0591693	0.402	0.523	0.243751	1	ENSMUSG00000020297	ENSG00000170091
Pak2	0.00675437	0.148635	0.893	0.807	0.243913	1	ENSMUSG00000022781	ENSG00000180370
Cbx5	0.00680724	0.158159	0.949	0.949	0.245016	1	ENSMUSG00000009575	ENSG00000094916
Fdft1	0.00694323	-0.184219	0.841	0.873	0.249094	1	ENSMUSG00000021273	ENSG00000079459
Golga1	0.00699463	0.123659	0.463	0.335	0.250121	1	ENSMUSG00000026754	ENSG00000136935
Gnai1	0.00716799	-0.180516	0.346	0.457	0.254549	1	ENSMUSG00000057614	ENSG00000127955
Ttyh2	0.0071695	0.18592	0.659	0.538	0.254549	1	ENSMUSG00000034714	ENSG00000141540
Lrpap1	0.00718802	0.154756	0.921	0.832	0.254549	1	ENSMUSG00000029103	ENSG00000163956
Fstl5	0.00724565	-0.174182	0.509	0.635	0.255343	1	ENSMUSG00000034098	ENSG00000168843
Acp1	0.00727116	0.131651	0.701	0.528	0.255343	1	ENSMUSG00000044573	ENSG00000143727
Heyl	0.00728022	0.144677	0.243	0.142	0.255343	1	ENSMUSG00000032744	ENSG00000163909
Limch1	0.0073058	-0.20921	0.762	0.812	0.255424	1	ENSMUSG00000037736	ENSG00000064042
Bcap29	0.00733923	0.15038	0.444	0.33	0.255778	1	ENSMUSG00000020650	ENSG00000075790
Tmem87b	0.00746886	0.139302	0.43	0.315	0.258975	1	ENSMUSG00000014353	ENSG00000153214
Cfap43	0.00747814	0.0829082	0.276	0.157	0.258975	1	ENSMUSG00000044948	ENSG00000197748
Rpl14	0.00752399	0.183781	0.986	0.97	0.259743	1	ENSMUSG00000025794	ENSG00000188846
Pgghg	0.00758879	0.163758	0.5	0.391	0.260657	1	ENSMUSG00000062031	ENSG00000142102
Zfp770	0.0076211	0.110014	0.248	0.147	0.260657	1	ENSMUSG00000040321	ENSG00000198146
Gm26728	0.0076217	0.102697	0.393	0.259	0.260657	1	#N/A	#N/A
Iqsec1	0.00770247	0.179741	0.738	0.604	0.261886	1	ENSMUSG00000034312	ENSG00000144711
Mid2	0.00770535	0.0923611	0.346	0.228	0.261886	1	ENSMUSG00000000266	ENSG00000080561
Dr1	0.00786197	0.138374	0.556	0.431	0.266212	1	ENSMUSG00000029265	ENSG00000117505
Cd99l2	0.00788375	0.178757	0.64	0.533	0.266212	1	ENSMUSG00000035776	ENSG00000102181
Gatb	0.00790535	0.0920289	0.248	0.137	0.266212	1	ENSMUSG00000028085	ENSG00000059691
Aacs	0.00794136	-0.202064	0.486	0.584	0.266394	1	ENSMUSG00000029482	ENSG00000081760
Rnf181	0.00795929	-0.193442	0.748	0.822	0.266394	1	ENSMUSG00000055850	#N/A
Trdmt1	0.0080281	0.0786916	0.238	0.127	0.266418	1	ENSMUSG00000026723	ENSG00000107614
Rad17	0.00802838	0.111912	0.393	0.274	0.266418	1	ENSMUSG00000021635	ENSG00000152942
Mrnip	0.00803284	0.0974749	0.187	0.096	0.266418	1	ENSMUSG00000020381	ENSG00000161010
Acp6	0.00812202	0.100299	0.453	0.315	0.268485	1	ENSMUSG00000028093	ENSG00000162836
Slc35b2	0.00814406	0.145335	0.79	0.711	0.268485	1	ENSMUSG00000037089	ENSG00000157593
Lcorl	0.00819635	0.149474	0.421	0.294	0.269011	1	ENSMUSG00000015882	ENSG00000178177
Masp1	0.00820904	-0.125953	0.206	0.315	0.269011	1	ENSMUSG00000022887	ENSG00000127241
Mfge8	0.00832434	0.249799	0.991	0.995	0.270053	1	ENSMUSG00000030605	ENSG00000140545
Pnrc1	0.0083298	0.189806	0.668	0.563	0.270053	1	ENSMUSG00000040128	ENSG00000146278
Fcgrt	0.00833351	0.121168	0.35	0.223	0.270053	1	ENSMUSG00000003420	ENSG00000104870
Cthrc1	0.0083417	-0.25629	0.533	0.614	0.270053	1	ENSMUSG00000054196	ENSG00000164932
Phpt1	0.00836383	0.172621	0.836	0.751	0.270053	1	ENSMUSG00000036504	ENSG00000054148
Lrp5	0.00848805	0.0671178	0.14	0.061	0.272722	1	ENSMUSG00000024913	ENSG00000162337
Il17rd	0.00849617	0.153505	0.477	0.33	0.272722	1	ENSMUSG00000040717	ENSG00000144730
Ccdc85c	0.00853411	0.0858729	0.313	0.193	0.273141	1	ENSMUSG00000084883	ENSG00000205476
Omd	0.00856148	-0.0754485	0.047	0.117	0.273221	1	ENSMUSG00000048368	ENSG00000127083
Eva1c	0.00860117	-0.139793	0.103	0.188	0.273692	1	ENSMUSG00000039903	ENSG00000166979
Gm29260	0.0086895	-0.269324	0.467	0.563	0.275159	1	#N/A	#N/A
Tspan11	0.0086974	-0.119546	0.154	0.254	0.275159	1	ENSMUSG00000030351	ENSG00000110900
Spice1	0.00873975	0.0953277	0.439	0.294	0.275704	1	ENSMUSG00000043065	ENSG00000163611
AW047730	0.00886268	-0.180357	0.93	0.949	0.277756	1	#N/A	#N/A
Hint3	0.00890668	0.0740966	0.192	0.096	0.277756	1	ENSMUSG00000019791	ENSG00000111911
Nsa2	0.00892467	-0.143787	0.379	0.492	0.277756	1	ENSMUSG00000060739	ENSG00000164346
Ddit4l	0.00893633	-0.17444	0.29	0.401	0.277756	1	ENSMUSG00000046818	ENSG00000145358
Usp36	0.0089863	-0.137231	0.178	0.274	0.277756	1	ENSMUSG00000033909	ENSG00000055483
Abca8a	0.00899035	0.184915	0.421	0.289	0.277756	1	ENSMUSG00000041828	#N/A
Tctn2	0.00900351	0.152474	0.621	0.497	0.277756	1	ENSMUSG00000029386	ENSG00000168778
U2af2	0.00900722	0.165112	0.78	0.66	0.277756	1	ENSMUSG00000030435	ENSG00000063244
Ube2d-ps	0.00907085	-0.116967	0.262	0.371	0.278935	1	#N/A	#N/A
Cd302	0.00910889	0.16321	0.561	0.442	0.279046	1	ENSMUSG00000060703	ENSG00000241399
Alkbh7	0.0091253	-0.143513	0.439	0.553	0.279046	1	ENSMUSG00000002661	ENSG00000125652
Mrpl28	0.00916289	0.160706	0.864	0.746	0.279417	1	ENSMUSG00000024181	ENSG00000086504
Cldn10	0.00924992	-0.214319	0.832	0.904	0.281157	1	ENSMUSG00000022132	ENSG00000134873
Amot	0.00931912	-0.146204	0.561	0.665	0.281157	1	ENSMUSG00000041688	ENSG00000126016
Ep300	0.00932041	0.100278	0.598	0.467	0.281157	1	ENSMUSG00000055024	ENSG00000100393
Zfp623	0.00932238	0.102237	0.257	0.152	0.281157	1	ENSMUSG00000050846	ENSG00000183309
Zc3h7a	0.00943267	0.090792	0.621	0.487	0.283215	1	ENSMUSG00000037965	ENSG00000122299
Tex261	0.00944222	0.140959	0.79	0.66	0.283215	1	ENSMUSG00000014748	ENSG00000144043
Tada2b	0.0095542	0.0957024	0.481	0.335	0.285241	1	ENSMUSG00000029196	ENSG00000173011
Dync2i1	0.00956174	0.133284	0.514	0.371	0.285241	1	#N/A	#N/A
Mt3	0.00962084	-0.166772	0.995	1	0.285918	1	ENSMUSG00000031760	#N/A
Ccdc96	0.00963652	0.0837209	0.248	0.142	0.285918	1	ENSMUSG00000050677	#N/A
Cep70	0.00972467	0.0788536	0.294	0.183	0.287756	1	ENSMUSG00000056267	ENSG00000114107
Slc9a3r1	0.00977216	-0.212745	0.958	0.99	0.288384	1	ENSMUSG00000020733	ENSG00000109062
Mta1	0.00987408	-0.199359	0.794	0.832	0.29061	1	ENSMUSG00000021144	ENSG00000182979
Naprt	0.00995617	0.156842	0.579	0.447	0.290891	1	ENSMUSG00000022574	ENSG00000147813
Capsl	0.0100029	0.187136	0.435	0.31	0.290891	1	ENSMUSG00000039676	ENSG00000152611
Slx1b	0.0100079	0.110309	0.29	0.178	0.290891	1	ENSMUSG00000059772	ENSG00000181625
Dpy19l3	0.0100732	0.148915	0.776	0.65	0.290891	1	ENSMUSG00000043671	ENSG00000178904
Sulf1	0.0100741	0.221859	0.164	0.081	0.290891	1	ENSMUSG00000016918	ENSG00000137573
Sertad4	0.0100821	-0.0715778	0.075	0.157	0.290891	1	ENSMUSG00000016262	ENSG00000082497
Cnnm2	0.0101003	0.0703073	0.107	0.041	0.290891	1	ENSMUSG00000064105	ENSG00000148842
Ggnbp2	0.0101027	-0.197125	0.71	0.766	0.290891	1	ENSMUSG00000020530	ENSG00000278311
Elavl4	0.0101221	-0.117271	0.079	0.157	0.290891	1	ENSMUSG00000028546	ENSG00000162374
H13	0.010195	0.144217	0.916	0.807	0.292221	1	ENSMUSG00000019188	ENSG00000101294
Etfa	0.0102333	0.110319	0.967	0.909	0.292331	1	ENSMUSG00000032314	ENSG00000140374
Ift88	0.010266	0.104608	0.364	0.239	0.292331	1	ENSMUSG00000040040	ENSG00000032742
Tspan7	0.0102787	0.208001	1	1	0.292331	1	ENSMUSG00000058254	ENSG00000156298
Rexo1	0.0103126	-0.144209	0.313	0.416	0.292536	1	ENSMUSG00000047417	ENSG00000079313
Naa38	0.0103567	0.122139	0.752	0.604	0.29303	1	ENSMUSG00000059278	ENSG00000183011
Gpr161	0.0105207	0.110179	0.308	0.193	0.296091	1	ENSMUSG00000040836	ENSG00000143147
Pacrg	0.0105208	0.246693	0.766	0.711	0.296091	1	ENSMUSG00000037196	ENSG00000112530
Ap1g1	0.0105458	-0.115109	0.673	0.766	0.296091	1	ENSMUSG00000031731	ENSG00000166747
Gldc	0.010601	-0.151462	0.916	0.939	0.296881	1	ENSMUSG00000024827	ENSG00000178445
Mrpl47	0.0106824	-0.142915	0.243	0.36	0.296942	1	ENSMUSG00000037531	ENSG00000136522
Spon1	0.0106877	0.295732	0.626	0.533	0.296942	1	ENSMUSG00000038156	ENSG00000262655
Gnl1	0.0107006	0.186193	0.729	0.614	0.296942	1	ENSMUSG00000024429	ENSG00000204590
4932438H23Rik	0.0107131	0.109014	0.29	0.173	0.296942	1	ENSMUSG00000039851	ENSG00000205929
Pbx1	0.0107559	0.153984	0.981	0.975	0.296942	1	ENSMUSG00000052534	ENSG00000185630
Peg13	0.0107654	-0.183238	0.397	0.508	0.296942	1	#N/A	#N/A
Gm42547	0.0108046	-0.0934166	0.107	0.198	0.296983	1	#N/A	#N/A
Kptn	0.010821	0.0748655	0.407	0.269	0.296983	1	ENSMUSG00000006021	ENSG00000118162
Pidd1	0.0108899	-0.0888815	0.042	0.107	0.296988	1	ENSMUSG00000025507	ENSG00000177595
Eif3m	0.0108934	0.110524	0.85	0.746	0.296988	1	ENSMUSG00000027170	ENSG00000149100
Atg101	0.010907	0.095392	0.533	0.381	0.296988	1	ENSMUSG00000037204	ENSG00000123395
Loxl1	0.0109294	-0.153081	0.453	0.579	0.296988	1	ENSMUSG00000032334	ENSG00000129038
Nde1	0.0109609	-0.156232	0.79	0.802	0.297109	1	ENSMUSG00000022678	ENSG00000072864
Dnajc4	0.0110306	-0.122201	0.238	0.345	0.297846	1	ENSMUSG00000024963	ENSG00000110011
Rd3	0.0110823	0.201824	0.322	0.218	0.297846	1	ENSMUSG00000049353	ENSG00000198570
Pcdh11x	0.0110905	0.123223	0.196	0.107	0.297846	1	ENSMUSG00000034755	ENSG00000102290
Gm10561	0.0110967	0.099372	0.318	0.198	0.297846	1	#N/A	#N/A
Atp13a4	0.0111388	-0.0841136	0.061	0.137	0.298196	1	ENSMUSG00000038094	ENSG00000127249
Vim	0.0111738	-0.188397	1	1	0.298196	1	ENSMUSG00000026728	ENSG00000026025
Med6	0.0112087	-0.117184	0.355	0.472	0.298196	1	ENSMUSG00000002679	ENSG00000133997
Smad7	0.0112409	0.0782667	0.22	0.122	0.298196	1	ENSMUSG00000025880	ENSG00000101665
Rab6a	0.0112455	-0.182404	0.958	0.924	0.298196	1	ENSMUSG00000030704	ENSG00000175582
Ctc1	0.0113054	0.088126	0.528	0.376	0.299061	1	ENSMUSG00000020898	ENSG00000178971
Tmem164	0.0113714	0.132008	0.701	0.609	0.300037	1	ENSMUSG00000047045	ENSG00000157600
Gm15728	0.0114149	0.0774085	0.164	0.081	0.300037	1	#N/A	#N/A
Rmi1	0.0114307	-0.0905488	0.178	0.284	0.300037	1	ENSMUSG00000035367	ENSG00000178966
Tsc1	0.0114516	0.15331	0.533	0.416	0.300037	1	ENSMUSG00000026812	ENSG00000165699
Efna1	0.0115616	0.0840966	0.196	0.107	0.300262	1	ENSMUSG00000027954	ENSG00000169242
Nr2f2	0.0116199	0.399999	0.308	0.208	0.300262	1	ENSMUSG00000030551	ENSG00000185551
Slc43a3	0.0116239	0.0520382	0.107	0.041	0.300262	1	ENSMUSG00000027074	ENSG00000134802
Mrpl54	0.0116402	0.140191	0.481	0.35	0.300262	1	ENSMUSG00000034932	ENSG00000183617
Sgip1	0.0116408	-0.179987	0.589	0.68	0.300262	1	ENSMUSG00000028524	ENSG00000118473
Atg4c	0.0116594	0.0934176	0.313	0.198	0.300262	1	ENSMUSG00000028550	ENSG00000125703
Gm11627	0.0116752	-0.258945	0.654	0.685	0.300262	1	ENSMUSG00000078640	#N/A
Il18	0.011679	-0.194877	0.808	0.848	0.300262	1	ENSMUSG00000039217	ENSG00000150782
Phkg2	0.0117211	-0.152813	0.561	0.665	0.30064	1	ENSMUSG00000030815	ENSG00000156873
Hspa2	0.0118076	0.191972	0.86	0.746	0.301907	1	ENSMUSG00000059970	ENSG00000126803
Prkag1	0.0118255	-0.159893	0.678	0.751	0.301907	1	ENSMUSG00000067713	ENSG00000181929
Myh10	0.0118749	0.145658	0.776	0.675	0.302397	1	ENSMUSG00000020900	ENSG00000133026
Oaz1	0.0118998	0.170712	0.939	0.863	0.302397	1	ENSMUSG00000035242	ENSG00000104904
Mrpl1	0.01198	0.105388	0.355	0.244	0.303237	1	ENSMUSG00000029486	ENSG00000169288
Rrp12	0.0119881	0.0642672	0.15	0.071	0.303237	1	ENSMUSG00000035049	ENSG00000052749
Tob1	0.012056	0.135633	0.832	0.741	0.304031	1	ENSMUSG00000037573	ENSG00000141232
Col5a2	0.0121408	0.218739	0.416	0.289	0.304031	1	ENSMUSG00000026042	ENSG00000204262
Mycl	0.012141	-0.100029	0.098	0.183	0.304031	1	ENSMUSG00000028654	ENSG00000116990
Smoc1	0.0121499	0.133575	0.355	0.239	0.304031	1	ENSMUSG00000021136	ENSG00000198732
Gem	0.0121579	-0.23868	0.481	0.569	0.304031	1	ENSMUSG00000028214	ENSG00000164949
Tmem41b	0.0123771	0.138208	0.57	0.452	0.308468	1	ENSMUSG00000047554	ENSG00000166471
Slc25a23	0.012425	-0.162683	0.944	0.914	0.308468	1	ENSMUSG00000046329	ENSG00000125648
Map2k1	0.0124528	0.15153	0.734	0.624	0.308468	1	ENSMUSG00000004936	ENSG00000169032
Gm10643	0.012483	0.131084	0.379	0.259	0.308468	1	ENSMUSG00000074215	#N/A
Adam9	0.0125174	0.0840508	0.65	0.487	0.308468	1	ENSMUSG00000031555	ENSG00000168615
Gns	0.0125197	0.154967	0.841	0.736	0.308468	1	ENSMUSG00000034707	ENSG00000135677
Ppp1r14c	0.012559	0.12798	0.318	0.218	0.308468	1	ENSMUSG00000040653	ENSG00000198729
Tiam2	0.0125916	0.130715	0.248	0.152	0.308468	1	ENSMUSG00000023800	ENSG00000146426
Epb41l2	0.0126017	-0.21295	0.841	0.883	0.308468	1	ENSMUSG00000019978	ENSG00000079819
Eps8l1	0.0126164	0.0931192	0.271	0.162	0.308468	1	ENSMUSG00000006154	ENSG00000131037
Tap1	0.0127074	0.0826162	0.126	0.056	0.309241	1	ENSMUSG00000037321	ENSG00000168394
Slc35f1	0.0127233	-0.209792	0.832	0.873	0.309241	1	ENSMUSG00000038602	ENSG00000196376
Hmgn3	0.01275	-0.14538	0.977	0.99	0.309241	1	ENSMUSG00000066456	ENSG00000118418
Ankrd45	0.0127841	0.158601	0.528	0.401	0.309241	1	ENSMUSG00000044835	ENSG00000183831
Pola1	0.0128308	-0.0855135	0.093	0.178	0.309241	1	ENSMUSG00000006678	ENSG00000101868
Prom1	0.0128348	-0.14974	0.579	0.69	0.309241	1	ENSMUSG00000029086	ENSG00000007062
Azin1	0.0128796	-0.148849	0.902	0.914	0.309241	1	ENSMUSG00000037458	ENSG00000155096
Csnk2b	0.0128887	-0.123207	0.93	0.944	0.309241	1	ENSMUSG00000024387	#N/A
Ogdh	0.0129238	0.169214	0.832	0.741	0.309241	1	ENSMUSG00000020456	ENSG00000105953
3830406C13Rik	0.0129658	0.0896534	0.491	0.35	0.309241	1	ENSMUSG00000033111	#N/A
Cfap410	0.0129764	0.123444	0.584	0.437	0.309241	1	ENSMUSG00000020284	ENSG00000160226
Rbm19	0.0130099	-0.0805296	0.121	0.213	0.309241	1	ENSMUSG00000029594	ENSG00000122965
Gga3	0.0130142	-0.162567	0.322	0.426	0.309241	1	ENSMUSG00000020740	ENSG00000125447
Csf2ra	0.013104	0.0847329	0.313	0.203	0.310051	1	ENSMUSG00000059326	ENSG00000198223
Cyp4f17	0.0131047	0.118301	0.332	0.228	0.310051	1	ENSMUSG00000091586	#N/A
Ambra1	0.013134	0.120398	0.29	0.198	0.310075	1	ENSMUSG00000040506	ENSG00000110497
Isg20l2	0.0132183	0.11584	0.495	0.376	0.311396	1	ENSMUSG00000048039	ENSG00000143319
Map7d2	0.0133003	0.0520435	0.112	0.046	0.312011	1	ENSMUSG00000041020	ENSG00000184368
Grk4	0.0133203	0.0746614	0.173	0.091	0.312011	1	ENSMUSG00000052783	ENSG00000125388
Zscan18	0.0133297	0.0686324	0.187	0.096	0.312011	1	ENSMUSG00000070822	ENSG00000121413
Kdsr	0.0133661	0.0945772	0.692	0.533	0.312198	1	ENSMUSG00000009905	ENSG00000119537
Lamp2	0.013497	0.157547	0.986	0.934	0.314586	1	ENSMUSG00000016534	ENSG00000005893
Ramp1	0.0135436	-0.158261	0.589	0.675	0.314655	1	ENSMUSG00000034353	ENSG00000132329
St7	0.0135573	-0.134948	0.519	0.604	0.314655	1	ENSMUSG00000029534	ENSG00000004866
Gm37606	0.013648	-0.319688	0.435	0.518	0.314938	1	#N/A	#N/A
Emp1	0.0136484	0.105129	0.318	0.198	0.314938	1	ENSMUSG00000030208	ENSG00000134531
Cs	0.0136555	-0.143775	0.977	0.954	0.314938	1	ENSMUSG00000005683	ENSG00000062485
Ccnd2	0.0138072	-0.172606	0.93	0.954	0.316773	1	ENSMUSG00000000184	ENSG00000118971
Kdm4b	0.0138079	-0.105693	0.374	0.492	0.316773	1	ENSMUSG00000024201	ENSG00000127663
Lrch3	0.0138217	0.137162	0.621	0.508	0.316773	1	ENSMUSG00000022801	ENSG00000186001
Wdr19	0.0139988	0.158729	0.481	0.381	0.320163	1	ENSMUSG00000037890	ENSG00000157796
Pros1	0.0142225	0.124168	0.327	0.234	0.324604	1	ENSMUSG00000022912	ENSG00000184500
Ccdc50	0.0142545	-0.123079	0.757	0.822	0.324659	1	ENSMUSG00000038127	ENSG00000152492
Pomk	0.0145519	0.0935683	0.472	0.335	0.330746	1	ENSMUSG00000037251	ENSG00000185900
Mettl21a	0.014599	0.0970763	0.318	0.213	0.331133	1	ENSMUSG00000025956	ENSG00000144401
Ccdc92	0.0147019	0.0941972	0.341	0.223	0.332158	1	ENSMUSG00000037979	ENSG00000119242
Ctsd	0.0147048	0.103567	0.981	0.97	0.332158	1	ENSMUSG00000007891	ENSG00000117984
Zfp524	0.0148065	0.0667125	0.14	0.066	0.332813	1	ENSMUSG00000051184	#N/A
Tpi1	0.0148141	0.229904	0.935	0.848	0.332813	1	ENSMUSG00000023456	ENSG00000111669
Sbf2	0.0148247	-0.176622	0.724	0.782	0.332813	1	ENSMUSG00000038371	ENSG00000133812
Zdhhc2	0.0149385	0.099289	0.224	0.132	0.333913	1	ENSMUSG00000039470	ENSG00000104219
Mob3a	0.0149503	-0.138281	0.248	0.34	0.333913	1	ENSMUSG00000003348	ENSG00000172081
Pop4	0.0150317	0.151123	0.692	0.599	0.333913	1	ENSMUSG00000030423	ENSG00000105171
Tusc3	0.015075	0.139282	0.981	0.914	0.333913	1	ENSMUSG00000039530	ENSG00000104723
Polr1d	0.0151102	0.140336	0.785	0.695	0.333913	1	ENSMUSG00000029642	ENSG00000186184
Pdcd5	0.0151436	0.0996615	0.645	0.538	0.333913	1	ENSMUSG00000030417	ENSG00000105185
Eno1	0.0151617	0.161335	0.977	0.919	0.333913	1	ENSMUSG00000063524	ENSG00000074800
Ap4e1	0.0151954	0.0657138	0.14	0.066	0.333913	1	ENSMUSG00000001998	ENSG00000081014
Rfx3	0.0152161	0.189576	0.907	0.832	0.333913	1	ENSMUSG00000040929	ENSG00000080298
Slk	0.015249	0.115154	0.556	0.421	0.333913	1	ENSMUSG00000025060	ENSG00000065613
Lsm14b	0.0152798	0.163013	0.706	0.599	0.333913	1	ENSMUSG00000039108	ENSG00000149657
Ak8	0.0153266	0.0684823	0.103	0.041	0.333913	1	ENSMUSG00000026807	ENSG00000165695
Gnai3	0.0153956	0.12565	0.953	0.904	0.333913	1	ENSMUSG00000000001	ENSG00000065135
4632427E13Rik	0.0154016	0.0682336	0.467	0.33	0.333913	1	#N/A	#N/A
Ptpn4	0.0154034	0.140733	0.748	0.64	0.333913	1	ENSMUSG00000026384	ENSG00000088179
1190005I06Rik	0.0154115	0.102792	0.229	0.137	0.333913	1	ENSMUSG00000043687	#N/A
Gmppb	0.0154208	0.0968721	0.271	0.173	0.333913	1	ENSMUSG00000070284	ENSG00000173540
Pgm1	0.0155106	0.131766	0.864	0.741	0.333913	1	ENSMUSG00000025791	ENSG00000079739
Rpl36al	0.0155351	0.0905189	0.234	0.137	0.333913	1	ENSMUSG00000049751	#N/A
Mplkip	0.0156028	0.0946833	0.481	0.35	0.333913	1	ENSMUSG00000012429	ENSG00000168303
Rgs7	0.0156298	0.114105	0.294	0.188	0.333913	1	ENSMUSG00000026527	ENSG00000182901
Ctnnbip1	0.0156559	-0.215161	0.874	0.898	0.333913	1	ENSMUSG00000028988	ENSG00000178585
Ptrh1	0.0156604	0.0805702	0.14	0.066	0.333913	1	ENSMUSG00000053746	ENSG00000187024
Gm5069	0.0156656	0.0851371	0.215	0.122	0.333913	1	#N/A	#N/A
Twsg1	0.0156795	0.167723	0.752	0.685	0.333913	1	ENSMUSG00000024098	ENSG00000128791
Gtf3c5	0.0156945	0.10925	0.589	0.467	0.333913	1	ENSMUSG00000026816	ENSG00000148308
Cadm4	0.0156949	-0.115317	0.593	0.65	0.333913	1	ENSMUSG00000054793	ENSG00000105767
Grid2	0.0157423	-0.11681	0.28	0.386	0.334053	1	ENSMUSG00000071424	ENSG00000152208
Vipr2	0.0158395	-0.108936	0.107	0.188	0.334053	1	ENSMUSG00000011171	ENSG00000106018
Fam20c	0.0158459	0.109238	0.444	0.335	0.334053	1	ENSMUSG00000025854	ENSG00000177706
Gramd1b	0.0158463	-0.146374	0.537	0.599	0.334053	1	ENSMUSG00000040111	ENSG00000023171
Sned1	0.0158561	0.0229161	0.416	0.294	0.334053	1	ENSMUSG00000047793	ENSG00000162804
Pdgfrb	0.0159163	-0.18188	0.664	0.782	0.334053	1	ENSMUSG00000024620	ENSG00000113721
U2surp	0.0159658	0.119447	0.794	0.695	0.334053	1	ENSMUSG00000032407	ENSG00000163714
Psenen	0.0159825	-0.0850135	0.098	0.178	0.334053	1	ENSMUSG00000036835	ENSG00000205155
Myrip	0.016042	-0.0813729	0.056	0.122	0.334053	1	ENSMUSG00000041794	ENSG00000170011
4930488L21Rik	0.0160476	0.0924777	0.229	0.137	0.334053	1	#N/A	#N/A
Jph4	0.0160503	-0.0974237	0.103	0.183	0.334053	1	ENSMUSG00000022208	ENSG00000092051
Dnah11	0.0160667	0.098625	0.131	0.061	0.334053	1	ENSMUSG00000018581	ENSG00000105877
Pbk	0.0161163	-0.0873178	0.047	0.107	0.334451	1	ENSMUSG00000022033	ENSG00000168078
Spag9	0.0162067	-0.155641	0.991	0.99	0.335118	1	ENSMUSG00000020859	ENSG00000008294
Gm46430	0.0162095	0.0639534	0.131	0.061	0.335118	1	#N/A	#N/A
Chchd6	0.0162873	0.133653	0.65	0.497	0.336095	1	ENSMUSG00000030086	ENSG00000159685
Cyb5a	0.0163539	-0.132799	0.972	0.98	0.336836	1	ENSMUSG00000024646	ENSG00000166347
Tspyl4	0.0165181	0.140408	0.631	0.497	0.338328	1	ENSMUSG00000039485	ENSG00000187189
Stmn1	0.0165372	-0.129641	0.238	0.335	0.338328	1	ENSMUSG00000028832	ENSG00000117632
Gabrg3	0.0165473	0.16045	0.402	0.294	0.338328	1	ENSMUSG00000055026	ENSG00000182256
Sco1	0.0165713	0.0664336	0.131	0.061	0.338328	1	ENSMUSG00000069844	ENSG00000133028
Socs2	0.0165955	-0.315582	0.136	0.223	0.338328	1	ENSMUSG00000020027	ENSG00000120833
Ntm	0.0166113	-0.172048	0.542	0.645	0.338328	1	ENSMUSG00000059974	ENSG00000182667
Ccdc162	0.0166436	0.0492382	0.112	0.046	0.338358	1	ENSMUSG00000075225	#N/A
Adprs	0.016688	-0.109206	0.355	0.477	0.338634	1	#N/A	#N/A
Erc2	0.0167211	0.0967436	0.206	0.117	0.338679	1	ENSMUSG00000040640	ENSG00000187672
Bola1	0.0168003	0.115265	0.425	0.305	0.338782	1	ENSMUSG00000015943	ENSG00000178096
5031425E22Rik	0.0168103	0.0725486	0.444	0.31	0.338782	1	#N/A	#N/A
Mcm3	0.0168188	-0.10101	0.14	0.234	0.338782	1	ENSMUSG00000041859	ENSG00000112118
Smad1	0.0168752	-0.117608	0.523	0.629	0.338886	1	ENSMUSG00000031681	ENSG00000170365
Mapkbp1	0.0168939	0.0660435	0.43	0.31	0.338886	1	ENSMUSG00000033902	ENSG00000137802
Khk	0.0169165	0.102788	0.285	0.183	0.338886	1	ENSMUSG00000029162	ENSG00000138030
Hps1	0.0171712	0.0935519	0.28	0.178	0.341443	1	ENSMUSG00000025188	ENSG00000107521
Wdr37	0.0171719	0.0920938	0.486	0.355	0.341443	1	ENSMUSG00000021147	ENSG00000047056
Rhod	0.0171857	0.0913244	0.192	0.112	0.341443	1	ENSMUSG00000041845	ENSG00000173156
Inhbb	0.017187	-0.118959	0.369	0.487	0.341443	1	ENSMUSG00000037035	ENSG00000163083
Rap1gds1	0.0172126	-0.149512	0.846	0.853	0.341443	1	ENSMUSG00000028149	ENSG00000138698
Kndc1	0.0172308	0.0919313	0.201	0.117	0.341443	1	ENSMUSG00000066129	ENSG00000171798
Cap2	0.0173085	-0.132627	0.388	0.482	0.342239	1	ENSMUSG00000021373	ENSG00000112186
Ublcp1	0.0173484	0.096416	0.36	0.249	0.342239	1	ENSMUSG00000041231	ENSG00000164332
Meg3	0.0173842	0.507034	0.598	0.472	0.342239	1	#N/A	#N/A
2610301B20Rik	0.0174276	0.158923	0.864	0.756	0.342239	1	ENSMUSG00000059482	ENSG00000156172
Amotl1	0.0174634	-0.164272	0.495	0.558	0.342239	1	ENSMUSG00000013076	ENSG00000166025
Zfp384	0.0175209	0.108346	0.533	0.386	0.342239	1	ENSMUSG00000038346	ENSG00000126746
Eno4	0.0175354	0.138497	0.308	0.203	0.342239	1	ENSMUSG00000048029	ENSG00000188316
Wdr48	0.0175432	-0.168214	0.491	0.574	0.342239	1	ENSMUSG00000032512	ENSG00000114742
Mta3	0.017577	0.0832445	0.29	0.183	0.342239	1	ENSMUSG00000055817	ENSG00000057935
Gpld1	0.0175827	0.182006	0.322	0.213	0.342239	1	ENSMUSG00000021340	ENSG00000112293
Nlgn3	0.0178141	0.149227	0.86	0.787	0.345475	1	ENSMUSG00000031302	ENSG00000196338
Rgcc	0.0178279	-0.168994	0.78	0.863	0.345475	1	ENSMUSG00000022018	ENSG00000102760
Nmrk1	0.017887	0.121937	0.178	0.102	0.345475	1	ENSMUSG00000037847	ENSG00000106733
Tnfsf12	0.0178964	-0.125175	0.388	0.497	0.345475	1	ENSMUSG00000097328	ENSG00000239697
Hpf1	0.0179208	-0.136618	0.579	0.69	0.345475	1	ENSMUSG00000038005	ENSG00000056050
Bloc1s3	0.0179653	-0.0665567	0.047	0.107	0.345475	1	ENSMUSG00000057667	ENSG00000189114
Evc	0.0179891	0.138026	0.486	0.376	0.345475	1	ENSMUSG00000029122	ENSG00000072840
Ccdc106	0.0180007	0.0653204	0.224	0.127	0.345475	1	ENSMUSG00000035228	ENSG00000173581
Itih5	0.0180714	0.204969	0.514	0.421	0.34588	1	ENSMUSG00000025780	ENSG00000123243
Stxbp3	0.0180848	-0.194193	0.551	0.584	0.34588	1	ENSMUSG00000027882	ENSG00000116266
Bcl7c	0.0182036	-0.133171	0.379	0.477	0.346994	1	ENSMUSG00000030814	ENSG00000099385
Cog3	0.018244	-0.116759	0.35	0.452	0.346994	1	ENSMUSG00000034893	ENSG00000136152
Lman1	0.0183489	0.168709	0.607	0.503	0.346994	1	ENSMUSG00000041891	ENSG00000074695
Ndufa3	0.0183563	0.139805	0.921	0.883	0.346994	1	ENSMUSG00000035674	ENSG00000170906
Smim12	0.0183886	0.109081	0.425	0.32	0.346994	1	ENSMUSG00000042380	ENSG00000163866
Akap7	0.018398	-0.19343	0.603	0.67	0.346994	1	ENSMUSG00000039166	ENSG00000118507
Cfap65	0.0184087	0.0928787	0.131	0.061	0.346994	1	ENSMUSG00000047021	ENSG00000181378
Wdfy1	0.01842	0.164778	0.757	0.64	0.346994	1	ENSMUSG00000073643	ENSG00000085449
Anapc1	0.0184545	0.129918	0.818	0.736	0.346994	1	ENSMUSG00000014355	ENSG00000153107
Pias4	0.0184591	-0.189622	0.294	0.381	0.346994	1	ENSMUSG00000004934	ENSG00000105229
Sema6c	0.0185869	-0.0797712	0.056	0.122	0.347982	1	ENSMUSG00000038777	ENSG00000143434
Ccdc39	0.0186174	0.0890805	0.575	0.477	0.347982	1	ENSMUSG00000027676	ENSG00000284862
Htt	0.018669	0.100769	0.533	0.386	0.347982	1	ENSMUSG00000029104	ENSG00000197386
Adamts10	0.0187855	-0.13385	0.238	0.34	0.347982	1	ENSMUSG00000024299	ENSG00000142303
Il1rapl1	0.0187928	0.0391702	0.126	0.056	0.347982	1	ENSMUSG00000052372	ENSG00000169306
Wdr6	0.018825	0.157718	0.907	0.832	0.347982	1	ENSMUSG00000066357	ENSG00000178252
2210016F16Rik	0.0188297	0.103637	0.453	0.34	0.347982	1	ENSMUSG00000021550	ENSG00000165118
Gm14493	0.0189295	0.0748576	0.22	0.127	0.347982	1	#N/A	#N/A
Syt9	0.0189616	0.0692979	0.107	0.046	0.347982	1	ENSMUSG00000062542	ENSG00000170743
Lrsam1	0.0189886	0.0948768	0.252	0.157	0.347982	1	ENSMUSG00000026792	ENSG00000148356
Cldn12	0.0189924	0.113753	0.575	0.447	0.347982	1	ENSMUSG00000046798	ENSG00000157224
Sipa1	0.0189934	0.073962	0.22	0.127	0.347982	1	ENSMUSG00000056917	ENSG00000213445
Rabggta	0.0190082	-0.169853	0.439	0.497	0.347982	1	ENSMUSG00000040472	ENSG00000100949
Higd1a	0.0190143	0.139831	0.72	0.589	0.347982	1	ENSMUSG00000038412	ENSG00000181061
Med10	0.019044	0.119175	0.832	0.726	0.347982	1	ENSMUSG00000021598	#N/A
Eya4	0.0190596	0.0695431	0.131	0.061	0.347982	1	ENSMUSG00000010461	ENSG00000112319
Abcb8	0.0191421	0.121074	0.537	0.426	0.347982	1	ENSMUSG00000028973	ENSG00000197150
Pak1	0.019145	-0.183593	0.528	0.599	0.347982	1	ENSMUSG00000030774	ENSG00000149269
Rpa3	0.0191815	0.122696	0.664	0.574	0.347982	1	ENSMUSG00000012483	ENSG00000106399
Peli2	0.0191853	-0.182396	0.692	0.751	0.347982	1	ENSMUSG00000021846	ENSG00000139946
Slc2a8	0.0192022	0.0906574	0.383	0.259	0.347982	1	ENSMUSG00000026791	ENSG00000136856
Rab11fip2	0.0192091	0.0776247	0.383	0.264	0.347982	1	ENSMUSG00000040022	ENSG00000107560
Zfp697	0.0192693	0.0919849	0.192	0.112	0.348498	1	ENSMUSG00000050064	ENSG00000143067
Scaf1	0.0193581	-0.121436	0.565	0.69	0.349086	1	ENSMUSG00000038406	ENSG00000126461
Tlcd4	0.0193654	-0.180933	0.393	0.472	0.349086	1	ENSMUSG00000028132	ENSG00000152078
Fbxo9	0.0194639	-0.127898	0.383	0.472	0.350286	1	ENSMUSG00000001366	ENSG00000112146
Rps26	0.0195307	0.128498	0.991	0.975	0.350729	1	ENSMUSG00000025362	ENSG00000197728
Rcbtb1	0.0195524	0.122286	0.556	0.457	0.350729	1	ENSMUSG00000035469	ENSG00000136144
Gm10250	0.0196286	-0.0454113	0.056	0.122	0.351269	1	#N/A	#N/A
Mapk14	0.0196465	0.109563	0.519	0.371	0.351269	1	ENSMUSG00000053436	ENSG00000112062
Dguok	0.0197045	-0.150908	0.472	0.563	0.351733	1	ENSMUSG00000014554	ENSG00000114956
Ginm1	0.0198021	0.102175	0.846	0.721	0.352736	1	ENSMUSG00000040006	ENSG00000055211
Fez1	0.0198588	-0.104251	0.995	0.985	0.352736	1	ENSMUSG00000032118	ENSG00000149557
Cyp7b1	0.0198632	0.104165	0.481	0.36	0.352736	1	ENSMUSG00000039519	ENSG00000172817
Srrm2	0.0198892	-0.138921	0.832	0.868	0.352736	1	ENSMUSG00000039218	ENSG00000167978
Fam169a	0.0199862	0.0752124	0.107	0.046	0.353885	1	ENSMUSG00000041817	ENSG00000198780
Wdr47	0.0200442	-0.169782	0.505	0.594	0.354288	1	ENSMUSG00000040389	ENSG00000085433
Gsto1	0.020087	0.0636053	0.243	0.147	0.354288	1	ENSMUSG00000025068	ENSG00000148834
Comtd1	0.0201229	-0.0530687	0.056	0.122	0.354288	1	ENSMUSG00000021773	ENSG00000165644
Aasdhppt	0.0201381	0.144751	0.589	0.467	0.354288	1	ENSMUSG00000025894	ENSG00000149313
Pafah1b3	0.0202156	0.129367	0.682	0.553	0.354662	1	ENSMUSG00000005447	ENSG00000079462
Klhl24	0.0202239	0.116953	0.762	0.64	0.354662	1	ENSMUSG00000062901	ENSG00000114796
Ndst2	0.0202964	0.0824624	0.355	0.244	0.354957	1	ENSMUSG00000039308	ENSG00000166507
Tada2a	0.0203333	-0.137877	0.355	0.437	0.354957	1	ENSMUSG00000018651	ENSG00000276234
Veph1	0.0203735	-0.180626	0.668	0.751	0.354957	1	ENSMUSG00000027831	ENSG00000197415
Slf2	0.0204452	-0.106311	0.28	0.371	0.354957	1	ENSMUSG00000036097	ENSG00000119906
Cplane1	0.0204463	0.138989	0.612	0.497	0.354957	1	ENSMUSG00000039801	ENSG00000197603
Camkmt	0.0204629	0.0782963	0.28	0.178	0.354957	1	ENSMUSG00000071037	ENSG00000143919
Rpl28	0.0205315	0.0942147	0.187	0.107	0.354957	1	ENSMUSG00000030432	ENSG00000108107
Tpp2	0.0205474	0.096738	0.589	0.462	0.354957	1	ENSMUSG00000041763	ENSG00000134900
Rbfa	0.0205531	0.114351	0.505	0.381	0.354957	1	ENSMUSG00000024570	ENSG00000101546
Pmpca	0.0205647	0.140167	0.813	0.726	0.354957	1	ENSMUSG00000026926	ENSG00000165688
Zcchc18	0.0205964	0.143721	0.944	0.873	0.354957	1	ENSMUSG00000031428	ENSG00000166707
Ift172	0.0207368	0.143149	0.463	0.381	0.356455	1	ENSMUSG00000038564	ENSG00000138002
Zdhhc3	0.0207483	0.111438	0.636	0.543	0.356455	1	ENSMUSG00000025786	ENSG00000163812
Slc38a9	0.0210069	0.0962038	0.5	0.365	0.359546	1	ENSMUSG00000047789	ENSG00000177058
Ildr2	0.0210553	0.193803	0.43	0.325	0.359546	1	ENSMUSG00000040612	ENSG00000143195
Kcnb1	0.0210973	0.151195	0.636	0.523	0.359546	1	ENSMUSG00000050556	ENSG00000158445
Impact	0.021112	-0.152087	0.771	0.817	0.359546	1	ENSMUSG00000024423	ENSG00000154059
Cyb561d2	0.0211577	0.0707543	0.234	0.142	0.359546	1	ENSMUSG00000037190	ENSG00000114395
Lrrc46	0.021181	0.0492971	0.145	0.071	0.359546	1	ENSMUSG00000020878	ENSG00000141294
Poldip3	0.0212266	0.148733	0.757	0.675	0.359546	1	ENSMUSG00000041815	ENSG00000100227
Bdh2	0.0212655	0.140385	0.439	0.32	0.359546	1	ENSMUSG00000028167	ENSG00000164039
Tmbim6	0.0212655	0.0978743	1	1	0.359546	1	ENSMUSG00000023010	ENSG00000139644
Strbp	0.0212738	-0.179234	0.696	0.741	0.359546	1	ENSMUSG00000026915	ENSG00000165209
Enkur	0.0212885	0.111807	0.724	0.563	0.359546	1	ENSMUSG00000026679	ENSG00000151023
Opn1sw	0.0213551	-0.0763364	0.061	0.127	0.360117	1	ENSMUSG00000058831	ENSG00000128617
Dus2	0.0214251	0.0654949	0.215	0.127	0.360555	1	ENSMUSG00000031901	ENSG00000167264
Fbxo44	0.0215064	0.162697	0.682	0.619	0.360555	1	ENSMUSG00000029001	ENSG00000132879
Cox14	0.0215702	-0.145308	0.855	0.848	0.360555	1	ENSMUSG00000023020	ENSG00000178449
Zfp365	0.0215855	0.061573	0.112	0.051	0.360555	1	ENSMUSG00000037855	ENSG00000138311
Ptbp2	0.0216316	-0.144234	0.813	0.868	0.360555	1	ENSMUSG00000028134	ENSG00000117569
Agl	0.0216407	0.126732	0.561	0.467	0.360555	1	ENSMUSG00000033400	ENSG00000162688
Slc38a1	0.0216466	0.245416	0.528	0.411	0.360555	1	ENSMUSG00000023169	ENSG00000111371
Tdrkh	0.0216778	0.144596	0.621	0.523	0.360555	1	ENSMUSG00000041912	ENSG00000182134
AI597479	0.0217063	-0.140345	0.35	0.447	0.360555	1	ENSMUSG00000010290	ENSG00000135974
Uros	0.0217592	0.0864123	0.322	0.213	0.360555	1	ENSMUSG00000030979	ENSG00000188690
Pccb	0.0217608	0.126022	0.757	0.614	0.360555	1	ENSMUSG00000032527	ENSG00000114054
Mia	0.0217939	0.105896	0.196	0.112	0.360555	1	ENSMUSG00000089661	ENSG00000261857
Zscan12	0.0218251	-0.106671	0.126	0.208	0.360555	1	ENSMUSG00000036721	ENSG00000158691
Csdc2	0.0218659	-0.150065	0.935	0.944	0.360555	1	ENSMUSG00000042109	ENSG00000172346
Tmcc3	0.0218737	0.150939	0.369	0.279	0.360555	1	ENSMUSG00000020023	ENSG00000057704
Sh2b1	0.0219104	-0.139375	0.565	0.629	0.360618	1	ENSMUSG00000030733	ENSG00000178188
Taok1	0.0219821	0.133666	0.949	0.919	0.361131	1	ENSMUSG00000017291	ENSG00000160551
Cirbp	0.0220583	0.143446	0.902	0.878	0.361131	1	ENSMUSG00000045193	ENSG00000099622
Gid8	0.0220959	-0.122292	0.481	0.563	0.361131	1	ENSMUSG00000027573	ENSG00000101193
Car8	0.0221254	-0.178816	0.407	0.513	0.361131	1	ENSMUSG00000041261	ENSG00000178538
Evl	0.0221316	-0.169739	0.785	0.832	0.361131	1	ENSMUSG00000021262	ENSG00000196405
Sppl2b	0.0221389	0.13046	0.584	0.462	0.361131	1	ENSMUSG00000035206	ENSG00000005206
Fgf13	0.0223229	-0.203245	0.659	0.726	0.362255	1	ENSMUSG00000031137	ENSG00000129682
Dapk2	0.0224164	-0.0704353	0.089	0.168	0.362255	1	ENSMUSG00000032380	ENSG00000035664
Gtf2i	0.0224331	0.107306	0.963	0.954	0.362255	1	ENSMUSG00000060261	ENSG00000263001
Olfm1	0.0224775	0.0950613	0.617	0.477	0.362255	1	ENSMUSG00000026833	ENSG00000130558
Atp2a2	0.0225358	0.110643	1	0.97	0.362255	1	ENSMUSG00000029467	ENSG00000174437
Mdk	0.022536	0.13408	0.995	0.99	0.362255	1	ENSMUSG00000027239	ENSG00000110492
Gsn	0.0225432	-0.1872	0.523	0.594	0.362255	1	ENSMUSG00000026879	ENSG00000148180
Stard10	0.0225571	0.134994	0.603	0.467	0.362255	1	ENSMUSG00000030688	ENSG00000214530
Sel1l3	0.0225644	-0.150984	0.341	0.437	0.362255	1	ENSMUSG00000029189	ENSG00000091490
Ttc23	0.0225924	0.105021	0.435	0.315	0.362255	1	ENSMUSG00000030555	ENSG00000103852
Fam210a	0.0226029	0.0963801	0.379	0.269	0.362255	1	ENSMUSG00000038121	ENSG00000177150
Ppp6r1	0.022647	-0.116762	0.28	0.355	0.362255	1	ENSMUSG00000052296	ENSG00000105063
Arl5a	0.0226552	0.120777	0.477	0.36	0.362255	1	ENSMUSG00000036093	ENSG00000162980
Cops6	0.0226698	0.128067	0.907	0.822	0.362255	1	ENSMUSG00000019494	ENSG00000168090
Fbxo2	0.0227726	0.25037	0.869	0.797	0.363201	1	ENSMUSG00000041556	ENSG00000116661
Tmub1	0.0227952	-0.126399	0.234	0.325	0.363201	1	ENSMUSG00000028958	ENSG00000164897
Zfp777	0.0229279	0.0700197	0.308	0.208	0.364648	1	ENSMUSG00000071477	ENSG00000196453
Spef2	0.0229524	0.133592	0.388	0.279	0.364648	1	ENSMUSG00000072663	ENSG00000152582
Atf4	0.0230301	-0.187149	0.864	0.909	0.365353	1	ENSMUSG00000042406	ENSG00000128272
P4ha3	0.0230678	-0.206878	0.593	0.65	0.365423	1	ENSMUSG00000051048	ENSG00000149380
Gab1	0.0231557	0.122723	0.888	0.822	0.365946	1	ENSMUSG00000031714	ENSG00000109458
Gm4332	0.023183	0.083814	0.257	0.168	0.365946	1	#N/A	#N/A
Hspb6	0.0232008	-0.216	0.425	0.508	0.365946	1	ENSMUSG00000036854	ENSG00000004776
Adgrl3	0.0233839	0.186218	0.416	0.31	0.367329	1	ENSMUSG00000037605	ENSG00000150471
Khdrbs2	0.0234215	-0.0618425	0.047	0.107	0.367329	1	ENSMUSG00000026058	ENSG00000112232
Pex2	0.0234344	0.107863	0.893	0.817	0.367329	1	ENSMUSG00000040374	ENSG00000164751
Eri2	0.0235163	0.0705119	0.21	0.127	0.367329	1	ENSMUSG00000030929	ENSG00000196678
Eif1b	0.0235368	-0.178478	0.972	0.975	0.367329	1	ENSMUSG00000006941	ENSG00000114784
Zfp862-ps	0.0235676	0.0689497	0.22	0.127	0.367329	1	#N/A	#N/A
Rps15	0.0236394	0.113005	0.991	0.959	0.367329	1	ENSMUSG00000063457	ENSG00000115268
Pxylp1	0.0236539	-0.108407	0.196	0.274	0.367329	1	ENSMUSG00000043587	ENSG00000155893
Chil1	0.0236947	-0.165055	0.393	0.492	0.367329	1	ENSMUSG00000064246	ENSG00000133048
Tkt	0.023703	-0.188947	0.804	0.832	0.367329	1	ENSMUSG00000021957	ENSG00000163931
G2e3	0.0237323	0.0933569	0.407	0.284	0.367329	1	ENSMUSG00000035293	ENSG00000092140
Lta4h	0.023736	0.136187	0.715	0.604	0.367329	1	ENSMUSG00000015889	ENSG00000111144
Nlk	0.0237899	0.0925106	0.355	0.249	0.367329	1	ENSMUSG00000017376	ENSG00000087095
Tbk1	0.0238199	0.121034	0.463	0.36	0.367329	1	ENSMUSG00000020115	ENSG00000183735
Phf10	0.0238202	0.116585	0.57	0.462	0.367329	1	ENSMUSG00000023883	ENSG00000130024
Col4a1	0.0239041	0.19937	0.64	0.553	0.367329	1	ENSMUSG00000031502	ENSG00000187498
Zfp213	0.0239275	-0.0742263	0.14	0.223	0.367329	1	ENSMUSG00000071256	ENSG00000085644
Flnb	0.0239562	-0.130953	0.35	0.447	0.367329	1	ENSMUSG00000025278	ENSG00000136068
5730414N17Rik	0.0240012	0.0540741	0.15	0.076	0.367329	1	#N/A	#N/A
Fn3krp	0.024014	0.0699222	0.201	0.117	0.367329	1	ENSMUSG00000039253	ENSG00000141560
Zfp639	0.0240298	-0.138621	0.416	0.497	0.367329	1	ENSMUSG00000027667	ENSG00000121864
Nfkbib	0.0240761	-0.131803	0.313	0.401	0.367329	1	ENSMUSG00000030595	ENSG00000104825
Tmem86b	0.024107	-0.091867	0.117	0.193	0.367329	1	ENSMUSG00000045282	ENSG00000180089
Rfc5	0.0241092	0.0593018	0.285	0.188	0.367329	1	ENSMUSG00000029363	ENSG00000111445
Csmd1	0.0241605	-0.234998	0.743	0.782	0.367329	1	ENSMUSG00000060924	ENSG00000183117
Gm43322	0.0241616	-0.09746	0.098	0.173	0.367329	1	#N/A	#N/A
Leng8	0.0241919	-0.197933	0.888	0.914	0.367329	1	ENSMUSG00000035545	ENSG00000167615
Cep83os	0.0242465	-0.098435	0.103	0.173	0.36765	1	#N/A	#N/A
Cnot1	0.024291	0.132366	0.57	0.482	0.36774	1	ENSMUSG00000036550	ENSG00000125107
Gm15500	0.0243522	-0.082552	0.107	0.188	0.36774	1	#N/A	#N/A
Tmem219	0.0243754	0.101115	0.505	0.376	0.36774	1	ENSMUSG00000060538	ENSG00000149932
Zfp874a	0.0244089	0.0908554	0.187	0.107	0.36774	1	ENSMUSG00000069206	#N/A
Pax6	0.02442	-0.234008	0.794	0.817	0.36774	1	ENSMUSG00000027168	ENSG00000007372
Irs1	0.0244913	0.15444	0.575	0.497	0.3683	1	ENSMUSG00000055980	ENSG00000169047
Timp2	0.0245243	0.134453	0.986	0.959	0.3683	1	ENSMUSG00000017466	ENSG00000035862
Fbxl20	0.0246436	0.0738288	0.561	0.437	0.369587	1	ENSMUSG00000020883	ENSG00000108306
Cdkl4	0.0248177	0.131922	0.224	0.137	0.371467	1	ENSMUSG00000033966	ENSG00000205111
Nudt9	0.0248859	0.125083	0.687	0.619	0.371467	1	ENSMUSG00000029310	ENSG00000170502
Fabp5	0.0248977	-0.0870374	0.972	0.985	0.371467	1	ENSMUSG00000027533	ENSG00000164687
Usp22	0.0249043	0.146552	0.869	0.792	0.371467	1	ENSMUSG00000042506	ENSG00000124422
Cox15	0.0249448	0.0814074	0.322	0.218	0.371566	1	ENSMUSG00000040018	ENSG00000014919
Wdr92	0.0250414	0.0900548	0.229	0.142	0.3725	1	ENSMUSG00000078970	ENSG00000243667
Zfp451	0.0251167	0.0999625	0.645	0.538	0.372571	1	ENSMUSG00000042197	ENSG00000112200
Vav2	0.0251388	0.0819437	0.187	0.112	0.372571	1	ENSMUSG00000009621	ENSG00000160293
Vapb	0.0251481	-0.110193	0.332	0.421	0.372571	1	ENSMUSG00000054455	ENSG00000124164
Mapre2	0.0253073	0.126158	0.813	0.772	0.373889	1	ENSMUSG00000024277	ENSG00000166974
Fzd9	0.0253208	0.0846499	0.173	0.096	0.373889	1	ENSMUSG00000049551	ENSG00000188763
Ptch1	0.0253392	0.228399	0.766	0.711	0.373889	1	ENSMUSG00000021466	ENSG00000185920
Atp5g1	0.0253817	0.137908	0.467	0.376	0.374014	1	ENSMUSG00000006057	#N/A
Pygo2	0.0254266	-0.125234	0.486	0.584	0.374173	1	ENSMUSG00000047824	ENSG00000163348
Akt1	0.025513	-0.103764	0.949	0.954	0.374943	1	ENSMUSG00000001729	ENSG00000142208
Ralgds	0.0256933	0.0824811	0.533	0.391	0.377087	1	ENSMUSG00000026821	ENSG00000160271
Cd63	0.0259073	0.136451	1	0.99	0.379401	1	ENSMUSG00000025351	ENSG00000135404
9130221H12Rik	0.0259201	-0.0666	0.089	0.157	0.379401	1	#N/A	#N/A
Galt	0.0260457	0.103475	0.346	0.249	0.380652	1	ENSMUSG00000036073	ENSG00000213930
Rttn	0.0260749	-0.10059	0.112	0.188	0.380652	1	ENSMUSG00000023066	ENSG00000176225
2700046G09Rik	0.0261475	0.102643	0.178	0.107	0.381205	1	#N/A	#N/A
Iqck	0.0263136	0.0757589	0.379	0.264	0.382806	1	ENSMUSG00000073856	ENSG00000174628
Ap1s2	0.0264044	-0.254605	0.71	0.822	0.382806	1	ENSMUSG00000031367	ENSG00000182287
Usp5	0.0264138	0.118291	0.748	0.665	0.382806	1	ENSMUSG00000038429	ENSG00000111667
Dtnb	0.0264605	0.0972737	0.369	0.264	0.382806	1	ENSMUSG00000071454	#N/A
Jpt1	0.0264757	-0.166611	0.72	0.772	0.382806	1	ENSMUSG00000020737	ENSG00000189159
Msh6	0.026533	0.0435613	0.35	0.228	0.382806	1	ENSMUSG00000005370	ENSG00000116062
Lrrc75b	0.0265439	-0.124665	0.364	0.467	0.382806	1	ENSMUSG00000046807	ENSG00000178026
Mbnl2	0.0265594	0.123028	0.762	0.685	0.382806	1	ENSMUSG00000022139	ENSG00000139793
Tstd2	0.0265908	0.0945196	0.411	0.315	0.382806	1	ENSMUSG00000035495	ENSG00000136925
Fkbp14	0.0266359	0.0889006	0.509	0.381	0.382806	1	ENSMUSG00000038074	ENSG00000106080
Hadha	0.0266546	0.120152	0.93	0.797	0.382806	1	ENSMUSG00000025745	ENSG00000084754
Kcnj16	0.0266764	0.109452	0.248	0.157	0.382806	1	ENSMUSG00000051497	ENSG00000153822
Syn1	0.0267128	0.0647243	0.35	0.234	0.382806	1	ENSMUSG00000037217	ENSG00000008056
Iqcg	0.0267509	0.161872	0.603	0.487	0.382806	1	ENSMUSG00000035578	ENSG00000114473
Zfhx4	0.0268069	0.109129	0.505	0.391	0.382806	1	ENSMUSG00000025255	ENSG00000091656
Mprip	0.0268152	-0.0944155	0.925	0.944	0.382806	1	ENSMUSG00000005417	ENSG00000133030
Ctbp2	0.0269197	-0.169436	0.86	0.863	0.383799	1	ENSMUSG00000030970	ENSG00000175029
Capg	0.0269684	-0.105273	0.131	0.208	0.383994	1	ENSMUSG00000056737	ENSG00000042493
Aldh3b1	0.0271059	0.0643329	0.173	0.096	0.385378	1	ENSMUSG00000024885	ENSG00000006534
Tox	0.0271358	-0.224499	0.486	0.538	0.385378	1	ENSMUSG00000041272	ENSG00000198846
Mtf2	0.0271897	-0.119847	0.444	0.523	0.385644	1	ENSMUSG00000029267	ENSG00000143033
Klhl5	0.027304	-0.151082	0.911	0.914	0.386766	1	ENSMUSG00000054920	ENSG00000109790
Mtx2	0.0273936	-0.137832	0.547	0.624	0.387156	1	ENSMUSG00000027099	ENSG00000128654
Napepld	0.0274021	-0.0750324	0.079	0.147	0.387156	1	ENSMUSG00000044968	ENSG00000161048
Ndufb2	0.027466	0.110686	0.841	0.731	0.38756	1	ENSMUSG00000002416	ENSG00000090266
Lamb2	0.0275178	0.152309	0.935	0.868	0.387792	1	ENSMUSG00000052911	ENSG00000172037
Asap2	0.0277558	0.0990474	0.5	0.376	0.388693	1	ENSMUSG00000052632	ENSG00000151693
Scamp1	0.0278106	0.148842	0.874	0.761	0.388693	1	ENSMUSG00000021687	ENSG00000085365
Exosc7	0.0278186	0.0790661	0.477	0.35	0.388693	1	ENSMUSG00000025785	ENSG00000075914
Gm42517	0.0278552	0.0484838	0.103	0.046	0.388693	1	ENSMUSG00000105867	ENSG00000273238
Acly	0.0278992	-0.133881	0.818	0.858	0.388693	1	ENSMUSG00000020917	ENSG00000131473
Atxn2	0.0279857	-0.154893	0.71	0.777	0.388693	1	ENSMUSG00000042605	ENSG00000204842
Pik3r4	0.0279943	0.112087	0.467	0.365	0.388693	1	ENSMUSG00000032571	ENSG00000196455
Polr3a	0.0279959	0.0657403	0.248	0.157	0.388693	1	ENSMUSG00000025280	ENSG00000148606
Lrrc51	0.0280022	0.116685	0.318	0.218	0.388693	1	ENSMUSG00000064307	ENSG00000184154
Nek6	0.0280301	-0.141738	0.85	0.904	0.388693	1	ENSMUSG00000026749	ENSG00000119408
Magee1	0.0280729	-0.15296	0.5	0.569	0.388693	1	ENSMUSG00000031227	ENSG00000198934
Tjp2	0.0280756	-0.114046	0.776	0.838	0.388693	1	ENSMUSG00000024812	ENSG00000119139
Surf1	0.0281123	0.110085	0.636	0.548	0.388693	1	ENSMUSG00000015790	ENSG00000148290
Ngef	0.0281258	0.229278	0.734	0.675	0.388693	1	ENSMUSG00000026259	ENSG00000066248
Hspa12a	0.0281985	0.107509	0.262	0.178	0.388693	1	ENSMUSG00000025092	ENSG00000165868
Lrrc42	0.0282139	0.127044	0.636	0.508	0.388693	1	ENSMUSG00000028617	ENSG00000116212
Gm43560	0.0282164	0.0450636	0.252	0.157	0.388693	1	#N/A	#N/A
Auh	0.0282503	0.103104	0.528	0.401	0.388693	1	ENSMUSG00000021460	ENSG00000148090
Plek	0.0282544	-0.0618583	0.089	0.157	0.388693	1	ENSMUSG00000020120	ENSG00000115956
Sf3b2	0.0284174	0.116495	0.986	0.949	0.389421	1	ENSMUSG00000024853	ENSG00000087365
Gpr156	0.0284413	-0.10719	0.266	0.365	0.389421	1	ENSMUSG00000046961	ENSG00000175697
Vcam1	0.0284576	-0.167291	0.944	0.924	0.389421	1	ENSMUSG00000027962	ENSG00000162692
Pak3	0.0284911	-0.178386	0.173	0.259	0.389421	1	ENSMUSG00000031284	ENSG00000077264
Rplp1	0.0285101	0.129395	0.995	0.995	0.389421	1	ENSMUSG00000007892	ENSG00000137818
Arhgap21	0.0285202	-0.147818	0.93	0.944	0.389421	1	ENSMUSG00000036591	ENSG00000107863
Prdx5	0.0287197	0.144087	0.972	0.97	0.391659	1	ENSMUSG00000024953	ENSG00000126432
Rfx4	0.0288819	0.17275	0.701	0.589	0.393382	1	ENSMUSG00000020037	ENSG00000111783
Ccl27a	0.0289179	0.12253	0.327	0.234	0.393383	1	ENSMUSG00000093828	#N/A
Gm1673	0.0289914	0.144977	0.855	0.792	0.393534	1	ENSMUSG00000070858	ENSG00000243449
Ndp	0.0290007	-0.12921	0.584	0.665	0.393534	1	ENSMUSG00000040138	ENSG00000124479
Acyp2	0.0290839	0.142123	0.542	0.442	0.394177	1	ENSMUSG00000060923	ENSG00000170634
Magohb	0.0291447	0.106652	0.285	0.193	0.394513	1	ENSMUSG00000030188	ENSG00000111196
Dusp18	0.0291967	0.0871695	0.72	0.558	0.39473	1	ENSMUSG00000047205	ENSG00000167065
Mtif3	0.0292442	0.0593999	0.201	0.117	0.394799	1	ENSMUSG00000016510	ENSG00000122033
Bmp3	0.0292736	-0.104301	0.061	0.122	0.394799	1	ENSMUSG00000029335	ENSG00000152785
Mxra8	0.0293653	0.15809	0.654	0.563	0.395548	1	ENSMUSG00000029070	ENSG00000162576
Wtap	0.0294345	0.125913	0.491	0.401	0.395995	1	ENSMUSG00000060475	ENSG00000146457
Eif3l	0.0296264	0.0933703	0.874	0.827	0.398089	1	ENSMUSG00000033047	ENSG00000100129
Ptgds	0.0296675	0.16912	0.22	0.142	0.398154	1	ENSMUSG00000015090	ENSG00000107317
Gm7072	0.0297431	0.1228	0.294	0.203	0.398396	1	ENSMUSG00000117284	#N/A
Homez	0.0297581	0.0829637	0.22	0.137	0.398396	1	ENSMUSG00000057156	ENSG00000215271
Myo6	0.0298936	-0.153247	0.972	0.995	0.399722	1	ENSMUSG00000033577	ENSG00000196586
Psmd6	0.0300006	-0.12648	0.864	0.863	0.400187	1	ENSMUSG00000021737	ENSG00000163636
Rbl1	0.0300696	-0.0807073	0.136	0.213	0.400187	1	ENSMUSG00000027641	ENSG00000080839
Gabrb3	0.0300954	0.136358	0.299	0.213	0.400187	1	ENSMUSG00000033676	ENSG00000166206
Dagla	0.0301118	-0.0986007	0.243	0.34	0.400187	1	ENSMUSG00000035735	ENSG00000134780
Hirip3	0.0301595	0.0827365	0.355	0.254	0.400187	1	ENSMUSG00000042606	ENSG00000149929
Fxn	0.030191	0.101238	0.603	0.487	0.400187	1	ENSMUSG00000059363	ENSG00000165060
Cnppd1	0.0301994	0.108523	0.682	0.543	0.400187	1	ENSMUSG00000033159	ENSG00000115649
Stard5	0.030266	0.0715863	0.196	0.117	0.400187	1	ENSMUSG00000046027	ENSG00000172345
Man2c1	0.0302875	-0.142277	0.467	0.523	0.400187	1	ENSMUSG00000032295	ENSG00000140400
Cep295	0.0302929	0.0892553	0.215	0.132	0.400187	1	ENSMUSG00000046111	ENSG00000166004
Fgd4	0.0304213	0.108094	0.621	0.513	0.4014	1	ENSMUSG00000022788	ENSG00000139132
Pcdhga12	0.030507	0.0793539	0.336	0.234	0.402048	1	ENSMUSG00000102428	ENSG00000253159
Samhd1	0.0306401	0.0851604	0.271	0.178	0.403318	1	ENSMUSG00000027639	ENSG00000101347
Retsat	0.0307836	0.0334125	0.248	0.147	0.404552	1	ENSMUSG00000056666	ENSG00000042445
Rnd1	0.0308122	-0.094039	0.112	0.183	0.404552	1	ENSMUSG00000054855	ENSG00000172602
Rasgrp2	0.0308444	0.0678416	0.224	0.137	0.404552	1	ENSMUSG00000032946	ENSG00000068831
Pank3	0.0311308	0.127172	0.794	0.726	0.407506	1	ENSMUSG00000018846	ENSG00000120137
Acad11	0.0312298	0.10918	0.514	0.386	0.407506	1	ENSMUSG00000090150	ENSG00000240303
Zfp316	0.0312889	-0.0799725	0.173	0.259	0.407506	1	ENSMUSG00000046658	ENSG00000205903
Fbxo46	0.0313405	0.059561	0.182	0.107	0.407506	1	ENSMUSG00000050428	ENSG00000177051
Otud7b	0.0313606	0.118821	0.467	0.36	0.407506	1	ENSMUSG00000038495	ENSG00000264522
Tshz2	0.0313759	0.0414048	0.131	0.066	0.407506	1	ENSMUSG00000047907	ENSG00000182463
Prox1	0.0314358	0.0567503	0.136	0.071	0.407506	1	ENSMUSG00000010175	ENSG00000117707
Moxd1	0.0314518	-0.0545506	0.07	0.137	0.407506	1	ENSMUSG00000020000	ENSG00000079931
Cd2bp2	0.0314671	-0.14788	0.617	0.65	0.407506	1	ENSMUSG00000042502	ENSG00000169217
Lyn	0.0314893	-0.118207	0.093	0.162	0.407506	1	ENSMUSG00000042228	ENSG00000254087
Spsb3	0.0315253	0.0756726	0.519	0.401	0.407506	1	ENSMUSG00000024160	ENSG00000162032
Ykt6	0.0315305	0.108583	0.846	0.777	0.407506	1	ENSMUSG00000002741	ENSG00000106636
Gm5835	0.0315522	0.0738917	0.308	0.213	0.407506	1	#N/A	#N/A
Idh3g	0.0317986	0.101034	0.953	0.904	0.410205	1	ENSMUSG00000002010	ENSG00000067829
Bpgm	0.0319207	0.124062	0.738	0.614	0.411172	1	ENSMUSG00000038871	ENSG00000172331
Stox2	0.0319484	0.118954	0.911	0.868	0.411172	1	ENSMUSG00000038143	ENSG00000173320
Nap1l5	0.0320134	-0.101911	0.336	0.421	0.411525	1	ENSMUSG00000055430	ENSG00000177432
Tubgcp5	0.0320852	-0.110598	0.341	0.447	0.411956	1	ENSMUSG00000033790	ENSG00000275835
Slc14a1	0.0321219	0.172776	0.304	0.208	0.411956	1	ENSMUSG00000059336	ENSG00000141469
Inpp5k	0.0322247	0.053621	0.514	0.376	0.412356	1	ENSMUSG00000006127	ENSG00000132376
Snx24	0.0322479	0.119752	0.589	0.452	0.412356	1	ENSMUSG00000024535	ENSG00000064652
Myo1e	0.0322658	0.0829341	0.589	0.457	0.412356	1	ENSMUSG00000032220	ENSG00000157483
Mzt2	0.0323222	0.131103	0.678	0.604	0.412596	1	ENSMUSG00000022671	#N/A
Prpf38a	0.0323871	-0.0945087	0.533	0.614	0.412865	1	ENSMUSG00000063800	ENSG00000134748
Gtf2h3	0.0324454	0.144974	0.514	0.462	0.412865	1	ENSMUSG00000029387	ENSG00000111358
Rab9	0.032456	-0.135575	0.879	0.868	0.412865	1	ENSMUSG00000079316	ENSG00000123595
Nqo2	0.0325325	0.0830771	0.327	0.223	0.413359	1	ENSMUSG00000046949	ENSG00000124588
Cse1l	0.0326706	0.113168	0.654	0.553	0.413974	1	ENSMUSG00000002718	ENSG00000124207
2810049E08Rik	0.0327278	-0.0801281	0.14	0.218	0.413974	1	#N/A	#N/A
Tmem70	0.0327307	0.0730939	0.505	0.381	0.413974	1	ENSMUSG00000025940	ENSG00000175606
Peg3	0.0327318	0.15594	0.593	0.487	0.413974	1	ENSMUSG00000002265	ENSG00000198300
Dtx1	0.0327697	0.166925	0.78	0.741	0.413977	1	ENSMUSG00000029603	ENSG00000135144
Map3k1	0.0328123	0.0735061	0.252	0.157	0.413984	1	ENSMUSG00000021754	ENSG00000095015
Eif3e	0.0328457	0.0848733	0.869	0.817	0.413984	1	ENSMUSG00000022336	ENSG00000104408
Ccdc28a	0.0329469	0.0655876	0.234	0.147	0.414654	1	ENSMUSG00000059554	ENSG00000024862
Sec11c	0.0329916	0.108628	0.411	0.315	0.414654	1	ENSMUSG00000024516	ENSG00000166562
Gas7	0.0330427	0.126235	0.164	0.096	0.414654	1	ENSMUSG00000033066	ENSG00000007237
Srrt	0.0330499	-0.110921	0.715	0.782	0.414654	1	ENSMUSG00000037364	ENSG00000087087
Pak1ip1	0.0330912	-0.10966	0.71	0.792	0.414698	1	ENSMUSG00000038683	ENSG00000111845
Arfgap3	0.0331365	0.0995568	0.458	0.345	0.414792	1	ENSMUSG00000054277	ENSG00000242247
Nudt13	0.0332117	0.110288	0.388	0.284	0.41526	1	ENSMUSG00000021809	ENSG00000166321
Pwp1	0.0332622	0.100688	0.383	0.284	0.415418	1	ENSMUSG00000001785	ENSG00000136045
Rpl37	0.0333035	0.156261	0.958	0.878	0.415461	1	ENSMUSG00000041841	ENSG00000145592
Mrpl38	0.0333793	-0.134379	0.505	0.584	0.415934	1	ENSMUSG00000020775	ENSG00000204316
Perm1	0.03348	0.0676935	0.178	0.102	0.416715	1	ENSMUSG00000078486	ENSG00000187642
Smad3	0.0335886	0.100831	0.364	0.259	0.417266	1	ENSMUSG00000032402	ENSG00000166949
Plch1	0.0336002	0.105351	0.313	0.218	0.417266	1	ENSMUSG00000036834	ENSG00000114805
Thsd7b	0.0337736	-0.064701	0.065	0.127	0.418155	1	ENSMUSG00000042581	ENSG00000144229
C1galt1	0.0338015	0.066765	0.416	0.305	0.418155	1	ENSMUSG00000042460	ENSG00000106392
Prkcb	0.0338373	-0.0703619	0.234	0.325	0.418155	1	ENSMUSG00000052889	ENSG00000166501
Plce1	0.0338934	-0.16866	0.636	0.706	0.418155	1	ENSMUSG00000024998	ENSG00000138193
Lsamp	0.0338943	0.165059	0.958	0.944	0.418155	1	ENSMUSG00000061080	ENSG00000185565
Eif4ebp2	0.0339491	0.128546	0.678	0.579	0.418155	1	ENSMUSG00000020091	ENSG00000148730
Wnt7b	0.0339726	-0.182046	0.379	0.462	0.418155	1	ENSMUSG00000022382	ENSG00000188064
Smarcd1	0.0339998	0.106271	0.65	0.528	0.418155	1	ENSMUSG00000023018	ENSG00000066117
Nudt10	0.0340146	0.109866	0.318	0.234	0.418155	1	ENSMUSG00000073293	#N/A
Vhl	0.0341381	-0.145739	0.827	0.878	0.419204	1	ENSMUSG00000033933	ENSG00000134086
Pltp	0.0342357	0.184326	0.505	0.406	0.419933	1	ENSMUSG00000017754	ENSG00000100979
1110020A21Rik	0.0344358	-0.066215	0.047	0.102	0.421529	1	#N/A	#N/A
Pex11a	0.0344793	0.079434	0.393	0.284	0.421529	1	ENSMUSG00000030545	ENSG00000166821
Baalc	0.034481	-0.170526	0.542	0.629	0.421529	1	ENSMUSG00000022296	ENSG00000164929
Tnr	0.0345883	0.101428	0.107	0.051	0.421547	1	ENSMUSG00000015829	ENSG00000116147
Rftn2	0.0345979	0.121567	0.911	0.868	0.421547	1	ENSMUSG00000025978	ENSG00000162944
Ikzf2	0.0346062	0.125331	0.322	0.234	0.421547	1	ENSMUSG00000025997	ENSG00000030419
Zc3h13	0.0346587	-0.191243	0.458	0.513	0.421547	1	ENSMUSG00000022000	ENSG00000123200
Pdcd2l	0.0346745	0.089564	0.407	0.305	0.421547	1	ENSMUSG00000002635	ENSG00000126249
Atmin	0.0347524	0.087733	0.266	0.183	0.421765	1	ENSMUSG00000047388	ENSG00000166454
Scd1	0.0347842	-0.272726	0.458	0.503	0.421765	1	ENSMUSG00000037071	#N/A
Slc39a12	0.0348077	-0.18056	0.5	0.558	0.421765	1	ENSMUSG00000036949	ENSG00000148482
Apool	0.0348752	0.0725986	0.308	0.218	0.422116	1	ENSMUSG00000025525	ENSG00000155008
Selenok	0.0349313	-0.106533	1	0.98	0.422174	1	ENSMUSG00000042682	ENSG00000113811
Ccni	0.0350019	-0.093679	0.986	0.964	0.422174	1	ENSMUSG00000063015	ENSG00000118816
Ergic3	0.0350355	0.118253	0.967	0.964	0.422174	1	ENSMUSG00000005881	ENSG00000125991
Nat8f5	0.035057	0.056762	0.136	0.071	0.422174	1	ENSMUSG00000079494	#N/A
Tmsb10	0.0351302	-0.105248	0.78	0.807	0.422174	1	ENSMUSG00000079523	#N/A
Armcx3	0.0351665	0.0922253	0.379	0.274	0.422174	1	ENSMUSG00000049047	ENSG00000102401
Clstn1	0.0352909	0.103841	0.995	0.964	0.422174	1	ENSMUSG00000039953	ENSG00000171603
Alyref	0.0353508	0.112408	0.808	0.721	0.422174	1	ENSMUSG00000025134	ENSG00000183684
Zkscan8	0.0353801	0.121784	0.374	0.284	0.422174	1	ENSMUSG00000063894	ENSG00000198315
Ifrd1	0.0353846	-0.251818	0.589	0.619	0.422174	1	ENSMUSG00000001627	ENSG00000006652
Hmgn1	0.0354243	0.133648	0.963	0.934	0.422174	1	ENSMUSG00000040681	#N/A
Kcnd2	0.035452	0.083265	0.121	0.061	0.422174	1	ENSMUSG00000060882	ENSG00000184408
Gm44421	0.0355399	0.069496	0.276	0.178	0.422174	1	#N/A	#N/A
Srm	0.0356161	-0.138868	0.551	0.599	0.422174	1	ENSMUSG00000006442	ENSG00000116649
Ciapin1	0.0356454	-0.13598	0.379	0.452	0.422174	1	ENSMUSG00000031781	ENSG00000005194
Luzp1	0.0356789	0.107381	0.285	0.198	0.422174	1	ENSMUSG00000001089	ENSG00000169641
Cdk14	0.0356859	0.103683	0.5	0.406	0.422174	1	ENSMUSG00000028926	ENSG00000058091
Nudt3	0.0357257	-0.152033	0.963	0.98	0.422174	1	ENSMUSG00000024213	ENSG00000272325
Rpl12	0.0357598	0.0862113	0.28	0.193	0.422174	1	ENSMUSG00000038900	ENSG00000197958
Rtn1	0.0358012	-0.112581	1	1	0.422174	1	ENSMUSG00000021087	ENSG00000139970
Armc3	0.0358261	0.119999	0.252	0.168	0.422174	1	ENSMUSG00000037683	ENSG00000165309
2610306M01Rik	0.0358775	0.0437354	0.257	0.162	0.422174	1	#N/A	#N/A
Marchf6	0.0359104	0.0984244	0.897	0.868	0.422174	1	ENSMUSG00000039100	ENSG00000145495
Pole4	0.0359208	0.0985284	0.636	0.508	0.422174	1	ENSMUSG00000030042	ENSG00000115350
Ddah1	0.0359477	-0.154909	0.986	0.99	0.422174	1	ENSMUSG00000028194	ENSG00000153904
Rbm12b2	0.0359585	0.0791753	0.453	0.335	0.422174	1	ENSMUSG00000052137	#N/A
Endog	0.0359704	0.0691044	0.224	0.142	0.422174	1	ENSMUSG00000015337	ENSG00000167136
Wnk1	0.0360052	-0.134343	0.93	0.959	0.422174	1	ENSMUSG00000045962	ENSG00000060237
Scn8a	0.0360336	0.126109	0.561	0.447	0.422174	1	ENSMUSG00000023033	ENSG00000196876
Cavin1	0.0361533	0.121027	0.28	0.193	0.422795	1	ENSMUSG00000004044	ENSG00000177469
A730056A06Rik	0.0361636	-0.0622896	0.196	0.289	0.422795	1	#N/A	#N/A
Sugt1	0.0362818	0.123002	0.841	0.787	0.423402	1	ENSMUSG00000022024	ENSG00000165416
Gm266	0.0362927	0.121584	0.444	0.345	0.423402	1	ENSMUSG00000010529	#N/A
Pura	0.0363508	-0.186759	0.883	0.904	0.423629	1	ENSMUSG00000043991	ENSG00000185129
Pdgfd	0.0364195	0.0526265	0.103	0.046	0.42398	1	ENSMUSG00000032006	ENSG00000170962
Rpn2	0.0365135	0.183268	0.944	0.924	0.424624	1	ENSMUSG00000027642	ENSG00000118705
Gadd45g	0.0365895	-0.177694	0.332	0.426	0.425057	1	ENSMUSG00000021453	ENSG00000130222
Raly	0.0366329	-0.110537	0.238	0.325	0.425112	1	ENSMUSG00000027593	ENSG00000125970
Pgf	0.0367327	-0.100823	0.126	0.193	0.425821	1	ENSMUSG00000004791	ENSG00000119630
Reep3	0.0368737	-0.140224	0.874	0.914	0.426293	1	ENSMUSG00000019873	ENSG00000165476
Ube2o	0.036879	-0.0973504	0.294	0.386	0.426293	1	ENSMUSG00000020802	ENSG00000175931
Dalrd3	0.0369952	-0.179608	0.804	0.812	0.426293	1	ENSMUSG00000019039	ENSG00000178149
Ctdsp1	0.0370269	0.121938	0.804	0.68	0.426293	1	ENSMUSG00000026176	ENSG00000144579
Galnt18	0.0370375	0.0793023	0.112	0.056	0.426293	1	ENSMUSG00000038296	ENSG00000110328
Alg5	0.0370468	-0.115923	0.43	0.513	0.426293	1	ENSMUSG00000036632	ENSG00000120697
Tmem120b	0.0370612	-0.0471086	0.051	0.107	0.426293	1	ENSMUSG00000054434	ENSG00000188735
Ube2l3	0.0370842	-0.121042	0.907	0.893	0.426293	1	ENSMUSG00000038965	ENSG00000185651
Cand1	0.037335	0.0952808	0.874	0.751	0.428728	1	ENSMUSG00000020114	ENSG00000111530
Pigg	0.0374285	0.0865908	0.187	0.117	0.429001	1	ENSMUSG00000029263	ENSG00000174227
Foxk1	0.037437	-0.121357	0.383	0.477	0.429001	1	ENSMUSG00000056493	ENSG00000164916
Drg2	0.0375112	-0.10398	0.584	0.68	0.429404	1	ENSMUSG00000020537	ENSG00000108591
Clta	0.0375948	0.0976846	0.981	0.97	0.429912	1	ENSMUSG00000028478	ENSG00000122705
Ipo9	0.0376989	0.112191	0.743	0.635	0.429924	1	ENSMUSG00000041879	ENSG00000198700
Cops5	0.0377633	0.128828	0.949	0.924	0.429924	1	ENSMUSG00000025917	ENSG00000121022
Ppfia2	0.0378374	-0.0636669	0.056	0.112	0.429924	1	ENSMUSG00000053825	ENSG00000139220
Fam210b	0.0378536	-0.129322	0.855	0.929	0.429924	1	ENSMUSG00000027495	ENSG00000124098
Dusp22	0.0379056	0.122195	0.294	0.218	0.429924	1	ENSMUSG00000069255	ENSG00000112679
Slc25a40	0.0379386	-0.0613367	0.14	0.218	0.429924	1	ENSMUSG00000054099	ENSG00000075303
Fam166b	0.0379407	0.0453472	0.14	0.076	0.429924	1	ENSMUSG00000042788	ENSG00000215187
Vps37d	0.0379562	-0.122938	0.318	0.416	0.429924	1	ENSMUSG00000043614	ENSG00000176428
Tomm22	0.0379606	-0.1168	0.86	0.898	0.429924	1	ENSMUSG00000022427	ENSG00000100216
Def8	0.0379875	0.118024	0.547	0.437	0.429924	1	ENSMUSG00000001482	ENSG00000140995
Plekhj1	0.0380477	-0.119696	0.57	0.645	0.430162	1	ENSMUSG00000035278	ENSG00000104886
Dync1h1	0.0382366	0.135328	0.893	0.848	0.431089	1	ENSMUSG00000018707	ENSG00000197102
Gpam	0.038245	-0.133028	0.893	0.919	0.431089	1	ENSMUSG00000024978	ENSG00000119927
Pcyox1	0.0382475	0.158361	0.841	0.777	0.431089	1	ENSMUSG00000029998	ENSG00000116005
Celsr1	0.0383895	-0.0987336	0.78	0.848	0.431728	1	ENSMUSG00000016028	ENSG00000075275
Rapgef3	0.0384331	0.0674886	0.257	0.173	0.431728	1	ENSMUSG00000022469	ENSG00000079337
Nadk2	0.0385612	0.133362	0.729	0.609	0.431728	1	ENSMUSG00000022253	ENSG00000152620
Fnbp1	0.0385623	-0.130485	0.827	0.868	0.431728	1	ENSMUSG00000075415	ENSG00000187239
Fbxo17	0.0385819	0.0665792	0.201	0.127	0.431728	1	ENSMUSG00000030598	ENSG00000269190
Eif2b1	0.0386041	0.0960959	0.514	0.416	0.431728	1	ENSMUSG00000029388	ENSG00000111361
Ccdc112	0.038633	0.0813627	0.266	0.178	0.431728	1	ENSMUSG00000071855	ENSG00000164221
Ik	0.0387177	0.139302	0.888	0.827	0.431728	1	ENSMUSG00000024474	ENSG00000113141
Nudc-ps1	0.0387326	0.0491922	0.136	0.071	0.431728	1	#N/A	#N/A
Exosc5	0.0387345	0.101724	0.519	0.421	0.431728	1	ENSMUSG00000061286	ENSG00000077348
Tubb4b	0.0387695	0.158761	0.939	0.883	0.431728	1	ENSMUSG00000036752	ENSG00000188229
Zswim1	0.0387837	0.0685766	0.187	0.117	0.431728	1	ENSMUSG00000017764	ENSG00000168612
Ugdh	0.0388471	-0.135648	0.682	0.741	0.431728	1	ENSMUSG00000029201	ENSG00000109814
Eif4e	0.0388816	0.13099	0.743	0.665	0.431728	1	ENSMUSG00000028156	ENSG00000151247
Ttll5	0.038894	0.123702	0.421	0.315	0.431728	1	ENSMUSG00000012609	#N/A
Zfp710	0.0390041	-0.124114	0.224	0.305	0.432382	1	ENSMUSG00000048897	#N/A
Cfap54	0.0390501	0.0841952	0.388	0.279	0.432382	1	ENSMUSG00000020014	ENSG00000188596
Syt7	0.0391088	0.0981035	0.215	0.137	0.432382	1	ENSMUSG00000024743	ENSG00000011347
Tspan3	0.0391106	0.0729351	0.995	1	0.432382	1	ENSMUSG00000032324	ENSG00000140391
Pts	0.03916	-0.108379	0.72	0.766	0.432493	1	ENSMUSG00000032067	ENSG00000150787
Sox6	0.0391999	0.143967	0.85	0.746	0.432499	1	ENSMUSG00000051910	ENSG00000110693
Ric3	0.0392663	0.129176	0.57	0.467	0.432711	1	ENSMUSG00000048330	ENSG00000166405
Stk36	0.0392979	0.0932521	0.383	0.264	0.432711	1	ENSMUSG00000033276	ENSG00000163482
Dnah2	0.0393881	0.0781662	0.266	0.173	0.433269	1	ENSMUSG00000005237	ENSG00000183914
Psmb1	0.0394634	-0.106365	0.972	0.959	0.433663	1	ENSMUSG00000014769	ENSG00000008018
Slc24a5	0.0395119	0.0654305	0.229	0.142	0.433762	1	ENSMUSG00000035183	ENSG00000188467
Mtrf1l	0.0397315	-0.0672461	0.117	0.193	0.434817	1	ENSMUSG00000019774	ENSG00000112031
Gm48182	0.039732	0.0816674	0.164	0.096	0.434817	1	#N/A	#N/A
Uxs1	0.0397465	0.0466539	0.229	0.142	0.434817	1	ENSMUSG00000057363	ENSG00000115652
Sdf2	0.0398023	0.162161	0.893	0.843	0.434817	1	ENSMUSG00000002064	ENSG00000132581
A930005G22Rik	0.0398061	-0.162846	0.201	0.274	0.434817	1	#N/A	#N/A
Rabgef1	0.0398854	0.0505881	0.206	0.127	0.43525	1	ENSMUSG00000025340	ENSG00000154710
Ttll9	0.0400754	0.0700402	0.159	0.091	0.436627	1	ENSMUSG00000074673	ENSG00000131044
Phf20	0.0400911	-0.132338	0.467	0.533	0.436627	1	ENSMUSG00000038116	ENSG00000025293
Gm43667	0.0401363	-0.108855	0.178	0.249	0.436686	1	#N/A	#N/A
Wwox	0.0402108	0.0863451	0.453	0.34	0.436987	1	ENSMUSG00000004637	ENSG00000186153
Ssh1	0.0402436	0.145312	0.514	0.416	0.436987	1	ENSMUSG00000042121	ENSG00000084112
Naa10	0.0403512	0.105524	0.598	0.482	0.437438	1	ENSMUSG00000031388	ENSG00000102030
Sar1b	0.040369	0.119797	0.949	0.929	0.437438	1	ENSMUSG00000020386	ENSG00000152700
Tcerg1	0.0404361	0.0373138	0.607	0.462	0.437438	1	ENSMUSG00000024498	ENSG00000113649
Gm17750	0.0404607	-0.132529	0.827	0.888	0.437438	1	#N/A	#N/A
Rpl19	0.0404844	0.0735071	0.145	0.081	0.437438	1	ENSMUSG00000017404	ENSG00000108298
Rab3il1	0.0405533	-0.0747369	0.14	0.218	0.437752	1	ENSMUSG00000024663	ENSG00000167994
Ptx3	0.040751	-0.201071	0.794	0.868	0.439454	1	ENSMUSG00000027832	ENSG00000163661
Sec31a	0.0408488	-0.207792	0.706	0.741	0.439824	1	ENSMUSG00000035325	ENSG00000138674
Ppdpf	0.0408654	0.106542	0.883	0.751	0.439824	1	ENSMUSG00000016344	ENSG00000125534
Acvr2a	0.0409545	0.0801192	0.308	0.218	0.439972	1	ENSMUSG00000052155	ENSG00000121989
Ptpn5	0.0409593	-0.0999312	0.098	0.162	0.439972	1	ENSMUSG00000030854	ENSG00000110786
Ddx18	0.0411089	0.102616	0.388	0.305	0.440548	1	ENSMUSG00000001674	ENSG00000088205
Rxra	0.0411492	0.105446	0.21	0.137	0.440548	1	ENSMUSG00000015846	ENSG00000186350
Akirin1	0.0411656	0.10431	0.673	0.619	0.440548	1	ENSMUSG00000023075	ENSG00000174574
Atg12	0.0412101	0.130813	0.813	0.751	0.440548	1	ENSMUSG00000032905	ENSG00000145782
1700016K19Rik	0.0412422	0.0449427	0.164	0.091	0.440548	1	ENSMUSG00000053783	ENSG00000187624
Ptbp3	0.0413308	0.0989973	0.435	0.35	0.440548	1	ENSMUSG00000028382	ENSG00000119314
Atpaf2	0.0413865	-0.120836	0.402	0.482	0.440548	1	ENSMUSG00000042709	ENSG00000171953
Mipep	0.041502	0.112787	0.477	0.391	0.440548	1	ENSMUSG00000021993	ENSG00000027001
Snrpd1	0.0415086	-0.152461	0.818	0.802	0.440548	1	ENSMUSG00000002477	ENSG00000167088
Gm2061	0.0415324	0.0730356	0.304	0.213	0.440548	1	#N/A	#N/A
Gm47283	0.041543	0.132524	0.439	0.34	0.440548	1	#N/A	#N/A
Snrpf	0.0416043	0.0797353	0.64	0.533	0.440548	1	ENSMUSG00000020018	ENSG00000139343
Hacd3	0.0416373	-0.105777	0.944	0.924	0.440548	1	ENSMUSG00000033629	ENSG00000074696
Pdss1	0.041678	-0.0632675	0.061	0.117	0.440548	1	ENSMUSG00000026784	ENSG00000148459
Thbs1	0.041718	-0.0935837	0.112	0.183	0.440548	1	ENSMUSG00000040152	ENSG00000137801
Pcdh18	0.0417188	-0.139181	0.173	0.244	0.440548	1	ENSMUSG00000037892	ENSG00000189184
Sdc4	0.0417348	0.108753	0.818	0.695	0.440548	1	ENSMUSG00000017009	ENSG00000124145
Foxo6	0.0418166	0.0340966	0.121	0.061	0.440548	1	ENSMUSG00000052135	ENSG00000204060
Dusp11	0.0418373	0.0831862	0.846	0.787	0.440548	1	ENSMUSG00000030002	ENSG00000144048
Ulk3	0.0418707	-0.0884075	0.131	0.198	0.440548	1	ENSMUSG00000032308	ENSG00000140474
Mindy4	0.0419332	0.0475538	0.304	0.203	0.440548	1	ENSMUSG00000038022	ENSG00000106125
Pskh1	0.0419332	0.073361	0.299	0.208	0.440548	1	ENSMUSG00000048310	ENSG00000159792
Ppp1r1a	0.0419747	-0.139814	0.827	0.883	0.440548	1	ENSMUSG00000022490	ENSG00000135447
Gpr85	0.0420491	0.115381	0.224	0.152	0.440548	1	ENSMUSG00000048216	ENSG00000164604
Pcnx3	0.0420833	-0.124243	0.505	0.589	0.440548	1	ENSMUSG00000054874	ENSG00000197136
Pkp4	0.0421056	0.115124	0.379	0.279	0.440548	1	ENSMUSG00000026991	ENSG00000144283
Tmem256	0.0421178	0.130588	0.925	0.853	0.440548	1	ENSMUSG00000070394	ENSG00000205544
Tmem251	0.0421366	-0.104993	0.271	0.355	0.440548	1	ENSMUSG00000046675	ENSG00000153485
Bcl10	0.0422799	-0.131078	0.626	0.721	0.440854	1	ENSMUSG00000028191	ENSG00000142867
Gm20721	0.0422853	0.125128	0.888	0.822	0.440854	1	ENSMUSG00000090625	#N/A
Zfp518a	0.0422875	0.0781817	0.28	0.193	0.440854	1	ENSMUSG00000049164	ENSG00000177853
Rab12	0.0423265	0.0631825	0.813	0.721	0.440854	1	ENSMUSG00000023460	ENSG00000206418
Gon7	0.0423872	-0.116907	0.206	0.279	0.441068	1	ENSMUSG00000091931	ENSG00000170270
Ubxn8	0.0424677	0.083757	0.388	0.284	0.441487	1	ENSMUSG00000052906	ENSG00000104691
Paip2	0.042588	-0.132973	0.967	0.97	0.441519	1	ENSMUSG00000037058	ENSG00000120727
Ormdl2	0.0425882	-0.108192	0.43	0.548	0.441519	1	ENSMUSG00000025353	ENSG00000123353
Creg1	0.0426037	0.144969	0.505	0.431	0.441519	1	ENSMUSG00000040713	ENSG00000143162
Rpl10a-ps1	0.0426779	-0.0578836	0.112	0.183	0.441519	1	#N/A	#N/A
Psmd7	0.0427448	0.123791	0.925	0.827	0.441519	1	ENSMUSG00000039067	ENSG00000103035
Emc8	0.0427509	0.120283	0.836	0.802	0.441519	1	ENSMUSG00000031819	ENSG00000131148
Necab3	0.0427998	-0.0840721	0.079	0.142	0.441519	1	ENSMUSG00000027489	ENSG00000125967
Gstm6	0.042901	0.0961122	0.159	0.096	0.441519	1	ENSMUSG00000068762	#N/A
Trappc6b	0.0429218	0.108051	0.561	0.462	0.441519	1	ENSMUSG00000020993	ENSG00000182400
Zranb1	0.0429338	0.160783	0.78	0.701	0.441519	1	ENSMUSG00000030967	ENSG00000019995
Hsp90aa1	0.0429491	0.195519	0.935	0.858	0.441519	1	ENSMUSG00000021270	ENSG00000080824
Ogfrl1	0.042955	0.138334	0.407	0.31	0.441519	1	ENSMUSG00000026158	ENSG00000119900
Top3b	0.0430104	-0.140078	0.173	0.259	0.441519	1	ENSMUSG00000022779	ENSG00000100038
Eya3	0.0430339	-0.0659422	0.117	0.193	0.441519	1	ENSMUSG00000028886	ENSG00000158161
Kif27	0.0431828	0.104578	0.234	0.157	0.44224	1	ENSMUSG00000060176	ENSG00000165115
Npr2	0.0432471	0.104779	0.668	0.548	0.44224	1	ENSMUSG00000028469	ENSG00000159899
Asb6	0.0432935	-0.114863	0.276	0.365	0.44224	1	ENSMUSG00000039483	ENSG00000148331
Trim47	0.0432957	-0.165379	0.5	0.569	0.44224	1	ENSMUSG00000020773	ENSG00000132481
Mfap3	0.0434247	0.0941639	0.659	0.558	0.44224	1	ENSMUSG00000020522	ENSG00000037749
Cd200	0.0434427	-0.147938	0.593	0.655	0.44224	1	ENSMUSG00000022661	ENSG00000091972
Mib1	0.0434443	0.0956777	0.864	0.812	0.44224	1	ENSMUSG00000024294	ENSG00000101752
Gm973	0.0434563	0.169274	0.435	0.355	0.44224	1	ENSMUSG00000047361	ENSG00000182329
Ikbke	0.0434699	0.0949738	0.201	0.127	0.44224	1	ENSMUSG00000042349	ENSG00000263528
Spcs3	0.0436164	-0.0686205	0.724	0.792	0.44224	1	ENSMUSG00000054408	#N/A
Nfkbia	0.0436516	-0.144746	0.43	0.497	0.44224	1	ENSMUSG00000021025	ENSG00000100906
Phlda3	0.0436721	0.0555252	0.14	0.076	0.44224	1	ENSMUSG00000041801	ENSG00000174307
Cystm1	0.043686	0.130003	0.631	0.523	0.44224	1	ENSMUSG00000046727	ENSG00000120306
Hspa14	0.0436924	0.112085	0.537	0.442	0.44224	1	ENSMUSG00000109865	ENSG00000187522
Cspg4b	0.0437313	0.109693	0.252	0.173	0.44224	1	#N/A	#N/A
Amdhd2	0.0437784	0.0933776	0.383	0.284	0.44224	1	ENSMUSG00000036820	ENSG00000162066
Slc35f6	0.0437889	0.0741728	0.439	0.335	0.44224	1	ENSMUSG00000029175	ENSG00000213699
Rab11fip3	0.0439507	-0.152817	0.491	0.558	0.442457	1	ENSMUSG00000037098	ENSG00000090565
Dnai2	0.0439559	0.0902148	0.341	0.249	0.442457	1	#N/A	#N/A
Erlin2	0.0439607	0.112987	0.864	0.772	0.442457	1	ENSMUSG00000031483	ENSG00000147475
C130071C03Rik	0.0439716	-0.234361	0.897	0.919	0.442457	1	#N/A	#N/A
Cacng5	0.0440208	0.0834387	0.369	0.269	0.442547	1	ENSMUSG00000040373	ENSG00000075429
Snrpc	0.0440898	0.0883074	0.575	0.452	0.442828	1	ENSMUSG00000024217	ENSG00000124562
Gm11510	0.0441722	0.113668	0.341	0.249	0.442828	1	#N/A	#N/A
Aftph	0.0442457	0.059962	0.467	0.36	0.442828	1	ENSMUSG00000049659	ENSG00000119844
Wipi1	0.0442688	0.120597	0.827	0.716	0.442828	1	ENSMUSG00000041895	ENSG00000070540
Zfp961	0.0443618	0.0459139	0.215	0.132	0.442828	1	ENSMUSG00000052446	ENSG00000181896
Luzp2	0.0443657	-0.229225	0.883	0.934	0.442828	1	ENSMUSG00000063297	ENSG00000187398
Hgs	0.0443871	0.122389	0.715	0.614	0.442828	1	ENSMUSG00000025793	ENSG00000185359
Ccdc107	0.0444092	0.119394	0.439	0.33	0.442828	1	ENSMUSG00000028461	ENSG00000159884
Cyp51	0.0444145	-0.149469	0.86	0.858	0.442828	1	ENSMUSG00000001467	ENSG00000001630
Gm10252	0.0444523	0.042857	0.126	0.066	0.442828	1	#N/A	#N/A
Pip4p1	0.0447599	-0.114884	0.491	0.569	0.445489	1	ENSMUSG00000035953	ENSG00000165782
Adi1	0.0449017	0.0975437	0.64	0.533	0.446496	1	ENSMUSG00000020629	ENSG00000182551
Ppwd1	0.0450467	-0.0781913	0.089	0.152	0.44711	1	ENSMUSG00000021713	ENSG00000113593
Fau	0.0451258	0.0634021	0.15	0.086	0.44711	1	ENSMUSG00000038274	ENSG00000149806
Strn	0.0451372	0.0908684	0.435	0.33	0.44711	1	ENSMUSG00000024077	ENSG00000115808
Ezr	0.0451579	-0.10972	0.991	0.975	0.44711	1	ENSMUSG00000052397	ENSG00000092820
Tut4	0.0451672	0.0880806	0.631	0.533	0.44711	1	ENSMUSG00000034610	ENSG00000134744
Dpp8	0.0452619	0.109072	0.402	0.32	0.447129	1	ENSMUSG00000032393	ENSG00000074603
Gm2011	0.0452844	0.0705975	0.15	0.086	0.447129	1	#N/A	#N/A
Efcab11	0.0453073	0.0648627	0.121	0.066	0.447129	1	ENSMUSG00000021176	ENSG00000140025
Rpsa	0.0453646	0.120236	0.654	0.538	0.447129	1	ENSMUSG00000032518	ENSG00000168028
Trpc1	0.0453727	-0.119601	0.29	0.365	0.447129	1	ENSMUSG00000032839	ENSG00000144935
Simc1	0.0456002	-0.0990488	0.164	0.239	0.447567	1	ENSMUSG00000043183	ENSG00000170085
Rasl10b	0.0456637	-0.125221	0.393	0.487	0.447567	1	ENSMUSG00000020684	ENSG00000270885
Bud31	0.045713	-0.117949	0.804	0.832	0.447567	1	ENSMUSG00000038722	ENSG00000106245
Lin7c	0.0457352	0.079029	0.935	0.909	0.447567	1	ENSMUSG00000027162	ENSG00000148943
Mettl11b	0.0457376	-0.0733551	0.093	0.157	0.447567	1	ENSMUSG00000040113	ENSG00000203740
Iqub	0.0457523	0.129326	0.407	0.325	0.447567	1	ENSMUSG00000046192	ENSG00000164675
Strada	0.0459472	0.0778891	0.472	0.376	0.447567	1	ENSMUSG00000069631	ENSG00000266173
Trim34a	0.0459488	0.0711296	0.206	0.132	0.447567	1	ENSMUSG00000056144	#N/A
Opa3	0.0460459	-0.127606	0.402	0.467	0.447567	1	ENSMUSG00000052214	ENSG00000125741
Pdcd4	0.0461062	0.155969	0.93	0.924	0.447567	1	ENSMUSG00000024975	ENSG00000150593
Gstm5	0.0461477	-0.0965193	0.972	0.99	0.447567	1	ENSMUSG00000004032	ENSG00000134202
Gria4	0.0461558	0.0410483	0.159	0.091	0.447567	1	ENSMUSG00000025892	ENSG00000152578
Mbtd1	0.0461612	0.104593	0.836	0.772	0.447567	1	ENSMUSG00000059474	ENSG00000011258
Prkar2b	0.0461882	-0.0982817	0.196	0.274	0.447567	1	ENSMUSG00000002997	ENSG00000005249
Ralgapa1	0.0462042	0.143601	0.631	0.563	0.447567	1	ENSMUSG00000021027	ENSG00000174373
Rsph10b	0.0462083	0.112526	0.224	0.147	0.447567	1	ENSMUSG00000075569	ENSG00000155026
Slc13a5	0.0462498	0.18818	0.542	0.462	0.447567	1	ENSMUSG00000020805	ENSG00000141485
Samd14	0.0462529	-0.117968	0.734	0.741	0.447567	1	ENSMUSG00000047181	ENSG00000167100
Adsl	0.0463617	0.0905673	0.584	0.503	0.447567	1	ENSMUSG00000022407	ENSG00000239900
Alg8	0.046381	0.0223306	0.136	0.071	0.447567	1	ENSMUSG00000035704	ENSG00000159063
Phf23	0.0463914	-0.0843547	0.636	0.685	0.447567	1	ENSMUSG00000018572	ENSG00000040633
2810039B14Rik	0.0464079	0.0690033	0.15	0.086	0.447567	1	#N/A	#N/A
Zbtb17	0.0464104	-0.0906899	0.238	0.325	0.447567	1	ENSMUSG00000006215	ENSG00000116809
Ldhb-ps	0.0464825	-0.0747731	0.079	0.137	0.447567	1	#N/A	#N/A
Dip2b	0.0464829	0.0707373	0.79	0.68	0.447567	1	ENSMUSG00000023026	ENSG00000066084
Pcyt1b	0.0465066	0.0837646	0.402	0.315	0.447567	1	ENSMUSG00000035246	ENSG00000102230
Rab7b	0.046518	-0.134479	0.178	0.249	0.447567	1	ENSMUSG00000052688	ENSG00000276600
Kazn	0.0467182	0.112165	0.528	0.431	0.449012	1	ENSMUSG00000040606	ENSG00000189337
Mrpl45	0.0467708	0.0954035	0.607	0.487	0.449012	1	ENSMUSG00000018882	ENSG00000278845
Atp6v1g2	0.0468553	-0.130889	0.266	0.36	0.449012	1	ENSMUSG00000024403	ENSG00000254870
Acsl3	0.0468645	0.0973126	0.827	0.777	0.449012	1	ENSMUSG00000032883	ENSG00000123983
Efhd1	0.0469008	-0.220615	0.285	0.355	0.449012	1	ENSMUSG00000026255	ENSG00000115468
Rpl18-ps1	0.0469382	0.054989	0.131	0.071	0.449012	1	#N/A	#N/A
L3hypdh	0.0469873	0.07896	0.196	0.122	0.449012	1	ENSMUSG00000019718	ENSG00000126790
Ehbp1l1	0.0470157	0.120633	0.224	0.147	0.449012	1	ENSMUSG00000024937	ENSG00000173442
Gm2415	0.0470362	-0.113825	0.168	0.234	0.449012	1	#N/A	#N/A
Neurl2	0.0471137	0.0638182	0.131	0.071	0.449361	1	ENSMUSG00000039873	ENSG00000124257
Erbb2	0.0474241	-0.115232	0.407	0.467	0.451625	1	ENSMUSG00000062312	ENSG00000141736
Nupr1l	0.0474334	-0.0575876	0.065	0.122	0.451625	1	ENSMUSG00000095789	ENSG00000185290
Boc	0.0476665	-0.139487	0.523	0.599	0.453452	1	ENSMUSG00000022687	ENSG00000144857
Fam217b	0.0478203	-0.0769227	0.121	0.188	0.454217	1	ENSMUSG00000070476	ENSG00000196227
Smim27	0.0478553	0.0492528	0.364	0.269	0.454217	1	ENSMUSG00000028407	ENSG00000235453
Tekt1	0.0478711	0.183168	0.458	0.376	0.454217	1	ENSMUSG00000020799	ENSG00000167858
Padi2	0.0482161	0.103195	0.112	0.056	0.457095	1	ENSMUSG00000028927	ENSG00000117115
Mbd6	0.0483942	-0.147664	0.696	0.731	0.457593	1	ENSMUSG00000025409	ENSG00000166987
Nit2	0.0484028	0.105758	0.621	0.538	0.457593	1	ENSMUSG00000022751	ENSG00000114021
Yeats4	0.0484829	-0.124724	0.579	0.635	0.457593	1	ENSMUSG00000020171	ENSG00000127337
Fbxo22	0.0485017	0.108662	0.547	0.472	0.457593	1	ENSMUSG00000032309	ENSG00000167196
Pisd	0.0485474	0.156213	0.785	0.741	0.457593	1	ENSMUSG00000023452	ENSG00000241878
Igfbpl1	0.048566	0.0453116	0.103	0.051	0.457593	1	ENSMUSG00000035551	ENSG00000137142
Stmn2	0.048632	-0.0899664	0.262	0.345	0.457593	1	ENSMUSG00000027500	ENSG00000104435
Tnc	0.0486396	-0.242904	0.874	0.929	0.457593	1	ENSMUSG00000028364	ENSG00000041982
Atp5j2	0.0486552	0.132604	1	0.954	0.457593	1	ENSMUSG00000038690	ENSG00000241468
Il6st	0.0486854	0.164825	0.794	0.706	0.457593	1	ENSMUSG00000021756	ENSG00000134352
Ddit4	0.0487539	-0.18889	0.551	0.619	0.457636	1	ENSMUSG00000020108	ENSG00000168209
Cttn	0.0487734	-0.146208	0.771	0.807	0.457636	1	ENSMUSG00000031078	ENSG00000085733
Cfap69	0.0489505	0.143752	0.678	0.574	0.458037	1	ENSMUSG00000040473	ENSG00000105792
Rnase4	0.0489756	0.0955034	0.103	0.051	0.458037	1	ENSMUSG00000021876	ENSG00000258818
Cenpv	0.048987	0.101496	0.495	0.381	0.458037	1	ENSMUSG00000018509	ENSG00000166582
Amfr	0.049032	0.113062	0.986	0.939	0.458037	1	ENSMUSG00000031751	ENSG00000159461
Cyp4f16	0.0490695	0.0870416	0.453	0.35	0.458037	1	ENSMUSG00000048440	#N/A
Ccdc9	0.0490824	0.040519	0.425	0.299	0.458037	1	ENSMUSG00000041375	ENSG00000105321
Itpkb	0.0491456	0.122051	0.477	0.396	0.458037	1	ENSMUSG00000038855	ENSG00000143772
Tmem19	0.0491498	0.126164	0.593	0.548	0.458037	1	ENSMUSG00000069520	ENSG00000139291
Fndc3b	0.0492343	0.0761552	0.477	0.381	0.458181	1	ENSMUSG00000039286	ENSG00000075420
Pwwp3a	0.0492489	-0.137016	0.397	0.477	0.458181	1	ENSMUSG00000020156	ENSG00000160953
Aldh3a2	0.0493425	0.100584	0.636	0.584	0.458518	1	ENSMUSG00000010025	ENSG00000072210
Dusp26	0.0493967	0.128509	0.154	0.091	0.458518	1	ENSMUSG00000039661	ENSG00000133878
Slc39a1	0.0494103	0.113894	0.841	0.746	0.458518	1	ENSMUSG00000052310	ENSG00000143570
Txnip	0.0494719	0.215188	0.701	0.589	0.458701	1	ENSMUSG00000038393	ENSG00000265972
Zcchc14	0.0495409	0.112699	0.645	0.574	0.458954	1	ENSMUSG00000061410	ENSG00000140948
Hnrnpu	0.0496138	0.107471	1	0.985	0.459241	1	ENSMUSG00000039630	ENSG00000153187
Fmo5	0.0497193	0.0792755	0.164	0.102	0.45983	1	ENSMUSG00000028088	ENSG00000131781
Samd10	0.0497885	0.0877127	0.107	0.056	0.460083	1	ENSMUSG00000038605	ENSG00000130590
Diablo	0.049889	0.112367	0.678	0.574	0.460624	1	ENSMUSG00000029433	ENSG00000184047
Rap1b	0.0499837	-0.104406	0.939	0.954	0.460746	1	ENSMUSG00000052681	ENSG00000127314
Aida	0.049992	0.104341	0.701	0.609	0.460746	1	ENSMUSG00000042901	ENSG00000186063
Elmod1	0.0500281	0.0945205	0.276	0.193	0.460746	1	ENSMUSG00000041986	ENSG00000110675
Rpl38	0.0501329	0.0902165	0.486	0.365	0.461324	1	ENSMUSG00000057322	ENSG00000172809
Gm45501	0.0505304	0.0722273	0.22	0.142	0.464157	1	#N/A	#N/A
Pus10	0.0505768	0.0829551	0.294	0.203	0.464157	1	ENSMUSG00000020280	ENSG00000162927
Dach1	0.0507313	-0.112584	0.276	0.355	0.464157	1	ENSMUSG00000055639	ENSG00000276644
Mecr	0.0507388	0.100092	0.313	0.234	0.464157	1	ENSMUSG00000028910	ENSG00000116353
Gm26604	0.0507429	-0.0984785	0.093	0.152	0.464157	1	#N/A	#N/A
Arhgef5	0.0508548	0.0510132	0.103	0.051	0.464157	1	ENSMUSG00000033542	ENSG00000050327
Ddo	0.0509034	0.123031	0.388	0.299	0.464157	1	ENSMUSG00000063428	ENSG00000203797
Rnf121	0.05091	-0.119835	0.435	0.513	0.464157	1	ENSMUSG00000070426	ENSG00000137522
Ptch2	0.050911	0.0782194	0.159	0.091	0.464157	1	ENSMUSG00000028681	ENSG00000117425
Gm20743	0.0509299	0.0497804	0.131	0.071	0.464157	1	#N/A	#N/A
Tspan31	0.0509357	0.0940927	0.944	0.909	0.464157	1	ENSMUSG00000006736	ENSG00000135452
Nek4	0.0509482	0.107725	0.425	0.325	0.464157	1	ENSMUSG00000021918	ENSG00000114904
Jrkl	0.0511151	0.0920809	0.248	0.173	0.465292	1	ENSMUSG00000079083	ENSG00000183340
Zdhhc4	0.0512445	0.120545	0.72	0.589	0.466083	1	ENSMUSG00000001844	ENSG00000136247
Ripor1	0.0515142	-0.108375	0.327	0.401	0.467937	1	ENSMUSG00000038604	ENSG00000039523
Gm45338	0.0515336	-0.0529882	0.093	0.157	0.467937	1	#N/A	#N/A
Tmem184c	0.051592	0.109158	0.771	0.701	0.46808	1	ENSMUSG00000031617	ENSG00000164168
Rab1a	0.0516713	-0.109717	0.977	0.954	0.468413	1	ENSMUSG00000020149	ENSG00000138069
Galnt11	0.0517496	0.0930529	0.603	0.492	0.468735	1	ENSMUSG00000038072	ENSG00000178234
Chd4	0.0518538	0.123446	0.939	0.888	0.469292	1	ENSMUSG00000063870	ENSG00000111642
1110018N20Rik	0.0519246	0.0582596	0.103	0.051	0.469472	1	#N/A	#N/A
Ppm1k	0.0519592	0.124106	0.696	0.619	0.469472	1	ENSMUSG00000037826	ENSG00000163644
Kif1b	0.0520759	0.129203	0.991	0.97	0.469998	1	ENSMUSG00000063077	ENSG00000054523
Mterf4	0.0521031	0.0795922	0.304	0.218	0.469998	1	ENSMUSG00000026273	ENSG00000122085
Snrpb2	0.0521514	0.111154	0.799	0.65	0.470045	1	ENSMUSG00000008333	ENSG00000125870
Micu3	0.0521939	0.0840519	0.318	0.228	0.470045	1	ENSMUSG00000039478	ENSG00000155970
Zfp385b	0.0523625	-0.0759285	0.14	0.208	0.470655	1	ENSMUSG00000027016	ENSG00000144331
Prcp	0.052376	0.127886	0.29	0.213	0.470655	1	ENSMUSG00000061119	ENSG00000137509
Dnaja4	0.0523953	0.153544	0.43	0.35	0.470655	1	ENSMUSG00000032285	ENSG00000140403
Wdr33	0.0524332	-0.106982	0.589	0.65	0.470655	1	ENSMUSG00000024400	ENSG00000136709
Mpc1	0.0524974	0.0618249	0.159	0.096	0.470834	1	ENSMUSG00000023861	ENSG00000060762
4932438A13Rik	0.0525389	0.0769753	0.598	0.482	0.470834	1	ENSMUSG00000037270	ENSG00000138688
Kif6	0.0526944	0.0650911	0.107	0.056	0.471338	1	ENSMUSG00000023999	ENSG00000164627
Immp1l	0.0527009	0.0919656	0.743	0.64	0.471338	1	ENSMUSG00000042670	ENSG00000148950
Gm10125	0.0527961	-0.0894535	0.131	0.198	0.471338	1	#N/A	#N/A
Nudt16l1	0.052832	-0.137737	0.762	0.787	0.471338	1	ENSMUSG00000022516	ENSG00000168101
1700048O20Rik	0.0528525	0.0746765	0.154	0.091	0.471338	1	#N/A	#N/A
Vps13b	0.0528527	0.0803269	0.397	0.299	0.471338	1	ENSMUSG00000037646	ENSG00000132549
Mctp1	0.0529073	0.193797	0.107	0.056	0.471441	1	ENSMUSG00000021596	ENSG00000175471
Tasp1	0.0531253	0.065573	0.229	0.152	0.472008	1	ENSMUSG00000039033	ENSG00000089123
Als2	0.0531438	0.0771808	0.201	0.127	0.472008	1	ENSMUSG00000026024	ENSG00000003393
Myl9	0.053188	-0.144779	0.818	0.858	0.472008	1	ENSMUSG00000067818	ENSG00000101335
Bbs5	0.053191	0.0713364	0.308	0.223	0.472008	1	ENSMUSG00000063145	ENSG00000163093
Itga6	0.0532198	-0.107176	0.481	0.569	0.472008	1	ENSMUSG00000027111	ENSG00000091409
Ints4	0.0532288	0.132116	0.659	0.558	0.472008	1	ENSMUSG00000025133	ENSG00000149262
Zfp593	0.0533466	-0.0584113	0.112	0.183	0.472076	1	ENSMUSG00000028840	ENSG00000142684
Agt	0.0533879	0.697676	0.154	0.091	0.472076	1	ENSMUSG00000031980	ENSG00000135744
P2rx4	0.0534076	0.0813255	0.21	0.137	0.472076	1	ENSMUSG00000029470	ENSG00000135124
Lrp4	0.0534084	-0.152543	0.766	0.772	0.472076	1	ENSMUSG00000027253	ENSG00000134569
Rn18s	0.0535412	-0.338088	0.907	0.934	0.472868	1	#N/A	#N/A
Rnf4	0.0536412	0.116966	0.682	0.604	0.473371	1	ENSMUSG00000029110	ENSG00000063978
Mrpl17	0.0537314	0.135957	0.85	0.761	0.473786	1	ENSMUSG00000030879	ENSG00000158042
Gm14057	0.0540911	-0.0479696	0.051	0.102	0.47638	1	#N/A	#N/A
Igtp	0.0541124	0.0834621	0.136	0.076	0.47638	1	ENSMUSG00000078853	#N/A
Arid5b	0.0541832	-0.111903	0.173	0.249	0.476621	1	ENSMUSG00000019947	ENSG00000150347
Ppil6	0.0542641	0.0629582	0.346	0.254	0.47663	1	ENSMUSG00000078451	ENSG00000185250
Nqo1	0.054271	0.129428	0.332	0.254	0.47663	1	ENSMUSG00000003849	ENSG00000181019
Dclk1	0.0543209	-0.153131	0.967	0.954	0.476686	1	ENSMUSG00000027797	ENSG00000133083
Ablim3	0.0544688	-0.0723409	0.061	0.112	0.477603	1	ENSMUSG00000032735	ENSG00000173210
Fam135a	0.0545593	0.0428411	0.636	0.497	0.477678	1	ENSMUSG00000026153	ENSG00000082269
Pou3f2	0.0545644	-0.157247	0.864	0.934	0.477678	1	ENSMUSG00000095139	ENSG00000184486
Kcnq1ot1	0.0546284	0.116137	0.397	0.305	0.477727	1	#N/A	#N/A
Ppp1cc	0.054674	0.0559038	0.308	0.218	0.477727	1	ENSMUSG00000004455	ENSG00000186298
Tmem11	0.0547006	0.104922	0.514	0.401	0.477727	1	ENSMUSG00000043284	ENSG00000178307
Hey1	0.0547759	-0.213005	0.71	0.711	0.478004	1	ENSMUSG00000040289	ENSG00000164683
Cib1	0.0548784	-0.149389	0.78	0.807	0.478198	1	ENSMUSG00000030538	ENSG00000185043
Magef1	0.0548852	-0.0709236	0.131	0.198	0.478198	1	#N/A	#N/A
Aph1b	0.0549308	-0.0967462	0.294	0.386	0.478216	1	ENSMUSG00000032375	ENSG00000138613
Sfrp4	0.0550583	0.071371	0.121	0.066	0.478946	1	ENSMUSG00000021319	ENSG00000106483
Scyl3	0.0552107	0.0562546	0.285	0.193	0.479758	1	ENSMUSG00000026584	ENSG00000000457
Drc1	0.0552574	0.0770349	0.486	0.376	0.479758	1	ENSMUSG00000073102	ENSG00000157856
Pced1b	0.0552833	-0.0709932	0.079	0.137	0.479758	1	ENSMUSG00000044250	ENSG00000179715
Dipk2a	0.0553265	0.0115078	0.393	0.289	0.479758	1	ENSMUSG00000045414	ENSG00000181744
Mthfd1	0.0555739	0.0706616	0.808	0.706	0.480777	1	ENSMUSG00000021048	ENSG00000100714
Plxnb2	0.0555838	0.10599	0.977	0.949	0.480777	1	ENSMUSG00000036606	ENSG00000196576
Map3k19	0.0556227	0.0910459	0.224	0.152	0.480777	1	ENSMUSG00000051590	ENSG00000176601
Il17d	0.0556836	-0.130755	0.248	0.325	0.480777	1	ENSMUSG00000050222	ENSG00000172458
Ccdc85a	0.0556889	-0.081161	0.192	0.269	0.480777	1	ENSMUSG00000032878	ENSG00000055813
Tpr	0.0557067	-0.166561	0.71	0.716	0.480777	1	ENSMUSG00000006005	ENSG00000047410
Bag1	0.0558057	0.106292	0.776	0.695	0.481253	1	ENSMUSG00000028416	ENSG00000107262
Odf2l	0.0559083	0.0958876	0.528	0.426	0.481591	1	ENSMUSG00000028256	ENSG00000122417
Mcm3ap	0.0559415	0.0831979	0.453	0.355	0.481591	1	ENSMUSG00000001150	ENSG00000160294
Glb1l	0.0559765	0.0866437	0.248	0.178	0.481591	1	ENSMUSG00000026200	ENSG00000163521
Dis3	0.0560641	0.105774	0.294	0.213	0.481967	1	ENSMUSG00000033166	ENSG00000083520
5330409N07Rik	0.0561452	-0.0952378	0.089	0.147	0.482287	1	#N/A	#N/A
Anln	0.0564121	0.0509142	0.107	0.056	0.4842	1	ENSMUSG00000036777	ENSG00000011426
Npc1	0.0565038	0.0965261	0.696	0.64	0.484278	1	ENSMUSG00000024413	ENSG00000141458
Zfp729a	0.0565484	0.0620238	0.224	0.147	0.484278	1	ENSMUSG00000021510	#N/A
Efcab2	0.0565535	0.138154	0.472	0.381	0.484278	1	ENSMUSG00000026495	ENSG00000203666
Nup88	0.0566253	0.107751	0.505	0.401	0.484392	1	ENSMUSG00000040667	ENSG00000108559
Erich2	0.0566551	0.0845232	0.243	0.168	0.484392	1	ENSMUSG00000075302	ENSG00000204334
Derl3	0.0568939	-0.0663579	0.056	0.107	0.485214	1	ENSMUSG00000009092	ENSG00000099958
Syap1	0.05691	-0.114434	0.607	0.655	0.485214	1	ENSMUSG00000031357	ENSG00000169895
Ppm1e	0.0569521	0.0892339	0.556	0.431	0.485214	1	ENSMUSG00000046442	ENSG00000175175
Slc35b4	0.0569791	0.0969126	0.626	0.528	0.485214	1	ENSMUSG00000018999	ENSG00000205060
Slc25a18	0.0569984	0.267447	0.771	0.701	0.485214	1	ENSMUSG00000004902	ENSG00000182902
Nhej1	0.0570904	0.0807528	0.107	0.056	0.485214	1	ENSMUSG00000026162	ENSG00000187736
Nup93	0.057125	-0.12965	0.477	0.528	0.485214	1	ENSMUSG00000032939	ENSG00000102900
Twf2	0.0571266	0.0787955	0.584	0.467	0.485214	1	ENSMUSG00000023277	ENSG00000247596
Pcsk4	0.0571813	0.0687835	0.159	0.096	0.485214	1	ENSMUSG00000020131	ENSG00000115257
Rassf8	0.0571932	0.0867085	0.224	0.152	0.485214	1	ENSMUSG00000030259	ENSG00000123094
Wapl	0.0573066	0.0986894	0.706	0.569	0.485801	1	ENSMUSG00000041408	ENSG00000062650
Brat1	0.0573966	0.0551565	0.346	0.244	0.485904	1	ENSMUSG00000000148	ENSG00000106009
Ppm1f	0.0574073	0.0726891	0.421	0.315	0.485904	1	ENSMUSG00000026181	ENSG00000100034
Mcm6	0.05757	-0.11078	0.35	0.421	0.486408	1	ENSMUSG00000026355	ENSG00000076003
Ireb2	0.057639	0.124303	0.813	0.766	0.486408	1	ENSMUSG00000032293	ENSG00000136381
Gm15441	0.0577332	0.0459072	0.112	0.061	0.486408	1	#N/A	#N/A
Rpain	0.0577561	0.0816241	0.481	0.381	0.486408	1	ENSMUSG00000018449	ENSG00000129197
Gm33989	0.0578837	0.0995021	0.505	0.421	0.486408	1	#N/A	#N/A
Dok5	0.0578869	-0.129613	0.659	0.721	0.486408	1	ENSMUSG00000027560	ENSG00000101134
Man2b2	0.0579472	0.0387504	0.318	0.228	0.486408	1	ENSMUSG00000029119	ENSG00000013288
Cuta	0.0579676	-0.103202	0.939	0.909	0.486408	1	ENSMUSG00000024194	ENSG00000112514
Pmm1	0.0579859	-0.141914	0.925	0.944	0.486408	1	ENSMUSG00000022474	ENSG00000100417
Myg1	0.0579985	-0.125195	0.565	0.614	0.486408	1	ENSMUSG00000001285	ENSG00000139637
Cast	0.0580183	0.0716807	0.178	0.112	0.486408	1	ENSMUSG00000021585	ENSG00000153113
Gm26814	0.0580668	-0.0811211	0.107	0.173	0.486408	1	#N/A	#N/A
Slc25a11	0.0580787	0.0974776	0.799	0.706	0.486408	1	ENSMUSG00000014606	ENSG00000108528
Banf1	0.0580891	-0.134354	0.86	0.868	0.486408	1	ENSMUSG00000024844	ENSG00000175334
Sox2	0.0581315	-0.101281	1	0.995	0.486408	1	ENSMUSG00000074637	ENSG00000181449
Mpst	0.0581976	-0.0718988	0.117	0.178	0.48659	1	ENSMUSG00000071711	ENSG00000128309
Frat2	0.0582897	0.0689093	0.145	0.086	0.48699	1	ENSMUSG00000047604	ENSG00000181274
Otub2	0.0583894	0.0443303	0.178	0.107	0.487451	1	ENSMUSG00000021203	ENSG00000089723
Ctsf	0.0585486	0.128699	0.762	0.67	0.487682	1	ENSMUSG00000083282	ENSG00000174080
Usp7	0.0585771	-0.12716	0.612	0.69	0.487682	1	ENSMUSG00000022710	ENSG00000187555
Sox1	0.0586186	0.129721	0.925	0.848	0.487682	1	ENSMUSG00000096014	ENSG00000182968
Smarca5	0.058654	0.123855	0.738	0.68	0.487682	1	ENSMUSG00000031715	ENSG00000153147
Rbx1	0.0587043	-0.086443	0.935	0.934	0.487682	1	ENSMUSG00000022400	ENSG00000100387
Xrn2	0.0587169	0.113142	0.757	0.675	0.487682	1	ENSMUSG00000027433	ENSG00000088930
Pold3	0.058728	0.0980589	0.523	0.431	0.487682	1	ENSMUSG00000030726	#N/A
Pde1b	0.0589114	-0.16683	0.766	0.797	0.488835	1	ENSMUSG00000022489	ENSG00000123360
Wdr35	0.0590002	0.117748	0.5	0.416	0.489156	1	ENSMUSG00000066643	ENSG00000118965
Xrcc2	0.0590392	0.0749244	0.257	0.178	0.489156	1	ENSMUSG00000028933	ENSG00000196584
Atxn7l3	0.0591355	-0.0780127	0.374	0.452	0.489473	1	ENSMUSG00000059995	ENSG00000087152
2210408I21Rik	0.0591666	0.0707577	0.215	0.147	0.489473	1	ENSMUSG00000071252	ENSG00000185261
Kcnip3	0.0592258	-0.186367	0.832	0.838	0.489594	1	ENSMUSG00000079056	ENSG00000115041
Pdik1l	0.0592897	0.0690315	0.224	0.152	0.489754	1	ENSMUSG00000050890	ENSG00000175087
Mlec	0.0593637	0.0830005	0.827	0.751	0.489996	1	ENSMUSG00000048578	ENSG00000110917
Aph1c	0.0594147	0.0721561	0.164	0.102	0.490048	1	ENSMUSG00000053040	#N/A
Cdc14a	0.0595785	0.113174	0.439	0.355	0.490215	1	ENSMUSG00000033502	ENSG00000079335
Tsc2	0.0596366	0.121901	0.729	0.645	0.490215	1	ENSMUSG00000002496	ENSG00000103197
Dync2h1	0.0596433	0.111909	0.57	0.462	0.490215	1	ENSMUSG00000047193	ENSG00000187240
Tbcd	0.0597028	0.0691959	0.463	0.345	0.490215	1	ENSMUSG00000039230	ENSG00000141556
Rpl3-ps1	0.0597098	0.0805194	0.327	0.244	0.490215	1	#N/A	#N/A
Tmem170	0.0597262	0.0794586	0.257	0.183	0.490215	1	ENSMUSG00000031953	#N/A
Cox4i1	0.0597474	0.0838238	1	0.99	0.490215	1	ENSMUSG00000031818	ENSG00000131143
Serpini1	0.059817	-0.0855227	0.075	0.127	0.490419	1	ENSMUSG00000027834	ENSG00000163536
Zpr1	0.0598674	0.0691921	0.355	0.264	0.490466	1	ENSMUSG00000032078	ENSG00000109917
Irf2	0.0600146	0.0967515	0.523	0.447	0.490946	1	ENSMUSG00000031627	ENSG00000168310
Gpr107	0.0601272	0.0959384	0.701	0.599	0.490946	1	ENSMUSG00000000194	ENSG00000148358
Apbb1	0.0601287	-0.108761	0.822	0.848	0.490946	1	ENSMUSG00000037032	ENSG00000166313
Tspan15	0.0601387	0.157555	0.734	0.675	0.490946	1	ENSMUSG00000037031	ENSG00000099282
Eif2ak2	0.0601496	-0.127828	0.271	0.325	0.490946	1	ENSMUSG00000024079	ENSG00000055332
Wdtc1	0.0604841	0.0919077	0.467	0.386	0.492243	1	ENSMUSG00000037622	ENSG00000142784
Kmt5b	0.0605759	0.12861	0.757	0.67	0.492243	1	ENSMUSG00000045098	ENSG00000110066
Ccdc146	0.0605804	0.0788252	0.126	0.071	0.492243	1	ENSMUSG00000064280	ENSG00000135205
Ndufs8	0.0605884	-0.132757	0.893	0.883	0.492243	1	ENSMUSG00000059734	ENSG00000110717
Pias1	0.0606168	0.122407	0.799	0.695	0.492243	1	ENSMUSG00000032405	ENSG00000033800
Gapvd1	0.060685	-0.143014	0.701	0.766	0.492243	1	ENSMUSG00000026867	ENSG00000165219
Sema4d	0.0606887	0.108618	0.533	0.411	0.492243	1	ENSMUSG00000021451	ENSG00000187764
Chia1	0.0607025	0.160505	0.276	0.203	0.492243	1	ENSMUSG00000062778	#N/A
Ndufs5	0.0608475	0.103454	0.402	0.31	0.492243	1	ENSMUSG00000028648	ENSG00000168653
Commd1	0.0608729	0.100207	0.71	0.614	0.492243	1	ENSMUSG00000051355	ENSG00000173163
Txlna	0.0609096	0.104169	0.603	0.492	0.492243	1	ENSMUSG00000053841	ENSG00000084652
Abhd6	0.0609373	-0.139136	0.439	0.497	0.492243	1	ENSMUSG00000025277	ENSG00000163686
Fyco1	0.0609493	0.0774223	0.336	0.239	0.492243	1	ENSMUSG00000025241	ENSG00000163820
Mccc2	0.0609501	0.0985909	0.664	0.589	0.492243	1	ENSMUSG00000021646	ENSG00000131844
Rpl31	0.0609811	0.0938543	0.346	0.259	0.492243	1	ENSMUSG00000073702	ENSG00000071082
Qk	0.0610554	0.0892552	1	1	0.492481	1	ENSMUSG00000062078	ENSG00000112531
Cpq	0.0611152	0.0828198	0.528	0.421	0.492601	1	ENSMUSG00000039007	ENSG00000104324
Fam122a	0.0612178	-0.144412	0.285	0.345	0.493066	1	ENSMUSG00000074922	ENSG00000187866
Scarb2	0.0613202	0.109624	0.949	0.939	0.493482	1	ENSMUSG00000029426	ENSG00000138760
Dedd	0.0613594	0.0936237	0.505	0.416	0.493482	1	ENSMUSG00000013973	ENSG00000158796
Gm13340	0.0614627	0.0520909	0.224	0.147	0.493952	1	#N/A	#N/A
Hnrnpf	0.0616805	0.103662	0.911	0.863	0.494366	1	ENSMUSG00000042079	ENSG00000169813
Fdxr	0.0616861	-0.119486	0.388	0.457	0.494366	1	ENSMUSG00000018861	#N/A
Mical1	0.0616919	-0.0769225	0.481	0.548	0.494366	1	ENSMUSG00000019823	ENSG00000135596
Dennd11	0.0616945	0.0897387	0.486	0.391	0.494366	1	ENSMUSG00000037172	ENSG00000257093
Cep250	0.0618741	0.0849366	0.322	0.234	0.494368	1	ENSMUSG00000038241	ENSG00000126001
Rffl	0.0619127	-0.0665442	0.07	0.122	0.494368	1	ENSMUSG00000020696	ENSG00000092871
Pcdh1	0.0619277	-0.0800895	0.15	0.213	0.494368	1	ENSMUSG00000051375	ENSG00000156453
Rhobtb3	0.0619907	0.0846157	0.692	0.594	0.494368	1	ENSMUSG00000021589	ENSG00000164292
Gabbr2	0.0620486	0.219177	0.131	0.076	0.494368	1	ENSMUSG00000039809	ENSG00000136928
Rap2a	0.0621019	-0.123045	0.598	0.69	0.494368	1	ENSMUSG00000051615	ENSG00000125249
1700008J07Rik	0.0621994	0.0420165	0.252	0.173	0.494368	1	#N/A	#N/A
Brd9	0.0622097	-0.124231	0.687	0.711	0.494368	1	ENSMUSG00000057649	ENSG00000028310
Daxx	0.0622264	-0.0975843	0.332	0.411	0.494368	1	ENSMUSG00000002307	ENSG00000204209
Slc36a4	0.0622584	0.0788011	0.308	0.228	0.494368	1	ENSMUSG00000043885	ENSG00000180773
Ccdc65	0.0622616	0.0688493	0.206	0.137	0.494368	1	ENSMUSG00000003354	ENSG00000139537
Lca5l	0.062267	0.0500309	0.201	0.127	0.494368	1	ENSMUSG00000045275	ENSG00000157578
Lpp	0.0623357	0.107038	0.729	0.64	0.494368	1	ENSMUSG00000033306	ENSG00000145012
Rmst	0.0623422	0.188157	0.29	0.208	0.494368	1	#N/A	#N/A
Cd151	0.0623702	0.0912747	0.64	0.579	0.494368	1	ENSMUSG00000025510	ENSG00000177697
Sox4	0.0624567	-0.136537	0.86	0.883	0.494697	1	ENSMUSG00000076431	ENSG00000124766
Vcpip1	0.0625522	0.0843313	0.561	0.492	0.494774	1	ENSMUSG00000045210	ENSG00000175073
Thada	0.0625818	0.0823548	0.238	0.162	0.494774	1	ENSMUSG00000024251	ENSG00000115970
Smpd1	0.0626017	0.109635	0.762	0.66	0.494774	1	ENSMUSG00000037049	ENSG00000166311
Mov10	0.0626679	0.0770383	0.21	0.142	0.494941	1	ENSMUSG00000002227	ENSG00000155363
Abhd18	0.0627489	0.0863313	0.299	0.218	0.495225	1	ENSMUSG00000037818	ENSG00000164074
Yap1	0.0628253	0.109907	0.799	0.726	0.495471	1	ENSMUSG00000053110	ENSG00000137693
Lrig1	0.0630809	0.124617	0.617	0.523	0.49713	1	ENSMUSG00000030029	ENSG00000144749
Cep126	0.0631509	0.095527	0.215	0.142	0.497325	1	ENSMUSG00000040729	ENSG00000110318
Elp3	0.063372	0.0874403	0.64	0.584	0.498365	1	ENSMUSG00000022031	ENSG00000134014
Pms1	0.0633738	0.0649948	0.131	0.076	0.498365	1	ENSMUSG00000026098	ENSG00000064933
Mlf1	0.0634773	0.134907	0.491	0.376	0.498822	1	ENSMUSG00000048416	ENSG00000178053
Idh1	0.0636218	-0.077496	0.981	0.97	0.499376	1	ENSMUSG00000025950	ENSG00000138413
Mtss1	0.0636388	0.0719863	0.528	0.421	0.499376	1	ENSMUSG00000022353	ENSG00000170873
Polr3b	0.0639127	0.0564264	0.407	0.305	0.501041	1	ENSMUSG00000034453	ENSG00000013503
Gm5805	0.0639423	0.0505949	0.196	0.127	0.501041	1	#N/A	#N/A
Yy1	0.0640823	-0.150197	0.715	0.777	0.501562	1	ENSMUSG00000021264	ENSG00000100811
Actb	0.0641001	-0.101298	1	1	0.501562	1	ENSMUSG00000029580	ENSG00000075624
Ifitm3	0.0643784	-0.428343	0.57	0.604	0.502159	1	ENSMUSG00000025492	#N/A
Six3os1	0.0644053	0.262191	0.257	0.188	0.502159	1	#N/A	#N/A
Pdk2	0.0644205	0.121164	0.841	0.832	0.502159	1	ENSMUSG00000038967	ENSG00000005882
Pde5a	0.0645182	-0.102766	0.252	0.325	0.502159	1	ENSMUSG00000053965	ENSG00000138735
Clpp	0.0645366	0.0808694	0.71	0.599	0.502159	1	ENSMUSG00000002660	ENSG00000125656
Fam8a1	0.0645549	-0.116918	0.696	0.787	0.502159	1	ENSMUSG00000069237	ENSG00000137414
Scrg1	0.064563	-0.160573	0.673	0.766	0.502159	1	ENSMUSG00000031610	ENSG00000164106
Arhgef3	0.0645733	0.0631998	0.215	0.142	0.502159	1	ENSMUSG00000021895	ENSG00000163947
Ccdc174	0.0646107	-0.106515	0.313	0.381	0.502159	1	ENSMUSG00000034083	ENSG00000154781
Slc6a17	0.0646466	-0.0779355	0.121	0.188	0.502159	1	ENSMUSG00000027894	ENSG00000197106
Hes1	0.0646958	0.110522	0.575	0.472	0.502159	1	ENSMUSG00000022528	ENSG00000114315
Gpr153	0.0647581	-0.138879	0.22	0.284	0.502159	1	ENSMUSG00000042804	ENSG00000158292
Cnot8	0.0647711	-0.109465	0.589	0.66	0.502159	1	ENSMUSG00000020515	ENSG00000155508
Socs6	0.0648659	0.106281	0.603	0.508	0.502539	1	ENSMUSG00000056153	ENSG00000170677
Ccnd1	0.0650518	0.160848	0.393	0.305	0.503126	1	ENSMUSG00000070348	ENSG00000110092
Rps2	0.0650617	0.0992965	0.991	0.99	0.503126	1	ENSMUSG00000044533	ENSG00000140988
Tmem116	0.0650792	0.0674105	0.136	0.081	0.503126	1	ENSMUSG00000029452	ENSG00000198270
Plekha5	0.065226	-0.14233	0.369	0.437	0.503549	1	ENSMUSG00000030231	ENSG00000052126
Pla2g3	0.0652599	0.0478008	0.112	0.061	0.503549	1	ENSMUSG00000034579	ENSG00000100078
Paxx	0.0652715	0.0980279	0.458	0.36	0.503549	1	ENSMUSG00000047617	ENSG00000148362
Nsmaf	0.0654221	0.0918256	0.645	0.533	0.504145	1	ENSMUSG00000028245	ENSG00000035681
Decr2	0.0654737	0.0737563	0.542	0.442	0.504145	1	ENSMUSG00000036775	ENSG00000242612
1110008P14Rik	0.0654864	-0.0994992	0.407	0.487	0.504145	1	ENSMUSG00000039195	#N/A
Rpl36a	0.0656698	-0.0497052	0.061	0.112	0.50478	1	ENSMUSG00000079435	ENSG00000241343
Nme5	0.0656827	0.118254	0.589	0.508	0.50478	1	ENSMUSG00000035984	ENSG00000112981
Mpzl1	0.0657652	0.109739	0.86	0.782	0.50478	1	ENSMUSG00000026566	ENSG00000197965
Cyfip2	0.0657691	-0.0998469	0.388	0.477	0.50478	1	ENSMUSG00000020340	ENSG00000055163
Fuca1	0.0658179	0.0947281	0.827	0.711	0.50478	1	ENSMUSG00000028673	ENSG00000179163
Rbfox2	0.0658829	-0.105473	0.313	0.376	0.50478	1	ENSMUSG00000033565	ENSG00000100320
Fgd6	0.0659005	-0.0865511	0.617	0.685	0.50478	1	ENSMUSG00000020021	ENSG00000180263
1810013L24Rik	0.0659368	-0.103558	0.65	0.706	0.50478	1	ENSMUSG00000022507	ENSG00000182831
Nbea	0.0661252	-0.11402	0.327	0.401	0.50518	1	ENSMUSG00000027799	ENSG00000172915
Mir124-2hg	0.0661532	-0.102724	0.075	0.127	0.50518	1	#N/A	#N/A
Heatr5a	0.0662408	-0.0799502	0.313	0.406	0.50518	1	ENSMUSG00000035181	ENSG00000129493
Trim3	0.0662543	-0.131667	0.28	0.345	0.50518	1	ENSMUSG00000036989	ENSG00000110171
B2m	0.0662554	-0.157383	0.621	0.66	0.50518	1	ENSMUSG00000060802	ENSG00000166710
Cramp1l	0.0662651	0.103781	0.463	0.371	0.50518	1	ENSMUSG00000038002	#N/A
Alms1	0.066371	0.0887018	0.234	0.162	0.505439	1	ENSMUSG00000063810	ENSG00000116127
Fxyd6	0.0664906	-0.0979581	0.804	0.898	0.505439	1	ENSMUSG00000066705	ENSG00000137726
Taf8	0.0665071	0.0632988	0.262	0.188	0.505439	1	ENSMUSG00000023980	ENSG00000137413
Rnmt	0.0665299	0.0486042	0.495	0.386	0.505439	1	ENSMUSG00000009535	ENSG00000101654
Edc3	0.0666117	-0.0839255	0.238	0.315	0.505439	1	ENSMUSG00000038957	ENSG00000179151
Polb	0.0666338	-0.10104	0.565	0.65	0.505439	1	ENSMUSG00000031536	ENSG00000070501
Chchd2	0.0666496	0.0490267	0.991	0.985	0.505439	1	ENSMUSG00000070493	ENSG00000106153
Tmem175	0.0666675	0.0716471	0.621	0.528	0.505439	1	ENSMUSG00000013495	ENSG00000127419
Sobp	0.0667669	0.088761	0.262	0.193	0.505748	1	ENSMUSG00000038248	ENSG00000112320
Clptm1l	0.066903	0.0992591	0.864	0.792	0.505748	1	ENSMUSG00000021610	ENSG00000049656
Brwd3	0.0669173	0.0462854	0.304	0.218	0.505748	1	ENSMUSG00000063663	ENSG00000165288
Rubcn	0.0669353	0.0901337	0.509	0.401	0.505748	1	ENSMUSG00000035629	ENSG00000145016
Dpf3	0.0669386	-0.0481799	0.061	0.112	0.505748	1	ENSMUSG00000021221	ENSG00000205683
Sec24b	0.0670367	0.0940133	0.598	0.497	0.506119	1	ENSMUSG00000001052	ENSG00000138802
Akt1s1	0.0671205	0.0732268	0.369	0.289	0.506119	1	ENSMUSG00000011096	ENSG00000204673
Heph	0.067126	0.0534484	0.215	0.142	0.506119	1	ENSMUSG00000031209	ENSG00000089472
Fry	0.0672589	0.112464	0.178	0.117	0.506476	1	ENSMUSG00000056602	ENSG00000073910
Ptges2	0.0672657	0.0643448	0.313	0.223	0.506476	1	ENSMUSG00000026820	ENSG00000148334
Lmln	0.0674207	0.0828577	0.262	0.183	0.507296	1	ENSMUSG00000022802	ENSG00000185621
Spag6l	0.0675831	0.081177	0.238	0.162	0.508169	1	ENSMUSG00000022783	#N/A
Habp4	0.0676315	0.101274	0.36	0.284	0.508186	1	ENSMUSG00000021476	ENSG00000130956
Ddr1	0.0677995	0.0985531	0.935	0.944	0.508952	1	ENSMUSG00000003534	ENSG00000204580
Ccdc88a	0.0678701	-0.137513	0.818	0.817	0.508952	1	ENSMUSG00000032740	ENSG00000115355
Soat1	0.067923	-0.0880316	0.813	0.863	0.508952	1	ENSMUSG00000026600	ENSG00000057252
2900037B21Rik	0.0680704	-0.108961	0.21	0.279	0.508952	1	#N/A	#N/A
Snx21	0.0680876	0.0695987	0.421	0.34	0.508952	1	ENSMUSG00000050373	ENSG00000124104
Tgfb1i1	0.0681332	-0.107774	0.266	0.345	0.508952	1	ENSMUSG00000030782	ENSG00000140682
Srp19	0.0681649	-0.105093	0.729	0.777	0.508952	1	ENSMUSG00000014504	ENSG00000153037
Hadh	0.0681846	0.095716	0.93	0.898	0.508952	1	ENSMUSG00000027984	ENSG00000138796
Bmpr1a	0.0682777	0.126585	0.916	0.893	0.508952	1	ENSMUSG00000021796	ENSG00000107779
Gm49266	0.0683365	-0.0653695	0.07	0.122	0.508952	1	#N/A	#N/A
Kcnk1	0.068388	-0.212707	0.341	0.401	0.508952	1	ENSMUSG00000033998	ENSG00000135750
Cbr3	0.0683942	-0.149773	0.374	0.437	0.508952	1	ENSMUSG00000022947	ENSG00000159231
Ggt7	0.0684107	0.0627921	0.22	0.147	0.508952	1	ENSMUSG00000027603	ENSG00000131067
Efhb	0.0684639	0.0595888	0.266	0.188	0.508952	1	ENSMUSG00000023931	ENSG00000163576
Col26a1	0.0684661	0.0930376	0.201	0.132	0.508952	1	ENSMUSG00000004415	ENSG00000160963
Ddx56	0.0684825	0.100362	0.463	0.365	0.508952	1	ENSMUSG00000004393	ENSG00000136271
Hsbp1	0.0685217	-0.0777917	0.995	0.99	0.508952	1	ENSMUSG00000031839	ENSG00000230989
Ola1	0.0686017	-0.119181	0.593	0.635	0.509201	1	ENSMUSG00000027108	ENSG00000138430
Trim2	0.0688167	-0.0537965	0.93	0.964	0.510452	1	ENSMUSG00000027993	ENSG00000109654
Uqcrc2	0.0689888	-0.101815	0.921	0.949	0.511147	1	ENSMUSG00000030884	ENSG00000140740
Kcnc4	0.0690331	-0.0656981	0.075	0.127	0.511147	1	ENSMUSG00000027895	ENSG00000116396
Fkbp1a	0.0691393	-0.108533	0.963	0.939	0.511147	1	ENSMUSG00000032966	ENSG00000088832
Banp	0.0691465	-0.170062	0.36	0.437	0.511147	1	ENSMUSG00000025316	ENSG00000172530
Prrg3	0.0691477	0.088243	0.238	0.168	0.511147	1	ENSMUSG00000033361	ENSG00000130032
Smco4	0.0692008	-0.077372	0.126	0.188	0.511147	1	ENSMUSG00000058173	ENSG00000166002
Atrn	0.0693381	0.153533	0.743	0.695	0.511147	1	ENSMUSG00000027312	ENSG00000088812
Taf9b	0.0693891	0.0540999	0.551	0.442	0.511147	1	ENSMUSG00000047242	ENSG00000187325
Kcnh7	0.0694099	-0.131975	0.402	0.467	0.511147	1	ENSMUSG00000059742	ENSG00000184611
Caps2	0.0694158	0.0588594	0.178	0.112	0.511147	1	ENSMUSG00000035694	ENSG00000180881
Gm10557	0.0694224	0.0353067	0.154	0.091	0.511147	1	#N/A	#N/A
Hivep3	0.0695	-0.114486	0.21	0.279	0.511374	1	ENSMUSG00000028634	ENSG00000127124
Tlr3	0.0696526	-0.105169	0.243	0.32	0.512019	1	ENSMUSG00000031639	ENSG00000164342
Apmap	0.0697243	0.110584	0.435	0.355	0.512019	1	ENSMUSG00000033096	ENSG00000101474
Gpc6	0.0698033	-0.110614	0.182	0.244	0.512019	1	ENSMUSG00000058571	ENSG00000183098
Hs2st1	0.0698412	0.19216	0.846	0.807	0.512019	1	ENSMUSG00000040151	ENSG00000153936
Ahcyl2	0.0698567	0.0693931	0.57	0.457	0.512019	1	ENSMUSG00000029772	ENSG00000158467
Dnajb4	0.0699145	0.137185	0.64	0.548	0.512019	1	ENSMUSG00000028035	ENSG00000162616
Dhrs13	0.0699903	0.0859587	0.285	0.213	0.512019	1	ENSMUSG00000020834	ENSG00000167536
Acot2	0.0700334	0.129274	0.626	0.548	0.512019	1	ENSMUSG00000021226	ENSG00000119673
Ghr	0.0700493	0.0948741	0.327	0.249	0.512019	1	ENSMUSG00000055737	ENSG00000112964
Gm26777	0.070054	0.0576805	0.411	0.32	0.512019	1	#N/A	#N/A
Sparc	0.0701706	0.205919	0.963	0.959	0.51253	1	ENSMUSG00000018593	ENSG00000113140
Cpeb3	0.0703182	0.0389601	0.154	0.091	0.512969	1	ENSMUSG00000039652	ENSG00000107864
Med1	0.0703241	-0.104838	0.542	0.589	0.512969	1	ENSMUSG00000018160	ENSG00000125686
Lonrf2	0.0706741	0.119951	0.304	0.234	0.515122	1	ENSMUSG00000048814	ENSG00000170500
Xpo7	0.0707276	-0.149353	0.654	0.685	0.515122	1	ENSMUSG00000022100	ENSG00000130227
Akr1a1	0.07076	0.0912606	1	1	0.515122	1	ENSMUSG00000028692	ENSG00000117448
Dkk3	0.0708541	-0.105891	0.939	0.934	0.515211	1	ENSMUSG00000030772	ENSG00000050165
Wdr55	0.0708662	-0.1141	0.154	0.218	0.515211	1	ENSMUSG00000042660	ENSG00000120314
Epm2a	0.0709721	0.0667739	0.238	0.168	0.515482	1	ENSMUSG00000055493	ENSG00000112425
Klhl8	0.0709973	0.0891619	0.262	0.188	0.515482	1	ENSMUSG00000029312	ENSG00000145332
Pifo	0.0710891	0.131812	0.308	0.228	0.515585	1	ENSMUSG00000010136	ENSG00000173947
Psme1	0.0711055	-0.0761503	0.893	0.868	0.515585	1	ENSMUSG00000022216	ENSG00000092010
2700081O15Rik	0.0711531	0.116953	0.617	0.528	0.51559	1	ENSMUSG00000053080	#N/A
Wtip	0.0712391	-0.146814	0.206	0.269	0.515705	1	ENSMUSG00000036459	ENSG00000142279
Pnkd	0.0713096	0.130071	0.78	0.69	0.515705	1	ENSMUSG00000026179	ENSG00000127838
Dpm1	0.0713316	0.0872466	0.388	0.299	0.515705	1	ENSMUSG00000078919	ENSG00000000419
Itpa	0.0713568	-0.109491	0.654	0.711	0.515705	1	ENSMUSG00000074797	ENSG00000125877
Hectd3	0.0715342	0.0669053	0.397	0.305	0.516027	1	ENSMUSG00000046861	ENSG00000126107
Cfap97d2	0.0715771	0.0403506	0.14	0.081	0.516027	1	ENSMUSG00000090336	ENSG00000283361
Psmd3	0.0715943	0.0901172	0.846	0.807	0.516027	1	ENSMUSG00000017221	ENSG00000108344
Ift80	0.0716552	0.084404	0.687	0.614	0.516027	1	ENSMUSG00000027778	ENSG00000068885
Aar2	0.0716629	0.0695504	0.509	0.406	0.516027	1	ENSMUSG00000027628	ENSG00000131043
Fat4	0.0716835	0.0782599	0.402	0.315	0.516027	1	ENSMUSG00000046743	ENSG00000196159
Pea15a	0.0717375	-0.0933793	1	1	0.516078	1	ENSMUSG00000013698	ENSG00000162734
Utp14b	0.0717922	0.0611943	0.168	0.107	0.516133	1	ENSMUSG00000079470	#N/A
Ivns1abp	0.0719	-0.212894	0.808	0.782	0.516555	1	ENSMUSG00000023150	ENSG00000116679
Aig1	0.0720844	0.0735843	0.589	0.513	0.516555	1	ENSMUSG00000019806	ENSG00000146416
Nsg1	0.0720883	0.0779327	0.673	0.569	0.516555	1	ENSMUSG00000029126	ENSG00000168824
Intu	0.072105	-0.0955773	0.519	0.594	0.516555	1	ENSMUSG00000060798	ENSG00000164066
Ift22	0.0721152	0.0882402	0.846	0.777	0.516555	1	ENSMUSG00000007987	ENSG00000128581
Manea	0.0721644	0.123137	0.696	0.624	0.516555	1	ENSMUSG00000040520	ENSG00000172469
Dhrs7	0.0721954	0.0914844	0.664	0.548	0.516555	1	ENSMUSG00000021094	ENSG00000100612
Tex2	0.072232	0.0811801	0.481	0.376	0.516555	1	ENSMUSG00000040548	ENSG00000136478
Zfyve27	0.0722744	-0.121763	0.332	0.416	0.516555	1	ENSMUSG00000018820	ENSG00000155256
Arglu1	0.0723918	-0.133194	0.977	0.964	0.517044	1	ENSMUSG00000040459	ENSG00000134884
Vat1	0.0726084	0.0974472	0.262	0.188	0.517044	1	ENSMUSG00000034993	ENSG00000108828
Chm	0.0726162	0.121693	0.491	0.401	0.517044	1	ENSMUSG00000025531	ENSG00000188419
Tsr1	0.0726234	0.0708524	0.313	0.234	0.517044	1	ENSMUSG00000038335	ENSG00000167721
Nrxn1	0.0726407	0.1864	0.953	0.944	0.517044	1	ENSMUSG00000024109	ENSG00000179915
Apcdd1	0.0726709	-0.073888	0.388	0.477	0.517044	1	ENSMUSG00000071847	ENSG00000154856
Cnn3	0.072726	-0.156818	0.995	1	0.517044	1	ENSMUSG00000053931	ENSG00000117519
Rxylt1	0.0727396	0.115736	0.631	0.543	0.517044	1	ENSMUSG00000034620	ENSG00000118600
Rprd1a	0.072871	0.0542703	0.304	0.213	0.517044	1	ENSMUSG00000040446	ENSG00000141425
Sft2d1	0.072909	0.130219	0.542	0.472	0.517044	1	ENSMUSG00000073468	ENSG00000198818
Hdac10	0.0730232	0.0415792	0.248	0.168	0.517044	1	ENSMUSG00000062906	ENSG00000100429
Kif21a	0.0730257	-0.0903844	0.921	0.959	0.517044	1	ENSMUSG00000022629	ENSG00000139116
Gtf2a2	0.0731382	-0.097948	0.766	0.817	0.517044	1	ENSMUSG00000033543	ENSG00000140307
Cep19	0.0731396	0.0759288	0.64	0.492	0.517044	1	ENSMUSG00000035790	ENSG00000174007
Emx2	0.0731461	-0.150893	0.575	0.655	0.517044	1	ENSMUSG00000043969	ENSG00000170370
Cdc42ep4	0.0731818	0.0883289	0.925	0.873	0.517044	1	ENSMUSG00000041598	ENSG00000179604
Rsph1	0.0733086	0.0999719	0.336	0.244	0.517044	1	ENSMUSG00000024033	ENSG00000160188
Sec62	0.0733224	0.0749605	0.977	0.975	0.517044	1	ENSMUSG00000027706	ENSG00000008952
Brdt	0.0733434	0.0674415	0.294	0.213	0.517044	1	ENSMUSG00000029279	ENSG00000137948
Cntrl	0.0734666	0.0772974	0.416	0.315	0.517044	1	ENSMUSG00000057110	ENSG00000119397
Lekr1	0.0735047	0.0163624	0.15	0.091	0.517044	1	ENSMUSG00000074579	ENSG00000197980
Usp25	0.0735354	0.10648	0.547	0.457	0.517044	1	ENSMUSG00000022867	ENSG00000155313
Arsg	0.073568	0.0491633	0.364	0.274	0.517044	1	ENSMUSG00000020604	ENSG00000141337
Gpank1	0.0735779	0.0418052	0.112	0.061	0.517044	1	ENSMUSG00000092417	ENSG00000204438
Ttc16	0.0735779	0.043492	0.112	0.061	0.517044	1	ENSMUSG00000039021	ENSG00000167094
Gpr19	0.0735979	0.0757278	0.766	0.645	0.517044	1	ENSMUSG00000032641	ENSG00000183150
Actr1b	0.0736145	0.109557	0.836	0.695	0.517044	1	ENSMUSG00000037351	ENSG00000115073
Oxa1l	0.0738096	0.0815463	0.836	0.741	0.517823	1	ENSMUSG00000000959	ENSG00000155463
Zscan26	0.0738198	0.0822969	0.565	0.467	0.517823	1	ENSMUSG00000022228	ENSG00000197062
Miga1	0.0738969	0.100855	0.654	0.523	0.518033	1	ENSMUSG00000054942	ENSG00000180488
Lrch1	0.0740659	-0.0996001	0.093	0.142	0.518808	1	ENSMUSG00000068015	ENSG00000136141
Klhl26	0.0743014	0.0993342	0.495	0.396	0.518808	1	ENSMUSG00000055707	ENSG00000167487
Ggact	0.0743559	0.0534846	0.243	0.168	0.518808	1	ENSMUSG00000041625	ENSG00000134864
Vamp4	0.0743899	0.0871347	0.776	0.695	0.518808	1	ENSMUSG00000026696	ENSG00000117533
Gstk1	0.0743979	0.0745408	0.561	0.492	0.518808	1	ENSMUSG00000029864	ENSG00000197448
Golim4	0.0744003	0.140833	0.79	0.716	0.518808	1	ENSMUSG00000034109	ENSG00000173905
Zfp622	0.0744122	0.0780634	0.355	0.274	0.518808	1	ENSMUSG00000052253	ENSG00000173545
Fgfrl1	0.074433	-0.0832753	0.701	0.761	0.518808	1	ENSMUSG00000008090	ENSG00000127418
Fam184b	0.0745181	-0.0977509	0.159	0.228	0.518808	1	ENSMUSG00000015879	ENSG00000047662
Arf3	0.074558	0.128374	0.897	0.863	0.518808	1	ENSMUSG00000051853	ENSG00000134287
Hnrnpab	0.0745867	-0.111242	0.953	0.954	0.518808	1	ENSMUSG00000020358	ENSG00000197451
Dis3l2	0.0746123	0.0844303	0.299	0.223	0.518808	1	ENSMUSG00000053333	ENSG00000144535
2810029C07Rik	0.0746382	0.0970839	0.341	0.254	0.518808	1	#N/A	#N/A
Crip1	0.074669	0.0736922	0.327	0.239	0.518808	1	ENSMUSG00000006360	ENSG00000213145
Uba1	0.0747279	-0.0771476	0.972	0.949	0.518888	1	ENSMUSG00000001924	ENSG00000130985
Trappc6a	0.0749489	0.0629344	0.435	0.33	0.519552	1	ENSMUSG00000002043	ENSG00000007255
Rpl10a	0.0749528	0.0184243	0.112	0.061	0.519552	1	ENSMUSG00000037805	ENSG00000198755
Mfsd12	0.0749654	0.0318264	0.168	0.102	0.519552	1	ENSMUSG00000034854	ENSG00000161091
Akr1b3	0.0750415	0.0583519	0.196	0.127	0.519751	1	ENSMUSG00000001642	ENSG00000085662
Cdk5rap1	0.0751951	0.0980502	0.276	0.208	0.520487	1	ENSMUSG00000027487	ENSG00000101391
Qars	0.075302	0.126484	0.729	0.64	0.520803	1	ENSMUSG00000032604	ENSG00000172053
0610009B22Rik	0.0753357	0.0743336	0.687	0.584	0.520803	1	ENSMUSG00000007777	#N/A
Megf8	0.0755284	-0.0822755	0.374	0.452	0.521481	1	ENSMUSG00000045039	ENSG00000105429
Vasp	0.0755749	0.0923199	0.523	0.406	0.521481	1	ENSMUSG00000030403	ENSG00000125753
Ggps1	0.0755763	0.0825415	0.612	0.503	0.521481	1	ENSMUSG00000021302	ENSG00000152904
Qpctl	0.0756564	0.0554301	0.294	0.218	0.521511	1	ENSMUSG00000030407	ENSG00000011478
Myadm	0.0756756	0.0794336	0.467	0.365	0.521511	1	ENSMUSG00000068566	ENSG00000179820
Prrt1	0.0758731	0.0889015	0.243	0.173	0.522408	1	ENSMUSG00000015476	ENSG00000204314
Icmt	0.0759009	0.0754154	0.238	0.168	0.522408	1	ENSMUSG00000039662	ENSG00000116237
Tpk1	0.0761117	0.0711475	0.164	0.107	0.523372	1	ENSMUSG00000029735	ENSG00000196511
Abl2	0.0761433	0.0660503	0.458	0.36	0.523372	1	ENSMUSG00000026596	ENSG00000143322
Sspn	0.0762127	0.0697676	0.36	0.274	0.523372	1	ENSMUSG00000030255	ENSG00000123096
Fastkd3	0.0763179	-0.0897347	0.159	0.218	0.523372	1	ENSMUSG00000021532	ENSG00000124279
Bag5	0.0763291	-0.111947	0.322	0.406	0.523372	1	ENSMUSG00000049792	ENSG00000166170
Bmp7	0.0763487	-0.137977	0.257	0.33	0.523372	1	ENSMUSG00000008999	ENSG00000101144
Mbd5	0.0763882	0.0386852	0.28	0.198	0.523372	1	ENSMUSG00000036792	ENSG00000204406
Gm6946	0.0764224	0.0435278	0.103	0.056	0.523372	1	#N/A	#N/A
Dmwd	0.0766758	-0.167023	0.771	0.797	0.524004	1	ENSMUSG00000030410	ENSG00000185800
Slc25a32	0.0767625	0.0588458	0.206	0.137	0.524004	1	ENSMUSG00000022299	ENSG00000164933
Rnf214	0.0768169	0.0973064	0.318	0.244	0.524004	1	ENSMUSG00000042790	ENSG00000167257
Dnajc2	0.0768295	-0.113346	0.35	0.421	0.524004	1	ENSMUSG00000029014	ENSG00000105821
Ufd1	0.0768343	0.0947694	0.752	0.675	0.524004	1	ENSMUSG00000005262	ENSG00000070010
Emg1	0.0768557	-0.0821414	0.822	0.843	0.524004	1	ENSMUSG00000004268	ENSG00000126749
Fam241a	0.0768623	-0.0909191	0.093	0.152	0.524004	1	ENSMUSG00000050549	ENSG00000174749
Ogfr	0.0769417	0.0917314	0.748	0.645	0.524004	1	ENSMUSG00000049401	ENSG00000060491
Casq1	0.0769851	-0.152496	0.229	0.284	0.524004	1	ENSMUSG00000007122	ENSG00000143318
Omg	0.077039	-0.041207	0.107	0.168	0.524004	1	ENSMUSG00000049612	ENSG00000126861
Rfwd3	0.0770915	0.0616016	0.294	0.218	0.524004	1	ENSMUSG00000033596	ENSG00000168411
Purb	0.0772207	0.0871019	0.93	0.924	0.524004	1	ENSMUSG00000094483	ENSG00000146676
Prex2	0.0772663	0.135918	0.79	0.741	0.524004	1	ENSMUSG00000048960	ENSG00000046889
Mark1	0.0773188	-0.124055	0.472	0.497	0.524004	1	ENSMUSG00000026620	ENSG00000116141
Tcp11l1	0.0773789	0.0905735	0.285	0.213	0.524004	1	ENSMUSG00000027175	ENSG00000176148
Kansl1	0.0773862	-0.131378	0.631	0.675	0.524004	1	ENSMUSG00000018412	ENSG00000120071
Ap2m1	0.0773908	0.111542	0.907	0.858	0.524004	1	ENSMUSG00000022841	ENSG00000161203
2310010J17Rik	0.0773955	0.0460611	0.206	0.137	0.524004	1	#N/A	#N/A
Aatf	0.0774215	0.0940872	0.35	0.274	0.524004	1	ENSMUSG00000018697	ENSG00000275700
Trmt61a	0.0774852	0.0510276	0.192	0.122	0.524104	1	ENSMUSG00000060950	ENSG00000166166
Rps16-ps2	0.0775988	0.0580985	0.35	0.269	0.524104	1	#N/A	#N/A
Phactr3	0.0776224	-0.0886839	0.463	0.548	0.524104	1	ENSMUSG00000027525	ENSG00000087495
Suco	0.0776274	0.0289211	0.514	0.406	0.524104	1	ENSMUSG00000040297	ENSG00000094975
Gm38365	0.0777098	0.0545583	0.121	0.071	0.524243	1	#N/A	#N/A
Rsu1	0.0778186	-0.0812755	0.888	0.909	0.524243	1	ENSMUSG00000026727	ENSG00000148484
Gm43489	0.0778381	-0.096064	0.154	0.218	0.524243	1	#N/A	#N/A
Togaram1	0.077839	0.0520848	0.472	0.36	0.524243	1	ENSMUSG00000035614	ENSG00000198718
1700071M16Rik	0.0779754	0.0738468	0.164	0.107	0.524603	1	#N/A	#N/A
Pdgfc	0.0779881	0.0931916	0.449	0.355	0.524603	1	ENSMUSG00000028019	ENSG00000145431
Gli3	0.0783015	-0.128715	0.832	0.853	0.526389	1	ENSMUSG00000021318	ENSG00000106571
Alcam	0.0786109	-0.11877	0.841	0.848	0.527986	1	ENSMUSG00000022636	ENSG00000170017
Zbed3	0.0786352	0.0561545	0.327	0.249	0.527986	1	ENSMUSG00000041995	ENSG00000132846
Xpot	0.0788904	0.0661033	0.738	0.66	0.529376	1	ENSMUSG00000034667	ENSG00000184575
Gm19412	0.0790156	-0.0876377	0.421	0.503	0.529698	1	#N/A	#N/A
Dbp	0.0790759	-0.192573	0.584	0.619	0.529698	1	ENSMUSG00000059824	ENSG00000105516
Emc7	0.0791089	0.119201	0.902	0.873	0.529698	1	ENSMUSG00000055943	ENSG00000134153
Epc1	0.0791602	0.0579032	0.626	0.497	0.529698	1	ENSMUSG00000024240	ENSG00000120616
Hey2	0.0791797	0.15711	0.304	0.234	0.529698	1	ENSMUSG00000019789	ENSG00000135547
Tspan33	0.0792773	0.121649	0.579	0.477	0.529729	1	ENSMUSG00000001763	ENSG00000158457
Fdps	0.0794319	-0.110458	0.364	0.452	0.529729	1	ENSMUSG00000059743	ENSG00000160752
Tenm4	0.0794858	0.0238321	0.262	0.183	0.529729	1	ENSMUSG00000048078	ENSG00000149256
Rbm14	0.0795952	0.042154	0.463	0.36	0.529729	1	ENSMUSG00000006456	ENSG00000239306
Tagln2	0.0796059	0.146012	0.617	0.553	0.529729	1	ENSMUSG00000026547	ENSG00000158710
1110032F04Rik	0.0796412	-0.0832086	0.266	0.34	0.529729	1	ENSMUSG00000046999	ENSG00000180044
Phlpp2	0.0798262	0.0715844	0.463	0.365	0.529729	1	ENSMUSG00000031732	ENSG00000040199
1700028P14Rik	0.0798313	0.0376988	0.164	0.102	0.529729	1	ENSMUSG00000033053	ENSG00000204711
Shank3	0.0799684	0.0337904	0.234	0.157	0.529729	1	ENSMUSG00000022623	ENSG00000251322
Ttr	0.0799896	-0.140105	0.098	0.157	0.529729	1	ENSMUSG00000061808	ENSG00000118271
Crtap	0.0800098	0.0737318	0.537	0.431	0.529729	1	ENSMUSG00000032431	ENSG00000170275
Cideb	0.080087	0.0736407	0.14	0.086	0.529729	1	ENSMUSG00000022219	ENSG00000136305
Ppcs	0.08009	0.0402744	0.252	0.173	0.529729	1	ENSMUSG00000028636	ENSG00000127125
Gm20421	0.0801307	0.0589796	0.187	0.122	0.529729	1	#N/A	#N/A
Nfkbiz	0.0801413	0.0864206	0.215	0.152	0.529729	1	ENSMUSG00000035356	ENSG00000144802
Smyd3	0.0801546	-0.111601	0.14	0.198	0.529729	1	ENSMUSG00000055067	ENSG00000185420
Klhl42	0.0801679	0.102344	0.43	0.36	0.529729	1	ENSMUSG00000040102	ENSG00000087448
Arpc5	0.0802042	-0.125013	0.86	0.863	0.529729	1	ENSMUSG00000008475	ENSG00000162704
Rpl11	0.0802489	0.0744529	0.271	0.203	0.529729	1	ENSMUSG00000059291	#N/A
Pacsin2	0.0802639	-0.0821768	0.505	0.594	0.529729	1	ENSMUSG00000016664	ENSG00000100266
Lrrc34	0.080308	0.0472624	0.103	0.056	0.529729	1	ENSMUSG00000027702	ENSG00000171757
Rpgrip1	0.0803614	0.031322	0.131	0.076	0.529729	1	ENSMUSG00000057132	ENSG00000092200
Nucb2	0.0803692	-0.0597077	0.136	0.193	0.529729	1	ENSMUSG00000030659	ENSG00000070081
Dtna	0.0803919	0.104024	0.995	0.98	0.529729	1	ENSMUSG00000024302	ENSG00000134769
Eif4a3	0.0803959	0.085266	0.864	0.822	0.529729	1	ENSMUSG00000025580	ENSG00000141543
Pid1	0.0804545	-0.177242	0.533	0.574	0.529729	1	ENSMUSG00000045658	ENSG00000153823
Unc79	0.0804872	0.044247	0.168	0.107	0.529729	1	ENSMUSG00000021198	ENSG00000133958
Gm43703	0.0805582	0.0334412	0.145	0.086	0.529879	1	#N/A	#N/A
Itm2c	0.0808235	0.160906	1	0.959	0.531306	1	ENSMUSG00000026223	ENSG00000135916
Prr36	0.0809965	0.123079	0.355	0.289	0.531494	1	ENSMUSG00000064125	ENSG00000183248
Zfp521	0.0810277	0.0669867	0.556	0.437	0.531494	1	ENSMUSG00000024420	ENSG00000198795
Tmeff2	0.0811047	-0.0384009	0.07	0.122	0.531494	1	ENSMUSG00000026109	ENSG00000144339
Tpgs2	0.0811159	0.114995	0.682	0.64	0.531494	1	ENSMUSG00000024269	ENSG00000134779
Fhod1	0.0811202	0.0428939	0.117	0.066	0.531494	1	ENSMUSG00000014778	ENSG00000135723
Fam50a	0.0811724	0.0924613	0.593	0.523	0.531494	1	ENSMUSG00000001962	ENSG00000071859
4933407L21Rik	0.0811911	0.0777753	0.332	0.249	0.531494	1	ENSMUSG00000026224	#N/A
Rit2	0.0813292	0.0938475	0.234	0.168	0.53172	1	ENSMUSG00000057455	ENSG00000152214
Ngdn	0.0813778	-0.0985215	0.519	0.574	0.53172	1	ENSMUSG00000022204	ENSG00000129460
Mbd3	0.0813905	0.0650402	0.921	0.914	0.53172	1	ENSMUSG00000035478	ENSG00000071655
Atraid	0.0814193	0.110903	0.916	0.893	0.53172	1	ENSMUSG00000013622	ENSG00000138085
Tpgs1	0.0815953	0.0656023	0.738	0.695	0.532469	1	ENSMUSG00000020308	ENSG00000141933
Tcf7l2	0.0816855	0.147574	0.794	0.746	0.532469	1	ENSMUSG00000024985	ENSG00000148737
Tmem33	0.0817197	0.0917596	0.963	0.898	0.532469	1	ENSMUSG00000037720	ENSG00000109133
Snx6	0.081728	0.117896	0.883	0.807	0.532469	1	ENSMUSG00000005656	ENSG00000129515
Id2	0.081809	-0.173871	0.598	0.66	0.532681	1	ENSMUSG00000020644	ENSG00000115738
Dnajc12	0.0819721	0.0721727	0.304	0.218	0.53315	1	ENSMUSG00000036764	ENSG00000108176
Mcm9	0.0822628	0.0479416	0.234	0.157	0.53315	1	ENSMUSG00000058298	ENSG00000111877
Ttyh3	0.0822796	0.072036	0.995	1	0.53315	1	ENSMUSG00000036565	ENSG00000136295
Btbd17	0.0823309	0.141686	0.491	0.406	0.53315	1	ENSMUSG00000000202	ENSG00000204347
Sfpq	0.0823439	-0.0800162	0.958	0.964	0.53315	1	ENSMUSG00000028820	ENSG00000116560
Traf6	0.0823851	-0.0832081	0.224	0.294	0.53315	1	ENSMUSG00000027164	ENSG00000175104
Jade3	0.082443	-0.0465426	0.075	0.127	0.53315	1	ENSMUSG00000037315	ENSG00000102221
Ntsr2	0.0824512	0.369751	0.421	0.345	0.53315	1	ENSMUSG00000020591	ENSG00000169006
Anks6	0.0824658	0.0305757	0.103	0.056	0.53315	1	ENSMUSG00000066191	ENSG00000165138
Tmem63b	0.0825261	-0.0790762	0.519	0.594	0.53315	1	ENSMUSG00000036026	ENSG00000137216
Gemin2	0.0825447	-0.0520364	0.112	0.168	0.53315	1	ENSMUSG00000060121	ENSG00000092208
Sos1	0.0825536	0.0624672	0.477	0.391	0.53315	1	ENSMUSG00000024241	ENSG00000115904
Slc7a6os	0.0825871	-0.041599	0.313	0.396	0.53315	1	ENSMUSG00000033106	ENSG00000103061
Igsf1	0.0826311	0.324417	0.36	0.294	0.53315	1	ENSMUSG00000031111	ENSG00000147255
Ephb3	0.0826575	0.0976362	0.374	0.299	0.53315	1	ENSMUSG00000005958	ENSG00000182580
Dzip1l	0.0826581	-0.105444	0.21	0.274	0.53315	1	ENSMUSG00000037784	ENSG00000158163
Gm3435	0.0827779	0.0455199	0.103	0.056	0.533609	1	ENSMUSG00000116895	#N/A
Borcs7	0.0829162	0.101582	0.664	0.548	0.53415	1	ENSMUSG00000062376	ENSG00000166275
Arhgap18	0.0829733	-0.0729966	0.173	0.239	0.53415	1	ENSMUSG00000039031	ENSG00000146376
Tmem216	0.0830079	0.105015	0.598	0.518	0.53415	1	ENSMUSG00000024667	ENSG00000187049
Ubash3b	0.0831012	0.0511548	0.224	0.152	0.534173	1	ENSMUSG00000032020	ENSG00000154127
Dnajb12	0.0831087	0.0881875	0.491	0.391	0.534173	1	ENSMUSG00000020109	ENSG00000148719
Ndrg2	0.0833108	0.107949	1	1	0.534668	1	ENSMUSG00000004558	ENSG00000165795
Srebf2	0.083337	-0.117785	0.902	0.914	0.534668	1	ENSMUSG00000022463	ENSG00000198911
Nxpe4	0.0833869	0.0774679	0.435	0.355	0.534668	1	ENSMUSG00000044229	ENSG00000137634
Tube1	0.0834089	0.0425808	0.136	0.081	0.534668	1	ENSMUSG00000019845	ENSG00000074935
Gm44950	0.0834292	0.0319058	0.15	0.091	0.534668	1	#N/A	#N/A
Cnot9	0.0835028	0.0797244	0.453	0.371	0.53477	1	ENSMUSG00000026174	ENSG00000144580
Ccdc173	0.0835738	0.0619616	0.308	0.234	0.53477	1	ENSMUSG00000070883	ENSG00000154479
Canx	0.0836072	0.0872742	0.995	0.995	0.53477	1	ENSMUSG00000020368	ENSG00000127022
Asxl2	0.0836399	0.0885073	0.486	0.386	0.53477	1	ENSMUSG00000037486	ENSG00000143970
Slc9a1	0.0837662	0.0741321	0.388	0.294	0.534921	1	ENSMUSG00000028854	ENSG00000090020
Eif2ak4	0.0837985	0.0534465	0.383	0.289	0.534921	1	ENSMUSG00000005102	ENSG00000128829
Ccdc40	0.0838375	0.189352	0.416	0.365	0.534921	1	ENSMUSG00000039963	ENSG00000141519
Kctd10	0.0838929	0.0718768	0.364	0.299	0.534921	1	ENSMUSG00000001098	ENSG00000110906
Lrig2	0.0839712	0.0725303	0.308	0.239	0.534921	1	ENSMUSG00000032913	ENSG00000198799
Dtd2	0.0840168	-0.101393	0.355	0.421	0.534921	1	ENSMUSG00000020956	ENSG00000129480
Ankrd29	0.0840293	-0.0945547	0.154	0.218	0.534921	1	ENSMUSG00000057766	ENSG00000154065
Gabarap	0.0840536	-0.0803588	1	1	0.534921	1	ENSMUSG00000018567	ENSG00000170296
Usf1	0.0841414	0.0793912	0.607	0.492	0.534921	1	ENSMUSG00000026641	ENSG00000158773
Tpt1	0.0842154	0.101485	0.463	0.371	0.534921	1	ENSMUSG00000060126	ENSG00000133112
Med8	0.0842949	0.0379252	0.598	0.482	0.534921	1	ENSMUSG00000006392	ENSG00000159479
Mllt11	0.0843153	0.043244	0.388	0.289	0.534921	1	ENSMUSG00000053192	ENSG00000213190
Axl	0.0843251	0.124464	0.953	0.934	0.534921	1	ENSMUSG00000002602	ENSG00000167601
Tbl1xr1	0.084447	0.104966	0.822	0.751	0.534921	1	ENSMUSG00000027630	ENSG00000177565
Zfp809	0.0844916	0.0411364	0.262	0.183	0.534921	1	ENSMUSG00000057982	#N/A
Entpd5	0.084556	0.101396	0.621	0.518	0.534921	1	ENSMUSG00000021236	ENSG00000187097
Serf2	0.0845713	0.108783	0.664	0.543	0.534921	1	ENSMUSG00000074884	#N/A
Rora	0.084588	0.0654615	0.645	0.528	0.534921	1	ENSMUSG00000032238	ENSG00000069667
Ndufa11	0.0845914	0.0618788	0.935	0.919	0.534921	1	ENSMUSG00000002379	ENSG00000174886
Slc22a4	0.084642	0.0745144	0.28	0.208	0.534921	1	ENSMUSG00000020334	ENSG00000197208
Hnrnpa3	0.0847289	0.104043	0.654	0.533	0.534921	1	ENSMUSG00000059005	ENSG00000170144
Fibp	0.0847758	-0.116658	0.757	0.772	0.534921	1	ENSMUSG00000024911	ENSG00000172500
Stx17	0.0847843	-0.106814	0.36	0.416	0.534921	1	ENSMUSG00000061455	ENSG00000136874
Pianp	0.084844	-0.0437052	0.192	0.264	0.53499	1	ENSMUSG00000030329	ENSG00000139200
Scd2	0.0849522	-0.120697	0.995	1	0.535178	1	ENSMUSG00000025203	#N/A
Foxj1	0.0849714	0.0821746	0.603	0.487	0.535178	1	ENSMUSG00000034227	ENSG00000129654
Pkn2	0.0851908	-0.103167	0.593	0.65	0.536253	1	ENSMUSG00000004591	ENSG00000065243
Cdc25a	0.0852981	0.0485725	0.164	0.107	0.536468	1	ENSMUSG00000032477	ENSG00000164045
4833439L19Rik	0.0853227	-0.089609	0.981	0.949	0.536468	1	ENSMUSG00000025871	ENSG00000122203
Homer2	0.0853962	0.0447773	0.168	0.107	0.536623	1	ENSMUSG00000025813	ENSG00000103942
Ctsl	0.0859342	-0.0946835	0.986	0.995	0.538951	1	ENSMUSG00000021477	#N/A
Anks1b	0.0859442	-0.0700207	0.187	0.249	0.538951	1	ENSMUSG00000058589	ENSG00000185046
Wnt9a	0.0859628	0.0750949	0.168	0.112	0.538951	1	ENSMUSG00000000126	ENSG00000143816
Cfap46	0.0859631	0.0252967	0.14	0.086	0.538951	1	ENSMUSG00000049571	ENSG00000171811
Lpin2	0.0861186	0.0844424	0.701	0.579	0.539075	1	ENSMUSG00000024052	ENSG00000101577
Vstm4	0.0861742	0.127441	0.29	0.223	0.539075	1	ENSMUSG00000050666	ENSG00000165633
Osbpl11	0.0861762	0.0712873	0.341	0.264	0.539075	1	ENSMUSG00000022807	ENSG00000144909
Fads6	0.0861793	0.0351507	0.136	0.081	0.539075	1	ENSMUSG00000044788	ENSG00000172782
Cbr1	0.0862826	0.0971873	0.832	0.766	0.539145	1	ENSMUSG00000051483	ENSG00000159228
Sec14l1	0.0863485	0.0950403	0.836	0.797	0.539145	1	ENSMUSG00000020823	ENSG00000129657
Clcn5	0.0864143	-0.0870383	0.131	0.193	0.539145	1	ENSMUSG00000004317	ENSG00000171365
Rpap3	0.0864544	0.102496	0.416	0.34	0.539145	1	ENSMUSG00000022466	ENSG00000005175
Chpf	0.0864545	-0.102102	0.533	0.584	0.539145	1	ENSMUSG00000032997	ENSG00000123989
Stard3	0.0865165	-0.140944	0.364	0.426	0.539145	1	ENSMUSG00000018167	ENSG00000131748
Cope	0.0865382	0.079717	0.921	0.919	0.539145	1	ENSMUSG00000055681	ENSG00000105669
Obi1	0.0866279	0.0517283	0.201	0.137	0.539145	1	#N/A	#N/A
Dop1b	0.0867053	-0.135071	0.388	0.442	0.539145	1	ENSMUSG00000022946	ENSG00000142197
Efnb3	0.0867947	0.16551	0.729	0.645	0.539145	1	ENSMUSG00000003934	ENSG00000108947
Dctd	0.0868097	0.0542949	0.159	0.102	0.539145	1	ENSMUSG00000031562	ENSG00000129187
Klhl3	0.0868097	0.0447862	0.159	0.102	0.539145	1	ENSMUSG00000014164	ENSG00000146021
Akap9	0.0869706	0.138954	0.673	0.589	0.539145	1	ENSMUSG00000040407	ENSG00000127914
Rhbdl3	0.0869834	0.06356	0.257	0.188	0.539145	1	ENSMUSG00000017692	ENSG00000141314
Rbms3	0.0869915	0.0277029	0.178	0.112	0.539145	1	ENSMUSG00000039607	ENSG00000144642
Rtl8b	0.0870786	0.0921028	0.762	0.66	0.539145	1	ENSMUSG00000067924	#N/A
Plcb1	0.0870989	-0.0830376	0.229	0.299	0.539145	1	ENSMUSG00000051177	ENSG00000182621
Ndufs1	0.0871119	-0.173138	0.724	0.746	0.539145	1	ENSMUSG00000025968	ENSG00000023228
Rpusd3	0.0871237	0.0696079	0.248	0.178	0.539145	1	ENSMUSG00000051169	ENSG00000156990
Rpl9	0.087342	0.0517898	0.164	0.107	0.540192	1	ENSMUSG00000047215	#N/A
Xndc1	0.0874953	0.0707977	0.346	0.254	0.540835	1	ENSMUSG00000099481	#N/A
Me2	0.0875682	0.0582373	0.299	0.213	0.540941	1	ENSMUSG00000024556	ENSG00000082212
G6pc3	0.087611	0.0796143	0.743	0.635	0.540941	1	ENSMUSG00000034793	ENSG00000141349
Cggbp1	0.0876677	-0.080092	0.776	0.827	0.540984	1	ENSMUSG00000054604	ENSG00000163320
Acox3	0.0877164	0.0315502	0.355	0.264	0.540984	1	ENSMUSG00000029098	ENSG00000087008
Cep152	0.0878768	0.0447964	0.136	0.081	0.541291	1	ENSMUSG00000068394	ENSG00000103995
Gsk3b	0.0878861	-0.0894904	0.944	0.929	0.541291	1	ENSMUSG00000022812	ENSG00000082701
Ccdc93	0.0879386	0.0600081	0.379	0.294	0.541291	1	ENSMUSG00000026339	ENSG00000125633
Ppp4c	0.0879634	0.102073	0.832	0.792	0.541291	1	ENSMUSG00000030697	ENSG00000149923
Slc22a15	0.0880416	-0.0508321	0.056	0.102	0.541444	1	ENSMUSG00000033147	ENSG00000163393
Dap	0.088087	0.0975399	0.565	0.477	0.541444	1	ENSMUSG00000039168	ENSG00000112977
3300002I08Rik	0.0881898	0.0489811	0.107	0.061	0.541732	1	ENSMUSG00000063364	#N/A
Lrrc8a	0.0882812	0.0766536	0.752	0.619	0.541732	1	ENSMUSG00000007476	ENSG00000136802
Cep350	0.088285	0.0832792	0.519	0.416	0.541732	1	ENSMUSG00000033671	ENSG00000135837
Cfap100	0.0883442	0.0641675	0.472	0.406	0.541732	1	ENSMUSG00000048794	ENSG00000163885
Lipt2	0.0883988	-0.074721	0.098	0.152	0.541732	1	ENSMUSG00000030725	ENSG00000175536
Aasdh	0.0884394	0.0636557	0.215	0.147	0.541732	1	ENSMUSG00000055923	ENSG00000157426
Hp1bp3	0.0884882	-0.100733	0.897	0.914	0.541732	1	ENSMUSG00000028759	ENSG00000127483
Krba1	0.0885518	-0.0956869	0.388	0.452	0.541732	1	ENSMUSG00000042810	ENSG00000133619
RP23-131O22.4	0.0886099	-0.0475715	0.065	0.112	0.541732	1	#N/A	#N/A
Pex11g	0.0887122	0.0526956	0.126	0.076	0.541732	1	ENSMUSG00000069633	ENSG00000104883
Aldh18a1	0.088779	0.0657897	0.523	0.431	0.541732	1	ENSMUSG00000025007	ENSG00000059573
Pcnx4	0.0887985	0.0896076	0.472	0.391	0.541732	1	ENSMUSG00000034501	ENSG00000126773
Nit1	0.088814	-0.103351	0.463	0.528	0.541732	1	ENSMUSG00000013997	ENSG00000158793
Ldb2	0.0888247	-0.155495	0.369	0.437	0.541732	1	ENSMUSG00000039706	ENSG00000169744
Pced1a	0.0888935	0.0534237	0.196	0.132	0.54174	1	ENSMUSG00000037773	ENSG00000132635
Tsen54	0.0889277	-0.0655543	0.065	0.112	0.54174	1	ENSMUSG00000020781	ENSG00000182173
Sap30bp	0.0889812	0.0874094	0.542	0.442	0.54174	1	ENSMUSG00000020755	ENSG00000161526
Coq4	0.0890234	0.0621508	0.341	0.259	0.54174	1	ENSMUSG00000026798	ENSG00000167113
Eps15	0.0892564	-0.101531	0.85	0.883	0.542857	1	ENSMUSG00000028552	ENSG00000085832
Sox2ot	0.0893289	-0.132383	0.603	0.65	0.542997	1	#N/A	#N/A
Mrps18a	0.089411	0.0902354	0.612	0.579	0.543018	1	ENSMUSG00000023967	ENSG00000096080
Plod1	0.0894427	0.0639095	0.668	0.563	0.543018	1	ENSMUSG00000019055	ENSG00000083444
Ptges3	0.0895581	0.0807572	0.981	0.959	0.543018	1	ENSMUSG00000071072	ENSG00000110958
Tpt1-ps3	0.0895583	-0.0922263	0.346	0.416	0.543018	1	#N/A	#N/A
Rnf168	0.0895893	0.0584346	0.28	0.203	0.543018	1	ENSMUSG00000014074	ENSG00000163961
Tmem198b	0.0896769	0.0978925	0.682	0.579	0.543018	1	ENSMUSG00000047090	#N/A
Jrk	0.0896884	0.0529253	0.164	0.107	0.543018	1	ENSMUSG00000046380	ENSG00000234616
D330023K18Rik	0.089789	0.071217	0.336	0.254	0.543018	1	#N/A	#N/A
Zfp799	0.0898123	0.0833209	0.327	0.249	0.543018	1	ENSMUSG00000095253	#N/A
Aldh6a1	0.0898445	0.126173	0.944	0.939	0.543018	1	ENSMUSG00000021238	ENSG00000119711
Gnao1	0.0898764	-0.0764305	0.995	1	0.543018	1	ENSMUSG00000031748	#N/A
Cnksr3	0.0900458	0.0547811	0.229	0.157	0.54348	1	ENSMUSG00000015202	ENSG00000153721
Zfp280c	0.0900798	0.0905469	0.547	0.442	0.54348	1	ENSMUSG00000036916	ENSG00000056277
Brk1	0.0901014	-0.0951086	0.967	0.949	0.54348	1	ENSMUSG00000033940	ENSG00000254999
Ilf2	0.0903898	-0.136069	0.799	0.817	0.544613	1	ENSMUSG00000001016	ENSG00000143621
Oxsm	0.0904523	0.04053	0.121	0.071	0.544613	1	ENSMUSG00000021786	ENSG00000151093
Phf14	0.0905809	-0.0903041	0.72	0.766	0.544613	1	ENSMUSG00000029629	ENSG00000106443
Setbp1	0.0905844	-0.141867	0.724	0.711	0.544613	1	ENSMUSG00000024548	ENSG00000152217
Rufy2	0.0905861	0.0258894	0.449	0.34	0.544613	1	ENSMUSG00000020070	ENSG00000204130
Mlc1	0.090587	0.0849862	1	1	0.544613	1	ENSMUSG00000035805	ENSG00000100427
Pcif1	0.0906831	0.0890931	0.701	0.624	0.544765	1	ENSMUSG00000039849	ENSG00000100982
Map2k4	0.0908169	0.0850165	0.523	0.452	0.544765	1	ENSMUSG00000033352	ENSG00000065559
Zmym4	0.09082	-0.0867245	0.645	0.69	0.544765	1	ENSMUSG00000042446	ENSG00000146463
Pitpnm1	0.0908477	0.0803979	0.383	0.299	0.544765	1	ENSMUSG00000024851	ENSG00000110697
Trim8	0.0909027	0.108707	0.916	0.883	0.544765	1	ENSMUSG00000025034	ENSG00000171206
Ankrd13a	0.09091	-0.00458218	0.598	0.462	0.544765	1	ENSMUSG00000041870	ENSG00000076513
Ubxn1	0.0911043	-0.0917748	0.902	0.919	0.545003	1	ENSMUSG00000071655	ENSG00000162191
Zfp979	0.09111	0.0582389	0.107	0.061	0.545003	1	ENSMUSG00000066000	#N/A
Rps3	0.0911427	0.100312	0.991	1	0.545003	1	ENSMUSG00000030744	ENSG00000149273
Rrp36	0.0911859	-0.121878	0.35	0.421	0.545003	1	ENSMUSG00000023971	ENSG00000124541
Ric8b	0.0911979	0.0735963	0.379	0.294	0.545003	1	ENSMUSG00000035620	ENSG00000111785
D3Ertd751e	0.0913853	0.0698649	0.21	0.147	0.54502	1	ENSMUSG00000025766	ENSG00000151470
Lin9	0.0914194	0.0834789	0.178	0.122	0.54502	1	ENSMUSG00000058729	ENSG00000183814
Faim	0.0914223	0.0601739	0.607	0.492	0.54502	1	ENSMUSG00000032463	ENSG00000158234
Psmd4	0.0914738	0.0957914	0.902	0.873	0.54502	1	ENSMUSG00000005625	ENSG00000159352
Bhlhe41	0.0915483	0.083574	0.164	0.107	0.54502	1	ENSMUSG00000030256	ENSG00000123095
Nup188	0.0915554	0.0644604	0.332	0.259	0.54502	1	ENSMUSG00000052533	ENSG00000095319
Chmp2a	0.0916426	0.102049	0.944	0.863	0.54502	1	ENSMUSG00000033916	ENSG00000130724
Neo1	0.0916621	-0.0840118	0.916	0.868	0.54502	1	ENSMUSG00000032340	ENSG00000067141
Nrbp2	0.0916972	0.0738438	0.981	0.959	0.54502	1	ENSMUSG00000075590	ENSG00000185189
2310022B05Rik	0.0920193	0.16992	0.981	0.97	0.546638	1	ENSMUSG00000031983	ENSG00000119280
Vwa5b1	0.0921353	0.0390662	0.164	0.102	0.546825	1	ENSMUSG00000028753	ENSG00000158816
Cwc22	0.0921504	0.0665133	0.332	0.259	0.546825	1	ENSMUSG00000027014	ENSG00000163510
Rarres2	0.092292	0.0947362	0.467	0.36	0.547119	1	ENSMUSG00000009281	ENSG00000106538
Nsmce1	0.0923069	-0.105903	0.734	0.711	0.547119	1	ENSMUSG00000030750	ENSG00000169189
Thap4	0.0923989	-0.082414	0.276	0.34	0.547119	1	ENSMUSG00000026279	ENSG00000176946
Fnip1	0.0923992	0.0592054	0.444	0.35	0.547119	1	ENSMUSG00000035992	ENSG00000217128
Homer3	0.0925027	-0.117509	0.379	0.452	0.547436	1	ENSMUSG00000003573	ENSG00000051128
Srsf7	0.0925554	-0.108406	0.921	0.904	0.547453	1	ENSMUSG00000024097	ENSG00000115875
Pgp	0.0926184	0.0929584	0.673	0.594	0.547531	1	ENSMUSG00000043445	ENSG00000184207
Mtmr11	0.0927055	-0.0935574	0.416	0.482	0.547567	1	ENSMUSG00000045934	ENSG00000014914
Ccdc113	0.0928037	0.0366496	0.173	0.112	0.547567	1	ENSMUSG00000036598	ENSG00000103021
Zfp668	0.0928135	0.0195323	0.112	0.061	0.547567	1	ENSMUSG00000049728	ENSG00000167394
Rasl11b	0.0928241	-0.120578	0.103	0.157	0.547567	1	ENSMUSG00000049907	ENSG00000128045
Eif5a2	0.0928764	0.064651	0.383	0.294	0.547581	1	ENSMUSG00000050192	ENSG00000163577
Ppfibp1	0.0930307	-0.0667177	0.154	0.213	0.547953	1	ENSMUSG00000016487	ENSG00000110841
Chst2	0.0930978	0.181535	0.78	0.746	0.547953	1	ENSMUSG00000033350	ENSG00000175040
Psma5	0.093232	0.113272	0.855	0.802	0.547953	1	ENSMUSG00000068749	ENSG00000143106
Fzd5	0.0932382	0.272682	0.388	0.31	0.547953	1	ENSMUSG00000045005	ENSG00000163251
Slc25a19	0.0932627	-0.113677	0.355	0.426	0.547953	1	ENSMUSG00000020744	ENSG00000125454
Msmo1	0.0933549	-0.116176	0.893	0.929	0.547953	1	ENSMUSG00000031604	ENSG00000052802
Eapp	0.0933554	0.0813595	0.621	0.533	0.547953	1	ENSMUSG00000054302	ENSG00000129518
Calu	0.0934629	-0.088935	0.939	0.893	0.547953	1	ENSMUSG00000029767	ENSG00000128595
Fancm	0.0934743	0.0384196	0.154	0.096	0.547953	1	ENSMUSG00000055884	ENSG00000187790
Nelfa	0.0934762	0.045648	0.467	0.371	0.547953	1	ENSMUSG00000029111	ENSG00000185049
Anxa11	0.0935276	0.0556551	0.159	0.102	0.547953	1	ENSMUSG00000021866	ENSG00000122359
Bptf	0.0935383	0.106993	0.911	0.853	0.547953	1	ENSMUSG00000040481	ENSG00000171634
Cdc40	0.0936402	0.0605782	0.449	0.365	0.547995	1	ENSMUSG00000038446	ENSG00000168438
Pde1c	0.0936587	-0.0587222	0.07	0.117	0.547995	1	ENSMUSG00000004347	ENSG00000154678
Pdk4	0.0936953	-0.190778	0.528	0.609	0.547995	1	ENSMUSG00000019577	ENSG00000004799
Slc37a4	0.0937724	0.0419272	0.276	0.198	0.548116	1	ENSMUSG00000032114	ENSG00000137700
Mrpl30	0.0938682	0.0818094	0.808	0.766	0.548116	1	ENSMUSG00000026087	ENSG00000185414
Slc35a3	0.0938887	0.0526603	0.481	0.376	0.548116	1	ENSMUSG00000027957	ENSG00000117620
Gnal	0.093931	0.0615505	0.112	0.066	0.548116	1	ENSMUSG00000024524	ENSG00000141404
Camk2b	0.0939829	-0.0571337	0.07	0.117	0.548116	1	ENSMUSG00000057897	ENSG00000058404
Zfp28	0.0940302	0.0303115	0.187	0.127	0.548116	1	ENSMUSG00000062861	ENSG00000196867
Gm49338	0.0940816	0.0768311	0.379	0.305	0.548116	1	#N/A	#N/A
Pdxdc1	0.0941153	0.0692124	0.696	0.574	0.548116	1	ENSMUSG00000022680	ENSG00000179889
Socs5	0.0942473	0.0671871	0.276	0.203	0.548593	1	ENSMUSG00000037104	ENSG00000171150
Dhx57	0.0943397	0.0570624	0.341	0.259	0.548788	1	ENSMUSG00000035051	ENSG00000163214
Mrpl35	0.0943808	0.0504519	0.477	0.391	0.548788	1	ENSMUSG00000052962	ENSG00000132313
Zfp704	0.0944871	0.119364	0.687	0.635	0.549116	1	ENSMUSG00000040209	ENSG00000164684
Eif2s2	0.0946074	0.101806	0.836	0.736	0.549524	1	ENSMUSG00000074656	ENSG00000125977
Cdc42se2	0.0947172	-0.116082	0.78	0.792	0.549871	1	ENSMUSG00000052298	ENSG00000158985
Stk39	0.0948529	-0.114412	0.458	0.492	0.550368	1	ENSMUSG00000027030	ENSG00000198648
Trmt10b	0.0949043	0.0568196	0.215	0.152	0.550375	1	ENSMUSG00000035601	ENSG00000165275
Zbtb26	0.0949584	0.0505036	0.224	0.157	0.550398	1	ENSMUSG00000050714	ENSG00000171448
Ypel5	0.0950739	0.111379	0.832	0.731	0.550669	1	ENSMUSG00000039770	ENSG00000119801
Fmn2	0.0951055	-0.136584	0.612	0.64	0.550669	1	ENSMUSG00000028354	ENSG00000155816
Gdi1	0.0953544	0.0953585	0.977	0.97	0.551819	1	ENSMUSG00000015291	ENSG00000203879
Aldh16a1	0.0954531	0.0501806	0.178	0.117	0.552073	1	ENSMUSG00000007833	ENSG00000161618
Abcb9	0.0954989	0.0464705	0.509	0.401	0.552073	1	ENSMUSG00000029408	ENSG00000150967
Klf9	0.0956492	0.13654	0.72	0.65	0.552651	1	ENSMUSG00000033863	ENSG00000119138
Lratd2	0.0957039	0.10899	0.21	0.152	0.552676	1	ENSMUSG00000072568	ENSG00000168672
Zfp619	0.0958065	0.0357047	0.107	0.061	0.552809	1	ENSMUSG00000068959	#N/A
4930431P19Rik	0.0958612	-0.0568859	0.093	0.147	0.552809	1	#N/A	#N/A
Atp6v1a	0.095878	0.0815808	0.86	0.777	0.552809	1	ENSMUSG00000052459	ENSG00000114573
Per2	0.0959659	-0.0834422	0.257	0.325	0.552928	1	ENSMUSG00000055866	ENSG00000132326
Gm43237	0.0960014	0.0916213	0.308	0.228	0.552928	1	#N/A	#N/A
Lims1	0.0960497	0.0858041	0.799	0.695	0.552928	1	ENSMUSG00000019920	#N/A
Rab18	0.0962104	0.0879685	0.958	0.898	0.553563	1	ENSMUSG00000073639	ENSG00000099246
Anxa7	0.0966548	0.0713149	0.561	0.442	0.555458	1	ENSMUSG00000021814	ENSG00000138279
Larp7	0.0966857	-0.0823159	0.383	0.452	0.555458	1	ENSMUSG00000027968	ENSG00000174720
Gspt1	0.0966916	0.081491	0.64	0.513	0.555458	1	ENSMUSG00000062203	ENSG00000103342
Gaa	0.0968916	0.116299	0.897	0.838	0.556163	1	ENSMUSG00000025579	ENSG00000171298
Gm38394	0.0969683	-0.126745	0.855	0.863	0.556163	1	ENSMUSG00000094410	#N/A
Dnai1	0.0969886	-0.078381	0.262	0.345	0.556163	1	#N/A	#N/A
Slc12a9	0.0970344	0.0832275	0.551	0.482	0.556163	1	ENSMUSG00000037344	ENSG00000146828
Hs1bp3	0.0970676	0.0548611	0.308	0.228	0.556163	1	ENSMUSG00000020605	ENSG00000118960
1810030O07Rik	0.0971835	0.0940641	0.472	0.386	0.556537	1	ENSMUSG00000044148	ENSG00000185753
Plekhf2	0.097375	0.0938446	0.495	0.421	0.557342	1	ENSMUSG00000049969	ENSG00000175895
Selenom	0.0978223	0.164994	0.645	0.594	0.559611	1	ENSMUSG00000075702	ENSG00000198832
Rab8a	0.0978749	-0.0890093	0.659	0.68	0.55962	1	ENSMUSG00000003037	ENSG00000167461
Tmem123	0.0980469	0.0584123	0.35	0.269	0.560097	1	ENSMUSG00000050912	ENSG00000152558
2010320M18Rik	0.0981064	-0.082127	0.369	0.452	0.560097	1	#N/A	#N/A
Tmem38a	0.0981113	0.120229	0.743	0.604	0.560097	1	ENSMUSG00000031791	ENSG00000072954
P2rx7	0.0982217	0.026961	0.15	0.091	0.560435	1	ENSMUSG00000029468	ENSG00000089041
Poc5	0.0985086	0.0702033	0.491	0.401	0.561314	1	ENSMUSG00000021671	ENSG00000152359
Mcee	0.098529	0.0505675	0.701	0.609	0.561314	1	ENSMUSG00000033429	ENSG00000124370
Wasf3	0.0985291	0.0888023	0.659	0.584	0.561314	1	ENSMUSG00000029636	ENSG00000132970
Gm29508	0.0986213	0.0336463	0.224	0.152	0.561548	1	#N/A	#N/A
Mark4	0.0986941	-0.062467	0.397	0.472	0.561671	1	ENSMUSG00000030397	ENSG00000007047
Klf4	0.098891	-0.227526	0.182	0.244	0.561765	1	ENSMUSG00000003032	ENSG00000136826
G530011O06Rik	0.0988921	0.0547116	0.131	0.081	0.561765	1	#N/A	#N/A
Phkg1	0.098924	0.0483753	0.561	0.457	0.561765	1	ENSMUSG00000025537	ENSG00000164776
Zfp354c	0.0989595	0.0894309	0.738	0.64	0.561765	1	ENSMUSG00000044807	ENSG00000177932
Kank1	0.0989664	0.0699311	0.196	0.132	0.561765	1	ENSMUSG00000032702	ENSG00000107104
Zfp597	0.0990244	0.0373828	0.192	0.127	0.561804	1	ENSMUSG00000039789	ENSG00000167981
Npepps	0.0991039	-0.0952054	0.953	0.939	0.561964	1	ENSMUSG00000001441	ENSG00000141279
Atxn7	0.099195	0.0945225	0.472	0.376	0.562028	1	ENSMUSG00000021738	ENSG00000163635
Psma1	0.0992176	-0.0983759	0.911	0.888	0.562028	1	ENSMUSG00000030751	ENSG00000129084
Cbl	0.0992726	-0.0651149	0.439	0.497	0.56205	1	ENSMUSG00000034342	ENSG00000110395
Cnot7	0.0994258	0.100577	0.776	0.665	0.562627	1	ENSMUSG00000031601	ENSG00000198791
Elk3	0.0997253	-0.115942	0.509	0.563	0.563495	1	ENSMUSG00000008398	ENSG00000111145
Cd3eap	0.099729	0.0705359	0.29	0.213	0.563495	1	ENSMUSG00000047649	ENSG00000117877
Cxcl14	0.0997331	-0.131218	0.528	0.574	0.563495	1	ENSMUSG00000021508	ENSG00000145824
Zfp688	0.0998069	-0.0687592	0.206	0.274	0.563621	1	ENSMUSG00000045251	ENSG00000229809
Sorcs2	0.0999124	0.162918	0.724	0.655	0.563927	1	ENSMUSG00000029093	ENSG00000184985
Insig1	0.100038	-0.158213	0.631	0.635	0.564082	1	ENSMUSG00000045294	ENSG00000186480
Cacfd1	0.100088	0.0786551	0.603	0.543	0.564082	1	ENSMUSG00000015488	ENSG00000160325
Ak4	0.100098	0.109646	0.397	0.32	0.564082	1	ENSMUSG00000028527	ENSG00000162433
Acy1	0.100173	0.0562798	0.383	0.31	0.564082	1	ENSMUSG00000023262	ENSG00000243989
Chkb	0.100236	0.0423883	0.276	0.193	0.564082	1	ENSMUSG00000022617	ENSG00000100288
Ccnl2	0.100264	-0.164293	0.883	0.848	0.564082	1	ENSMUSG00000029068	ENSG00000221978
Clcn3	0.100365	-0.0924465	0.916	0.898	0.564082	1	ENSMUSG00000004319	ENSG00000109572
Dynll2	0.10039	0.112269	0.607	0.548	0.564082	1	ENSMUSG00000020483	ENSG00000264364
Appbp2	0.100402	0.120147	0.762	0.695	0.564082	1	ENSMUSG00000018481	ENSG00000062725
Rhno1	0.100473	0.0798888	0.458	0.371	0.564193	1	ENSMUSG00000048668	ENSG00000171792
Cacna1a	0.100592	0.0538054	0.35	0.279	0.564571	1	ENSMUSG00000034656	ENSG00000141837
Bahd1	0.100654	0.067697	0.383	0.305	0.564631	1	ENSMUSG00000040007	ENSG00000140320
Denn2b	0.100876	0.0841338	0.579	0.482	0.565148	1	ENSMUSG00000031024	ENSG00000166444
Glis3	0.100897	0.0511086	0.206	0.142	0.565148	1	ENSMUSG00000052942	ENSG00000107249
Eif2b3	0.100916	-0.0601272	0.121	0.178	0.565148	1	ENSMUSG00000028683	ENSG00000070785
Vstm2a	0.100999	-0.161025	0.201	0.259	0.565148	1	ENSMUSG00000048834	ENSG00000170419
Zfp626	0.101004	0.052032	0.154	0.102	0.565148	1	ENSMUSG00000030604	#N/A
Stxbp5	0.10122	-0.109107	0.29	0.345	0.56607	1	ENSMUSG00000019790	ENSG00000164506
Cdkal1	0.101305	0.0967755	0.388	0.31	0.566076	1	ENSMUSG00000006191	ENSG00000145996
Cpm	0.101435	0.0432648	0.145	0.091	0.566076	1	ENSMUSG00000020183	ENSG00000135678
Nrcam	0.101462	0.132979	0.706	0.66	0.566076	1	ENSMUSG00000020598	ENSG00000091129
Fuz	0.101577	0.041653	0.332	0.254	0.566076	1	ENSMUSG00000011658	ENSG00000010361
Pou3f3	0.101619	-0.121897	0.958	0.985	0.566076	1	ENSMUSG00000045515	ENSG00000198914
Amer2	0.101692	-0.0875911	0.444	0.528	0.566076	1	ENSMUSG00000021986	ENSG00000165566
Lmtk2	0.101761	-0.0708347	0.224	0.284	0.566076	1	ENSMUSG00000038970	ENSG00000164715
Zeb2os	0.101805	0.0408842	0.136	0.081	0.566076	1	#N/A	#N/A
Med20	0.101854	-0.0832177	0.36	0.416	0.566076	1	ENSMUSG00000092558	ENSG00000124641
Klhdc8b	0.101859	0.103608	0.706	0.604	0.566076	1	ENSMUSG00000032609	ENSG00000185909
Tep1	0.101878	0.0496282	0.126	0.076	0.566076	1	ENSMUSG00000006281	ENSG00000129566
Crtc2	0.101883	0.0572071	0.336	0.254	0.566076	1	ENSMUSG00000027936	ENSG00000160741
Tars2	0.101923	0.0750887	0.379	0.289	0.566076	1	ENSMUSG00000028107	ENSG00000143374
Slc35f5	0.10203	0.0953818	0.631	0.533	0.566076	1	ENSMUSG00000026342	ENSG00000115084
Lnx1	0.102046	0.0660614	0.173	0.117	0.566076	1	ENSMUSG00000029228	ENSG00000072201
Cfap77	0.102127	0.0384943	0.107	0.061	0.566076	1	ENSMUSG00000079502	ENSG00000188523
Vps29	0.102147	-0.108035	0.883	0.843	0.566076	1	ENSMUSG00000029462	ENSG00000111237
Poldip2	0.102149	0.118122	0.846	0.777	0.566076	1	ENSMUSG00000001100	ENSG00000004142
Bet1	0.102306	-0.108558	0.734	0.772	0.566148	1	ENSMUSG00000032757	#N/A
2310039H08Rik	0.102317	-0.0910091	0.411	0.472	0.566148	1	ENSMUSG00000062619	ENSG00000221821
Ndufa10	0.102339	-0.100143	0.822	0.863	0.566148	1	ENSMUSG00000026260	ENSG00000130414
Bmerb1	0.102369	-0.127526	0.364	0.421	0.566148	1	ENSMUSG00000044117	ENSG00000166780
Dixdc1	0.102461	0.0539193	0.458	0.365	0.566163	1	ENSMUSG00000032064	ENSG00000150764
Hus1	0.102537	0.0444037	0.556	0.431	0.566163	1	ENSMUSG00000020413	ENSG00000136273
Limk2	0.102624	0.0786944	0.514	0.426	0.566163	1	ENSMUSG00000020451	ENSG00000182541
Sfxn3	0.102696	0.0666706	0.547	0.452	0.566163	1	ENSMUSG00000025212	ENSG00000107819
Dnali1	0.102723	0.138759	0.224	0.168	0.566163	1	ENSMUSG00000042707	ENSG00000163879
Marchf7	0.102736	0.0676608	0.748	0.69	0.566163	1	ENSMUSG00000026977	ENSG00000136536
Gm19426	0.10281	0.0547673	0.182	0.127	0.566163	1	ENSMUSG00000097187	#N/A
Zfp865	0.10281	0.0601363	0.182	0.127	0.566163	1	ENSMUSG00000074405	ENSG00000261221
Bsdc1	0.102836	-0.101234	0.589	0.609	0.566163	1	ENSMUSG00000040859	ENSG00000160058
Prkcsh	0.102912	0.115861	0.869	0.853	0.566297	1	ENSMUSG00000003402	ENSG00000130175
Timm29	0.102974	0.091012	0.654	0.609	0.566359	1	ENSMUSG00000048429	ENSG00000142444
2900022M07Rik	0.103082	-0.117736	0.285	0.34	0.566441	1	#N/A	#N/A
Dnaaf2	0.103213	0.0272934	0.107	0.061	0.566441	1	ENSMUSG00000020973	ENSG00000165506
Noc4l	0.103239	0.0579773	0.393	0.299	0.566441	1	ENSMUSG00000033294	ENSG00000184967
Maf	0.103294	0.081635	0.201	0.142	0.566441	1	ENSMUSG00000055435	ENSG00000178573
Col4a4	0.103329	-0.04668	0.262	0.345	0.566441	1	ENSMUSG00000067158	ENSG00000081052
Gm44437	0.103341	-0.0758013	0.192	0.254	0.566441	1	#N/A	#N/A
Elavl3	0.10335	-0.114621	0.336	0.421	0.566441	1	ENSMUSG00000003410	ENSG00000196361
Lman2l	0.103444	0.0807259	0.603	0.518	0.566673	1	ENSMUSG00000001143	ENSG00000114988
[truncated: 8,968 more rows]

## Sheet: S3c. 2_OPC1
Supplementary Table 3c. Genes differentially expressed in the cluster2: OPC1 of the Kmt2c+/fs mice
Gene name	Uncorrected P	avg_log2FC	pct.1	pct.2	BH-corrected P	Bonferroni corrected P	Mouse ENSGID	Humanized ENSGID
Mt3	1.25418e-08	-0.475728	0.685	0.823	4.61329e-05	3.46028e-05	ENSMUSG00000031760	#N/A
Ramp1	1.79243e-08	-0.42389	0.542	0.77	4.94487e-05	3.95625e-05	ENSMUSG00000034353	ENSG00000132329
Rpl13	2.00499e-06	0.36084	0.929	0.737	0.00442501	0.00368784	ENSMUSG00000000740	ENSG00000167526
Malat1	6.73576e-06	-0.697284	0.97	0.986	0.0106184	0.00929198	#N/A	#N/A
Erdr1	8.67032e-06	0.132175	0.161	0.029	0.0119596	0.0106317	#N/A	#N/A
Hspa8	1.21479e-05	0.257882	0.994	0.981	0.0148947	0.0134064	ENSMUSG00000015656	ENSG00000109971
Slc25a5	1.71689e-05	-0.245881	0.976	0.995	0.0189459	0.0172251	ENSMUSG00000016319	ENSG00000005022
Ptma	2.11415e-05	0.327213	0.982	0.928	0.0212088	0.0194431	ENSMUSG00000026238	#N/A
Enpp2	4.56493e-05	-0.271587	0.952	0.99	0.0390907	0.036488	ENSMUSG00000022425	ENSG00000136960
Cxcl14	4.73899e-05	-0.413808	0.536	0.694	0.0390907	0.036488	ENSMUSG00000021508	ENSG00000145824
Rps13-ps2	4.9594e-05	0.141007	0.226	0.077	0.0390907	0.036488	#N/A	#N/A
Rprm	5.41928e-05	-0.324874	0.857	0.885	0.0398678	0.0373795	ENSMUSG00000075334	ENSG00000177519
Rps20	6.5801e-05	0.319454	0.982	0.928	0.0453821	0.0427165	ENSMUSG00000028234	ENSG00000008988
Polg	0.000123957	0.308907	0.952	0.895	0.0804627	0.0759994	ENSMUSG00000039176	ENSG00000140521
Xpo4	0.000168213	0.194474	0.339	0.172	0.103124	0.0977052	ENSMUSG00000021952	ENSG00000132953
Twf2	0.000203775	0.213747	0.506	0.316	0.110128	0.105732	ENSMUSG00000023277	ENSG00000247596
Hypk	0.000210395	0.187043	0.476	0.273	0.110128	0.105732	ENSMUSG00000027245	ENSG00000242028
Igfbp2	0.000224479	-0.417165	0.506	0.665	0.110128	0.105732	ENSMUSG00000039323	ENSG00000115457
Elmo2	0.000236678	-0.229964	0.315	0.483	0.110128	0.105732	ENSMUSG00000017670	ENSG00000062598
Sirt6	0.000239517	0.191024	0.452	0.268	0.110128	0.105732	ENSMUSG00000034748	ENSG00000077463
Greb1l	0.000276932	0.103585	0.107	0.019	0.111922	0.108201	ENSMUSG00000042942	ENSG00000141449
Mapk1ip1l	0.000280483	0.220463	0.637	0.469	0.111922	0.108201	ENSMUSG00000021840	ENSG00000168175
Oaz1	0.000287806	0.260545	0.869	0.842	0.111922	0.108201	ENSMUSG00000035242	ENSG00000104904
1600014C10Rik	0.000292392	0.146134	0.292	0.139	0.111922	0.108201	ENSMUSG00000054676	ENSG00000131943
Igf2bp2	0.000294132	0.1936	0.381	0.206	0.111922	0.108201	ENSMUSG00000033581	ENSG00000073792
Abhd13	0.000337915	0.184413	0.518	0.316	0.124296	0.120298	ENSMUSG00000040396	ENSG00000139826
Sec31a	0.000378552	0.226791	0.738	0.56	0.134493	0.130429	ENSMUSG00000035325	ENSG00000138674
Tnr	0.000390012	0.311648	0.946	0.923	0.134493	0.130429	ENSMUSG00000015829	ENSG00000116147
Stk17b	0.000413759	-0.139156	0.048	0.163	0.138359	0.134301	ENSMUSG00000026094	ENSG00000081320
Sec22a	0.0004802	0.210741	0.548	0.368	0.155853	0.151414	ENSMUSG00000034473	ENSG00000121542
Tubg1	0.000504804	0.176498	0.637	0.445	0.157742	0.153493	ENSMUSG00000035198	ENSG00000131462
Ccny	0.00051461	0.212336	0.833	0.689	0.157742	0.153493	ENSMUSG00000024286	ENSG00000108100
Vps4b	0.000539508	0.207382	0.679	0.498	0.160905	0.156684	ENSMUSG00000009907	ENSG00000119541
Twnk	0.000595436	0.207735	0.321	0.182	0.172911	0.168493	ENSMUSG00000025209	ENSG00000107815
P2ry1	0.000630439	-0.205269	0.077	0.201	0.178382	0.173938	ENSMUSG00000027765	ENSG00000169860
Iars	0.000681103	0.226473	0.744	0.565	0.184937	0.18055	ENSMUSG00000037851	ENSG00000196305
Dmrtb1	0.000687123	-0.341409	0.536	0.651	0.184937	0.18055	ENSMUSG00000028610	ENSG00000143006
Map3k11	0.000704125	0.136416	0.214	0.091	0.185	0.180715	ENSMUSG00000004054	ENSG00000173327
Gad1	0.000803571	-0.236744	0.214	0.349	0.205988	0.20155	ENSMUSG00000070880	ENSG00000128683
Acp1	0.000837939	0.207277	0.685	0.526	0.205988	0.201715	ENSMUSG00000044573	ENSG00000143727
Clns1a	0.000867596	0.208566	0.899	0.804	0.205988	0.201715	ENSMUSG00000025439	ENSG00000074201
Drd5	0.000875659	0.0918856	0.143	0.043	0.205988	0.201715	ENSMUSG00000039358	ENSG00000169676
Rpl37	0.00087734	0.233362	0.97	0.952	0.205988	0.201715	ENSMUSG00000041841	ENSG00000145592
Csk	0.000932231	0.230389	0.738	0.646	0.214316	0.209961	ENSMUSG00000032312	ENSG00000103653
Rpsa	0.000960158	0.278679	0.81	0.66	0.216232	0.211926	ENSMUSG00000032518	ENSG00000168028
Armcx3	0.000995031	0.14813	0.53	0.34	0.216377	0.212314	ENSMUSG00000049047	ENSG00000102401
Tmem132d	0.00101127	0.27862	0.446	0.287	0.216377	0.212314	ENSMUSG00000034310	ENSG00000151952
AW551984	0.00101963	-0.254119	0.369	0.55	0.216377	0.212314	ENSMUSG00000038112	#N/A
Ptpn12	0.00110605	0.192962	0.625	0.426	0.230289	0.226045	ENSMUSG00000028771	ENSG00000127947
Rps28	0.00112866	0.229821	0.833	0.656	0.230644	0.226471	ENSMUSG00000067288	ENSG00000233927
Slit2	0.00124901	-0.187156	0.155	0.287	0.250597	0.246144	ENSMUSG00000031558	ENSG00000145147
Tmem147	0.00136766	0.183421	0.97	0.919	0.267974	0.263377	ENSMUSG00000006315	ENSG00000105677
Slc1a2	0.00138419	-0.260919	0.863	0.876	0.267974	0.263377	ENSMUSG00000005089	ENSG00000110436
Capza1	0.00142326	0.176099	0.423	0.273	0.269629	0.265233	ENSMUSG00000070372	ENSG00000116489
Gm16168	0.00144613	0.145265	0.143	0.048	0.269629	0.265233	#N/A	#N/A
Gm28175	0.00146604	-0.174382	0.101	0.22	0.269629	0.265233	#N/A	#N/A
Rpl36al	0.00167643	0.128829	0.286	0.148	0.298841	0.294659	ENSMUSG00000049751	#N/A
Pcna	0.00172202	0.297427	0.738	0.584	0.298841	0.294659	ENSMUSG00000027342	ENSG00000132646
Rtcb	0.00175556	0.194026	0.946	0.871	0.298841	0.294659	ENSMUSG00000001783	ENSG00000100220
Cask	0.00177164	0.238589	0.929	0.847	0.298841	0.294659	ENSMUSG00000031012	ENSG00000147044
Bola2	0.00182984	0.160929	0.702	0.541	0.298841	0.294659	ENSMUSG00000047721	ENSG00000183336
Gsx1	0.00185437	-0.171078	0.458	0.617	0.298841	0.294659	ENSMUSG00000053129	ENSG00000169840
Trib2	0.00186512	0.201406	0.952	0.952	0.298841	0.294659	ENSMUSG00000020601	ENSG00000071575
Hint1	0.00188723	0.136963	0.976	0.981	0.298841	0.294659	ENSMUSG00000020267	ENSG00000169567
Zfp687	0.00189181	0.174029	0.643	0.455	0.298841	0.294659	ENSMUSG00000019338	ENSG00000143373
Tfe3	0.00189569	-0.19265	0.28	0.402	0.298841	0.294659	ENSMUSG00000000134	ENSG00000068323
Fat1	0.0019528	-0.225225	0.667	0.775	0.29919	0.295476	ENSMUSG00000070047	ENSG00000083857
Strip1	0.00197596	-0.21773	0.738	0.78	0.29919	0.295476	ENSMUSG00000014601	ENSG00000143093
6430548M08Rik	0.0020652	-0.196839	0.22	0.359	0.29919	0.295476	ENSMUSG00000031824	ENSG00000135709
Scamp3	0.00207286	0.233361	0.774	0.646	0.29919	0.295476	ENSMUSG00000028049	ENSG00000116521
Abhd2	0.00207923	0.209226	0.929	0.818	0.29919	0.295476	ENSMUSG00000039202	ENSG00000140526
Set	0.00209495	0.225069	0.97	0.909	0.29919	0.295476	ENSMUSG00000054766	ENSG00000230667
Rad54b	0.00212074	0.057152	0.161	0.057	0.29919	0.295476	ENSMUSG00000078773	ENSG00000197275
U2af2	0.00214191	0.189571	0.833	0.751	0.29919	0.295476	ENSMUSG00000030435	ENSG00000063244
Cdk5rap1	0.00219053	0.138827	0.25	0.124	0.299787	0.296158	ENSMUSG00000027487	ENSG00000101391
Tmed2	0.00220052	0.18262	0.815	0.646	0.299787	0.296158	ENSMUSG00000029390	ENSG00000086598
St3gal4	0.0022492	0.181003	0.518	0.34	0.300218	0.296713	ENSMUSG00000032038	ENSG00000110080
Pde8b	0.00227772	0.15804	0.488	0.33	0.300218	0.296713	ENSMUSG00000021684	ENSG00000113231
Arpc4	0.00228531	0.181776	0.661	0.507	0.300218	0.296713	ENSMUSG00000079426	ENSG00000241553
Gm20033	0.00238507	0.147691	0.256	0.134	0.301892	0.298565	#N/A	#N/A
C2cd2	0.00239128	0.121078	0.31	0.172	0.301892	0.298565	ENSMUSG00000045975	ENSG00000157617
2700097O09Rik	0.00239722	0.153208	0.429	0.273	0.301892	0.298565	ENSMUSG00000062198	#N/A
Ddx39b	0.00242319	0.168457	1	0.995	0.301892	0.298565	ENSMUSG00000019432	ENSG00000198563
Cycs	0.00243483	0.151443	0.363	0.215	0.301892	0.298565	ENSMUSG00000063694	ENSG00000172115
Nbl1	0.00253955	-0.194899	0.179	0.297	0.311376	0.307983	ENSMUSG00000041120	ENSG00000158747
Xpc	0.00262889	0.149361	0.339	0.211	0.318789	0.315352	ENSMUSG00000030094	ENSG00000154767
Gm14539	0.00275261	0.0845253	0.119	0.038	0.325769	0.322369	#N/A	#N/A
Mdp1	0.00277082	0.154354	0.685	0.536	0.325769	0.322369	ENSMUSG00000002329	#N/A
Cyp20a1	0.00277502	0.174861	0.595	0.431	0.325769	0.322369	ENSMUSG00000049439	ENSG00000119004
Ovca2	0.00282292	0.128653	0.304	0.163	0.327905	0.324518	ENSMUSG00000038268	ENSG00000262664
Rnf31	0.00288017	0.0908878	0.173	0.072	0.327977	0.324693	ENSMUSG00000047098	ENSG00000092098
Satb1	0.00290286	-0.187799	0.857	0.885	0.327977	0.324693	ENSMUSG00000023927	ENSG00000182568
Eif3i	0.00291271	0.191866	0.958	0.9	0.327977	0.324693	ENSMUSG00000028798	ENSG00000084623
Alg13	0.00301211	0.153182	0.381	0.239	0.33472	0.33165	ENSMUSG00000041718	ENSG00000101901
Gm44437	0.00303827	0.110851	0.286	0.148	0.33472	0.33165	#N/A	#N/A
Gm47283	0.00315384	0.329422	0.56	0.416	0.33472	0.33165	#N/A	#N/A
Prtg	0.00316722	0.0960673	0.196	0.086	0.33472	0.33165	ENSMUSG00000036030	ENSG00000166450
Gm17066	0.00318927	0.194892	0.696	0.536	0.33472	0.33165	#N/A	#N/A
Nrxn3	0.00319459	-0.297297	0.554	0.646	0.33472	0.33165	ENSMUSG00000066392	ENSG00000021645
Scap	0.00320799	0.150721	0.702	0.507	0.33472	0.33165	ENSMUSG00000032485	ENSG00000114650
Banf1	0.00322869	0.197169	0.935	0.909	0.33472	0.33165	ENSMUSG00000024844	ENSG00000175334
Jpt2	0.00324558	0.176379	0.446	0.306	0.33472	0.33165	ENSMUSG00000024165	ENSG00000206053
Pgap6	0.00337146	0.0730487	0.101	0.029	0.341701	0.33868	#N/A	#N/A
Mpp3	0.00342784	-0.208153	0.262	0.388	0.341701	0.33868	ENSMUSG00000052373	ENSG00000161647
Khdrbs3	0.00343279	-0.211253	0.827	0.876	0.341701	0.33868	ENSMUSG00000022332	ENSG00000131773
9230114K14Rik	0.00343713	0.084369	0.173	0.072	0.341701	0.33868	#N/A	#N/A
Fam168a	0.00356632	0.194243	0.923	0.856	0.345881	0.34298	ENSMUSG00000029461	ENSG00000054965
Nelfcd	0.00356733	0.206214	0.464	0.354	0.345881	0.34298	ENSMUSG00000016253	ENSG00000101158
Epas1	0.00358438	-0.330086	0.399	0.507	0.345881	0.34298	ENSMUSG00000024140	ENSG00000116016
Cryz	0.0036239	0.153298	0.375	0.244	0.345881	0.34298	ENSMUSG00000028199	ENSG00000116791
Idh3g	0.00364921	0.185353	0.935	0.885	0.345881	0.34298	ENSMUSG00000002010	ENSG00000067829
Vps13b	0.00366724	0.135517	0.482	0.321	0.345881	0.34298	ENSMUSG00000037646	ENSG00000132549
Hadh	0.00371256	0.166618	0.548	0.383	0.347187	0.344301	ENSMUSG00000027984	ENSG00000138796
Hspe1	0.00376469	0.235152	0.887	0.799	0.348349	0.345501	ENSMUSG00000073676	ENSG00000115541
Tspan4	0.00378811	0.174815	0.405	0.268	0.348349	0.345501	ENSMUSG00000025511	ENSG00000214063
Sarm1	0.00385047	0.131098	0.5	0.33	0.348397	0.345619	ENSMUSG00000050132	ENSG00000004139
Gria4	0.00388142	0.2185	0.833	0.713	0.348397	0.345619	ENSMUSG00000025892	ENSG00000152578
Snap29	0.00388335	0.117136	0.5	0.33	0.348397	0.345619	ENSMUSG00000022765	ENSG00000099940
Mad2l1bp	0.0039622	-0.134277	0.101	0.206	0.352604	0.349815	ENSMUSG00000034509	ENSG00000124688
Polr2m	0.00405437	0.185869	0.869	0.746	0.35792	0.355111	ENSMUSG00000032199	ENSG00000255529
Spire2	0.00415922	-0.188603	0.304	0.44	0.358043	0.355363	ENSMUSG00000010154	ENSG00000204991
Zc3h3	0.00417788	0.125501	0.268	0.144	0.358043	0.355363	ENSMUSG00000075600	ENSG00000014164
Etv1	0.00418673	0.190631	0.81	0.675	0.358043	0.355363	ENSMUSG00000004151	ENSG00000006468
Vkorc1	0.00423546	0.188852	0.583	0.421	0.358043	0.355363	ENSMUSG00000096145	ENSG00000167397
Tvp23a	0.00424236	0.133482	0.512	0.349	0.358043	0.355363	ENSMUSG00000050908	ENSG00000166676
Rrm1	0.00425044	0.273512	0.619	0.512	0.358043	0.355363	ENSMUSG00000030978	ENSG00000167325
Timp4	0.00435794	-0.283747	0.673	0.713	0.364317	0.361611	ENSMUSG00000030317	ENSG00000157150
Stard13	0.00446793	0.140386	0.339	0.206	0.370696	0.367971	ENSMUSG00000016128	ENSG00000133121
Slc44a1	0.00450143	0.214454	0.833	0.689	0.370696	0.367983	ENSMUSG00000028412	ENSG00000070214
Ccnd3	0.00460804	0.180466	0.887	0.761	0.376106	0.373395	ENSMUSG00000034165	ENSG00000112576
Phb	0.0046353	0.157394	0.732	0.569	0.376106	0.373395	ENSMUSG00000038845	ENSG00000167085
Plxnd1	0.00472096	-0.0792148	0.036	0.115	0.380262	0.37754	ENSMUSG00000030123	ENSG00000004399
Tac1	0.00478806	-0.142253	0.071	0.167	0.382871	0.380151	ENSMUSG00000061762	ENSG00000006128
Atmin	0.00490464	0.144415	0.387	0.234	0.389372	0.386626	ENSMUSG00000047388	ENSG00000166454
Ephx1	0.00512565	0.108329	0.22	0.11	0.399606	0.397434	ENSMUSG00000038776	ENSG00000143819
Prkcg	0.00513051	0.0785899	0.137	0.053	0.399606	0.397434	ENSMUSG00000078816	ENSG00000126583
Chrdl1	0.00522909	-0.217987	0.22	0.34	0.399606	0.397434	ENSMUSG00000031283	ENSG00000101938
0610010F05Rik	0.00528157	0.152022	0.5	0.364	0.399606	0.397434	ENSMUSG00000042208	#N/A
Gng2	0.00540316	-0.242057	0.637	0.746	0.399606	0.397434	ENSMUSG00000043004	ENSG00000186469
Tars2	0.00542583	0.141016	0.56	0.388	0.399606	0.397434	ENSMUSG00000028107	ENSG00000143374
Zdhhc1	0.00544547	0.131977	0.339	0.206	0.399606	0.397434	ENSMUSG00000039199	ENSG00000159714
Nog	0.00546853	0.119773	0.274	0.158	0.399606	0.397434	ENSMUSG00000048616	ENSG00000183691
Insr	0.00552669	0.185572	0.69	0.55	0.399606	0.397434	ENSMUSG00000005534	ENSG00000171105
B4galt3	0.00561356	0.145933	0.595	0.421	0.399606	0.397434	ENSMUSG00000052423	ENSG00000158850
Rpl39	0.00561832	0.212638	0.97	0.909	0.399606	0.397434	ENSMUSG00000079641	ENSG00000198918
Lmo2	0.00566989	-0.158432	0.083	0.177	0.399606	0.397434	ENSMUSG00000032698	ENSG00000135363
Tspyl5	0.00569645	0.105755	0.238	0.129	0.399606	0.397434	ENSMUSG00000038984	ENSG00000180543
Rpl21	0.0056992	0.109927	0.232	0.12	0.399606	0.397434	ENSMUSG00000041453	#N/A
Ydjc	0.00573654	0.0661191	0.167	0.072	0.399606	0.397434	ENSMUSG00000041774	ENSG00000161179
Zc3hc1	0.00574414	-0.173085	0.44	0.579	0.399606	0.397434	ENSMUSG00000039130	ENSG00000091732
Nfu1	0.00576667	-0.195795	0.607	0.675	0.399606	0.397434	ENSMUSG00000029993	ENSG00000169599
Cerk	0.00577949	0.142924	0.518	0.344	0.399606	0.397434	ENSMUSG00000035891	ENSG00000100422
Zfpm2	0.00583785	0.155884	0.298	0.177	0.399606	0.397434	ENSMUSG00000022306	ENSG00000169946
Ddost	0.00595243	0.153658	1	0.952	0.399606	0.397434	ENSMUSG00000028757	ENSG00000244038
Dclre1a	0.0059633	0.110815	0.268	0.148	0.399606	0.397434	ENSMUSG00000025077	ENSG00000198924
Ankmy2	0.00597538	0.17544	0.619	0.483	0.399606	0.397434	ENSMUSG00000036188	ENSG00000106524
Odc1	0.00598507	0.102528	0.738	0.565	0.399606	0.397434	ENSMUSG00000011179	ENSG00000115758
Scp2	0.00603886	0.162393	0.839	0.689	0.399606	0.397434	ENSMUSG00000028603	ENSG00000116171
Xpo1	0.00606497	0.213103	0.875	0.794	0.399606	0.397434	ENSMUSG00000020290	ENSG00000082898
Suclg2	0.00611141	0.182595	0.643	0.478	0.399606	0.397434	ENSMUSG00000061838	ENSG00000172340
Map1a	0.00615787	0.151239	0.554	0.392	0.399606	0.397434	ENSMUSG00000027254	ENSG00000166963
E130309D02Rik	0.0061637	0.146018	0.589	0.44	0.399606	0.397434	ENSMUSG00000039244	ENSG00000146576
Ppp2r5d	0.0061977	0.170829	0.696	0.55	0.399606	0.397434	ENSMUSG00000059409	ENSG00000112640
Prkaa1	0.00620931	0.180168	0.494	0.359	0.399606	0.397434	ENSMUSG00000050697	ENSG00000132356
Trappc3	0.00623248	0.134194	0.613	0.44	0.399606	0.397434	ENSMUSG00000028847	ENSG00000054116
Pcdh19	0.00630484	-0.218924	0.435	0.545	0.399606	0.397434	ENSMUSG00000051323	ENSG00000165194
Kcnb2	0.00632088	0.114124	0.244	0.134	0.399606	0.397434	ENSMUSG00000092083	#N/A
Acot1	0.00635834	-0.195349	0.679	0.775	0.399606	0.397434	ENSMUSG00000072949	ENSG00000184227
Dgke	0.0063697	-0.147069	0.256	0.368	0.399606	0.397434	ENSMUSG00000000276	ENSG00000153933
Snrpb	0.00641164	0.157155	0.964	0.919	0.399606	0.397434	ENSMUSG00000027404	ENSG00000125835
Plk3	0.00641428	-0.0938992	0.036	0.11	0.399606	0.397434	ENSMUSG00000028680	ENSG00000173846
Pick1	0.00646238	0.115599	0.494	0.33	0.399606	0.397434	ENSMUSG00000068206	ENSG00000100151
Pbxip1	0.00646726	-0.139634	0.083	0.177	0.399606	0.397434	ENSMUSG00000042613	ENSG00000163346
Ctnnd2	0.00651224	-0.184798	0.911	0.952	0.399606	0.397434	ENSMUSG00000022240	ENSG00000169862
Tagap1	0.00651827	-0.149445	0.131	0.23	0.399606	0.397434	ENSMUSG00000052031	#N/A
BC031181	0.00667814	0.177447	0.851	0.737	0.402567	0.400439	ENSMUSG00000036299	ENSG00000177576
Tuba1a	0.0066812	0.168873	1	0.995	0.402567	0.400439	ENSMUSG00000072235	ENSG00000167552
Cxxc4	0.00672243	-0.204473	0.393	0.502	0.402567	0.400439	ENSMUSG00000044365	ENSG00000168772
Aagab	0.00672696	-0.164799	0.363	0.474	0.402567	0.400439	ENSMUSG00000037257	ENSG00000103591
Inhbb	0.00674897	-0.205307	0.333	0.44	0.402567	0.400439	ENSMUSG00000037035	ENSG00000163083
4833438C02Rik	0.00688226	0.0705008	0.125	0.048	0.407059	0.404953	#N/A	#N/A
Amd1	0.00694425	0.113522	0.25	0.139	0.407059	0.404953	ENSMUSG00000075232	ENSG00000123505
Kcnq5	0.0069513	0.0492646	0.149	0.062	0.407059	0.404953	ENSMUSG00000028033	ENSG00000185760
Cntln	0.00697183	0.144827	0.423	0.278	0.407059	0.404953	ENSMUSG00000038070	ENSG00000044459
Pex6	0.0070335	0.120372	0.429	0.297	0.407473	0.405551	ENSMUSG00000002763	ENSG00000124587
Adhfe1	0.00706906	0.119532	0.357	0.215	0.407473	0.405551	ENSMUSG00000025911	ENSG00000147576
Dnph1	0.00720084	0.101478	0.28	0.158	0.407473	0.405551	ENSMUSG00000040658	ENSG00000112667
Arhgef11	0.00721676	0.159569	0.577	0.445	0.407473	0.405551	ENSMUSG00000041977	ENSG00000132694
Dclk1	0.00721835	-0.20656	0.804	0.837	0.407473	0.405551	ENSMUSG00000027797	ENSG00000133083
Tbccd1	0.00722448	0.129182	0.345	0.215	0.407473	0.405551	ENSMUSG00000004462	ENSG00000113838
Arhgap20	0.00724777	-0.193794	0.268	0.383	0.407473	0.405551	ENSMUSG00000053199	ENSG00000137727
Gid4	0.00734396	0.174924	0.56	0.411	0.407473	0.405551	ENSMUSG00000018415	ENSG00000141034
Lmna	0.00750559	0.0893295	0.25	0.134	0.407473	0.405551	ENSMUSG00000028063	ENSG00000160789
Gprc5b	0.00751541	-0.214018	0.411	0.507	0.407473	0.405551	ENSMUSG00000008734	ENSG00000167191
Rab10	0.00753025	-0.17726	0.976	0.962	0.407473	0.405551	ENSMUSG00000020671	ENSG00000084733
Dapk1	0.00753988	0.141074	0.238	0.129	0.407473	0.405551	ENSMUSG00000021559	ENSG00000196730
Gm7932	0.00756346	0.0977724	0.155	0.067	0.407473	0.405551	#N/A	#N/A
Zfp422	0.0075937	0.16967	0.923	0.828	0.407473	0.405551	ENSMUSG00000059878	ENSG00000165512
Il18	0.00759551	-0.184905	0.774	0.847	0.407473	0.405551	ENSMUSG00000039217	ENSG00000150782
Nmt1	0.00761063	-0.178683	0.619	0.689	0.407473	0.405551	ENSMUSG00000020936	ENSG00000136448
Riok2	0.00763563	0.0845229	0.494	0.34	0.407473	0.405551	ENSMUSG00000116564	ENSG00000058729
Acot7	0.00764358	0.195666	0.411	0.301	0.407473	0.405551	ENSMUSG00000028937	ENSG00000097021
Atf6	0.00769781	0.127891	0.387	0.254	0.408018	0.406112	ENSMUSG00000026663	ENSG00000118217
Gcc2	0.00772775	0.106549	0.452	0.301	0.408018	0.406112	ENSMUSG00000038039	ENSG00000135968
Fkbp7	0.00777766	0.0808206	0.125	0.048	0.408129	0.40625	ENSMUSG00000002732	ENSG00000079150
Ruvbl2	0.0078408	0.192489	0.815	0.699	0.408129	0.40625	ENSMUSG00000003868	ENSG00000183207
Pdha1	0.00784081	0.201021	0.845	0.78	0.408129	0.40625	ENSMUSG00000031299	ENSG00000131828
Vcan	0.00790695	0.28592	0.935	0.947	0.409333	0.407492	ENSMUSG00000021614	ENSG00000038427
Paqr7	0.00798332	-0.065774	0.03	0.1	0.409333	0.407492	ENSMUSG00000037348	ENSG00000182749
Zwint	0.00800867	0.181988	0.988	0.909	0.409333	0.407492	ENSMUSG00000019923	ENSG00000122952
Ndufb8	0.00803619	0.152805	0.946	0.88	0.409333	0.407492	ENSMUSG00000025204	ENSG00000166136
Tmem164	0.0080494	0.144848	0.464	0.311	0.409333	0.407492	ENSMUSG00000047045	ENSG00000157600
Cdhr1	0.00809662	0.065972	0.101	0.033	0.409845	0.408011	ENSMUSG00000021803	ENSG00000148600
Itfg2	0.0081693	0.134329	0.458	0.311	0.411636	0.409802	ENSMUSG00000001518	ENSG00000111203
Sirt3	0.00821684	0.12188	0.411	0.278	0.412149	0.410321	ENSMUSG00000025486	ENSG00000142082
Rmi2	0.00832445	0.0567379	0.125	0.048	0.412766	0.410969	ENSMUSG00000037991	ENSG00000175643
2900037B21Rik	0.0083299	-0.185085	0.286	0.402	0.412766	0.410969	#N/A	#N/A
Dck	0.00835855	0.183203	0.696	0.569	0.412766	0.410969	ENSMUSG00000029366	ENSG00000156136
Necab2	0.00837876	0.138566	0.661	0.502	0.412766	0.410969	ENSMUSG00000031837	ENSG00000103154
Nfatc2ip	0.00848545	0.130468	0.256	0.148	0.415299	0.413507	ENSMUSG00000030722	ENSG00000176953
Lactb2	0.00850544	0.0716999	0.131	0.053	0.415299	0.413507	ENSMUSG00000025937	ENSG00000147592
Srpr	0.00856841	0.12537	0.524	0.392	0.416531	0.414741	ENSMUSG00000032042	ENSG00000182934
Elk1	0.00861257	0.0920635	0.298	0.167	0.416841	0.415058	ENSMUSG00000009406	ENSG00000126767
Dars	0.00869883	-0.160965	0.798	0.856	0.419177	0.417393	ENSMUSG00000026356	ENSG00000115866
Vcam1	0.00878017	-0.159521	0.488	0.665	0.421189	0.419411	ENSMUSG00000027962	ENSG00000162692
Cmpk1	0.00881691	-0.153537	0.911	0.914	0.421189	0.419411	ENSMUSG00000028719	ENSG00000162368
Gm45592	0.00888282	0.110787	0.143	0.062	0.421229	0.419467	#N/A	#N/A
Col11a1	0.0088941	0.221321	0.69	0.545	0.421229	0.419467	ENSMUSG00000027966	ENSG00000060718
Mink1	0.00898878	0.100405	0.488	0.311	0.42222	0.420476	ENSMUSG00000020827	ENSG00000141503
Ncoa2	0.00902356	0.171684	0.643	0.478	0.42222	0.420476	ENSMUSG00000005886	ENSG00000140396
Taf2	0.0090298	0.184417	0.679	0.526	0.42222	0.420476	ENSMUSG00000037343	ENSG00000064313
Aldh4a1	0.00912558	0.12579	0.375	0.244	0.424898	0.423151	ENSMUSG00000028737	ENSG00000159423
Zbtb20	0.00923021	-0.239705	0.905	0.952	0.426936	0.425239	ENSMUSG00000022708	ENSG00000181722
Uri1	0.00929867	0.154286	0.601	0.455	0.426936	0.425239	ENSMUSG00000030421	ENSG00000105176
Lyn	0.00940088	-0.189283	0.321	0.426	0.426936	0.425239	ENSMUSG00000042228	ENSG00000254087
Tcf3	0.00944196	0.152633	0.821	0.708	0.426936	0.425239	ENSMUSG00000020167	ENSG00000071564
Samd8	0.00944951	0.173286	0.804	0.665	0.426936	0.425239	ENSMUSG00000021770	ENSG00000156671
Golph3	0.00946871	-0.19528	0.839	0.866	0.426936	0.425239	ENSMUSG00000022200	ENSG00000113384
Mir17hg	0.00947371	-0.0999214	0.06	0.144	0.426936	0.425239	#N/A	#N/A
Pigp	0.00947888	0.170612	0.643	0.522	0.426936	0.425239	ENSMUSG00000022940	ENSG00000185808
6330415B21Rik	0.00956488	-0.211868	0.196	0.297	0.429059	0.42736	#N/A	#N/A
Mrfap1	0.00973843	0.182179	0.982	0.947	0.433483	0.431795	ENSMUSG00000055302	ENSG00000179010
Cdk17	0.00977292	0.224789	0.756	0.574	0.433483	0.431795	ENSMUSG00000020015	ENSG00000059758
Rps26	0.00979392	0.194684	0.976	0.986	0.433483	0.431795	ENSMUSG00000025362	ENSG00000197728
Ears2	0.00982064	0.0821201	0.226	0.12	0.433483	0.431795	ENSMUSG00000030871	ENSG00000103356
Chst14	0.00989524	0.0740105	0.167	0.077	0.435036	0.433349	ENSMUSG00000074916	ENSG00000169105
Ier2	0.0100309	-0.402481	0.399	0.488	0.43826	0.436601	ENSMUSG00000053560	ENSG00000160888
Prps1	0.0100881	0.138931	0.53	0.378	0.43826	0.436601	ENSMUSG00000031432	ENSG00000147224
Ddx27	0.0101099	0.115877	0.548	0.378	0.43826	0.436601	ENSMUSG00000017999	ENSG00000124228
Naa20	0.0101596	0.126735	0.548	0.411	0.43826	0.436601	ENSMUSG00000002728	ENSG00000173418
Trim28	0.0102051	0.189334	0.988	0.947	0.43826	0.436601	ENSMUSG00000005566	ENSG00000130726
Arhgap35	0.0102069	0.197926	0.94	0.885	0.43826	0.436601	ENSMUSG00000058230	ENSG00000160007
Mif	0.010303	0.255748	0.839	0.766	0.440671	0.43901	ENSMUSG00000033307	ENSG00000240972
Tmem129	0.0104529	0.121784	0.369	0.239	0.444612	0.442949	ENSMUSG00000019295	ENSG00000168936
Vxn	0.0104757	0.150319	0.982	0.995	0.444612	0.442949	ENSMUSG00000067879	ENSG00000169085
Kcnn2	0.0108371	0.0658387	0.131	0.053	0.45099	0.449385	ENSMUSG00000054477	ENSG00000080709
Tubd1	0.0108387	0.0546499	0.137	0.057	0.45099	0.449385	ENSMUSG00000020513	ENSG00000108423
Dym	0.0108878	0.130558	0.5	0.344	0.45099	0.449385	ENSMUSG00000035765	ENSG00000141627
Gm20762	0.0109005	0.0940588	0.179	0.091	0.45099	0.449385	#N/A	#N/A
Cdin1	0.0109205	0.123805	0.256	0.153	0.45099	0.449385	#N/A	#N/A
Gm46430	0.0109264	0.0869341	0.155	0.072	0.45099	0.449385	#N/A	#N/A
Thyn1	0.0110079	-0.227575	0.631	0.708	0.45099	0.449385	ENSMUSG00000035443	ENSG00000151500
Gm12338	0.0110121	0.0494224	0.113	0.043	0.45099	0.449385	#N/A	#N/A
Erbb3	0.0110479	0.208855	0.333	0.22	0.45099	0.449385	ENSMUSG00000018166	ENSG00000065361
4930581F22Rik	0.0110533	0.0787289	0.143	0.062	0.45099	0.449385	#N/A	#N/A
Kntc1	0.0111051	0.0951758	0.161	0.077	0.45099	0.449385	ENSMUSG00000029414	ENSG00000184445
Lims2	0.0111502	0.347229	0.881	0.823	0.45099	0.449385	ENSMUSG00000024395	ENSG00000072163
Slco1c1	0.0111573	-0.196384	0.083	0.167	0.45099	0.449385	ENSMUSG00000030235	ENSG00000139155
Cisd2	0.0113433	0.159491	0.833	0.699	0.456837	0.455217	ENSMUSG00000028165	ENSG00000145354
Gm16835	0.0114822	0.0618277	0.113	0.043	0.458498	0.456896	#N/A	#N/A
Vipr2	0.011523	0.164563	0.351	0.244	0.458498	0.456896	ENSMUSG00000011171	ENSG00000106018
Edem1	0.011538	0.139622	0.375	0.254	0.458498	0.456896	ENSMUSG00000030104	ENSG00000134109
Psmb4	0.0116312	0.139275	0.976	0.967	0.459118	0.457526	ENSMUSG00000005779	ENSG00000159377
Rangrf	0.0116496	0.0662685	0.22	0.12	0.459118	0.457526	ENSMUSG00000032892	ENSG00000108961
Nol8	0.0118523	-0.172424	0.19	0.292	0.462506	0.460964	ENSMUSG00000021392	ENSG00000198000
Id3	0.0118966	-0.282491	0.494	0.593	0.462506	0.460964	ENSMUSG00000007872	ENSG00000117318
Elp5	0.0119685	0.130101	0.738	0.617	0.462506	0.460964	ENSMUSG00000018565	ENSG00000170291
Zbtb37	0.0119998	0.108163	0.298	0.182	0.462506	0.460964	ENSMUSG00000043467	ENSG00000185278
S100a4	0.0120045	0.114935	0.351	0.225	0.462506	0.460964	ENSMUSG00000001020	ENSG00000196154
Engase	0.0120114	0.0683721	0.161	0.077	0.462506	0.460964	ENSMUSG00000033857	ENSG00000167280
Ppme1	0.0120754	0.15899	0.512	0.359	0.462506	0.460964	ENSMUSG00000030718	ENSG00000214517
Cacul1	0.0121744	0.131986	0.601	0.469	0.462506	0.460964	ENSMUSG00000033417	ENSG00000151893
Id1	0.0121824	-0.174669	0.083	0.167	0.462506	0.460964	ENSMUSG00000042745	ENSG00000125968
Anapc15	0.0121948	0.126573	0.31	0.196	0.462506	0.460964	ENSMUSG00000030649	#N/A
Thoc6	0.0121966	-0.128637	0.238	0.359	0.462506	0.460964	ENSMUSG00000041319	ENSG00000131652
Grk6	0.0122418	0.150708	0.512	0.383	0.46263	0.461093	ENSMUSG00000074886	ENSG00000198055
Kcnd1	0.0123608	0.0907224	0.137	0.062	0.464883	0.463349	ENSMUSG00000009731	ENSG00000102057
Plxdc2	0.0123856	-0.207183	0.238	0.34	0.464883	0.463349	ENSMUSG00000026748	ENSG00000120594
Bcap29	0.0125282	0.169402	0.583	0.44	0.46735	0.465845	ENSMUSG00000020650	ENSG00000075790
Ksr2	0.0125856	0.0645839	0.149	0.067	0.46735	0.465845	ENSMUSG00000061578	ENSG00000171435
Rab5b	0.0126543	0.150244	0.619	0.502	0.46735	0.465845	ENSMUSG00000000711	ENSG00000111540
Sirt1	0.0126551	-0.156253	0.214	0.311	0.46735	0.465845	ENSMUSG00000020063	ENSG00000096717
Abhd12	0.0126653	-0.164495	0.946	0.923	0.46735	0.465845	ENSMUSG00000032046	ENSG00000100997
Mtg1	0.0127282	0.102062	0.327	0.196	0.46735	0.465845	ENSMUSG00000039018	ENSG00000148824
Mn1	0.0127478	-0.188933	0.321	0.44	0.46735	0.465845	ENSMUSG00000070576	ENSG00000169184
Dctn6	0.0128178	0.114321	0.863	0.804	0.468359	0.466856	ENSMUSG00000031516	ENSG00000104671
Top2a	0.0129823	0.161393	0.268	0.158	0.472506	0.471108	ENSMUSG00000020914	ENSG00000131747
Dnajc12	0.0130319	0.0976579	0.315	0.196	0.472506	0.471108	ENSMUSG00000036764	ENSG00000108176
Atp5g3	0.0131615	-0.125579	0.994	0.99	0.472506	0.471108	ENSMUSG00000018770	ENSG00000154518
Gm11266	0.0131748	-0.08401	0.042	0.11	0.472506	0.471108	#N/A	#N/A
Plp1	0.0132852	0.290256	0.351	0.225	0.472506	0.471108	ENSMUSG00000031425	ENSG00000123560
Dach2	0.0133001	0.0787628	0.161	0.077	0.472506	0.471108	ENSMUSG00000025592	ENSG00000126733
Kmt2e	0.013611	-0.162882	0.685	0.756	0.472506	0.471108	ENSMUSG00000029004	ENSG00000005483
Mllt11	0.0136332	0.132926	0.613	0.455	0.472506	0.471108	ENSMUSG00000053192	ENSG00000213190
Hnrnpa2b1	0.0136609	0.10945	1	1	0.472506	0.471108	ENSMUSG00000004980	ENSG00000122566
Nploc4	0.0136719	0.13977	0.625	0.478	0.472506	0.471108	ENSMUSG00000039703	ENSG00000182446
Rpl41	0.0136961	0.160211	0.988	0.957	0.472506	0.471108	ENSMUSG00000093674	#N/A
Spag9	0.0137152	-0.165819	0.988	0.981	0.472506	0.471108	ENSMUSG00000020859	ENSG00000008294
Zfp948	0.0137503	0.11093	0.387	0.249	0.472506	0.471108	ENSMUSG00000067931	#N/A
Gm33989	0.0137616	0.165648	0.518	0.402	0.472506	0.471108	#N/A	#N/A
Cenpm	0.0138316	0.104189	0.25	0.148	0.472506	0.471108	ENSMUSG00000068101	ENSG00000100162
Etv6	0.0138587	0.12596	0.423	0.292	0.472506	0.471108	ENSMUSG00000030199	ENSG00000139083
Samd4	0.013862	0.140924	0.482	0.34	0.472506	0.471108	ENSMUSG00000021838	ENSG00000020577
Aste1	0.0138897	0.0624098	0.232	0.134	0.472506	0.471108	ENSMUSG00000032567	ENSG00000034533
Polr2k	0.0138955	0.0666674	0.107	0.043	0.472506	0.471108	ENSMUSG00000045996	ENSG00000147669
Map2k5	0.0139075	0.160242	0.601	0.512	0.472506	0.471108	ENSMUSG00000058444	ENSG00000137764
Crim1	0.0139108	0.102651	0.298	0.182	0.472506	0.471108	ENSMUSG00000024074	ENSG00000150938
Rexo1	0.0139719	0.136366	0.554	0.416	0.472506	0.471108	ENSMUSG00000047417	ENSG00000079313
Slc5a3	0.0139768	0.119515	0.31	0.201	0.472506	0.471108	ENSMUSG00000089774	ENSG00000198743
Cnppd1	0.0139893	0.133021	0.637	0.464	0.472506	0.471108	ENSMUSG00000033159	ENSG00000115649
Isg20l2	0.0140018	0.151695	0.548	0.407	0.472506	0.471108	ENSMUSG00000048039	ENSG00000143319
Mapre2	0.0142036	-0.204791	0.869	0.847	0.47374	0.472364	ENSMUSG00000024277	ENSG00000166974
Sh3gl1	0.0142181	-0.168768	0.702	0.756	0.47374	0.472364	ENSMUSG00000003200	ENSG00000141985
Cntn1	0.0142522	0.154521	0.994	0.99	0.47374	0.472364	ENSMUSG00000055022	ENSG00000018236
Pdxp	0.0142756	0.170908	0.631	0.507	0.47374	0.472364	ENSMUSG00000116165	ENSG00000241360
Tor1a	0.0142841	0.125268	0.685	0.531	0.47374	0.472364	ENSMUSG00000026849	ENSG00000136827
Ddx20	0.0142959	0.116159	0.256	0.148	0.47374	0.472364	ENSMUSG00000027905	ENSG00000064703
Rps11-ps2	0.0143669	0.0998527	0.179	0.096	0.474667	0.473293	#N/A	#N/A
Tmem167	0.0144513	0.192836	0.857	0.761	0.475349	0.473985	ENSMUSG00000012422	ENSG00000174695
Ercc6l2	0.0144792	0.123368	0.339	0.215	0.475349	0.473985	ENSMUSG00000021470	#N/A
Cep170b	0.0145168	0.0601577	0.125	0.053	0.475349	0.473985	ENSMUSG00000072825	ENSG00000099814
Slc27a4	0.014886	0.158674	0.72	0.579	0.484284	0.482908	ENSMUSG00000059316	ENSG00000167114
Rhob	0.0148975	-0.268266	0.958	0.938	0.484284	0.482908	ENSMUSG00000054364	ENSG00000143878
Bak1	0.0149213	0.0549382	0.161	0.077	0.484284	0.482908	ENSMUSG00000057789	ENSG00000030110
Ptdss1	0.0149893	0.145793	0.851	0.746	0.484369	0.483044	ENSMUSG00000021518	ENSG00000156471
Ddah1	0.0151409	-0.131088	0.976	0.976	0.484369	0.483044	ENSMUSG00000028194	ENSG00000153904
Nono	0.0151452	0.157926	0.863	0.766	0.484369	0.483044	ENSMUSG00000031311	ENSG00000147140
Rsf1os2	0.0151624	0.055045	0.125	0.053	0.484369	0.483044	#N/A	#N/A
Mir703	0.0151805	0.186028	0.94	0.88	0.484369	0.483044	#N/A	#N/A
Acad9	0.0152	0.100974	0.292	0.172	0.484369	0.483044	ENSMUSG00000027710	ENSG00000177646
Ccdc82	0.0152447	0.107924	0.399	0.258	0.484369	0.483044	ENSMUSG00000079084	ENSG00000149231
H3f3b	0.0153413	-0.140073	1	1	0.484369	0.483044	ENSMUSG00000016559	#N/A
Rasl10b	0.0153578	-0.124125	0.411	0.512	0.484369	0.483044	ENSMUSG00000020684	ENSG00000270885
Mcrip2	0.0154269	0.0583167	0.179	0.091	0.484369	0.483044	ENSMUSG00000025732	ENSG00000172366
C1qtnf12	0.0154573	0.0629104	0.137	0.062	0.484369	0.483044	ENSMUSG00000023571	ENSG00000184163
Ppp1r16a	0.0154681	0.138769	0.446	0.335	0.484369	0.483044	ENSMUSG00000033819	ENSG00000160972
Fbxl2	0.0154945	0.0516407	0.125	0.053	0.484369	0.483044	ENSMUSG00000032507	ENSG00000153558
Rph3a	0.0158308	-0.237725	0.512	0.584	0.492394	0.491079	ENSMUSG00000029608	ENSG00000089169
Hmgcs1	0.0158707	-0.158965	0.982	0.971	0.492394	0.491079	ENSMUSG00000093930	ENSG00000112972
Tmem87a	0.0159725	0.056854	0.101	0.038	0.492394	0.491079	ENSMUSG00000033808	ENSG00000103978
Sez6	0.0160356	-0.194987	0.631	0.684	0.492394	0.491079	ENSMUSG00000000632	ENSG00000063015
Ppan	0.0160654	0.112605	0.417	0.287	0.492394	0.491079	ENSMUSG00000004100	ENSG00000130810
Arl4d	0.0160913	-0.100696	0.048	0.115	0.492394	0.491079	ENSMUSG00000034936	ENSG00000175906
Gucy1a2	0.016094	0.0677029	0.107	0.043	0.492394	0.491079	ENSMUSG00000041624	ENSG00000152402
Nme4	0.0161946	0.131698	0.393	0.254	0.492991	0.49171	ENSMUSG00000024177	ENSG00000103202
Orai1	0.0162475	0.130184	0.53	0.411	0.492991	0.49171	ENSMUSG00000049686	ENSG00000276045
Gmds	0.0162875	0.154154	0.458	0.34	0.492991	0.49171	ENSMUSG00000038372	ENSG00000112699
Nipsnap1	0.0163462	0.151552	0.494	0.378	0.492991	0.49171	ENSMUSG00000034285	ENSG00000184117
Olfm2	0.0163628	0.191634	0.958	0.923	0.492991	0.49171	ENSMUSG00000032172	ENSG00000105088
Saal1	0.0165006	0.158429	0.464	0.349	0.492991	0.49171	ENSMUSG00000006763	ENSG00000166788
Fdxacb1	0.0165247	0.0655666	0.167	0.081	0.492991	0.49171	ENSMUSG00000037845	ENSG00000255561
Nap1l3	0.0165468	0.129075	0.393	0.268	0.492991	0.49171	ENSMUSG00000055733	ENSG00000186310
Ulk3	0.0165614	0.0903778	0.173	0.091	0.492991	0.49171	ENSMUSG00000032308	ENSG00000140474
Repin1	0.0165745	0.128588	0.554	0.426	0.492991	0.49171	ENSMUSG00000052751	ENSG00000214022
Pls1	0.0166718	-0.108439	0.095	0.177	0.494552	0.49327	ENSMUSG00000049493	ENSG00000120756
Sox6	0.016751	0.171731	0.964	0.923	0.49557	0.494289	ENSMUSG00000051910	ENSG00000110693
Eef2	0.0168053	0.161506	1	0.99	0.495847	0.494569	ENSMUSG00000034994	ENSG00000167658
Alg6	0.0169625	0.143027	0.464	0.33	0.498124	0.496848	ENSMUSG00000073792	ENSG00000088035
Atp8a2	0.0169728	0.105488	0.315	0.211	0.498124	0.496848	ENSMUSG00000021983	ENSG00000132932
Papola	0.0170872	-0.128268	0.893	0.947	0.499393	0.49812	ENSMUSG00000021111	ENSG00000090060
Eya1	0.0171065	-0.123259	0.47	0.574	0.499393	0.49812	ENSMUSG00000025932	ENSG00000104313
Pam	0.0172403	0.0740121	0.435	0.297	0.501606	0.500334	ENSMUSG00000026335	ENSG00000145730
Zfp367	0.0172732	0.0684896	0.238	0.134	0.501606	0.500334	ENSMUSG00000044934	ENSG00000165244
Chaf1b	0.0175261	0.115962	0.196	0.11	0.507613	0.50633	ENSMUSG00000022945	ENSG00000159259
Nasp	0.0176043	0.183159	0.863	0.789	0.508542	0.50726	ENSMUSG00000028693	ENSG00000132780
Panx1	0.0176898	0.157591	0.732	0.632	0.509679	0.508398	ENSMUSG00000031934	ENSG00000110218
Rpl11	0.0178956	0.0694778	0.435	0.306	0.510708	0.509508	ENSMUSG00000059291	#N/A
Degs1	0.0180952	-0.153356	0.792	0.828	0.510708	0.509508	ENSMUSG00000038633	ENSG00000143753
Cpeb3	0.0181072	0.0947283	0.333	0.215	0.510708	0.509508	ENSMUSG00000039652	ENSG00000107864
Wdr36	0.0181425	0.114966	0.518	0.378	0.510708	0.509508	ENSMUSG00000038299	ENSG00000134987
Tubgcp6	0.0181959	0.0637825	0.351	0.23	0.510708	0.509508	ENSMUSG00000051786	ENSG00000128159
Fabp7	0.0182497	-0.122422	1	1	0.510708	0.509508	ENSMUSG00000019874	ENSG00000164434
Farp1	0.0183015	0.138609	0.917	0.828	0.510708	0.509508	ENSMUSG00000025555	ENSG00000152767
Sema5b	0.0183269	0.168183	0.744	0.627	0.510708	0.509508	ENSMUSG00000052133	ENSG00000082684
Gm9905	0.0183823	0.0930568	0.208	0.115	0.510708	0.509508	#N/A	#N/A
Tbca	0.0184345	-0.188598	0.863	0.866	0.510708	0.509508	ENSMUSG00000042043	ENSG00000171530
Pcbd2	0.0184956	0.0935352	0.208	0.12	0.510708	0.509508	ENSMUSG00000021496	ENSG00000132570
Trappc8	0.0185059	0.121614	0.494	0.373	0.510708	0.509508	ENSMUSG00000033382	ENSG00000153339
Tceal5	0.0185381	0.138724	0.613	0.478	0.510708	0.509508	ENSMUSG00000054034	ENSG00000204065
Smpd3	0.0185649	0.0793288	0.286	0.177	0.510708	0.509508	ENSMUSG00000031906	ENSG00000103056
Nlgn3	0.0185797	0.135307	0.994	0.986	0.510708	0.509508	ENSMUSG00000031302	ENSG00000196338
Ccdc134	0.0186397	-0.182047	0.393	0.474	0.510708	0.509508	ENSMUSG00000068114	ENSG00000100147
Gpr180	0.0187235	-0.182868	0.518	0.579	0.510708	0.509508	ENSMUSG00000022131	ENSG00000152749
Kank1	0.0187544	0.139694	0.881	0.785	0.510708	0.509508	ENSMUSG00000032702	ENSG00000107104
Tmem44	0.0187591	-0.149477	0.351	0.459	0.510708	0.509508	ENSMUSG00000022537	ENSG00000145014
Zfp81	0.0187997	0.113211	0.399	0.282	0.510708	0.509508	ENSMUSG00000003929	#N/A
Spcs2	0.0188663	0.121152	0.982	0.976	0.510708	0.509508	ENSMUSG00000035227	ENSG00000118363
Cfl2	0.0188756	-0.155779	0.917	0.952	0.510708	0.509508	ENSMUSG00000062929	ENSG00000165410
Cdk5rap3	0.0188899	0.119405	0.542	0.392	0.510708	0.509508	ENSMUSG00000018669	ENSG00000108465
Bpnt2	0.0189097	0.160514	0.97	0.943	0.510708	0.509508	#N/A	#N/A
Pigu	0.0189261	0.133386	0.637	0.507	0.510708	0.509508	ENSMUSG00000038383	ENSG00000101464
Kdsr	0.0189288	0.168747	0.548	0.411	0.510708	0.509508	ENSMUSG00000009905	ENSG00000119537
Mroh1	0.0191063	-0.183659	0.214	0.301	0.514239	0.513034	ENSMUSG00000022558	ENSG00000179832
Spcs1	0.019194	0.159278	0.952	0.856	0.514661	0.513549	ENSMUSG00000021917	ENSG00000114902
Plekhb1	0.0193802	0.199183	0.929	0.866	0.514661	0.513549	ENSMUSG00000030701	ENSG00000021300
Ascl1	0.0196595	-0.222634	0.518	0.612	0.514661	0.513549	ENSMUSG00000020052	ENSG00000139352
Zbtb33	0.0196944	0.141989	0.613	0.498	0.514661	0.513549	ENSMUSG00000048047	ENSG00000177485
Nav2	0.0196956	-0.212885	0.75	0.785	0.514661	0.513549	ENSMUSG00000052512	ENSG00000166833
Dnaaf2	0.0197134	0.072842	0.155	0.077	0.514661	0.513549	ENSMUSG00000020973	ENSG00000165506
Ache	0.0197872	0.149082	0.446	0.34	0.514661	0.513549	ENSMUSG00000023328	ENSG00000087085
Iah1	0.0198388	0.104184	0.554	0.402	0.514661	0.513549	ENSMUSG00000062054	ENSG00000134330
Clstn1	0.0198508	-0.131962	0.988	0.962	0.514661	0.513549	ENSMUSG00000039953	ENSG00000171603
H2az1	0.0199337	0.200333	0.554	0.431	0.514661	0.513549	ENSMUSG00000037894	ENSG00000164032
Zrsr2	0.0199445	0.10929	0.536	0.402	0.514661	0.513549	ENSMUSG00000031370	#N/A
Vrk3	0.0199558	-0.140734	0.601	0.665	0.514661	0.513549	ENSMUSG00000002205	ENSG00000105053
Cpne2	0.0199848	0.114782	0.613	0.498	0.514661	0.513549	ENSMUSG00000034361	ENSG00000140848
Elp4	0.020045	0.111192	0.411	0.282	0.514661	0.513549	ENSMUSG00000027167	ENSG00000109911
Mmp2	0.0201635	0.156837	0.351	0.249	0.514661	0.513549	ENSMUSG00000031740	ENSG00000087245
Cdk4	0.0201816	0.136377	0.994	0.986	0.514661	0.513549	ENSMUSG00000006728	ENSG00000135446
Cpq	0.0202752	0.228177	0.583	0.474	0.514661	0.513549	ENSMUSG00000039007	ENSG00000104324
Clip1	0.0202811	-0.140726	0.268	0.368	0.514661	0.513549	ENSMUSG00000049550	ENSG00000130779
Txn2	0.0202829	0.151912	0.887	0.847	0.514661	0.513549	ENSMUSG00000005354	ENSG00000100348
Resp18	0.0202846	-0.245374	0.577	0.632	0.514661	0.513549	ENSMUSG00000033061	ENSG00000182698
Gnao1	0.0203008	-0.229375	0.821	0.852	0.514661	0.513549	ENSMUSG00000031748	#N/A
Tmsb4x	0.0203098	0.0620833	1	1	0.514661	0.513549	ENSMUSG00000049775	ENSG00000154620
Snrpn	0.020394	0.151602	0.899	0.856	0.514661	0.513549	ENSMUSG00000102252	ENSG00000128739
Mlc1	0.0204302	-0.244231	0.19	0.287	0.514661	0.513549	ENSMUSG00000035805	ENSG00000100427
H2-K1	0.0204366	0.168133	0.435	0.325	0.514661	0.513549	ENSMUSG00000061232	#N/A
Aig1	0.0204941	0.124533	0.696	0.56	0.514661	0.513549	ENSMUSG00000019806	ENSG00000146416
Snhg15	0.0205341	0.107886	0.202	0.115	0.514661	0.513549	#N/A	#N/A
Grm4	0.0205806	0.0997231	0.232	0.139	0.514661	0.513549	ENSMUSG00000063239	ENSG00000124493
Smim26	0.0205857	-0.150801	0.399	0.493	0.514661	0.513549	ENSMUSG00000074754	ENSG00000232388
Atp1b1	0.0205886	-0.18845	0.673	0.742	0.514661	0.513549	ENSMUSG00000026576	ENSG00000143153
Atp10b	0.0206229	-0.231172	0.256	0.34	0.514661	0.513549	ENSMUSG00000055415	ENSG00000118322
Rpl37rt	0.0206611	0.125619	0.345	0.23	0.514661	0.513549	#N/A	#N/A
Nipal3	0.0208709	0.103841	0.488	0.349	0.516471	0.515403	ENSMUSG00000028803	ENSG00000001461
Rnf121	0.0209036	0.129317	0.524	0.383	0.516471	0.515403	ENSMUSG00000070426	ENSG00000137522
Mtf1	0.0210204	0.0762668	0.405	0.263	0.516471	0.515403	ENSMUSG00000028890	ENSG00000188786
Lin9	0.0210648	0.116105	0.304	0.191	0.516471	0.515403	ENSMUSG00000058729	ENSG00000183814
Tirap	0.0211373	0.111875	0.238	0.144	0.516471	0.515403	ENSMUSG00000032041	ENSG00000150455
E130307A14Rik	0.0211381	-0.170873	0.488	0.569	0.516471	0.515403	#N/A	#N/A
Sos2	0.0212134	0.133374	0.494	0.378	0.516471	0.515403	ENSMUSG00000034801	ENSG00000100485
Rad51ap1	0.0212259	0.0681947	0.167	0.086	0.516471	0.515403	ENSMUSG00000030346	ENSG00000111247
Rbsn	0.0212918	0.113692	0.607	0.459	0.516471	0.515403	ENSMUSG00000014550	ENSG00000131381
Abcf3	0.021409	-0.192571	0.5	0.589	0.516471	0.515403	ENSMUSG00000003234	ENSG00000161204
Sipa1l2	0.0214182	0.173639	0.506	0.373	0.516471	0.515403	ENSMUSG00000001995	ENSG00000116991
Map3k15	0.0214242	0.0456196	0.107	0.043	0.516471	0.515403	ENSMUSG00000031303	ENSG00000180815
Pcdhb18	0.0214307	0.0958729	0.119	0.053	0.516471	0.515403	ENSMUSG00000048347	#N/A
Pdcd6	0.0215259	-0.159734	0.774	0.818	0.516471	0.515403	ENSMUSG00000021576	ENSG00000249915
Ostm1	0.0215506	-0.164892	0.524	0.589	0.516471	0.515403	ENSMUSG00000038280	ENSG00000081087
Asns	0.0215929	0.149353	0.637	0.526	0.516471	0.515403	ENSMUSG00000029752	ENSG00000070669
Tomm20	0.0215964	0.129523	0.786	0.732	0.516471	0.515403	ENSMUSG00000093904	ENSG00000173726
Lrrc28	0.021597	0.0967942	0.399	0.282	0.516471	0.515403	ENSMUSG00000030556	ENSG00000168904
Msl3	0.021623	0.109164	0.333	0.23	0.516471	0.515403	ENSMUSG00000031358	ENSG00000005302
Fam124a	0.021819	-0.164141	0.256	0.344	0.519574	0.518516	ENSMUSG00000035184	ENSG00000150510
Utrn	0.0219705	0.055826	0.268	0.163	0.519574	0.518516	ENSMUSG00000019820	ENSG00000152818
Agap3	0.022029	0.122965	0.696	0.593	0.519574	0.518516	ENSMUSG00000023353	ENSG00000133612
Slc5a7	0.0220299	0.112037	0.22	0.134	0.519574	0.518516	ENSMUSG00000023945	ENSG00000115665
Megf9	0.0220377	0.136085	0.631	0.483	0.519574	0.518516	ENSMUSG00000039270	ENSG00000106780
Fign	0.0220749	-0.151578	0.244	0.349	0.519574	0.518516	ENSMUSG00000075324	ENSG00000182263
Gm42841	0.0220825	0.0761045	0.125	0.057	0.519574	0.518516	#N/A	#N/A
Crk	0.0221856	0.151651	0.804	0.732	0.520008	0.518963	ENSMUSG00000017776	ENSG00000167193
Mdm2	0.0222372	0.100604	0.673	0.502	0.520008	0.518963	ENSMUSG00000020184	ENSG00000135679
Ankrd12	0.0222774	-0.191907	0.56	0.622	0.520008	0.518963	ENSMUSG00000034647	ENSG00000101745
Gins2	0.0223458	0.0870745	0.28	0.172	0.520008	0.518963	ENSMUSG00000031821	ENSG00000131153
Rn18s	0.022355	-0.303192	0.887	0.904	0.520008	0.518963	#N/A	#N/A
Ppp5c	0.0223837	0.149312	0.673	0.55	0.520008	0.518963	ENSMUSG00000003099	ENSG00000011485
Smad1	0.0226161	0.133742	0.738	0.608	0.522581	0.52154	ENSMUSG00000031681	ENSG00000170365
Otub1	0.02264	0.105128	0.815	0.694	0.522581	0.52154	ENSMUSG00000024767	ENSG00000167770
Cav1	0.0226808	0.210231	0.524	0.407	0.522581	0.52154	ENSMUSG00000007655	ENSG00000105974
Pabpn1	0.0226839	-0.207811	0.625	0.713	0.522581	0.52154	ENSMUSG00000022194	#N/A
Anp32b	0.0227609	0.155186	0.774	0.66	0.523234	0.522196	ENSMUSG00000028333	ENSG00000136938
Nit2	0.022807	0.159128	0.631	0.541	0.523234	0.522196	ENSMUSG00000022751	ENSG00000114021
Sparcl1	0.0228671	-0.171409	0.744	0.789	0.523525	0.522488	ENSMUSG00000029309	ENSG00000152583
Slc38a9	0.0230701	0.135315	0.583	0.455	0.525657	0.524647	ENSMUSG00000047789	ENSG00000177058
Snx16	0.0231221	0.0861334	0.315	0.206	0.525657	0.524647	ENSMUSG00000027534	ENSG00000104497
4933407L21Rik	0.0232853	-0.0616318	0.06	0.134	0.525657	0.524647	ENSMUSG00000026224	#N/A
Alg5	0.0233432	0.122513	0.643	0.522	0.525657	0.524647	ENSMUSG00000036632	ENSG00000120697
Polr2l	0.0233456	0.113685	0.226	0.134	0.525657	0.524647	ENSMUSG00000038489	ENSG00000177700
Mtmr3	0.0234263	0.0658686	0.696	0.512	0.525657	0.524647	ENSMUSG00000034354	ENSG00000100330
Abcb8	0.0234641	0.136883	0.589	0.478	0.525657	0.524647	ENSMUSG00000028973	ENSG00000197150
Pigq	0.0234656	-0.143224	0.619	0.684	0.525657	0.524647	ENSMUSG00000025728	ENSG00000007541
Jam2	0.0235702	-0.157942	0.857	0.833	0.525657	0.524647	ENSMUSG00000053062	ENSG00000154721
Sccpdh	0.0235939	-0.156186	0.786	0.804	0.525657	0.524647	ENSMUSG00000038936	ENSG00000143653
Rnd3	0.0236025	-0.119545	0.089	0.163	0.525657	0.524647	ENSMUSG00000017144	ENSG00000115963
Rpl22	0.0236031	0.150894	0.988	0.981	0.525657	0.524647	ENSMUSG00000028936	ENSG00000116251
Wdr11	0.0236046	0.0980188	0.565	0.45	0.525657	0.524647	ENSMUSG00000042055	ENSG00000120008
Gm17251	0.0236272	0.0612972	0.101	0.043	0.525657	0.524647	#N/A	#N/A
Klhdc3	0.0237391	0.132802	0.863	0.708	0.527084	0.526073	ENSMUSG00000063576	ENSG00000124702
Ap2m1	0.0238321	0.177464	0.893	0.813	0.527254	0.526248	ENSMUSG00000022841	ENSG00000161203
Cyb5r4	0.0238423	0.149603	0.506	0.378	0.527254	0.526248	ENSMUSG00000032872	ENSG00000065615
Yipf2	0.0239341	-0.109538	0.131	0.215	0.527371	0.526368	ENSMUSG00000032182	ENSG00000130733
Zscan26	0.0239432	0.11361	0.548	0.392	0.527371	0.526368	ENSMUSG00000022228	ENSG00000197062
Zkscan1	0.0240291	0.129055	0.762	0.679	0.52821	0.527208	ENSMUSG00000029729	ENSG00000106261
Cdc14b	0.024095	0.165541	0.286	0.191	0.528605	0.527604	ENSMUSG00000033102	ENSG00000081377
Ube2j2	0.0242089	0.116041	0.815	0.684	0.53005	0.529048	ENSMUSG00000023286	ENSG00000160087
Dicer1	0.0243545	-0.153782	0.565	0.656	0.531437	0.530437	ENSMUSG00000041415	ENSG00000100697
Rad1	0.0243686	0.114691	0.429	0.301	0.531437	0.530437	ENSMUSG00000022248	ENSG00000113456
Chkb	0.0244782	0.0989165	0.28	0.182	0.532775	0.531774	ENSMUSG00000022617	ENSG00000100288
Anks1	0.0247404	0.0938037	0.28	0.187	0.537422	0.536414	ENSMUSG00000024219	ENSG00000064999
Morc4	0.0248913	0.0545722	0.179	0.096	0.539637	0.538628	ENSMUSG00000031434	ENSG00000133131
Fam219a	0.0250255	0.0741416	0.393	0.268	0.540812	0.539805	ENSMUSG00000028439	ENSG00000164970
Kcnip3	0.0250435	-0.161876	0.97	0.971	0.540812	0.539805	ENSMUSG00000079056	ENSG00000115041
1810013L24Rik	0.0252293	0.113154	0.506	0.392	0.541607	0.540607	ENSMUSG00000022507	ENSG00000182831
Cmss1	0.0252532	0.154238	0.429	0.325	0.541607	0.540607	ENSMUSG00000022748	ENSG00000184220
Rpl8	0.0252618	0.125126	0.994	0.995	0.541607	0.540607	ENSMUSG00000003970	ENSG00000161016
Rgl1	0.0252767	0.0498942	0.196	0.11	0.541607	0.540607	ENSMUSG00000026482	ENSG00000143344
Gpd1l	0.0253302	0.11727	0.714	0.569	0.541704	0.540705	ENSMUSG00000050627	ENSG00000152642
Intu	0.0253995	0.0972199	0.202	0.12	0.542133	0.541136	ENSMUSG00000060798	ENSG00000164066
Bbs1	0.0255189	0.0778773	0.393	0.258	0.542674	0.541681	ENSMUSG00000006464	ENSG00000174483
Ppm1a	0.0255374	-0.151631	0.845	0.876	0.542674	0.541681	ENSMUSG00000021096	ENSG00000100614
Mrpl9	0.0255723	0.189331	0.631	0.531	0.542674	0.541681	ENSMUSG00000028140	ENSG00000143436
Ubl7	0.0256386	0.147171	0.863	0.689	0.54286	0.541871	ENSMUSG00000055720	ENSG00000138629
Ogfod2	0.0256795	0.085239	0.19	0.11	0.54286	0.541871	ENSMUSG00000023707	ENSG00000111325
Tnfrsf1a	0.0258509	0.184856	0.72	0.627	0.545439	0.544448	ENSMUSG00000030341	ENSG00000067182
Nacad	0.0260718	-0.17937	0.47	0.502	0.54905	0.548054	ENSMUSG00000041073	ENSG00000136274
Ecpas	0.026284	-0.179791	0.554	0.636	0.552362	0.551368	ENSMUSG00000050812	ENSG00000136813
Jmjd7	0.026375	0.083828	0.161	0.086	0.552362	0.551368	ENSMUSG00000098789	ENSG00000243789
Mms19	0.0264003	0.0863871	0.44	0.321	0.552362	0.551368	ENSMUSG00000025159	ENSG00000155229
Ttc38	0.0264293	0.0727445	0.101	0.043	0.552362	0.551368	ENSMUSG00000035944	ENSG00000075234
Ppib	0.0265628	-0.116791	0.988	1	0.554103	0.553108	ENSMUSG00000032383	ENSG00000166794
Sec11c	0.0266639	-0.173131	0.827	0.837	0.555163	0.554167	ENSMUSG00000024516	ENSG00000166562
Slc25a40	0.0267179	0.0878987	0.262	0.163	0.555239	0.554246	ENSMUSG00000054099	ENSG00000075303
1110051M20Rik	0.0267757	0.130719	0.685	0.56	0.555394	0.554402	ENSMUSG00000040591	ENSG00000149179
Matk	0.0268398	0.0601959	0.327	0.211	0.55568	0.55469	ENSMUSG00000004933	ENSG00000007264
1700008J07Rik	0.0269567	0.0654027	0.185	0.105	0.557055	0.556064	#N/A	#N/A
Tmem185b	0.0270096	-0.118684	0.149	0.23	0.557105	0.556116	ENSMUSG00000098923	ENSG00000226479
Uqcrc1	0.0271051	0.138023	0.94	0.895	0.557571	0.556585	ENSMUSG00000025651	ENSG00000010256
Ccdc22	0.0271333	0.103815	0.363	0.249	0.557571	0.556585	ENSMUSG00000031143	ENSG00000101997
Ivns1abp	0.0272149	0.193764	0.881	0.861	0.558208	0.557223	ENSMUSG00000023150	ENSG00000116679
Ppfibp1	0.0273479	0.139004	0.893	0.837	0.558644	0.557738	ENSMUSG00000016487	ENSG00000110841
Kbtbd8	0.0274632	-0.122232	0.107	0.182	0.558644	0.557738	ENSMUSG00000030031	ENSG00000163376
Zfp775	0.0275715	0.0797586	0.173	0.096	0.558644	0.557738	ENSMUSG00000007216	#N/A
Ppp1r13b	0.0276845	0.0932316	0.244	0.153	0.558644	0.557738	ENSMUSG00000021285	ENSG00000088808
Yae1d1	0.0278227	0.0965111	0.298	0.196	0.558644	0.557738	ENSMUSG00000075054	ENSG00000241127
Inafm1	0.0278305	0.127424	0.435	0.321	0.558644	0.557738	ENSMUSG00000091811	ENSG00000257704
Ttc26	0.0278501	0.0557876	0.131	0.062	0.558644	0.557738	ENSMUSG00000056832	ENSG00000105948
Camk2n1	0.0279993	-0.178043	0.524	0.603	0.558644	0.557738	ENSMUSG00000046447	ENSG00000162545
Shroom1	0.0280895	0.0540384	0.101	0.043	0.558644	0.557738	ENSMUSG00000018387	ENSG00000164403
Taf11	0.02809	-0.135751	0.53	0.603	0.558644	0.557738	ENSMUSG00000024218	ENSG00000064995
Phf5a	0.0281617	0.136873	0.768	0.651	0.558644	0.557738	ENSMUSG00000061360	ENSG00000100410
Snx3	0.0281922	-0.124477	0.976	0.976	0.558644	0.557738	ENSMUSG00000019804	ENSG00000112335
Btbd8	0.0282696	-0.0965775	0.214	0.316	0.558644	0.557738	ENSMUSG00000111375	ENSG00000189195
Rcc1	0.028281	0.0998482	0.238	0.144	0.558644	0.557738	ENSMUSG00000028896	ENSG00000180198
Epb41l4b	0.0283523	0.0989348	0.321	0.206	0.558644	0.557738	ENSMUSG00000028434	ENSG00000095203
Surf6	0.0284138	0.0879489	0.31	0.206	0.558644	0.557738	ENSMUSG00000036160	ENSG00000148296
Rpl14	0.0284672	0.196025	0.994	0.976	0.558644	0.557738	ENSMUSG00000025794	ENSG00000188846
Zbtb44	0.0285339	0.145908	0.417	0.316	0.558644	0.557738	ENSMUSG00000047412	ENSG00000196323
Flii	0.0286624	-0.182258	0.554	0.584	0.558644	0.557738	ENSMUSG00000002812	ENSG00000177731
Gpc5	0.0287279	-0.274588	0.381	0.45	0.558644	0.557738	ENSMUSG00000022112	ENSG00000179399
0610009B22Rik	0.0288508	0.144699	0.631	0.488	0.558644	0.557738	ENSMUSG00000007777	#N/A
Cdk16	0.0289053	0.104773	0.655	0.522	0.558644	0.557738	ENSMUSG00000031065	ENSG00000102225
Rrp8	0.0289149	0.0956719	0.333	0.23	0.558644	0.557738	ENSMUSG00000030888	ENSG00000132275
Psmg2	0.0289264	-0.16178	0.548	0.617	0.558644	0.557738	ENSMUSG00000024537	ENSG00000128789
Srsf1	0.0289529	-0.153631	0.994	0.995	0.558644	0.557738	ENSMUSG00000018379	ENSG00000136450
Sgcd	0.0289565	-0.127375	0.095	0.167	0.558644	0.557738	ENSMUSG00000020354	ENSG00000170624
Mitd1	0.0289631	0.0777928	0.357	0.244	0.558644	0.557738	ENSMUSG00000026088	ENSG00000158411
Nxt1	0.0289649	0.141361	0.44	0.335	0.558644	0.557738	ENSMUSG00000036992	ENSG00000132661
Map3k13	0.0289902	0.0704386	0.155	0.081	0.558644	0.557738	ENSMUSG00000033618	ENSG00000073803
Adck5	0.0290378	0.0685989	0.339	0.22	0.558644	0.557738	ENSMUSG00000022550	ENSG00000173137
Gm37452	0.0290905	-0.121584	0.054	0.115	0.558644	0.557738	#N/A	#N/A
Nap1l5	0.0291616	-0.160225	0.988	0.962	0.558644	0.557738	ENSMUSG00000055430	ENSG00000177432
Ptpn11	0.0291637	-0.0954822	0.565	0.699	0.558644	0.557738	ENSMUSG00000043733	ENSG00000179295
Chrnb2	0.0291924	0.0603688	0.179	0.1	0.558644	0.557738	ENSMUSG00000027950	ENSG00000160716
Ost4	0.029256	0.136801	0.75	0.617	0.558644	0.557738	ENSMUSG00000038803	ENSG00000228474
Ugp2	0.0292596	-0.170819	0.768	0.761	0.558644	0.557738	ENSMUSG00000001891	ENSG00000169764
Srrm2	0.0293232	-0.190275	0.929	0.952	0.558644	0.557738	ENSMUSG00000039218	ENSG00000167978
Zfp326	0.0293306	0.200016	0.798	0.746	0.558644	0.557738	ENSMUSG00000029290	ENSG00000162664
Ppp1r3e	0.0293528	0.0756392	0.226	0.134	0.558644	0.557738	ENSMUSG00000072494	ENSG00000235194
Smc4	0.0293797	0.131333	0.464	0.344	0.558644	0.557738	ENSMUSG00000034349	ENSG00000113810
Cand1	0.029398	0.114154	0.798	0.665	0.558644	0.557738	ENSMUSG00000020114	ENSG00000111530
Zfp580	0.0294242	0.154451	0.762	0.622	0.558644	0.557738	ENSMUSG00000055633	ENSG00000213015
Gstm4	0.0295	0.0764553	0.161	0.086	0.558644	0.557738	ENSMUSG00000027890	ENSG00000168765
Tmem28	0.029501	0.0509396	0.131	0.062	0.558644	0.557738	ENSMUSG00000071719	ENSG00000130054
Znhit1	0.0295142	0.0564661	0.673	0.502	0.558644	0.557738	ENSMUSG00000059518	ENSG00000106400
Cyth3	0.0295793	0.107406	0.363	0.258	0.558784	0.55788	ENSMUSG00000018001	ENSG00000008256
Pfn1	0.0296229	0.124101	0.982	0.99	0.558784	0.55788	ENSMUSG00000018293	ENSG00000108518
E2f4	0.0297153	0.112081	0.518	0.373	0.559022	0.558124	ENSMUSG00000014859	ENSG00000205250
Psmc1	0.0297475	0.136264	0.833	0.766	0.559022	0.558124	ENSMUSG00000021178	ENSG00000100764
Trio	0.0297875	0.122956	0.976	0.919	0.559022	0.558124	ENSMUSG00000022263	ENSG00000038382
Rpl3-ps1	0.029846	0.0452327	0.351	0.23	0.559168	0.558271	#N/A	#N/A
6720427I07Rik	0.0300238	-0.0917095	0.083	0.158	0.561379	0.560493	#N/A	#N/A
Fbxw4	0.0301015	-0.189487	0.429	0.474	0.561379	0.560493	ENSMUSG00000040913	ENSG00000107829
Sort1	0.0301564	0.084818	0.387	0.258	0.561379	0.560493	ENSMUSG00000068747	ENSG00000134243
Tial1	0.0302234	0.0847061	0.97	0.933	0.561379	0.560493	ENSMUSG00000030846	ENSG00000151923
Rcn3	0.0302794	0.110302	0.327	0.22	0.561379	0.560493	ENSMUSG00000019539	ENSG00000142552
Hook1	0.0303261	0.103643	0.315	0.215	0.561379	0.560493	ENSMUSG00000028572	ENSG00000134709
Zfp664	0.0303365	0.109668	0.804	0.751	0.561379	0.560493	ENSMUSG00000079215	ENSG00000179195
Cacng4	0.0303792	-0.167488	0.994	1	0.561379	0.560493	ENSMUSG00000020723	ENSG00000075461
Naa10	0.0304218	0.12472	0.774	0.665	0.561379	0.560493	ENSMUSG00000031388	ENSG00000102030
Med16	0.0305842	0.0881783	0.31	0.201	0.562816	0.561932	ENSMUSG00000013833	ENSG00000175221
Eri2	0.0306109	0.102202	0.315	0.206	0.562816	0.561932	ENSMUSG00000030929	ENSG00000196678
Sys1	0.0306527	0.138178	0.821	0.689	0.562816	0.561932	ENSMUSG00000045503	#N/A
Zdhhc5	0.030771	0.144397	0.464	0.368	0.564049	0.563165	ENSMUSG00000034075	ENSG00000156599
Mob3a	0.0308347	-0.0951333	0.161	0.244	0.564279	0.563396	ENSMUSG00000003348	ENSG00000172081
Npepps	0.0310959	-0.144043	0.887	0.904	0.567252	0.566371	ENSMUSG00000001441	ENSG00000141279
Gemin8	0.0312183	0.082397	0.292	0.187	0.567252	0.566371	ENSMUSG00000040621	ENSG00000046647
Nacc2	0.0312509	-0.161169	0.435	0.517	0.567252	0.566371	ENSMUSG00000026932	ENSG00000148411
Tubb4a	0.0312531	0.143783	0.869	0.866	0.567252	0.566371	ENSMUSG00000062591	ENSG00000104833
Fubp1	0.0312541	0.13022	0.964	0.88	0.567252	0.566371	ENSMUSG00000028034	ENSG00000162613
S100b	0.0313061	-0.206648	0.417	0.522	0.567263	0.566384	ENSMUSG00000033208	ENSG00000160307
Gm32618	0.0313853	0.0766122	0.244	0.148	0.567765	0.566887	#N/A	#N/A
Bod1l	0.0315698	-0.216307	0.399	0.455	0.568522	0.567647	ENSMUSG00000061755	ENSG00000038219
Slc35g1	0.0315747	0.087404	0.143	0.077	0.568522	0.567647	ENSMUSG00000044026	ENSG00000176273
Slc12a4	0.0315817	0.117713	0.589	0.464	0.568522	0.567647	ENSMUSG00000017765	ENSG00000124067
Gm43813	0.0317796	0.0856885	0.119	0.057	0.569348	0.568504	#N/A	#N/A
Mfsd13a	0.0318506	0.102575	0.387	0.282	0.569348	0.568504	ENSMUSG00000025227	ENSG00000138111
Bpnt1	0.0318535	0.13976	0.804	0.679	0.569348	0.568504	ENSMUSG00000026617	ENSG00000162813
Ddx10	0.0319992	0.0991796	0.363	0.244	0.569348	0.568504	ENSMUSG00000053289	ENSG00000178105
Ncapg2	0.032036	0.13252	0.226	0.144	0.569348	0.568504	ENSMUSG00000042029	ENSG00000146918
Cnih4	0.0320516	0.0992676	0.72	0.574	0.569348	0.568504	ENSMUSG00000062169	ENSG00000143771
Thoc2l	0.0320597	-0.214517	0.577	0.641	0.569348	0.568504	ENSMUSG00000097392	#N/A
Zbtb5	0.0321409	0.115041	0.375	0.268	0.569348	0.568504	ENSMUSG00000049657	ENSG00000168795
Rcbtb1	0.0322109	0.12759	0.625	0.498	0.569348	0.568504	ENSMUSG00000035469	ENSG00000136144
Map2k1	0.0322139	0.128245	0.702	0.579	0.569348	0.568504	ENSMUSG00000004936	ENSG00000169032
1110032F04Rik	0.0322602	0.0992656	0.155	0.086	0.569348	0.568504	ENSMUSG00000046999	ENSG00000180044
Rnf180	0.0323588	-0.153983	0.833	0.847	0.569348	0.568504	ENSMUSG00000021720	ENSG00000164197
Qk	0.0323619	0.0916152	1	1	0.569348	0.568504	ENSMUSG00000062078	ENSG00000112531
Tmem218	0.0324334	-0.113233	0.119	0.191	0.569348	0.568504	ENSMUSG00000032121	ENSG00000150433
Armh3	0.0324558	0.097327	0.345	0.244	0.569348	0.568504	ENSMUSG00000039901	ENSG00000120029
Emc2	0.0325249	0.11788	0.845	0.713	0.569348	0.568504	ENSMUSG00000022337	ENSG00000104412
Miga2	0.0326249	0.0756526	0.304	0.196	0.569348	0.568504	ENSMUSG00000026858	ENSG00000148343
Txnrd1	0.0326303	0.140709	0.833	0.737	0.569348	0.568504	ENSMUSG00000020250	ENSG00000198431
Arsk	0.0326533	0.0708339	0.292	0.187	0.569348	0.568504	ENSMUSG00000021592	ENSG00000164291
Bend6	0.03272	0.107479	0.405	0.292	0.569348	0.568504	ENSMUSG00000042182	ENSG00000151917
Rpsa-ps10	0.0327409	0.080976	0.167	0.096	0.569348	0.568504	#N/A	#N/A
H2bc21	0.0327626	0.080387	0.167	0.091	0.569348	0.568504	ENSMUSG00000068854	ENSG00000124635
Ppp4r2	0.0328736	0.104187	0.542	0.421	0.570024	0.569186	ENSMUSG00000052144	#N/A
Kcnq3	0.0330013	-0.1034	0.137	0.22	0.570024	0.569186	ENSMUSG00000056258	ENSG00000184156
Tmem150a	0.0330031	-0.130547	0.244	0.335	0.570024	0.569186	ENSMUSG00000055912	ENSG00000168890
Trim23	0.0330476	0.120554	0.589	0.483	0.570024	0.569186	ENSMUSG00000021712	ENSG00000113595
Pkm	0.0330598	0.141635	0.988	0.99	0.570024	0.569186	ENSMUSG00000032294	ENSG00000067225
Ntrk2	0.0331774	0.12907	1	0.981	0.571159	0.570321	ENSMUSG00000055254	ENSG00000148053
Slc15a4	0.0334349	-0.112272	0.226	0.321	0.573696	0.572863	ENSMUSG00000029416	ENSG00000139370
Bud23	0.0335514	-0.18337	0.625	0.66	0.573696	0.572863	ENSMUSG00000005378	ENSG00000071462
Bbs5	0.033572	0.0908662	0.196	0.115	0.573696	0.572863	ENSMUSG00000063145	ENSG00000163093
Stoml1	0.0335837	0.0942698	0.512	0.354	0.573696	0.572863	ENSMUSG00000032333	ENSG00000067221
Selenok	0.0336114	-0.110699	0.988	0.981	0.573696	0.572863	ENSMUSG00000042682	ENSG00000113811
Sema6d	0.0336368	0.100177	0.81	0.641	0.573696	0.572863	ENSMUSG00000027200	ENSG00000137872
Pdia5	0.0339197	0.0955424	0.286	0.187	0.57706	0.576239	ENSMUSG00000022844	ENSG00000065485
Gk5	0.0340582	0.0606385	0.131	0.067	0.57706	0.576239	ENSMUSG00000041440	ENSG00000175066
Ddx46	0.0340767	0.111138	0.804	0.67	0.57706	0.576239	ENSMUSG00000021500	ENSG00000145833
Lrrc59	0.0340974	0.123721	0.804	0.761	0.57706	0.576239	ENSMUSG00000020869	ENSG00000108829
Klhl15	0.0341123	-0.106124	0.208	0.297	0.57706	0.576239	ENSMUSG00000043929	ENSG00000174010
Sfr1	0.0342333	-0.140086	0.881	0.909	0.57706	0.576239	ENSMUSG00000025066	ENSG00000156384
Gm28221	0.0342951	0.0442366	0.143	0.072	0.57706	0.576239	#N/A	#N/A
Arhgap11a	0.0343172	0.0642864	0.113	0.053	0.57706	0.576239	ENSMUSG00000041219	ENSG00000198826
Pde4b	0.0343486	-0.137407	0.696	0.751	0.57706	0.576239	ENSMUSG00000028525	ENSG00000184588
Nup205	0.0344553	0.130386	0.524	0.397	0.57706	0.576239	ENSMUSG00000038759	ENSG00000155561
Uaca	0.0344841	-0.0699411	0.054	0.115	0.57706	0.576239	ENSMUSG00000034485	ENSG00000137831
Fry	0.0345123	0.168858	0.762	0.665	0.57706	0.576239	ENSMUSG00000056602	ENSG00000073910
Dtx3	0.0345138	-0.166451	0.869	0.895	0.57706	0.576239	ENSMUSG00000040415	ENSG00000178498
Rbm22	0.0346131	-0.147425	0.756	0.809	0.577845	0.577025	ENSMUSG00000024604	ENSG00000086589
Mapk4	0.034682	0.0840814	0.238	0.144	0.578103	0.577289	ENSMUSG00000024558	ENSG00000141639
Tufm	0.034782	0.110105	0.512	0.397	0.578103	0.577289	ENSMUSG00000073838	ENSG00000178952
Cep78	0.0348613	-0.131498	0.232	0.325	0.578103	0.577289	ENSMUSG00000041491	ENSG00000148019
Men1	0.0348663	-0.123628	0.565	0.622	0.578103	0.577289	ENSMUSG00000024947	ENSG00000133895
Rps27l	0.0349251	0.1502	0.929	0.871	0.578103	0.577289	ENSMUSG00000036781	ENSG00000185088
Slc35a3	0.0349429	0.14815	0.452	0.34	0.578103	0.577289	ENSMUSG00000027957	ENSG00000117620
Zfp383	0.0350474	0.11683	0.452	0.325	0.578334	0.577532	ENSMUSG00000099689	ENSG00000188283
Mknk1	0.0351651	-0.131623	0.381	0.474	0.578334	0.577532	ENSMUSG00000028708	ENSG00000079277
Golim4	0.035272	0.160714	0.685	0.545	0.578334	0.577532	ENSMUSG00000034109	ENSG00000173905
Zfp87	0.035272	0.0767733	0.244	0.153	0.578334	0.577532	ENSMUSG00000097333	#N/A
Mrps18a	0.035331	0.114253	0.649	0.493	0.578334	0.577532	ENSMUSG00000023967	ENSG00000096080
Pdcd2	0.0353432	0.11248	0.44	0.33	0.578334	0.577532	ENSMUSG00000014771	ENSG00000071994
Zfp90	0.0353642	-0.150127	0.286	0.364	0.578334	0.577532	ENSMUSG00000031907	ENSG00000184939
Trappc13	0.0354208	0.128722	0.738	0.598	0.578334	0.577532	ENSMUSG00000021711	ENSG00000113597
Cdyl2	0.0354285	-0.0751807	0.107	0.182	0.578334	0.577532	ENSMUSG00000031758	ENSG00000166446
Calcrl	0.0356417	0.201365	0.827	0.775	0.579115	0.578332	ENSMUSG00000059588	ENSG00000064989
Slc7a6os	0.0357613	0.104175	0.536	0.388	0.579115	0.578332	ENSMUSG00000033106	ENSG00000103061
Gk	0.0358062	0.0762604	0.381	0.278	0.579115	0.578332	ENSMUSG00000025059	ENSG00000198814
Ywhah	0.0358097	0.148117	0.851	0.756	0.579115	0.578332	ENSMUSG00000018965	ENSG00000128245
Mospd2	0.0359338	0.0588271	0.458	0.325	0.579115	0.578332	ENSMUSG00000061778	ENSG00000130150
Rad51	0.0359443	0.0728523	0.173	0.096	0.579115	0.578332	ENSMUSG00000027323	ENSG00000051180
Gm6192	0.0360457	0.0694645	0.125	0.062	0.579115	0.578332	#N/A	#N/A
Hcfc2	0.0360855	0.092664	0.399	0.278	0.579115	0.578332	ENSMUSG00000020246	ENSG00000111727
Rxrg	0.0361074	0.0614161	0.185	0.105	0.579115	0.578332	ENSMUSG00000015843	ENSG00000143171
Rab11fip2	0.0361216	0.0897893	0.429	0.316	0.579115	0.578332	ENSMUSG00000040022	ENSG00000107560
Pid1	0.0361428	-0.18129	0.946	0.962	0.579115	0.578332	ENSMUSG00000045658	ENSG00000153823
Miga1	0.0361879	0.0948499	0.631	0.488	0.579115	0.578332	ENSMUSG00000054942	ENSG00000180488
Rangap1	0.036195	0.0947402	0.524	0.388	0.579115	0.578332	ENSMUSG00000022391	ENSG00000100401
Ptprj	0.0362962	0.124564	0.298	0.211	0.579115	0.578332	ENSMUSG00000025314	ENSG00000149177
Oxa1l	0.0362978	0.122054	0.81	0.67	0.579115	0.578332	ENSMUSG00000000959	ENSG00000155463
Lsm14b	0.036316	0.134708	0.786	0.732	0.579115	0.578332	ENSMUSG00000039108	ENSG00000149657
Tsen54	0.0365139	0.0901195	0.238	0.153	0.58143	0.580644	ENSMUSG00000020781	ENSG00000182173
Gm45902	0.0366067	0.0536559	0.119	0.057	0.581544	0.580761	ENSMUSG00000051396	#N/A
Dimt1	0.0366264	0.0819491	0.363	0.249	0.581544	0.580761	ENSMUSG00000021692	ENSG00000086189
S100a6	0.036777	0.221376	0.714	0.598	0.582499	0.581722	ENSMUSG00000001025	ENSG00000197956
Adk	0.0368395	0.100772	0.524	0.392	0.582499	0.581722	ENSMUSG00000039197	ENSG00000156110
Rnf2	0.036933	0.158072	0.714	0.589	0.582499	0.581722	ENSMUSG00000026484	ENSG00000121481
Mir100hg	0.036952	-0.197624	0.5	0.56	0.582499	0.581722	#N/A	#N/A
G6pdx	0.036962	0.153324	0.744	0.622	0.582499	0.581722	ENSMUSG00000031400	#N/A
Icmt	0.0370033	0.062022	0.256	0.163	0.582499	0.581722	ENSMUSG00000039662	ENSG00000116237
Trappc6b	0.0372116	0.114303	0.655	0.526	0.584927	0.584149	ENSMUSG00000020993	ENSG00000182400
Pdgfra	0.0372636	0.12698	0.976	0.99	0.584927	0.584149	ENSMUSG00000029231	ENSG00000134853
Flywch1	0.0374045	0.151545	0.738	0.694	0.585237	0.584487	ENSMUSG00000040097	ENSG00000059122
Zbtb7a	0.0374197	-0.152214	0.196	0.282	0.585237	0.584487	ENSMUSG00000035011	ENSG00000178951
Fnta	0.0375177	0.120409	0.815	0.651	0.585237	0.584487	ENSMUSG00000015994	ENSG00000168522
Alas1	0.0375563	0.105151	0.423	0.316	0.585237	0.584487	ENSMUSG00000032786	ENSG00000023330
Elavl3	0.0376671	-0.165414	0.815	0.833	0.585237	0.584487	ENSMUSG00000003410	ENSG00000196361
Naglu	0.037672	0.0385005	0.238	0.144	0.585237	0.584487	ENSMUSG00000001751	ENSG00000108784
Atp7b	0.0376958	0.0767715	0.161	0.091	0.585237	0.584487	ENSMUSG00000006567	ENSG00000123191
Pip4p2	0.0377268	0.150371	0.839	0.732	0.585237	0.584487	ENSMUSG00000028221	ENSG00000155099
Celrr	0.037932	-0.119051	0.095	0.158	0.585237	0.584487	#N/A	#N/A
Aprt	0.0380098	0.165501	0.714	0.656	0.585237	0.584487	ENSMUSG00000006589	ENSG00000198931
Wdr73	0.038014	0.0865289	0.381	0.268	0.585237	0.584487	ENSMUSG00000025722	ENSG00000177082
AI413582	0.0380606	-0.101104	0.143	0.234	0.585237	0.584487	ENSMUSG00000062753	ENSG00000186577
Prkab1	0.0380626	0.0788343	0.589	0.459	0.585237	0.584487	ENSMUSG00000029513	ENSG00000111725
Zfp488	0.0381235	0.165605	0.577	0.44	0.585237	0.584487	ENSMUSG00000044519	ENSG00000265763
Afap1	0.0381662	-0.0890219	0.202	0.292	0.585237	0.584487	ENSMUSG00000029094	ENSG00000196526
Ckb	0.0381838	-0.105343	1	1	0.585237	0.584487	ENSMUSG00000001270	ENSG00000166165
Arsb	0.0382305	0.196207	0.81	0.742	0.585237	0.584487	ENSMUSG00000042082	ENSG00000113273
Mrnip	0.038253	0.0729457	0.244	0.153	0.585237	0.584487	ENSMUSG00000020381	ENSG00000161010
Cep250	0.0383441	0.0876867	0.333	0.23	0.585237	0.584487	ENSMUSG00000038241	ENSG00000126001
Rgs17	0.0383467	-0.109135	0.369	0.469	0.585237	0.584487	ENSMUSG00000019775	ENSG00000091844
Nsl1	0.0384557	0.0473132	0.131	0.067	0.585237	0.584487	ENSMUSG00000062510	ENSG00000117697
Pmel	0.0384701	-0.160974	0.202	0.287	0.585237	0.584487	ENSMUSG00000025359	ENSG00000185664
B3galnt2	0.0385136	0.111084	0.327	0.234	0.585237	0.584487	ENSMUSG00000039242	ENSG00000162885
Pstk	0.0385818	0.110527	0.53	0.407	0.585237	0.584487	ENSMUSG00000063179	ENSG00000179988
Tmem161a	0.0386092	0.0903087	0.429	0.301	0.585237	0.584487	ENSMUSG00000002342	ENSG00000064545
Tmem181a	0.038688	0.0821769	0.601	0.455	0.585627	0.584877	ENSMUSG00000038141	ENSG00000146433
Dner	0.0388501	-0.137679	0.964	0.976	0.586509	0.585769	ENSMUSG00000036766	ENSG00000187957
Mrm1	0.0389656	0.0410286	0.119	0.057	0.586509	0.585769	ENSMUSG00000018405	ENSG00000278619
Skida1	0.0389859	0.0949443	0.31	0.206	0.586509	0.585769	ENSMUSG00000054074	ENSG00000180592
Ccdc85b	0.0390878	-0.166808	0.548	0.608	0.586509	0.585769	ENSMUSG00000095098	ENSG00000175602
Ncor1	0.0391136	-0.164068	0.839	0.904	0.586509	0.585769	ENSMUSG00000018501	ENSG00000141027
[truncated: 10,297 more rows]

## Sheet: S3d. 3_Im-GABA-Neu
Supplementary Table 3d. Genes differentially expressed in the cluster3: Im-GABA-Neu of the Kmt2c+/fs mice
[truncated: 10,203 more rows]

[truncated: 15 more sheets: S3e. 4_PC, S3f. 5_M-IPC, S3g. 6_MG1, S3h. 7_IPC, S3i. 8_RG2, S3j. 9_Im-Neu, S3k. 10_FB, S3l. 11_Glu-Neu, S3m. 12_OPC2, S3n. 13_VEC, S3o. 14_EC, S3p. 15_MG2, S3q. 16_CRC, S3r. 17_Oligo, S3s_Pseudo-bulk]
