# Supplementary material for: Transcriptomic dysregulation and autistic-like behaviors in Kmt2c haploinsufficient mice rescued by an LSD1 inhibitor
Source: Mol Psychiatry. 2024 Mar 26;29(9):2888–904. doi: 10.1038/s41380-024-02479-8 (PMC11420081; doi:10.1038/s41380-024-02479-8)
Supplement: Supplementary file 6 — Supplementary Table 4 [file 41380_2024_2479_MOESM6_ESM.xlsx]

## Sheet: S4a. Annotated  peaks of KMT2C
Supplementary Table 4a. Peaks of KMT2C in the hippocampus of C57BL6/N mice.
PeakID	Chr	Start	End	Strand	Annotation	Nearest Ensembl	Gene Name	Gene Type
1	chr1	3670791	3671505	+	exon	ENSMUSG00000051951	Xkr4	protein-coding
2	chr1	4491318	4491417	+	3' UTR	ENSMUSG00000025902	Sox17	protein-coding
3	chr1	4857973	4858595	+	promoter-TSS	ENSMUSG00000033813	Tcea1	protein-coding
4	chr1	5083242	5083436	+	intron	ENSMUSG00000033793	Atp6v1h	protein-coding
5	chr1	6214735	6215180	+	5' UTR	ENSMUSG00000025907	Rb1cc1	protein-coding
6	chr1	6731421	6731644	+	intron	ENSMUSG00000033740	St18	protein-coding
7	chr1	7089320	7089910	+	intron	ENSMUSG00000051285	Pcmtd1	protein-coding
8	chr1	7389595	7390185	+	Intergenic	ENSMUSG00000051285	Pcmtd1	protein-coding
9	chr1	7390936	7391229	+	Intergenic	ENSMUSG00000051285	Pcmtd1	protein-coding
10	chr1	7393449	7394093	+	Intergenic	ENSMUSG00000051285	Pcmtd1	protein-coding
11	chr1	7394804	7395035	+	Intergenic	ENSMUSG00000051285	Pcmtd1	protein-coding
12	chr1	9299289	9299431	+	5' UTR	ENSMUSG00000025909	Sntg1	protein-coding
13	chr1	9798117	9798535	+	intron	ENSMUSG00000025915	Sgk3	protein-coding
14	chr1	9943457	9944024	+	intron	ENSMUSG00000098234	Snhg6	ncRNA
15	chr1	10039924	10040031	+	intron	ENSMUSG00000056763	Cspp1	protein-coding
16	chr1	10232092	10232925	+	5' UTR	ENSMUSG00000067851	Arfgef1	protein-coding
17	chr1	10994094	10994591	+	intron	ENSMUSG00000048960	Prex2	protein-coding
18	chr1	11414657	11414829	+	intron	ENSMUSG00000057715	A830018L16Rik	protein-coding
19	chr1	13125894	13126234	+	intron	ENSMUSG00000042414	Prdm14	protein-coding
20	chr1	13373082	13373986	+	intron	ENSMUSG00000005886	Ncoa2	protein-coding
21	chr1	13588967	13589683	+	intron	ENSMUSG00000025935	Tram1	protein-coding
22	chr1	14302461	14302481	+	intron	ENSMUSG00000025932	Eya1	protein-coding
23	chr1	14306212	14307110	+	intron	ENSMUSG00000025932	Eya1	protein-coding
24	chr1	14307555	14308275	+	intron	ENSMUSG00000025932	Eya1	protein-coding
25	chr1	14308699	14310467	+	intron	ENSMUSG00000025932	Eya1	protein-coding
26	chr1	15287214	15287323	+	5' UTR	ENSMUSG00000092083	Kcnb2	protein-coding
27	chr1	16519025	16519134	+	promoter-TSS	ENSMUSG00000025920	Stau2	protein-coding
28	chr1	16519565	16519861	+	promoter-TSS	ENSMUSG00000025920	Stau2	protein-coding
29	chr1	16618341	16619153	+	intron	ENSMUSG00000025939	Ube2w	protein-coding
30	chr1	17095988	17097680	+	intron	ENSMUSG00000042686	Jph1	protein-coding
31	chr1	19234520	19235046	+	3' UTR	ENSMUSG00000025927	Tfap2b	protein-coding
32	chr1	20890677	20891161	+	promoter-TSS	ENSMUSG00000025931	Paqr8	protein-coding
33	chr1	20891627	20892052	+	intron	ENSMUSG00000025931	Paqr8	protein-coding
34	chr1	20892792	20893063	+	intron	ENSMUSG00000025931	Paqr8	protein-coding
35	chr1	20912794	20913026	+	intron	ENSMUSG00000025931	Paqr8	protein-coding
36	chr1	22805793	22805876	+	5' UTR	ENSMUSG00000041670	Rims1	protein-coding
37	chr1	23256549	23256845	+	Intergenic	ENSMUSG00000065405	Mir30a	ncRNA
38	chr1	23257201	23257725	+	Intergenic	ENSMUSG00000065405	Mir30a	ncRNA
39	chr1	23382432	23382985	+	intron	ENSMUSG00000026158	Ogfrl1	protein-coding
40	chr1	23921790	23922059	+	intron	ENSMUSG00000026155	Smap1	protein-coding
41	chr1	24099600	24100101	+	intron	ENSMUSG00000026153	Fam135a	protein-coding
42	chr1	25227931	25228315	+	intron		Gm20172	protein-coding
43	chr1	25228677	25228720	+	intron		Gm20172	protein-coding
44	chr1	25430972	25431133	+	intron		Gm20172	protein-coding
45	chr1	25828768	25829040	+	intron	ENSMUSG00000033569	Adgrb3	protein-coding
46	chr1	30701218	30701384	+	Intergenic	ENSMUSG00000048874	Phf3	protein-coding
47	chr1	30873142	30873545	+	Intergenic	ENSMUSG00000048874	Phf3	protein-coding
48	chr1	30948544	30948791	+	intron		Gm13363	pseudo
49	chr1	30949135	30949607	+	intron		Gm13363	pseudo
50	chr1	32173121	32173406	+	intron	ENSMUSG00000026058	Khdrbs2	protein-coding
51	chr1	33757519	33757848	+	promoter-TSS	ENSMUSG00000042215	Bag2	protein-coding
52	chr1	34011678	34012005	+	exon	ENSMUSG00000026131	Dst	protein-coding
53	chr1	34750790	34750886	+	intron	ENSMUSG00000037509	Arhgef4	protein-coding
54	chr1	34801973	34802167	+	intron	ENSMUSG00000037509	Arhgef4	protein-coding
55	chr1	34842485	34842761	+	intron	ENSMUSG00000037503	Fam168b	protein-coding
56	chr1	36307824	36308042	+	intron	ENSMUSG00000037447	Arid5a	protein-coding
57	chr1	36512084	36512165	+	exon	ENSMUSG00000001138	Cnnm3	protein-coding
58	chr1	36512645	36513018	+	exon	ENSMUSG00000001138	Cnnm3	protein-coding
59	chr1	36938674	36939447	+	intron	ENSMUSG00000026116	Tmem131	protein-coding
60	chr1	37299990	37300263	+	intron	ENSMUSG00000026113	Inpp4a	protein-coding
61	chr1	37540521	37540919	+	intron	ENSMUSG00000026110	Mgat4a	protein-coding
62	chr1	37717514	37717639	+	intron	ENSMUSG00000026090	2010300C02Rik	protein-coding
63	chr1	37718543	37719787	+	intron	ENSMUSG00000026090	2010300C02Rik	protein-coding
64	chr1	38129372	38129526	+	intron	ENSMUSG00000026082	Rev1	protein-coding
65	chr1	38626305	38627333	+	intron	ENSMUSG00000037138	Aff3	protein-coding
66	chr1	38835501	38835656	+	intron	ENSMUSG00000048814	Lonrf2	protein-coding
67	chr1	38836263	38836443	+	exon	ENSMUSG00000048814	Lonrf2	protein-coding
68	chr1	38848448	38848722	+	Intergenic	ENSMUSG00000048814	Lonrf2	protein-coding
69	chr1	39193935	39194230	+	promoter-TSS	ENSMUSG00000026077	Npas2	protein-coding
70	chr1	39368505	39368965	+	intron	ENSMUSG00000073702	Rpl31	protein-coding
71	chr1	39478442	39478600	+	exon	ENSMUSG00000003134	Tbc1d8	protein-coding
72	chr1	39576747	39577262	+	exon	ENSMUSG00000048234	Rnf149	protein-coding
73	chr1	39650506	39650601	+	exon	ENSMUSG00000050967	Creg2	protein-coding
74	chr1	39900473	39900561	+	promoter-TSS	ENSMUSG00000026074	Map4k4	protein-coding
75	chr1	39900980	39902059	+	exon	ENSMUSG00000026074	Map4k4	protein-coding
76	chr1	39902392	39902655	+	intron	ENSMUSG00000026074	Map4k4	protein-coding
77	chr1	39936021	39936113	+	intron	ENSMUSG00000026074	Map4k4	protein-coding
78	chr1	42260855	42261146	+	Intergenic	ENSMUSG00000060424	Pantr1	ncRNA
79	chr1	42681424	42681916	+	intron	ENSMUSG00000060424	Pantr1	ncRNA
80	chr1	42684547	42684861	+	intron	ENSMUSG00000060424	Pantr1	ncRNA
81	chr1	42685806	42685839	+	intron	ENSMUSG00000060424	Pantr1	ncRNA
82	chr1	42686391	42687989	+	intron	ENSMUSG00000060424	Pantr1	ncRNA
83	chr1	42690547	42690688	+	intron	ENSMUSG00000060424	Pantr1	ncRNA
84	chr1	42691835	42694280	+	intron	ENSMUSG00000060424	Pantr1	ncRNA
85	chr1	42695859	42702585	+	3' UTR		2900092D14Rik	ncRNA
86	chr1	42702935	42703570	+	TTS		2900092D14Rik	ncRNA
87	chr1	42704538	42704843	+	Intergenic		2900092D14Rik	ncRNA
88	chr1	42705170	42705237	+	Intergenic		2900092D14Rik	ncRNA
89	chr1	42711793	42712208	+	intron	ENSMUSG00000097063	Pantr2	ncRNA
90	chr1	42712761	42712849	+	intron	ENSMUSG00000097063	Pantr2	ncRNA
91	chr1	42713186	42714378	+	promoter-TSS	ENSMUSG00000097063	Pantr2	ncRNA
92	chr1	43445894	43446471	+	intron	ENSMUSG00000066877	Nck2	protein-coding
93	chr1	43446833	43446943	+	intron	ENSMUSG00000066877	Nck2	protein-coding
94	chr1	43827046	43827567	+	promoter-TSS	ENSMUSG00000057363	Uxs1	protein-coding
95	chr1	43934099	43934367	+	exon	ENSMUSG00000041763	Tpp2	protein-coding
96	chr1	44148138	44148344	+	intron	ENSMUSG00000026048	Ercc5	protein-coding
97	chr1	46852580	46853337	+	intron	ENSMUSG00000025986	Slc39a10	protein-coding
98	chr1	50925896	50927217	+	promoter-TSS	ENSMUSG00000026109	Tmeff2	protein-coding
99	chr1	50927610	50928683	+	intron	ENSMUSG00000026109	Tmeff2	protein-coding
100	chr1	51477892	51478147	+	5' UTR	ENSMUSG00000026107	Nabp1	protein-coding
101	chr1	52232177	52233184	+	exon	ENSMUSG00000026103	Gls	protein-coding
102	chr1	52499760	52500358	+	intron	ENSMUSG00000002881	Nab1	protein-coding
103	chr1	52726711	52727073	+	intron	ENSMUSG00000041439	Mfsd6	protein-coding
104	chr1	53784937	53785011	+	intron	ENSMUSG00000026094	Stk17b	protein-coding
105	chr1	54193780	54195059	+	intron	ENSMUSG00000042807	Hecw2	protein-coding
106	chr1	54557078	54557359	+	intron	ENSMUSG00000073678	Pgap1	protein-coding
107	chr1	55026588	55027237	+	intron	ENSMUSG00000025982	Sf3b1	protein-coding
108	chr1	55052996	55053227	+	intron	ENSMUSG00000025981	Coq10b	protein-coding
109	chr1	55087602	55087794	+	promoter-TSS	ENSMUSG00000025980	Hspd1	protein-coding
110	chr1	55088445	55088606	+	promoter-TSS	ENSMUSG00000025980	Hspd1	protein-coding
111	chr1	55131349	55131518	+	intron	ENSMUSG00000025979	Mob4	protein-coding
112	chr1	55406123	55406857	+	exon	ENSMUSG00000038349	Plcl1	protein-coding
113	chr1	56972216	56972388	+	promoter-TSS	ENSMUSG00000087022	9130024F11Rik	ncRNA
114	chr1	56973560	56975449	+	non-coding	ENSMUSG00000087022	9130024F11Rik	ncRNA
115	chr1	56978883	56979075	+	promoter-TSS	ENSMUSG00000038331	Satb2	protein-coding
116	chr1	56979507	56979520	+	promoter-TSS	ENSMUSG00000038331	Satb2	protein-coding
117	chr1	57377791	57378000	+	promoter-TSS	ENSMUSG00000038323	1700066M21Rik	protein-coding
118	chr1	57774979	57775648	+	intron	ENSMUSG00000038305	Spats2l	protein-coding
119	chr1	58422618	58423928	+	intron	ENSMUSG00000026034	Clk1	protein-coding
120	chr1	58585803	58586000	+	promoter-TSS	ENSMUSG00000038174	Fam126b	protein-coding
121	chr1	59670431	59670548	+	intron	ENSMUSG00000026021	Sumo1	protein-coding
122	chr1	59685087	59685173	+	5' UTR	ENSMUSG00000026020	Nop58	protein-coding
123	chr1	59762998	59763255	+	Intergenic	ENSMUSG00000067336	Bmpr2	protein-coding
124	chr1	59763591	59765055	+	promoter-TSS	ENSMUSG00000067336	Bmpr2	protein-coding
125	chr1	59913077	59913778	+	exon	ENSMUSG00000041040	Fam117b	protein-coding
126	chr1	60180768	60180861	+	intron	ENSMUSG00000073664	Nbeal1	protein-coding
127	chr1	60409879	60410556	+	intron	ENSMUSG00000026782	Abi2	protein-coding
128	chr1	60566243	60566579	+	intron	ENSMUSG00000026014	Raph1	protein-coding
129	chr1	62703515	62704290	+	5' UTR	ENSMUSG00000025969	Nrp2	protein-coding
130	chr1	62704635	62705219	+	intron	ENSMUSG00000025969	Nrp2	protein-coding
131	chr1	62705576	62707508	+	intron	ENSMUSG00000025969	Nrp2	protein-coding
132	chr1	63113875	63114194	+	promoter-TSS	ENSMUSG00000040865	Ino80d	protein-coding
133	chr1	63114817	63115094	+	promoter-TSS	ENSMUSG00000084799	Ino80dos	ncRNA
134	chr1	63177246	63177391	+	promoter-TSS	ENSMUSG00000025967	Eef1b2	protein-coding
135	chr1	63273960	63274199	+	intron	ENSMUSG00000027520	Zdbf2	protein-coding
136	chr1	63446261	63446539	+	exon	ENSMUSG00000025964	Adam23	protein-coding
137	chr1	64118733	64118863	+	intron	ENSMUSG00000025959	Klf7	protein-coding
138	chr1	64119273	64119678	+	intron	ENSMUSG00000025959	Klf7	protein-coding
139	chr1	64120070	64121411	+	intron	ENSMUSG00000025959	Klf7	protein-coding
140	chr1	64121892	64122203	+	promoter-TSS	ENSMUSG00000025959	Klf7	protein-coding
141	chr1	64533455	64533984	+	intron	ENSMUSG00000025958	Creb1	protein-coding
142	chr1	64691113	64691446	+	promoter-TSS	ENSMUSG00000070871	Ccnyl1	protein-coding
143	chr1	65179493	65179737	+	promoter-TSS	ENSMUSG00000025950	Idh1	protein-coding
144	chr1	66175570	66175754	+	intron	ENSMUSG00000015222	Map2	protein-coding
145	chr1	66322026	66322989	+	intron	ENSMUSG00000015222	Map2	protein-coding
146	chr1	66323326	66324549	+	intron	ENSMUSG00000015222	Map2	protein-coding
147	chr1	66815805	66816177	+	intron	ENSMUSG00000026004	Kansl1l	protein-coding
148	chr1	66816544	66816729	+	intron	ENSMUSG00000026004	Kansl1l	protein-coding
149	chr1	66817199	66817474	+	intron	ENSMUSG00000026004	Kansl1l	protein-coding
150	chr1	66817878	66817952	+	promoter-TSS	ENSMUSG00000026004	Kansl1l	protein-coding
151	chr1	72226138	72226810	+	Intergenic	ENSMUSG00000039395	Mreg	protein-coding
152	chr1	72236764	72237341	+	Intergenic		D230017M19Rik	ncRNA
153	chr1	72244031	72244852	+	intron		D230017M19Rik	ncRNA
154	chr1	72254851	72255118	+	intron		D230017M19Rik	ncRNA
155	chr1	72536454	72536820	+	5' UTR	ENSMUSG00000039372	2022-03-04	protein-coding
156	chr1	72553271	72553457	+	Intergenic	ENSMUSG00000039372	2022-03-04	protein-coding
157	chr1	72873864	72874054	+	exon	ENSMUSG00000026185	Igfbp5	protein-coding
158	chr1	74236629	74238332	+	intron	ENSMUSG00000006304	Arpc2	protein-coding
159	chr1	74304012	74304161	+	intron	ENSMUSG00000006301	Tmbim1	protein-coding
160	chr1	74333246	74333293	+	intron	ENSMUSG00000026179	Pnkd	protein-coding
161	chr1	74506441	74506491	+	promoter-TSS	ENSMUSG00000026174	Cnot9	protein-coding
162	chr1	74661819	74662113	+	intron	ENSMUSG00000033257	Ttll4	protein-coding
163	chr1	74855036	74856792	+	exon	ENSMUSG00000090071	Cdk5r2	protein-coding
164	chr1	75218191	75218412	+	intron	ENSMUSG00000026202	Tuba4a	protein-coding
165	chr1	75218931	75219134	+	intron	ENSMUSG00000026202	Tuba4a	protein-coding
166	chr1	75236546	75236758	+	promoter-TSS	ENSMUSG00000026203	Dnajb2	protein-coding
167	chr1	75263949	75264061	+	promoter-TSS	ENSMUSG00000026204	Ptprn	protein-coding
168	chr1	75381893	75382548	+	intron	ENSMUSG00000026207	Speg	protein-coding
169	chr1	75384994	75385302	+	promoter-TSS	ENSMUSG00000026207	Speg	protein-coding
170	chr1	75388502	75388826	+	exon	ENSMUSG00000026207	Speg	protein-coding
171	chr1	75462028	75462259	+	intron	ENSMUSG00000033007	Asic4	protein-coding
172	chr1	75479614	75479762	+	promoter-TSS	ENSMUSG00000051703	Tmem198	protein-coding
173	chr1	76505309	76505402	+	Intergenic	ENSMUSG00000098611	Mir6343	ncRNA
174	chr1	77506252	77506353	+	intron	ENSMUSG00000026235	Epha4	protein-coding
175	chr1	77511704	77513587	+	intron	ENSMUSG00000026235	Epha4	protein-coding
176	chr1	77514157	77514924	+	intron	ENSMUSG00000026235	Epha4	protein-coding
177	chr1	78657921	78659111	+	promoter-TSS	ENSMUSG00000079470	Utp14b	protein-coding
178	chr1	78659534	78659844	+	intron	ENSMUSG00000079470	Utp14b	protein-coding
179	chr1	78660180	78660338	+	intron	ENSMUSG00000079470	Utp14b	protein-coding
180	chr1	78661262	78661340	+	intron	ENSMUSG00000079470	Utp14b	protein-coding
181	chr1	78661679	78661830	+	intron	ENSMUSG00000079470	Utp14b	protein-coding
182	chr1	79439276	79439439	+	intron	ENSMUSG00000050711	Scg2	protein-coding
183	chr1	79858358	79858525	+	intron	ENSMUSG00000026249	Serpine2	protein-coding
184	chr1	80339313	80339339	+	intron	ENSMUSG00000004364	Cul3	protein-coding
185	chr1	80339730	80340535	+	intron	ENSMUSG00000004364	Cul3	protein-coding
186	chr1	80758203	80758499	+	exon	ENSMUSG00000038608	Dock10	protein-coding
187	chr1	81077591	81077809	+	5' UTR	ENSMUSG00000054976	Nyap2	protein-coding
188	chr1	82285374	82285522	+	intron	ENSMUSG00000055980	Irs1	protein-coding
189	chr1	82285869	82285978	+	intron	ENSMUSG00000055980	Irs1	protein-coding
190	chr1	82287007	82287136	+	exon	ENSMUSG00000055980	Irs1	protein-coding
191	chr1	82290013	82290076	+	exon	ENSMUSG00000055980	Irs1	protein-coding
192	chr1	82290436	82291244	+	5' UTR	ENSMUSG00000055980	Irs1	protein-coding
193	chr1	82839623	82839870	+	exon	ENSMUSG00000026159	Agfg1	protein-coding
194	chr1	83406635	83406723	+	intron	ENSMUSG00000026163	Sphkap	protein-coding
195	chr1	83407366	83407447	+	intron	ENSMUSG00000026163	Sphkap	protein-coding
196	chr1	83407817	83407987	+	intron	ENSMUSG00000026163	Sphkap	protein-coding
197	chr1	84695220	84695519	+	promoter-TSS	ENSMUSG00000093254	Mir5126	ncRNA
198	chr1	84838903	84839180	+	promoter-TSS	ENSMUSG00000026219	Trip12	protein-coding
199	chr1	85086497	85086528	+	Intergenic	ENSMUSG00000089844	A530032D15Rik	protein-coding
200	chr1	85164451	85164522	+	Intergenic		Gm7609	protein-coding
201	chr1	85258776	85258876	+	intron	ENSMUSG00000052477	C130026I21Rik	protein-coding
202	chr1	85894682	85895410	+	intron	ENSMUSG00000026223	Itm2c	protein-coding
203	chr1	86046266	86046326	+	exon	ENSMUSG00000026227	2810459M11Rik	protein-coding
204	chr1	86358700	86358818	+	promoter-TSS	ENSMUSG00000026234	Ncl	protein-coding
205	chr1	86441895	86442444	+	Intergenic	ENSMUSG00000036574	Tex44	protein-coding
206	chr1	86526791	86528334	+	intron	ENSMUSG00000026238	Ptma	protein-coding
207	chr1	86704004	86704158	+	intron	ENSMUSG00000053333	Dis3l2	protein-coding
208	chr1	87214055	87214204	+	5' UTR	ENSMUSG00000026254	Eif4e2	protein-coding
209	chr1	87327200	87327535	+	intron	ENSMUSG00000048000	Gigyf2	protein-coding
210	chr1	87509478	87509495	+	intron	ENSMUSG00000026259	Ngef	protein-coding
211	chr1	87510084	87510214	+	exon	ENSMUSG00000026259	Ngef	protein-coding
212	chr1	87756218	87756411	+	promoter-TSS	ENSMUSG00000026289	Atg16l1	protein-coding
213	chr1	87853479	87853884	+	non-coding	ENSMUSG00000070738	Dgkd	protein-coding
214	chr1	88277297	88277391	+	intron		A730008H23Rik	protein-coding
215	chr1	89070510	89070855	+	intron	ENSMUSG00000036206	Sh3bp4	protein-coding
216	chr1	89454911	89455707	+	5' UTR	ENSMUSG00000055013	Agap1	protein-coding
217	chr1	89456051	89456362	+	intron	ENSMUSG00000055013	Agap1	protein-coding
218	chr1	89580722	89581135	+	intron		4933400F21Rik	ncRNA
219	chr1	90603717	90603973	+	intron	ENSMUSG00000034432	Cops8	protein-coding
220	chr1	91398238	91398638	+	intron	ENSMUSG00000026309	Ilkap	protein-coding
221	chr1	91459056	91459172	+	intron	ENSMUSG00000055866	Per2	protein-coding
222	chr1	92179285	92180072	+	intron	ENSMUSG00000026313	Hdac4	protein-coding
223	chr1	92641460	92641675	+	intron	ENSMUSG00000073616	Cops9	protein-coding
224	chr1	92831919	92832223	+	exon	ENSMUSG00000034220	Gpc1	protein-coding
225	chr1	92907197	92907380	+	exon	ENSMUSG00000047067	Dusp28	protein-coding
226	chr1	92910441	92910568	+	promoter-TSS	ENSMUSG00000097251	5033417F24Rik	ncRNA
227	chr1	92910910	92911375	+	promoter-TSS	ENSMUSG00000026269	Rnpepl1	protein-coding
228	chr1	92935153	92935385	+	intron	ENSMUSG00000026270	Capn10	protein-coding
229	chr1	93100481	93101594	+	intron	ENSMUSG00000014602	Kif1a	protein-coding
230	chr1	93512268	93512302	+	intron	ENSMUSG00000034066	Farp2	protein-coding
231	chr1	93635126	93635556	+	5' UTR	ENSMUSG00000026277	Stk25	protein-coding
232	chr1	93754322	93754450	+	promoter-TSS	ENSMUSG00000026279	Thap4	protein-coding
233	chr1	93825725	93825975	+	intron	ENSMUSG00000073609	D2hgdh	protein-coding
234	chr1	95668195	95668382	+	promoter-TSS	ENSMUSG00000040710	St8sia4	protein-coding
235	chr1	97661257	97661513	+	5' UTR	ENSMUSG00000044768	D1Ertd622e	protein-coding
236	chr1	97976424	97977750	+	5' UTR	ENSMUSG00000089706	B230216N24Rik	ncRNA
237	chr1	98095173	98095402	+	intron	ENSMUSG00000026335	Pam	protein-coding
238	chr1	104768878	104768920	+	intron	ENSMUSG00000050840	Cdh20	protein-coding
239	chr1	105664052	105664707	+	promoter-TSS	ENSMUSG00000026319	Relch	protein-coding
240	chr1	105990883	105991732	+	exon	ENSMUSG00000038866	Zcchc2	protein-coding
241	chr1	106171855	106175560	+	intron	ENSMUSG00000044340	Phlpp1	protein-coding
242	chr1	106176580	106176743	+	intron	ENSMUSG00000044340	Phlpp1	protein-coding
243	chr1	106713374	106713398	+	5' UTR	ENSMUSG00000057329	Bcl2	protein-coding
244	chr1	106713905	106714021	+	5' UTR	ENSMUSG00000057329	Bcl2	protein-coding
245	chr1	110973624	110974086	+	intron	ENSMUSG00000047216	Cdh19	protein-coding
246	chr1	115685581	115685678	+	intron
247	chr1	118458787	118458842	+	non-coding	ENSMUSG00000107722	2900060B14Rik	ncRNA
248	chr1	118459196	118459433	+	promoter-TSS	ENSMUSG00000107722	2900060B14Rik	ncRNA
249	chr1	119420596	119420696	+	exon	ENSMUSG00000037035	Inhbb	protein-coding
250	chr1	119836700	119837441	+	promoter-TSS	ENSMUSG00000026384	Ptpn4	protein-coding
251	chr1	120607383	120607438	+	3' UTR	ENSMUSG00000058665	En1	protein-coding
252	chr1	121179297	121179896	+	Intergenic	ENSMUSG00000097881	Celrr	ncRNA
253	chr1	121327413	121327687	+	5' UTR	ENSMUSG00000003721	Insig2	protein-coding
254	chr1	125434705	125435576	+	intron	ENSMUSG00000026341	Actr3	protein-coding
255	chr1	125911822	125911987	+	promoter-TSS	ENSMUSG00000026344	Lypd1	protein-coding
256	chr1	127205466	127205738	+	intron	ENSMUSG00000036155	Mgat5	protein-coding
257	chr1	127774545	127775099	+	promoter-TSS	ENSMUSG00000026349	Ccnt2	protein-coding
258	chr1	128103554	128103991	+	promoter-TSS	ENSMUSG00000056211	R3hdm1	protein-coding
259	chr1	128244392	128244787	+	intron	ENSMUSG00000026353	Ubxn4	protein-coding
260	chr1	129273859	129273865	+	intron	ENSMUSG00000042581	Thsd7b	protein-coding
261	chr1	129532684	129532720	+	intron	ENSMUSG00000042581	Thsd7b	protein-coding
262	chr1	130716377	130716378	+	promoter-TSS	ENSMUSG00000026409	Pfkfb2	protein-coding
263	chr1	130716816	130717137	+	promoter-TSS	ENSMUSG00000046404	Yod1	protein-coding
264	chr1	130717587	130717619	+	exon	ENSMUSG00000046404	Yod1	protein-coding
265	chr1	131096980	131097625	+	exon	ENSMUSG00000016528	Mapkapk2	protein-coding
266	chr1	131137784	131138021	+	intron	ENSMUSG00000016526	Dyrk3	protein-coding
267	chr1	131524654	131524780	+	intron	ENSMUSG00000026425	Srgap2	protein-coding
268	chr1	131525117	131526912	+	intron	ENSMUSG00000026425	Srgap2	protein-coding
269	chr1	131828120	131829024	+	intron	ENSMUSG00000013275	Slc41a1	protein-coding
270	chr1	132388662	132389100	+	intron	ENSMUSG00000042066	Tmcc2	protein-coding
271	chr1	132389452	132390156	+	intron	ENSMUSG00000042066	Tmcc2	protein-coding
272	chr1	132390656	132390731	+	promoter-TSS	ENSMUSG00000042066	Tmcc2	protein-coding
273	chr1	132391288	132391611	+	promoter-TSS	ENSMUSG00000042066	Tmcc2	protein-coding
274	chr1	132417897	132417991	+	intron	ENSMUSG00000042046	Dstyk	protein-coding
275	chr1	132741468	132741735	+	intron	ENSMUSG00000026442	Nfasc	protein-coding
276	chr1	132880507	132881508	+	intron	ENSMUSG00000026443	Lrrn2	protein-coding
277	chr1	133046368	133046455	+	5' UTR	ENSMUSG00000026447	Pik3c2b	protein-coding
278	chr1	133131497	133132477	+	exon	ENSMUSG00000046062	Ppp1r15b	protein-coding
279	chr1	133423917	133424153	+	5' UTR	ENSMUSG00000070643	Sox13	protein-coding
280	chr1	134077346	134077443	+	exon	ENSMUSG00000020423	Btg2	protein-coding
281	chr1	134078092	134079031	+	intron	ENSMUSG00000020423	Btg2	protein-coding
282	chr1	134234470	134234660	+	5' UTR	ENSMUSG00000042429	Adora1	protein-coding
283	chr1	134415529	134415639	+	promoter-TSS	ENSMUSG00000026457	Adipor1	protein-coding
284	chr1	134455645	134455721	+	intron	ENSMUSG00000026455	Klhl12	protein-coding
285	chr1	134560297	134561377	+	intron	ENSMUSG00000042207	Kdm5b	protein-coding
286	chr1	135146889	135147484	+	intron	ENSMUSG00000026426	Arl8a	protein-coding
287	chr1	135156831	135156855	+	TTS	ENSMUSG00000026426	Arl8a	protein-coding
288	chr1	135283515	135283892	+	exon	ENSMUSG00000041926	Rnpep	protein-coding
289	chr1	135584636	135585006	+	exon	ENSMUSG00000009418	Nav1	protein-coding
290	chr1	135729302	135729552	+	intron	ENSMUSG00000026421	Csrp1	protein-coding
291	chr1	136131482	136131831	+	promoter-TSS	ENSMUSG00000041642	Kif21b	protein-coding
292	chr1	136344714	136346034	+	exon	ENSMUSG00000041570	Camsap2	protein-coding
293	chr1	136625095	136625463	+	5' UTR	ENSMUSG00000041483	Zfp281	protein-coding
294	chr1	137898697	137900416	+	Intergenic	ENSMUSG00000065565	Mir181a-1	ncRNA
295	chr1	137901195	137901717	+	Intergenic	ENSMUSG00000065565	Mir181a-1	ncRNA
296	chr1	137902480	137902700	+	Intergenic	ENSMUSG00000065565	Mir181a-1	ncRNA
297	chr1	137903114	137903226	+	Intergenic	ENSMUSG00000065565	Mir181a-1	ncRNA
298	chr1	138838835	138839585	+	intron	ENSMUSG00000019230	Lhx9	protein-coding
299	chr1	138840067	138842246	+	intron	ENSMUSG00000019230	Lhx9	protein-coding
300	chr1	138842599	138842960	+	promoter-TSS	ENSMUSG00000019230	Lhx9	protein-coding
301	chr1	138963444	138963998	+	promoter-TSS	ENSMUSG00000056268	Dennd1b	protein-coding
302	chr1	138964362	138964465	+	intron	ENSMUSG00000056268	Dennd1b	protein-coding
303	chr1	139422490	139422864	+	intron	ENSMUSG00000033964	Zbtb41	protein-coding
304	chr1	139423629	139423940	+	exon	ENSMUSG00000033964	Zbtb41	protein-coding
305	chr1	140246039	140246490	+	exon	ENSMUSG00000052726	Kcnt2	protein-coding
306	chr1	143641070	143643739	+	intron	ENSMUSG00000033849	B3galt2	protein-coding
307	chr1	143645171	143645583	+	intron	ENSMUSG00000033849	B3galt2	protein-coding
308	chr1	143646079	143646242	+	exon	ENSMUSG00000033849	B3galt2	protein-coding
309	chr1	144003928	144004047	+	intron	ENSMUSG00000026360	Rgs2	protein-coding
310	chr1	146494910	146495036	+	promoter-TSS	ENSMUSG00000035131	Brinp3	protein-coding
311	chr1	146497465	146498571	+	intron	ENSMUSG00000035131	Brinp3	protein-coding
312	chr1	151344617	151345006	+	intron	ENSMUSG00000023150	Ivns1abp	protein-coding
313	chr1	151500182	151500794	+	intron	ENSMUSG00000026484	Rnf2	protein-coding
314	chr1	151755685	151755868	+	promoter-TSS	ENSMUSG00000043019	Edem3	protein-coding
315	chr1	152089174	152089431	+	intron	ENSMUSG00000032666	1700025G04Rik	protein-coding
316	chr1	152089862	152090268	+	5' UTR	ENSMUSG00000032666	1700025G04Rik	protein-coding
317	chr1	152386308	152386572	+	intron	ENSMUSG00000014980	Tsen15	protein-coding
318	chr1	152765222	152766129	+	promoter-TSS	ENSMUSG00000026482	Rgl1	protein-coding
319	chr1	152766723	152767994	+	intron	ENSMUSG00000008475	Arpc5	protein-coding
320	chr1	152902395	152902567	+	intron	ENSMUSG00000042772	Smg7	protein-coding
321	chr1	152955264	152955898	+	intron	ENSMUSG00000042751	Nmnat2	protein-coding
322	chr1	153331464	153331620	+	intron	ENSMUSG00000026478	Lamc1	protein-coding
323	chr1	153331962	153332635	+	exon	ENSMUSG00000026478	Lamc1	protein-coding
324	chr1	153487385	153487549	+	intron	ENSMUSG00000042699	Dhx9	protein-coding
325	chr1	153899904	153905775	+	intron	ENSMUSG00000026473	Glul	protein-coding
326	chr1	153906248	153907613	+	intron	ENSMUSG00000026473	Glul	protein-coding
327	chr1	153908169	153908776	+	3' UTR	ENSMUSG00000026473	Glul	protein-coding
328	chr1	153909462	153909681	+	3' UTR	ENSMUSG00000026473	Glul	protein-coding
329	chr1	154725433	154726480	+	promoter-TSS	ENSMUSG00000004110	Cacna1e	protein-coding
330	chr1	155097776	155099546	+	exon	ENSMUSG00000056708	Ier5	protein-coding
331	chr1	155416129	155416399	+	intron	ENSMUSG00000026469	Xpr1	protein-coding
332	chr1	155416755	155417259	+	intron	ENSMUSG00000026469	Xpr1	protein-coding
333	chr1	155743448	155743640	+	Intergenic	ENSMUSG00000026468	Lhx4	protein-coding
334	chr1	155972550	155972633	+	intron	ENSMUSG00000033671	Cep350	protein-coding
335	chr1	155972977	155973073	+	5' UTR	ENSMUSG00000033671	Cep350	protein-coding
336	chr1	156473629	156473698	+	intron	ENSMUSG00000026600	Soat1	protein-coding
337	chr1	156558973	156559316	+	exon	ENSMUSG00000026596	Abl2	protein-coding
338	chr1	156559696	156559864	+	intron	ENSMUSG00000026596	Abl2	protein-coding
339	chr1	156718459	156718837	+	intron	ENSMUSG00000033557	Fam20b	protein-coding
340	chr1	156939151	156939492	+	promoter-TSS	ENSMUSG00000026594	Ralgps2	protein-coding
341	chr1	157411701	157412423	+	promoter-TSS	ENSMUSG00000049881	2810025M15Rik	ncRNA
342	chr1	158354826	158355358	+	intron	ENSMUSG00000004031	Brinp2	protein-coding
343	chr1	159524413	159524689	+	intron	ENSMUSG00000015829	Tnr	protein-coding
344	chr1	159717195	159717317	+	intron	ENSMUSG00000015829	Tnr	protein-coding
345	chr1	160212350	160212565	+	intron	ENSMUSG00000014226	Cacybp	protein-coding
346	chr1	160278450	160278579	+	intron	ENSMUSG00000089204	Mir1927	ncRNA
347	chr1	160292273	160292290	+	intron	ENSMUSG00000089204	Mir1927	ncRNA
348	chr1	160350782	160351703	+	exon	ENSMUSG00000026721	Rabgap1l	protein-coding
349	chr1	160792394	160792733	+	intron	ENSMUSG00000026721	Rabgap1l	protein-coding
350	chr1	161035219	161035979	+	promoter-TSS	ENSMUSG00000053332	Gas5	ncRNA
351	chr1	161036309	161036966	+	intron	ENSMUSG00000064968	Snord47	snoRNA
352	chr1	161249765	161251033	+	intron	ENSMUSG00000026701	Prdx6	protein-coding
353	chr1	161876185	161876252	+	intron	ENSMUSG00000040297	Suco	protein-coding
354	chr1	162477673	162477879	+	exon	ENSMUSG00000040265	Dnm3	protein-coding
355	chr1	162570875	162571174	+	intron	ENSMUSG00000026696	Vamp4	protein-coding
356	chr1	162739201	162739452	+	intron	ENSMUSG00000040225	Prrc2c	protein-coding
357	chr1	162739776	162740266	+	intron	ENSMUSG00000040225	Prrc2c	protein-coding
358	chr1	163312104	163312443	+	intron	ENSMUSG00000026586	Prrx1	protein-coding
359	chr1	163313167	163313306	+	5' UTR	ENSMUSG00000026586	Prrx1	protein-coding
360	chr1	164249441	164249455	+	exon	ENSMUSG00000040918	Slc19a2	protein-coding
361	chr1	164436529	164436836	+	TTS	ENSMUSG00000026576	Atp1b1	protein-coding
362	chr1	164441858	164441968	+	intron	ENSMUSG00000026576	Atp1b1	protein-coding
363	chr1	164451548	164451834	+	intron	ENSMUSG00000026576	Atp1b1	protein-coding
364	chr1	164452337	164453529	+	intron	ENSMUSG00000026576	Atp1b1	protein-coding
365	chr1	164453889	164458189	+	intron	ENSMUSG00000026576	Atp1b1	protein-coding
366	chr1	165194218	165194372	+	non-coding	ENSMUSG00000040848	Sft2d2	protein-coding
367	chr1	165281922	165282586	+	Intergenic	ENSMUSG00000040836	Gpr161	protein-coding
368	chr1	165282939	165283294	+	Intergenic	ENSMUSG00000040836	Gpr161	protein-coding
369	chr1	165459418	165460227	+	intron	ENSMUSG00000026571	Dcaf6	protein-coding
370	chr1	165461433	165461611	+	intron	ENSMUSG00000026568	Mpc2	protein-coding
371	chr1	166001541	166002041	+	intron	ENSMUSG00000026565	Pou2f1	protein-coding
372	chr1	166002387	166002521	+	intron	ENSMUSG00000026565	Pou2f1	protein-coding
373	chr1	166254285	166254397	+	5' UTR	ENSMUSG00000040612	Ildr2	protein-coding
374	chr1	166308961	166309029	+	exon	ENSMUSG00000040612	Ildr2	protein-coding
375	chr1	166379592	166379962	+	intron	ENSMUSG00000026563	Tada1	protein-coding
376	chr1	167001757	167001973	+	intron	ENSMUSG00000060568	Fam78b	protein-coding
377	chr1	167284070	167284166	+	intron	ENSMUSG00000026558	Uck2	protein-coding
378	chr1	167284619	167284675	+	intron	ENSMUSG00000026558	Uck2	protein-coding
379	chr1	167340301	167340559	+	Intergenic	ENSMUSG00000026687	Aldh9a1	protein-coding
380	chr1	168424288	168424423	+	intron	ENSMUSG00000052534	Pbx1	protein-coding
381	chr1	168425322	168432024	+	intron	ENSMUSG00000052534	Pbx1	protein-coding
382	chr1	169747285	169747505	+	intron	ENSMUSG00000038530	Rgs4	protein-coding
383	chr1	170588364	170588519	+	intron	ENSMUSG00000038473	Nos1ap	protein-coding
384	chr1	170588938	170589723	+	exon	ENSMUSG00000038473	Nos1ap	protein-coding
385	chr1	171287750	171287854	+	TTS	ENSMUSG00000053483	Usp21	protein-coding
386	chr1	171328657	171328832	+	promoter-TSS	ENSMUSG00000013973	Dedd	protein-coding
387	chr1	171412280	171412385	+	intron	ENSMUSG00000026641	Usf1	protein-coding
388	chr1	171502891	171503224	+	promoter-TSS	ENSMUSG00000060244	Alyref2	protein-coding
389	chr1	172026788	172026980	+	intron	ENSMUSG00000026556	Vangl2	protein-coding
390	chr1	172148221	172148718	+	intron	ENSMUSG00000026554	Dcaf8	protein-coding
391	chr1	172206183	172206750	+	intron	ENSMUSG00000013698	Pea15a	protein-coding
392	chr1	172296595	172296901	+	intron	ENSMUSG00000007097	Atp1a2	protein-coding
393	chr1	172297455	172297759	+	intron	ENSMUSG00000007097	Atp1a2	protein-coding
394	chr1	172312455	172313072	+	intron	ENSMUSG00000038034	Igsf8	protein-coding
395	chr1	172319380	172319659	+	TTS	ENSMUSG00000038034	Igsf8	protein-coding
396	chr1	173367199	173367577	+	intron	ENSMUSG00000005338	Cadm3	protein-coding
397	chr1	174502127	174503665	+	exon	ENSMUSG00000028354	Fmn2	protein-coding
398	chr1	175492125	175492362	+	intron	ENSMUSG00000026527	Rgs7	protein-coding
399	chr1	176813487	176813920	+	promoter-TSS	ENSMUSG00000057335	Cep170	protein-coding
400	chr1	176814437	176814581	+	promoter-TSS	ENSMUSG00000026504	Sdccag8	protein-coding
401	chr1	176929866	176930217	+	intron		Hmga2-ps1	pseudo
402	chr1	176930605	176931618	+	intron		Hmga2-ps1	pseudo
403	chr1	176932131	176932775	+	intron		Hmga2-ps1	pseudo
404	chr1	176933562	176933595	+	intron		Hmga2-ps1	pseudo
405	chr1	176994823	176994942	+	intron		Hmga2-ps1	pseudo
406	chr1	177150310	177150402	+	intron	ENSMUSG00000019699	Akt3	protein-coding
407	chr1	177257091	177258424	+	Intergenic	ENSMUSG00000019699	Akt3	protein-coding
408	chr1	177442410	177443362	+	intron	ENSMUSG00000063659	Zbtb18	protein-coding
409	chr1	177443792	177450641	+	exon	ENSMUSG00000063659	Zbtb18	protein-coding
410	chr1	177451095	177451546	+	TTS	ENSMUSG00000063659	Zbtb18	protein-coding
411	chr1	177452451	177453117	+	Intergenic	ENSMUSG00000063659	Zbtb18	protein-coding
412	chr1	177453736	177453914	+	Intergenic	ENSMUSG00000063659	Zbtb18	protein-coding
413	chr1	177454341	177454864	+	Intergenic	ENSMUSG00000063659	Zbtb18	protein-coding
414	chr1	177573544	177573564	+	Intergenic		Mir12179	ncRNA
415	chr1	177796018	177796368	+	intron	ENSMUSG00000015961	Adss	protein-coding
416	chr1	178187756	178187845	+	5' UTR	ENSMUSG00000026502	Desi2	protein-coding
417	chr1	178318938	178319416	+	promoter-TSS	ENSMUSG00000026500	Cox20	protein-coding
418	chr1	178335853	178337645	+	intron	ENSMUSG00000039630	Hnrnpu	protein-coding
419	chr1	178405606	178406196	+	promoter-TSS	ENSMUSG00000026495	Efcab2	protein-coding
420	chr1	179546804	179546980	+	promoter-TSS	ENSMUSG00000038949	Cnst	protein-coding
421	chr1	179803044	179803515	+	intron	ENSMUSG00000026491	Ahctf1	protein-coding
422	chr1	179959382	179959644	+	Intergenic	ENSMUSG00000026490	Cdc42bpa	protein-coding
423	chr1	179960112	179961154	+	promoter-TSS	ENSMUSG00000026490	Cdc42bpa	protein-coding
424	chr1	179961848	179962149	+	intron	ENSMUSG00000026490	Cdc42bpa	protein-coding
425	chr1	180255998	180256153	+	intron	ENSMUSG00000010609	Psen2	protein-coding
426	chr1	180330710	180331059	+	promoter-TSS		Gm5069	pseudo
427	chr1	180332039	180332642	+	exon		Gm5069	pseudo
428	chr1	180482803	180483522	+	exon	ENSMUSG00000053963	Stum	protein-coding
429	chr1	180569172	180570014	+	intron	ENSMUSG00000026496	Parp1	protein-coding
430	chr1	180726362	180726558	+	intron	ENSMUSG00000026499	Acbd3	protein-coding
431	chr1	180812105	180813388	+	intron	ENSMUSG00000060743	H3f3a	protein-coding
432	chr1	181210846	181212076	+	5' UTR	ENSMUSG00000038733	Wdr26	protein-coding
433	chr1	181353293	181353479	+	5' UTR	ENSMUSG00000026514	Cnih3	protein-coding
434	chr1	181842143	181842257	+	intron	ENSMUSG00000004880	Lbr	protein-coding
435	chr1	182018527	182020276	+	intron	ENSMUSG00000022995	Enah	protein-coding
436	chr1	182125051	182125172	+	intron	ENSMUSG00000026511	Srp9	protein-coding
437	chr1	182340885	182341254	+	intron	ENSMUSG00000047539	Fbxo28	protein-coding
438	chr1	182409364	182410114	+	intron	ENSMUSG00000026510	Trp53bp2	protein-coding
439	chr1	182410439	182410545	+	intron	ENSMUSG00000026510	Trp53bp2	protein-coding
440	chr1	182764457	182764911	+	promoter-TSS	ENSMUSG00000038576	Susd4	protein-coding
441	chr1	183369255	183369387	+	intron		Mia3	protein-coding
442	chr1	184999439	184999738	+	promoter-TSS	ENSMUSG00000026620	Mark1	protein-coding
443	chr1	185363341	185363505	+	intron	ENSMUSG00000026615	Eprs	protein-coding
444	chr1	186703928	186705673	+	5' UTR	ENSMUSG00000039239	Tgfb2	protein-coding
445	chr1	187652159	187652204	+	promoter-TSS	ENSMUSG00000026610	Esrrg	protein-coding
446	chr1	189007364	189007703	+	exon	ENSMUSG00000026608	Kctd3	protein-coding
447	chr1	189343111	189343125	+	5' UTR	ENSMUSG00000037624	Kcnk2	protein-coding
448	chr1	189343613	189343776	+	promoter-TSS	ENSMUSG00000037624	Kcnk2	protein-coding
449	chr1	190148733	190148970	+	intron	ENSMUSG00000010175	Prox1	protein-coding
450	chr1	190149298	190149573	+	intron	ENSMUSG00000010175	Prox1	protein-coding
451	chr1	190168197	190171280	+	promoter-TSS	ENSMUSG00000010175	Prox1	protein-coding
452	chr1	190171605	190171703	+	promoter-TSS	ENSMUSG00000010175	Prox1	protein-coding
453	chr1	190213358	190213478	+	intron	ENSMUSG00000010175	Prox1	protein-coding
454	chr1	190928932	190929029	+	intron	ENSMUSG00000026634	Angel2	protein-coding
455	chr1	191025753	191026091	+	non-coding	ENSMUSG00000066595	Flvcr1	protein-coding
456	chr1	191395449	191396964	+	intron	ENSMUSG00000026626	Ppp2r5a	protein-coding
457	chr1	191718132	191718954	+	exon	ENSMUSG00000026623	Lpgat1	protein-coding
458	chr1	191719273	191719729	+	exon	ENSMUSG00000026623	Lpgat1	protein-coding
459	chr1	191720338	191720434	+	intron	ENSMUSG00000026623	Lpgat1	protein-coding
460	chr1	191720818	191720960	+	intron	ENSMUSG00000026623	Lpgat1	protein-coding
461	chr1	191906829	191907831	+	exon	ENSMUSG00000055833	1700034H15Rik	ncRNA
462	chr1	192136976	192137647	+	intron	ENSMUSG00000097316	Gm10516	ncRNA
463	chr1	192138376	192138679	+	promoter-TSS	ENSMUSG00000037395	Rcor3	protein-coding
464	chr1	192190921	192191620	+	intron	ENSMUSG00000058248	Kcnh1	protein-coding
465	chr1	192770709	192770916	+	intron	ENSMUSG00000037375	Hhat	protein-coding
466	chr1	192854973	192855845	+	intron	ENSMUSG00000016262	Sertad4	protein-coding
467	chr1	193172909	193172953	+	promoter-TSS	ENSMUSG00000079144	A130010J15Rik	protein-coding
468	chr1	194620008	194620855	+	intron	ENSMUSG00000026640	Plxna2	protein-coding
469	chr1	194976462	194976966	+	non-coding	ENSMUSG00000097325	Gm16897	ncRNA
470	chr1	195017187	195018013	+	intron	ENSMUSG00000096929	A330023F24Rik	ncRNA
471	chr1	195018812	195018913	+	non-coding	ENSMUSG00000096929	A330023F24Rik	ncRNA
472	chr1	195241594	195241759	+	Intergenic	ENSMUSG00000026616	Cr2	protein-coding
473	chr1	195371746	195371935	+	Intergenic	ENSMUSG00000026616	Cr2	protein-coding
474	chr1_GL456210_random	699	920	+	NA
475	chr1_GL456210_random	60128	60280	+	NA
476	chr1_GL456211_random	112988	113181	+	Intergenic		LOC100041034	pseudo
477	chr1_GL456211_random	114903	114928	+	Intergenic		LOC100041034	pseudo
478	chr10	3109571	3110401	+	Intergenic	ENSMUSG00000071434	9230019H11Rik	protein-coding
479	chr10	3111388	3115284	+	Intergenic	ENSMUSG00000071434	9230019H11Rik	protein-coding
480	chr10	3116045	3117118	+	Intergenic	ENSMUSG00000071434	9230019H11Rik	protein-coding
481	chr10	4387260	4388586	+	promoter-TSS	ENSMUSG00000075327	Zbtb2	protein-coding
482	chr10	4598236	4598274	+	Intergenic	ENSMUSG00000019768	Esr1	protein-coding
483	chr10	5361320	5361474	+	intron	ENSMUSG00000096054	Syne1	protein-coding
484	chr10	5366587	5366736	+	intron	ENSMUSG00000096054	Syne1	protein-coding
485	chr10	5367089	5367876	+	intron	ENSMUSG00000096054	Syne1	protein-coding
486	chr10	5550417	5550455	+	intron	ENSMUSG00000096054	Syne1	protein-coding
487	chr10	5921915	5922105	+	intron	ENSMUSG00000019775	Rgs17	protein-coding
488	chr10	7590162	7590400	+	exon	ENSMUSG00000019796	Lrp11	protein-coding
489	chr10	7680538	7680652	+	promoter-TSS	ENSMUSG00000019795	Pcmt1	protein-coding
490	chr10	7681177	7681381	+	promoter-TSS	ENSMUSG00000040021	Lats1	protein-coding
491	chr10	7681701	7681772	+	promoter-TSS	ENSMUSG00000040021	Lats1	protein-coding
492	chr10	7954909	7955947	+	intron	ENSMUSG00000015755	Tab2	protein-coding
493	chr10	7956663	7956763	+	promoter-TSS	ENSMUSG00000015755	Tab2	protein-coding
494	chr10	8517952	8518016	+	intron	ENSMUSG00000047712	Ust	protein-coding
495	chr10	8884986	8885279	+	intron	ENSMUSG00000015305	Sash1	protein-coding
496	chr10	9674990	9675186	+	5' UTR	ENSMUSG00000060487	Samd5	protein-coding
497	chr10	9899153	9901127	+	intron	ENSMUSG00000019790	Stxbp5	protein-coding
498	chr10	11080506	11080685	+	5' UTR	ENSMUSG00000019828	Grm1	protein-coding
499	chr10	11082017	11082115	+	intron	ENSMUSG00000019828	Grm1	protein-coding
500	chr10	11149597	11149731	+	intron	ENSMUSG00000090112	Shprh	protein-coding
501	chr10	13868642	13868685	+	exon	ENSMUSG00000019806	Aig1	protein-coding
502	chr10	13965034	13967609	+	promoter-TSS	ENSMUSG00000015501	Hivep2	protein-coding
503	chr10	13968004	13968459	+	intron	ENSMUSG00000015501	Hivep2	protein-coding
504	chr10	17723317	17724763	+	exon	ENSMUSG00000039910	Cited2	protein-coding
505	chr10	17725092	17725120	+	3' UTR	ENSMUSG00000039910	Cited2	protein-coding
506	chr10	17725465	17725548	+	3' UTR	ENSMUSG00000039910	Cited2	protein-coding
507	chr10	17947282	17947914	+	exon	ENSMUSG00000039879	Heca	protein-coding
508	chr10	18055686	18055814	+	promoter-TSS	ENSMUSG00000019854	Reps1	protein-coding
509	chr10	18056180	18056519	+	intron	ENSMUSG00000019854	Reps1	protein-coding
510	chr10	18741940	18742171	+	intron	ENSMUSG00000111474	Gm32926	ncRNA
511	chr10	18742948	18743227	+	promoter-TSS	ENSMUSG00000111474	Gm32926	ncRNA
512	chr10	19934406	19934534	+	promoter-TSS	ENSMUSG00000071369	Map3k5	protein-coding
513	chr10	20149201	20150015	+	intron	ENSMUSG00000019996	Map7	protein-coding
514	chr10	20170263	20170290	+	promoter-TSS	ENSMUSG00000019996	Map7	protein-coding
515	chr10	20171183	20171899	+	intron	ENSMUSG00000019996	Map7	protein-coding
516	chr10	20172767	20172939	+	intron	ENSMUSG00000019996	Map7	protein-coding
517	chr10	20312796	20313051	+	intron	ENSMUSG00000037608	Bclaf1	protein-coding
518	chr10	20724283	20724701	+	intron	ENSMUSG00000019990	Pde7b	protein-coding
519	chr10	20952763	20953570	+	intron	ENSMUSG00000019986	Ahi1	protein-coding
520	chr10	21994129	21994288	+	promoter-TSS	ENSMUSG00000019970	Sgk1	protein-coding
521	chr10	21994894	21995978	+	intron	ENSMUSG00000019970	Sgk1	protein-coding
522	chr10	21998578	21999185	+	3' UTR	ENSMUSG00000019970	Sgk1	protein-coding
523	chr10	22152400	22152965	+	Intergenic	ENSMUSG00000097327	E030030I06Rik	protein-coding
524	chr10	22730665	22731057	+	intron	ENSMUSG00000071359	Tbpl1	protein-coding
525	chr10	25199661	25199856	+	intron	ENSMUSG00000039166	Akap7	protein-coding
526	chr10	25359978	25360303	+	intron	ENSMUSG00000019978	Epb41l2	protein-coding
527	chr10	26078230	26078667	+	non-coding	ENSMUSG00000039098	Gm9767	ncRNA
528	chr10	26374481	26374543	+	promoter-TSS	ENSMUSG00000039089	L3mbtl3	protein-coding
529	chr10	26375119	26375167	+	promoter-TSS	ENSMUSG00000039089	L3mbtl3	protein-coding
530	chr10	29147299	29147478	+	exon	ENSMUSG00000038916	Soga3	protein-coding
531	chr10	29147995	29148097	+	intron	ENSMUSG00000038916	Soga3	protein-coding
532	chr10	29148749	29149049	+	intron	ENSMUSG00000038916	Soga3	protein-coding
533	chr10	29361353	29361980	+	intron	ENSMUSG00000038876	Rnf146	protein-coding
534	chr10	30600354	30600512	+	intron	ENSMUSG00000019792	Trmt11	protein-coding
535	chr10	30801158	30801304	+	intron	ENSMUSG00000039697	Ncoa7	protein-coding
536	chr10	30802053	30802640	+	intron	ENSMUSG00000039697	Ncoa7	protein-coding
537	chr10	32888477	32888576	+	intron	ENSMUSG00000069670	Nkain2	protein-coding
538	chr10	32889245	32890188	+	5' UTR	ENSMUSG00000069670	Nkain2	protein-coding
539	chr10	33621747	33621787	+	intron	ENSMUSG00000090087	Gm15939	ncRNA
540	chr10	34018851	34018885	+	intron	ENSMUSG00000019782	Rwdd1	protein-coding
541	chr10	34282303	34282794	+	exon	ENSMUSG00000047514	Tspyl1	protein-coding
542	chr10	34296831	34297155	+	promoter-TSS	ENSMUSG00000039485	Tspyl4	protein-coding
543	chr10	34297532	34298797	+	exon	ENSMUSG00000039485	Tspyl4	protein-coding
544	chr10	36974649	36974756	+	5' UTR	ENSMUSG00000019777	Hdac2	protein-coding
545	chr10	37135617	37137022	+	exon	ENSMUSG00000069662	Marcks	protein-coding
546	chr10	37137374	37137994	+	intron	ENSMUSG00000069662	Marcks	protein-coding
547	chr10	37138359	37138753	+	5' UTR	ENSMUSG00000069662	Marcks	protein-coding
548	chr10	37139247	37139541	+	promoter-TSS	ENSMUSG00000069662	Marcks	protein-coding
549	chr10	37139991	37140824	+	Intergenic	ENSMUSG00000069662	Marcks	protein-coding
550	chr10	39369853	39370475	+	5' UTR	ENSMUSG00000019843	Fyn	protein-coding
551	chr10	39730956	39731303	+	intron	ENSMUSG00000087177	E130307A14Rik	ncRNA
552	chr10	39731755	39731976	+	promoter-TSS	ENSMUSG00000087177	E130307A14Rik	ncRNA
553	chr10	39732539	39733381	+	promoter-TSS	ENSMUSG00000019841	Rev3l	protein-coding
554	chr10	40258316	40258872	+	promoter-TSS		Rnu3a	snRNA
555	chr10	40300332	40300374	+	intron	ENSMUSG00000063953	Amd2	protein-coding
556	chr10	40300905	40301994	+	intron	ENSMUSG00000063953	Amd2	protein-coding
557	chr10	40302490	40302521	+	promoter-TSS	ENSMUSG00000075232	Amd1	protein-coding
558	chr10	40349447	40350232	+	intron	ENSMUSG00000038481	Cdk19	protein-coding
559	chr10	40351088	40351157	+	intron	ENSMUSG00000038481	Cdk19	protein-coding
560	chr10	40683016	40683128	+	promoter-TSS	ENSMUSG00000045555	Mettl24	protein-coding
561	chr10	40881775	40881880	+	intron	ENSMUSG00000038446	Cdc40	protein-coding
562	chr10	40882384	40882604	+	intron	ENSMUSG00000038446	Cdc40	protein-coding
563	chr10	40883827	40886836	+	intron	ENSMUSG00000019831	Wasf1	protein-coding
564	chr10	40887676	40888005	+	intron	ENSMUSG00000019831	Wasf1	protein-coding
565	chr10	40888695	40888832	+	intron	ENSMUSG00000019831	Wasf1	protein-coding
566	chr10	40907200	40907318	+	intron	ENSMUSG00000019831	Wasf1	protein-coding
567	chr10	41518764	41519002	+	promoter-TSS	ENSMUSG00000019818	Cd164	protein-coding
568	chr10	41519555	41519845	+	exon	ENSMUSG00000019818	Cd164	protein-coding
569	chr10	41887564	41888091	+	intron	ENSMUSG00000038332	Sesn1	protein-coding
570	chr10	42274706	42275496	+	exon	ENSMUSG00000048756	Foxo3	protein-coding
571	chr10	42275964	42276556	+	intron	ENSMUSG00000048756	Foxo3	protein-coding
572	chr10	42276980	42277549	+	promoter-TSS	ENSMUSG00000048756	Foxo3	protein-coding
573	chr10	42502402	42502773	+	intron	ENSMUSG00000019804	Snx3	protein-coding
574	chr10	42580942	42581256	+	intron	ENSMUSG00000019803	Nr2e1	protein-coding
575	chr10	42582105	42583453	+	intron	ENSMUSG00000019803	Nr2e1	protein-coding
576	chr10	42679022	42679161	+	exon	ENSMUSG00000038280	Ostm1	protein-coding
577	chr10	42761863	42762308	+	intron	ENSMUSG00000019802	Sec63	protein-coding
578	chr10	43021488	43021794	+	exon		Gm5079	ncRNA
579	chr10	43024095	43024178	+	intron		Gm5079	ncRNA
580	chr10	43172572	43173800	+	intron	ENSMUSG00000038248	Sobp	protein-coding
581	chr10	43174119	43174505	+	promoter-TSS	ENSMUSG00000038248	Sobp	protein-coding
582	chr10	43478476	43478943	+	promoter-TSS	ENSMUSG00000038214	Bend3	protein-coding
583	chr10	43479287	43479361	+	5' UTR	ENSMUSG00000038214	Bend3	protein-coding
584	chr10	44232180	44232366	+	Intergenic	ENSMUSG00000091358	Speer5-ps1	pseudo
585	chr10	45484616	45484762	+	Intergenic	ENSMUSG00000063804	Lin28b	protein-coding
586	chr10	45485178	45485343	+	Intergenic	ENSMUSG00000063804	Lin28b	protein-coding
587	chr10	49782294	49784640	+	5' UTR	ENSMUSG00000056073	Grik2	protein-coding
588	chr10	49786590	49787633	+	intron	ENSMUSG00000056073	Grik2	protein-coding
589	chr10	49788154	49788636	+	promoter-TSS	ENSMUSG00000056073	Grik2	protein-coding
590	chr10	50896183	50896430	+	intron	ENSMUSG00000019913	Sim1	protein-coding
591	chr10	50897059	50897199	+	intron	ENSMUSG00000019913	Sim1	protein-coding
592	chr10	50897740	50898363	+	intron	ENSMUSG00000019913	Sim1	protein-coding
593	chr10	50899805	50900302	+	intron	ENSMUSG00000019913	Sim1	protein-coding
594	chr10	50903538	50903666	+	intron	ENSMUSG00000019913	Sim1	protein-coding
595	chr10	52381501	52381819	+	exon	ENSMUSG00000019861	Gopc	protein-coding
596	chr10	53378756	53378892	+	intron	ENSMUSG00000038594	Cep85l	protein-coding
597	chr10	53379386	53379719	+	exon	ENSMUSG00000038594	Cep85l	protein-coding
598	chr10	53597270	53597431	+	intron	ENSMUSG00000019857	Asf1a	protein-coding
599	chr10	53750971	53751065	+	promoter-TSS	ENSMUSG00000019856	Fam184a	protein-coding
600	chr10	54074551	54075506	+	promoter-TSS	ENSMUSG00000003746	Man1a	protein-coding
601	chr10	54076413	54076613	+	promoter-TSS	ENSMUSG00000097069	Gm16998	ncRNA
602	chr10	56378491	56378622	+	intron	ENSMUSG00000050953	Gja1	protein-coding
603	chr10	56379591	56379690	+	intron	ENSMUSG00000050953	Gja1	protein-coding
604	chr10	56380683	56380929	+	intron	ENSMUSG00000050953	Gja1	protein-coding
605	chr10	57486837	57487061	+	promoter-TSS	ENSMUSG00000019878	Hsf2	protein-coding
606	chr10	58223189	58223347	+	Intergenic		Dux	protein-coding
607	chr10	58225232	58225512	+	Intergenic		Dux	protein-coding
608	chr10	58227966	58228471	+	Intergenic		Dux	protein-coding
609	chr10	58231266	58231527	+	exon		Dux	protein-coding
610	chr10	58231856	58231939	+	exon		Dux	protein-coding
611	chr10	58232497	58232806	+	promoter-TSS		Dux	protein-coding
612	chr10	58813097	58813894	+	5' UTR	ENSMUSG00000037990	Sh3rf3	protein-coding
613	chr10	59323464	59324229	+	intron	ENSMUSG00000019916	P4ha1	protein-coding
614	chr10	59615762	59615899	+	intron	ENSMUSG00000009647	Mcu	protein-coding
615	chr10	59616316	59616593	+	intron	ENSMUSG00000009647	Mcu	protein-coding
616	chr10	59949825	59951800	+	exon	ENSMUSG00000020108	Ddit4	protein-coding
617	chr10	59952292	59952415	+	promoter-TSS	ENSMUSG00000020108	Ddit4	protein-coding
618	chr10	60107245	60108250	+	intron	ENSMUSG00000058297	Spock2	protein-coding
619	chr10	60278001	60278290	+	intron	ENSMUSG00000004207	Psap	protein-coding
620	chr10	60830965	60831152	+	intron	ENSMUSG00000020099	Unc5b	protein-coding
621	chr10	61146308	61146435	+	intron	ENSMUSG00000020097	Sgpl1	protein-coding
622	chr10	62486505	62486586	+	promoter-TSS	ENSMUSG00000020078	Vps26a	protein-coding
623	chr10	62577877	62578329	+	exon	ENSMUSG00000036955	Kif1bp	protein-coding
624	chr10	62650250	62650375	+	promoter-TSS	ENSMUSG00000020076	Ddx50	protein-coding
625	chr10	62792770	62792965	+	promoter-TSS	ENSMUSG00000020074	Ccar1	protein-coding
626	chr10	62865564	62865701	+	intron	ENSMUSG00000047146	Tet1	protein-coding
627	chr10	63022403	63023790	+	intron	ENSMUSG00000020069	Hnrnph3	protein-coding
628	chr10	63244240	63244436	+	intron	ENSMUSG00000020064	Herc4	protein-coding
629	chr10	63338123	63338746	+	intron	ENSMUSG00000020063	Sirt1	protein-coding
630	chr10	64087420	64087525	+	intron	ENSMUSG00000042846	Lrrtm3	protein-coding
631	chr10	64088738	64088852	+	exon	ENSMUSG00000042846	Lrrtm3	protein-coding
632	chr10	64089599	64089871	+	5' UTR	ENSMUSG00000042846	Lrrtm3	protein-coding
633	chr10	67096365	67098138	+	promoter-TSS	ENSMUSG00000019873	Reep3	protein-coding
634	chr10	67126887	67127521	+	5' UTR	ENSMUSG00000037876	Jmjd1c	protein-coding
635	chr10	67185947	67186683	+	intron	ENSMUSG00000037876	Jmjd1c	protein-coding
636	chr10	67187097	67187241	+	intron	ENSMUSG00000037876	Jmjd1c	protein-coding
637	chr10	67187778	67187825	+	intron	ENSMUSG00000037876	Jmjd1c	protein-coding
638	chr10	67547687	67547757	+	3' UTR	ENSMUSG00000057134	Ado	protein-coding
639	chr10	67912140	67912345	+	intron	ENSMUSG00000037855	Zfp365	protein-coding
640	chr10	68276792	68277004	+	intron	ENSMUSG00000019947	Arid5b	protein-coding
641	chr10	68277342	68277740	+	intron	ENSMUSG00000019947	Arid5b	protein-coding
642	chr10	68278081	68278544	+	intron	ENSMUSG00000019947	Arid5b	protein-coding
643	chr10	69534040	69534849	+	intron	ENSMUSG00000069601	Ank3	protein-coding
644	chr10	69535241	69535696	+	intron	ENSMUSG00000069601	Ank3	protein-coding
645	chr10	69536541	69536583	+	intron	ENSMUSG00000069601	Ank3	protein-coding
646	chr10	70097222	70097692	+	exon	ENSMUSG00000048701	Ccdc6	protein-coding
647	chr10	70597889	70599235	+	intron	ENSMUSG00000037747	Phyhipl	protein-coding
648	chr10	71237757	71237884	+	intron	ENSMUSG00000003923	Tfam	protein-coding
649	chr10	71284829	71285168	+	intron	ENSMUSG00000019927	Ube2d1	protein-coding
650	chr10	71347966	71348007	+	exon	ENSMUSG00000060733	Ipmk	protein-coding
651	chr10	74967629	74967631	+	intron	ENSMUSG00000040009	Gnaz	protein-coding
652	chr10	75060759	75061492	+	exon	ENSMUSG00000009681	Bcr	protein-coding
653	chr10	75212594	75212753	+	intron	ENSMUSG00000033444	Specc1l	protein-coding
654	chr10	76344856	76345201	+	intron	ENSMUSG00000020231	Dip2a	protein-coding
655	chr10	76442477	76442561	+	intron	ENSMUSG00000001151	Pcnt	protein-coding
656	chr10	77259423	77259597	+	promoter-TSS	ENSMUSG00000020260	Pofut2	protein-coding
657	chr10	77418021	77418176	+	promoter-TSS	ENSMUSG00000020262	Adarb1	protein-coding
658	chr10	77581967	77582016	+	intron	ENSMUSG00000009291	Pttg1ip	protein-coding
659	chr10	77606324	77606432	+	promoter-TSS	ENSMUSG00000020265	Sumo3	protein-coding
660	chr10	77622518	77623011	+	intron	ENSMUSG00000009293	Ube2g2	protein-coding
661	chr10	78009508	78009602	+	intron	ENSMUSG00000020277	Pfkl	protein-coding
662	chr10	78244830	78244928	+	promoter-TSS	ENSMUSG00000000374	Trappc10	protein-coding
663	chr10	78352037	78352126	+	promoter-TSS	ENSMUSG00000001211	Agpat3	protein-coding
664	chr10	78464691	78464825	+	intron	ENSMUSG00000032788	Pdxk	protein-coding
665	chr10	79637644	79637859	+	exon	ENSMUSG00000020312	Shc2	protein-coding
666	chr10	79669633	79669716	+	exon	ENSMUSG00000020308	Tpgs1	protein-coding
667	chr10	79704752	79704851	+	intron	ENSMUSG00000023175	Bsg	protein-coding
668	chr10	79793638	79794143	+	intron	ENSMUSG00000035863	Palm	protein-coding
669	chr10	79854813	79855366	+	promoter-TSS	ENSMUSG00000091994	E130317F20Rik	ncRNA
670	chr10	79909053	79909174	+	promoter-TSS	ENSMUSG00000013833	Med16	protein-coding
671	chr10	79927568	79927660	+	intron	ENSMUSG00000019564	Arid3a	protein-coding
672	chr10	79927981	79928028	+	intron	ENSMUSG00000019564	Arid3a	protein-coding
673	chr10	79960309	79960463	+	intron	ENSMUSG00000035754	Wdr18	protein-coding
674	chr10	79984033	79984102	+	exon	ENSMUSG00000013858	Tmem259	protein-coding
675	chr10	79984452	79984586	+	promoter-TSS	ENSMUSG00000013858	Tmem259	protein-coding
676	chr10	79985276	79985700	+	intron	ENSMUSG00000013858	Tmem259	protein-coding
677	chr10	80039452	80039533	+	intron	ENSMUSG00000004667	Polr2e	protein-coding
678	chr10	80115873	80116085	+	non-coding	ENSMUSG00000003068	Stk11	protein-coding
679	chr10	80129953	80130437	+	TTS	ENSMUSG00000035640	Cbarp	protein-coding
680	chr10	80130855	80132138	+	TTS	ENSMUSG00000035640	Cbarp	protein-coding
681	chr10	80138527	80139118	+	intron	ENSMUSG00000035640	Cbarp	protein-coding
682	chr10	80142525	80142610	+	exon	ENSMUSG00000003072	Atp5d	protein-coding
683	chr10	80149035	80151101	+	5' UTR	ENSMUSG00000035621	Midn	protein-coding
684	chr10	80157620	80157895	+	3' UTR	ENSMUSG00000035621	Midn	protein-coding
685	chr10	80167876	80168474	+	intron	ENSMUSG00000045193	Cirbp	protein-coding
686	chr10	80179775	80179864	+	exon	ENSMUSG00000003070	Efna2	protein-coding
687	chr10	80226802	80227159	+	intron	ENSMUSG00000020156	Pwwp3a	protein-coding
688	chr10	80260737	80260745	+	exon	ENSMUSG00000020150	Gamt	protein-coding
689	chr10	80299351	80299441	+	intron	ENSMUSG00000020135	Apc2	protein-coding
690	chr10	80398559	80398637	+	intron	ENSMUSG00000035478	Mbd3	protein-coding
691	chr10	80399007	80399326	+	exon	ENSMUSG00000035478	Mbd3	protein-coding
692	chr10	80576259	80576387	+	intron	ENSMUSG00000035397	Klf16	protein-coding
693	chr10	80576759	80577247	+	exon	ENSMUSG00000035397	Klf16	protein-coding
694	chr10	80590067	80590217	+	intron	ENSMUSG00000003346	Abhd17a	protein-coding
695	chr10	80622861	80623164	+	intron	ENSMUSG00000003345	Csnk1g2	protein-coding
696	chr10	80664802	80664890	+	TTS	ENSMUSG00000003344	Btbd2	protein-coding
697	chr10	80675735	80676187	+	intron	ENSMUSG00000020190	Mknk2	protein-coding
698	chr10	80676973	80677015	+	promoter-TSS	ENSMUSG00000020190	Mknk2	protein-coding
699	chr10	80741961	80742033	+	5' UTR	ENSMUSG00000020198	Ap3d1	protein-coding
700	chr10	80755426	80755504	+	exon	ENSMUSG00000061589	Dot1l	protein-coding
701	chr10	80826795	80827496	+	intron		Oaz1-ps	pseudo
702	chr10	80930128	80930902	+	exon	ENSMUSG00000015312	Gadd45b	protein-coding
703	chr10	81070199	81070335	+	exon	ENSMUSG00000004929	Thop1	protein-coding
704	chr10	81106022	81106169	+	5' UTR	ENSMUSG00000035027	Map2k2	protein-coding
705	chr10	81136219	81136953	+	5' UTR	ENSMUSG00000035011	Zbtb7a	protein-coding
706	chr10	81137926	81138181	+	intron	ENSMUSG00000035011	Zbtb7a	protein-coding
707	chr10	81176722	81177386	+	intron	ENSMUSG00000034994	Eef2	protein-coding
708	chr10	81178131	81178211	+	promoter-TSS	ENSMUSG00000064441	Snord37	snoRNA
709	chr10	81192665	81193312	+	3' UTR		Atcayos	ncRNA
710	chr10	81230483	81230700	+	5' UTR	ENSMUSG00000034958	Atcay	protein-coding
711	chr10	81263721	81264257	+	TTS	ENSMUSG00000034932	Mrpl54	protein-coding
712	chr10	81293123	81293217	+	intron	ENSMUSG00000034902	Pip5k1c	protein-coding
713	chr10	81319685	81320067	+	TTS	ENSMUSG00000034889	Cactin	protein-coding
714	chr10	81357690	81358013	+	exon	ENSMUSG00000034854	Mfsd12	protein-coding
715	chr10	81365651	81365655	+	3' UTR	ENSMUSG00000020234	4930404N11Rik	protein-coding
716	chr10	81430550	81430726	+	Intergenic	ENSMUSG00000055053	Nfic	protein-coding
717	chr10	81482320	81482565	+	intron	ENSMUSG00000034818	Celf5	protein-coding
718	chr10	81544510	81544567	+	intron	ENSMUSG00000034781	Gna11	protein-coding
719	chr10	81559632	81559958	+	intron	ENSMUSG00000054452	Tle5	protein-coding
720	chr10	82699430	82699544	+	intron	ENSMUSG00000020246	Hcfc2	protein-coding
721	chr10	82763263	82763816	+	intron	ENSMUSG00000020248	Nfyb	protein-coding
722	chr10	82985572	82985832	+	5' UTR	ENSMUSG00000034612	Chst11	protein-coding
723	chr10	82986185	82986493	+	intron	ENSMUSG00000034612	Chst11	protein-coding
724	chr10	83544057	83544184	+	intron	ENSMUSG00000034560	Washc4	protein-coding
725	chr10	84438391	84438604	+	intron	ENSMUSG00000020032	Nuak1	protein-coding
726	chr10	84439102	84439356	+	intron	ENSMUSG00000020032	Nuak1	protein-coding
727	chr10	84439926	84440529	+	exon	ENSMUSG00000020032	Nuak1	protein-coding
728	chr10	84440951	84441205	+	promoter-TSS	ENSMUSG00000020032	Nuak1	protein-coding
729	chr10	84758724	84759239	+	intron	ENSMUSG00000020037	Rfx4	protein-coding
730	chr10	84917740	84917821	+	exon	ENSMUSG00000035620	Ric8b	protein-coding
731	chr10	86705097	86705388	+	promoter-TSS	ENSMUSG00000020048	Hsp90b1	protein-coding
732	chr10	86779152	86779414	+	exon	ENSMUSG00000054027	Nt5dc3	protein-coding
733	chr10	87492725	87493391	+	exon	ENSMUSG00000020052	Ascl1	protein-coding
734	chr10	88379647	88380183	+	intron	ENSMUSG00000035311	Gnptab	protein-coding
735	chr10	88732157	88732472	+	intron	ENSMUSG00000060904	Arl1	protein-coding
736	chr10	89686002	89686087	+	promoter-TSS	ENSMUSG00000069539	Scyl2	protein-coding
737	chr10	89745355	89745531	+	intron	ENSMUSG00000019951	Uhrf1bp1l	protein-coding
738	chr10	90576414	90577040	+	promoter-TSS	ENSMUSG00000058589	Anks1b	protein-coding
739	chr10	90577414	90578950	+	intron	ENSMUSG00000058589	Anks1b	protein-coding
740	chr10	90829450	90831113	+	intron	ENSMUSG00000058589	Anks1b	protein-coding
741	chr10	90831975	90832207	+	intron	ENSMUSG00000058589	Anks1b	protein-coding
742	chr10	91123150	91123925	+	intron	ENSMUSG00000061904	Slc25a3	protein-coding
743	chr10	92163200	92163557	+	intron	ENSMUSG00000112117	Rmst	ncRNA
744	chr10	93160845	93162489	+	intron	ENSMUSG00000020015	Cdk17	protein-coding
745	chr10	93162845	93163142	+	TTS	ENSMUSG00000089214	Mir1931	ncRNA
746	chr10	93163485	93163709	+	TTS	ENSMUSG00000089214	Mir1931	ncRNA
747	chr10	93889361	93889569	+	intron	ENSMUSG00000036112	Metap2	protein-coding
748	chr10	94036336	94036570	+	promoter-TSS	ENSMUSG00000020021	Fgd6	protein-coding
749	chr10	94148038	94148178	+	intron	ENSMUSG00000005897	Nr2c1	protein-coding
750	chr10	94515071	94516045	+	intron	ENSMUSG00000020023	Tmcc3	protein-coding
751	chr10	94516391	94516645	+	intron	ENSMUSG00000020023	Tmcc3	protein-coding
752	chr10	94943892	94943980	+	exon	ENSMUSG00000074785	Plxnc1	protein-coding
753	chr10	95415747	95416026	+	promoter-TSS	ENSMUSG00000020027	Socs2	protein-coding
754	chr10	95515688	95515847	+	intron	ENSMUSG00000074781	Ube2n	protein-coding
755	chr10	95563271	95564021	+	intron	ENSMUSG00000020029	Nudt4	protein-coding
756	chr10	95940967	95941153	+	intron	ENSMUSG00000036499	Eea1	protein-coding
757	chr10	96616417	96616603	+	promoter-TSS	ENSMUSG00000036478	Btg1	protein-coding
758	chr10	96617055	96618413	+	intron	ENSMUSG00000036478	Btg1	protein-coding
759	chr10	96618808	96619167	+	3' UTR	ENSMUSG00000036478	Btg1	protein-coding
760	chr10	96620176	96620212	+	3' UTR	ENSMUSG00000036478	Btg1	protein-coding
761	chr10	98913952	98914140	+	promoter-TSS	ENSMUSG00000019943	Atp2b1	protein-coding
762	chr10	98914683	98917185	+	intron	ENSMUSG00000019943	Atp2b1	protein-coding
763	chr10	98917646	98919158	+	intron	ENSMUSG00000019943	Atp2b1	protein-coding
764	chr10	98919990	98920101	+	intron	ENSMUSG00000019943	Atp2b1	protein-coding
765	chr10	98920738	98920836	+	intron	ENSMUSG00000019943	Atp2b1	protein-coding
766	chr10	98932957	98933216	+	intron	ENSMUSG00000019943	Atp2b1	protein-coding
767	chr10	98954993	98955092	+	intron	ENSMUSG00000019943	Atp2b1	protein-coding
768	chr10	99261300	99261671	+	Intergenic	ENSMUSG00000019960	Dusp6	protein-coding
769	chr10	99262321	99262839	+	promoter-TSS	ENSMUSG00000019960	Dusp6	protein-coding
770	chr10	99263339	99267491	+	intron	ENSMUSG00000019960	Dusp6	protein-coding
771	chr10	100016079	100016568	+	intron	ENSMUSG00000019966	Kitl	protein-coding
772	chr10	103026743	103027597	+	intron	ENSMUSG00000036602	Alx1	protein-coding
773	chr10	103368244	103368325	+	intron	ENSMUSG00000019894	Slc6a15	protein-coding
774	chr10	105573446	105573811	+	promoter-TSS	ENSMUSG00000036019	Tmtc2	protein-coding
775	chr10	106469837	106469946	+	promoter-TSS	ENSMUSG00000053825	Ppfia2	protein-coding
776	chr10	106471352	106471379	+	intron	ENSMUSG00000053825	Ppfia2	protein-coding
777	chr10	106632588	106634379	+	intron	ENSMUSG00000053825	Ppfia2	protein-coding
778	chr10	106635050	106635054	+	intron	ENSMUSG00000053825	Ppfia2	protein-coding
779	chr10	108162647	108163082	+	intron	ENSMUSG00000019907	Ppp1r12a	protein-coding
780	chr10	108163548	108163756	+	intron	ENSMUSG00000019907	Ppp1r12a	protein-coding
781	chr10	109003953	109004076	+	intron	ENSMUSG00000035864	Syt1	protein-coding
782	chr10	109006160	109006290	+	intron	ENSMUSG00000035864	Syt1	protein-coding
783	chr10	109006630	109010793	+	intron	ENSMUSG00000035864	Syt1	protein-coding
784	chr10	110455457	110455753	+	Intergenic	ENSMUSG00000112398	9230102K24Rik	ncRNA
785	chr10	111010309	111010918	+	promoter-TSS	ENSMUSG00000035798	Zdhhc17	protein-coding
786	chr10	111165032	111165660	+	intron	ENSMUSG00000020189	Osbpl8	protein-coding
787	chr10	111190814	111190924	+	intron		Mir12180	ncRNA
788	chr10	111249094	111249329	+	intron	ENSMUSG00000035759	Bbs10	protein-coding
789	chr10	111473362	111473886	+	intron	ENSMUSG00000058799	Nap1l1	protein-coding
790	chr10	111506579	111508545	+	exon	ENSMUSG00000020205	Phlda1	protein-coding
791	chr10	115314882	115315731	+	exon	ENSMUSG00000020132	Rab21	protein-coding
792	chr10	115385196	115385405	+	promoter-TSS	ENSMUSG00000034163	Zfc3h1	protein-coding
793	chr10	116018927	116019089	+	intron	ENSMUSG00000020151	Ptprr	protein-coding
794	chr10	116473941	116474225	+	promoter-TSS	ENSMUSG00000054934	Kcnmb4	protein-coding
795	chr10	116580667	116580840	+	promoter-TSS	ENSMUSG00000020166	Cnot2	protein-coding
796	chr10	116581581	116582088	+	promoter-TSS	ENSMUSG00000020166	Cnot2	protein-coding
797	chr10	116949727	116950188	+	promoter-TSS	ENSMUSG00000064181	Rab3ip	protein-coding
798	chr10	117376068	117376867	+	intron	ENSMUSG00000055531	Cpsf6	protein-coding
799	chr10	117844974	117845048	+	intron	ENSMUSG00000052681	Rap1b	protein-coding
800	chr10	117845369	117845858	+	intron	ENSMUSG00000052681	Rap1b	protein-coding
801	chr10	118867974	118869055	+	intron	ENSMUSG00000028630	Dyrk2	protein-coding
802	chr10	119239385	119239954	+	exon	ENSMUSG00000020114	Cand1	protein-coding
803	chr10	119819488	119819678	+	exon	ENSMUSG00000034813	Grip1	protein-coding
804	chr10	120978566	120979148	+	exon	ENSMUSG00000048661	Lemd3	protein-coding
805	chr10	120979726	120979809	+	promoter-TSS	ENSMUSG00000048661	Lemd3	protein-coding
806	chr10	121310389	121310688	+	intron	ENSMUSG00000052302	Tbc1d30	protein-coding
807	chr10	121586484	121586559	+	TTS	ENSMUSG00000020115	Tbk1	protein-coding
808	chr10	121625686	121625987	+	intron	ENSMUSG00000034667	Xpot	protein-coding
809	chr10	122047438	122047739	+	promoter-TSS	ENSMUSG00000020121	Srgap1	protein-coding
810	chr10	122096621	122096901	+	intron	ENSMUSG00000034620	Rxylt1	protein-coding
811	chr10	122678983	122680260	+	TTS	ENSMUSG00000099225	Mir8104	ncRNA
812	chr10	122807599	122807802	+	intron	ENSMUSG00000099225	Mir8104	ncRNA
813	chr10	122983595	122983966	+	Intergenic	ENSMUSG00000065406	Mirlet7i	ncRNA
814	chr10	122984371	122984659	+	Intergenic	ENSMUSG00000065406	Mirlet7i	ncRNA
815	chr10	122985065	122986492	+	promoter-TSS	ENSMUSG00000065406	Mirlet7i	ncRNA
816	chr10	123076115	123076285	+	5' UTR	ENSMUSG00000034602	Mon2	protein-coding
817	chr10	123196428	123196831	+	intron	ENSMUSG00000020124	Usp15	protein-coding
818	chr10	123264740	123264813	+	non-coding	ENSMUSG00000044071	Tafa2	protein-coding
819	chr10	123265156	123265663	+	non-coding	ENSMUSG00000044071	Tafa2	protein-coding
820	chr10	125389186	125389530	+	Intergenic	ENSMUSG00000020102	Slc16a7	protein-coding
821	chr10	126845246	126845607	+	Intergenic	ENSMUSG00000112832	4930484H19Rik	ncRNA
822	chr10	126979159	126981388	+	intron	ENSMUSG00000078429	Ctdsp2	protein-coding
823	chr10	127030630	127030630	+	exon	ENSMUSG00000040521	Tsfm	protein-coding
824	chr10	127079070	127081282	+	exon	ENSMUSG00000025422	Agap2	protein-coding
825	chr10	127081623	127081880	+	intron	ENSMUSG00000025422	Agap2	protein-coding
826	chr10	127165327	127165695	+	promoter-TSS	ENSMUSG00000006731	B4galnt1	protein-coding
827	chr10	127166110	127166181	+	exon	ENSMUSG00000006731	B4galnt1	protein-coding
828	chr10	127187965	127188629	+	exon	ENSMUSG00000019467	Arhgef25	protein-coding
829	chr10	127195510	127195589	+	intron	ENSMUSG00000040415	Dtx3	protein-coding
830	chr10	127209638	127209791	+	intron	ENSMUSG00000025417	Pip4k2c	protein-coding
831	chr10	127211352	127211442	+	exon	ENSMUSG00000025417	Pip4k2c	protein-coding
832	chr10	127262820	127262974	+	5' UTR	ENSMUSG00000074657	Kif5a	protein-coding
833	chr10	127289603	127289726	+	promoter-TSS	ENSMUSG00000025409	Mbd6	protein-coding
834	chr10	127291220	127291302	+	intron	ENSMUSG00000025408	Ddit3	protein-coding
835	chr10	127620492	127620682	+	intron	ENSMUSG00000040249	Lrp1	protein-coding
836	chr10	127666002	127666721	+	promoter-TSS	ENSMUSG00000025402	Nab2	protein-coding
837	chr10	128035958	128036659	+	intron	ENSMUSG00000061315	Naca	protein-coding
838	chr10	128058566	128058658	+	promoter-TSS	ENSMUSG00000071072	Ptges3	protein-coding
839	chr10	128059405	128059677	+	intron	ENSMUSG00000071072	Ptges3	protein-coding
840	chr10	128083381	128084164	+	intron	ENSMUSG00000025393	Atp5b	protein-coding
841	chr10	128097452	128097764	+	intron	ENSMUSG00000040054	Baz2a	protein-coding
842	chr10	128194821	128195053	+	intron	ENSMUSG00000044005	Gls2	protein-coding
843	chr10	128212262	128212449	+	promoter-TSS	ENSMUSG00000051346	Spryd4	protein-coding
844	chr10	128338007	128338183	+	intron	ENSMUSG00000005683	Cs	protein-coding
845	chr10	128377326	128377347	+	intron	ENSMUSG00000014498	Ankrd52	protein-coding
846	chr10	128409361	128409504	+	promoter-TSS	ENSMUSG00000025374	Nabp2	protein-coding
847	chr10	128459431	128459846	+	TTS	ENSMUSG00000025369	Smarcc2	protein-coding
848	chr10	128491352	128491435	+	intron	ENSMUSG00000090841	Myl6	protein-coding
849	chr10	128492408	128492665	+	intron	ENSMUSG00000090841	Myl6	protein-coding
850	chr10	128493549	128493770	+	promoter-TSS	ENSMUSG00000090841	Myl6	protein-coding
851	chr10	128548005	128548119	+	promoter-TSS	ENSMUSG00000039810	Zc3h10	protein-coding
852	chr10	128626020	128626316	+	exon	ENSMUSG00000025362	Rps26	protein-coding
853	chr10	128674344	128674534	+	promoter-TSS	ENSMUSG00000049858	Suox	protein-coding
854	chr10	128804850	128805145	+	promoter-TSS	ENSMUSG00000047090	Tmem198b	protein-coding
855	chr10	128910136	128910219	+	intron	ENSMUSG00000025351	Cd63	protein-coding
856	chr10	130594425	130594959	+	Intergenic	ENSMUSG00000091511	Vmn2r87	protein-coding
857	chr11	3100443	3100575	+	Intergenic		Pisd-ps1	pseudo
858	chr11	3101108	3101317	+	Intergenic		Pisd-ps1	pseudo
859	chr11	3102010	3102121	+	Intergenic		Pisd-ps1	pseudo
860	chr11	3103942	3104015	+	Intergenic		Pisd-ps1	pseudo
861	chr11	3114608	3114842	+	Intergenic		Pisd-ps1	pseudo
862	chr11	3127229	3127615	+	intron		Pisd-ps1	pseudo
863	chr11	3132156	3132225	+	TTS		Pisd-ps1	pseudo
864	chr11	3146121	3146228	+	exon		Pisd-ps1	pseudo
865	chr11	3148461	3148680	+	intron		Pisd-ps1	pseudo
866	chr11	3149513	3149878	+	intron		Pisd-ps1	pseudo
867	chr11	3155581	3155674	+	intron		Pisd-ps1	pseudo
868	chr11	3163083	3163313	+	intron	ENSMUSG00000023764	Sfi1	protein-coding
869	chr11	3165378	3165885	+	exon	ENSMUSG00000023764	Sfi1	protein-coding
870	chr11	3166506	3166814	+	intron	ENSMUSG00000023764	Sfi1	protein-coding
871	chr11	3169149	3169614	+	intron	ENSMUSG00000023764	Sfi1	protein-coding
872	chr11	3172588	3172733	+	intron	ENSMUSG00000023764	Sfi1	protein-coding
873	chr11	3173578	3173900	+	intron	ENSMUSG00000023764	Sfi1	protein-coding
874	chr11	3176896	3177275	+	intron	ENSMUSG00000023764	Sfi1	protein-coding
875	chr11	3184677	3184776	+	intron	ENSMUSG00000023764	Sfi1	protein-coding
876	chr11	3190899	3191165	+	intron	ENSMUSG00000023764	Sfi1	protein-coding
877	chr11	3193049	3193485	+	intron	ENSMUSG00000023764	Sfi1	protein-coding
878	chr11	3194026	3194167	+	promoter-TSS	ENSMUSG00000023764	Sfi1	protein-coding
879	chr11	3194839	3195060	+	intron	ENSMUSG00000023764	Sfi1	protein-coding
880	chr11	3195699	3195891	+	intron	ENSMUSG00000023764	Sfi1	protein-coding
881	chr11	3196493	3196650	+	intron	ENSMUSG00000023764	Sfi1	protein-coding
882	chr11	3198179	3198365	+	intron	ENSMUSG00000023764	Sfi1	protein-coding
883	chr11	3198959	3199527	+	intron	ENSMUSG00000023764	Sfi1	protein-coding
884	chr11	3199898	3200027	+	5' UTR	ENSMUSG00000023764	Sfi1	protein-coding
885	chr11	3290466	3290657	+	5' UTR	ENSMUSG00000020453	Patz1	protein-coding
886	chr11	3331835	3332178	+	exon	ENSMUSG00000034614	Pik3ip1	protein-coding
887	chr11	3514976	3515080	+	exon	ENSMUSG00000075702	Selenom	protein-coding
888	chr11	3647358	3647705	+	promoter-TSS	ENSMUSG00000056579	Tug1	ncRNA
889	chr11	3863271	3863638	+	exon	ENSMUSG00000020435	Osbp2	protein-coding
890	chr11	3913392	3913599	+	5' UTR	ENSMUSG00000048807	Slc35e4	protein-coding
891	chr11	4096890	4097138	+	TTS	ENSMUSG00000004748	Mtfp1	protein-coding
892	chr11	4118304	4118550	+	intron	ENSMUSG00000003585	Sec14l2	protein-coding
893	chr11	4186916	4187096	+	exon	ENSMUSG00000034412	Tbc1d10a	protein-coding
894	chr11	4594161	4594594	+	intron	ENSMUSG00000034354	Mtmr3	protein-coding
895	chr11	4746382	4746961	+	exon	ENSMUSG00000009075	Cabp7	protein-coding
896	chr11	4947849	4948332	+	promoter-TSS	ENSMUSG00000020396	Nefh	protein-coding
897	chr11	5058140	5059901	+	intron	ENSMUSG00000034209	Rasl10a	protein-coding
898	chr11	5060234	5060653	+	TTS	ENSMUSG00000034209	Rasl10a	protein-coding
899	chr11	5060996	5061720	+	TTS	ENSMUSG00000034209	Rasl10a	protein-coding
900	chr11	5065133	5065201	+	intron	ENSMUSG00000034201	Gas2l1	protein-coding
901	chr11	5097647	5098055	+	intron	ENSMUSG00000009079	Ewsr1	protein-coding
902	chr11	5098411	5098994	+	promoter-TSS	ENSMUSG00000009079	Ewsr1	protein-coding
903	chr11	5444414	5444645	+	exon	ENSMUSG00000041961	Znrf3	protein-coding
904	chr11	5521092	5521377	+	intron	ENSMUSG00000020484	Xbp1	protein-coding
905	chr11	5521701	5521797	+	intron	ENSMUSG00000020484	Xbp1	protein-coding
906	chr11	5541812	5542050	+	exon	ENSMUSG00000020482	Ccdc117	protein-coding
907	chr11	5707505	5707598	+	exon	ENSMUSG00000020477	Mrps24	protein-coding
908	chr11	5761896	5761989	+	promoter-TSS	ENSMUSG00000083844	Ube2d-ps	ncRNA
909	chr11	5788073	5788158	+	promoter-TSS	ENSMUSG00000020476	Dbnl	protein-coding
910	chr11	5965935	5966196	+	3' UTR	ENSMUSG00000002741	Ykt6	protein-coding
911	chr11	6064155	6065595	+	intron	ENSMUSG00000057897	Camk2b	protein-coding
912	chr11	6199943	6200061	+	exon	ENSMUSG00000053838	Nudcd3	protein-coding
913	chr11	6415945	6416923	+	intron	ENSMUSG00000071866	Ppia	protein-coding
914	chr11	6472785	6472946	+	3' UTR	ENSMUSG00000094483	Purb	protein-coding
915	chr11	6474619	6475775	+	exon	ENSMUSG00000094483	Purb	protein-coding
916	chr11	6547051	6547094	+	intron	ENSMUSG00000000378	Ccm2	protein-coding
917	chr11	7063829	7064403	+	exon	ENSMUSG00000020431	Adcy1	protein-coding
918	chr11	7064753	7064955	+	intron	ENSMUSG00000020431	Adcy1	protein-coding
919	chr11	16258626	16258888	+	intron	ENSMUSG00000048834	Vstm2a	protein-coding
920	chr11	16260874	16261245	+	intron	ENSMUSG00000048834	Vstm2a	protein-coding
921	chr11	17052003	17052227	+	5' UTR	ENSMUSG00000044629	Cnrip1	protein-coding
922	chr11	17159523	17160252	+	intron	ENSMUSG00000033953	Ppp3r1	protein-coding
923	chr11	18872652	18873044	+	Intergenic	ENSMUSG00000020160	Meis1	protein-coding
924	chr11	18874350	18874368	+	Intergenic	ENSMUSG00000020160	Meis1	protein-coding
925	chr11	19019567	19019708	+	promoter-TSS	ENSMUSG00000020160	Meis1	protein-coding
926	chr11	19924510	19925315	+	5' UTR	ENSMUSG00000045671	Spred2	protein-coding
927	chr11	19925881	19925921	+	intron	ENSMUSG00000045671	Spred2	protein-coding
928	chr11	20112549	20112779	+	intron	ENSMUSG00000020152	Actr2	protein-coding
929	chr11	20201495	20201821	+	intron	ENSMUSG00000020149	Rab1a	protein-coding
930	chr11	20202164	20202378	+	intron	ENSMUSG00000020149	Rab1a	protein-coding
931	chr11	20249141	20249276	+	intron	ENSMUSG00000044066	Cep68	protein-coding
932	chr11	20332261	20332515	+	exon	ENSMUSG00000020142	Slc1a4	protein-coding
933	chr11	20543435	20543569	+	5' UTR	ENSMUSG00000049800	Sertad2	protein-coding
934	chr11	20632114	20632466	+	intron	ENSMUSG00000049800	Sertad2	protein-coding
935	chr11	20740648	20741417	+	intron	ENSMUSG00000049659	Aftph	protein-coding
936	chr11	20830684	20830904	+	intron	ENSMUSG00000042363	Lgalsl	protein-coding
937	chr11	21091429	21092671	+	intron	ENSMUSG00000020134	Peli1	protein-coding
938	chr11	21238725	21239676	+	5' UTR	ENSMUSG00000020128	Vps54	protein-coding
939	chr11	21370071	21370826	+	5' UTR	ENSMUSG00000001891	Ugp2	protein-coding
940	chr11	21993774	21993962	+	TTS	ENSMUSG00000005917	Otx1	protein-coding
941	chr11	21995231	21995418	+	3' UTR	ENSMUSG00000005917	Otx1	protein-coding
942	chr11	21997573	21998074	+	intron	ENSMUSG00000005917	Otx1	protein-coding
943	chr11	21999854	21999968	+	intron	ENSMUSG00000005917	Otx1	protein-coding
944	chr11	22000958	22001247	+	intron	ENSMUSG00000005917	Otx1	protein-coding
945	chr11	22002305	22002375	+	promoter-TSS	ENSMUSG00000005917	Otx1	protein-coding
946	chr11	22002895	22002983	+	Intergenic	ENSMUSG00000005917	Otx1	protein-coding
947	chr11	22003315	22003405	+	Intergenic	ENSMUSG00000005917	Otx1	protein-coding
948	chr11	22858792	22859074	+	intron	ENSMUSG00000051650	B3gnt2	protein-coding
949	chr11	22859431	22859601	+	5' UTR	ENSMUSG00000051650	B3gnt2	protein-coding
950	chr11	22974138	22974220	+	exon	ENSMUSG00000051355	Commd1	protein-coding
951	chr11	23256100	23257014	+	5' UTR	ENSMUSG00000020290	Xpo1	protein-coding
952	chr11	23305241	23305739	+	Intergenic	ENSMUSG00000056342	Usp34	protein-coding
953	chr11	23306884	23307330	+	intron	ENSMUSG00000056342	Usp34	protein-coding
954	chr11	23497622	23497817	+	intron	ENSMUSG00000020288	Ahsa2	protein-coding
955	chr11	23633143	23633564	+	intron	ENSMUSG00000042208	0610010F05Rik	protein-coding
956	chr11	23665726	23665755	+	promoter-TSS	ENSMUSG00000020280	Pus10	protein-coding
957	chr11	23894778	23895007	+	intron	ENSMUSG00000020273	Papolg	protein-coding
958	chr11	24075212	24076319	+	Intergenic	ENSMUSG00000000861	Bcl11a	protein-coding
959	chr11	24076695	24077343	+	Intergenic	ENSMUSG00000000861	Bcl11a	protein-coding
960	chr11	24077734	24080850	+	intron	ENSMUSG00000000861	Bcl11a	protein-coding
961	chr11	24081498	24083058	+	intron	ENSMUSG00000000861	Bcl11a	protein-coding
962	chr11	24083521	24084346	+	intron	ENSMUSG00000000861	Bcl11a	protein-coding
963	chr11	24088791	24089412	+	intron	ENSMUSG00000000861	Bcl11a	protein-coding
964	chr11	24091106	24091782	+	intron	ENSMUSG00000000861	Bcl11a	protein-coding
965	chr11	24094050	24094105	+	intron	ENSMUSG00000000861	Bcl11a	protein-coding
966	chr11	24095212	24095295	+	intron	ENSMUSG00000000861	Bcl11a	protein-coding
967	chr11	24096547	24096920	+	intron	ENSMUSG00000000861	Bcl11a	protein-coding
968	chr11	25855388	25855677	+	intron	ENSMUSG00000099015	Mir6372	ncRNA
969	chr11	28583244	28583769	+	exon	ENSMUSG00000032878	Ccdc85a	protein-coding
970	chr11	29173149	29173268	+	non-coding	ENSMUSG00000020463	Ppp4r3b	protein-coding
971	chr11	29246341	29246685	+	intron	ENSMUSG00000020462	Cfap36	protein-coding
972	chr11	29373873	29374711	+	5' UTR	ENSMUSG00000032740	Ccdc88a	protein-coding
973	chr11	29547488	29547782	+	promoter-TSS	ENSMUSG00000020461	Clhc1	protein-coding
974	chr11	29693061	29693621	+	promoter-TSS	ENSMUSG00000020458	Rtn4	protein-coding
975	chr11	29718730	29718966	+	5' UTR	ENSMUSG00000020458	Rtn4	protein-coding
976	chr11	30024286	30025769	+	5' UTR	ENSMUSG00000044072	Eml6	protein-coding
977	chr11	30266826	30268081	+	Intergenic	ENSMUSG00000020315	Sptbn1	protein-coding
978	chr11	30649318	30649418	+	promoter-TSS	ENSMUSG00000060923	Acyp2	protein-coding
979	chr11	30771878	30772101	+	exon	ENSMUSG00000040850	Psme4	protein-coding
980	chr11	30885526	30885834	+	intron	ENSMUSG00000043999	Gpr75	protein-coding
981	chr11	30985819	30986099	+	intron	ENSMUSG00000020309	Chac2	protein-coding
982	chr11	31870959	31874989	+	exon	ENSMUSG00000020300	Cpeb4	protein-coding
983	chr11	31875452	31875556	+	intron	ENSMUSG00000020300	Cpeb4	protein-coding
984	chr11	31922702	31922773	+	intron	ENSMUSG00000020299	4930524B15Rik	protein-coding
985	chr11	32000740	32000823	+	promoter-TSS	ENSMUSG00000020297	Nsg2	protein-coding
986	chr11	32001376	32001964	+	intron	ENSMUSG00000020297	Nsg2	protein-coding
987	chr11	32002465	32002697	+	intron	ENSMUSG00000020297	Nsg2	protein-coding
988	chr11	32226611	32226743	+	exon	ENSMUSG00000020287	Mpg	protein-coding
989	chr11	32347922	32348003	+	exon	ENSMUSG00000040711	Sh3pxd2b	protein-coding
990	chr11	32454322	32454326	+	Intergenic	ENSMUSG00000044949	Ubtd2	protein-coding
991	chr11	32642945	32643179	+	intron	ENSMUSG00000020271	Fbxw11	protein-coding
992	chr11	33162608	33162856	+	intron	ENSMUSG00000057113	Npm1	protein-coding
993	chr11	33203930	33204296	+	promoter-TSS	ENSMUSG00000040610	Tlx3	protein-coding
994	chr11	35121295	35121426	+	promoter-TSS	ENSMUSG00000056427	Slit3	protein-coding
995	chr11	35121879	35122250	+	intron	ENSMUSG00000056427	Slit3	protein-coding
996	chr11	35979624	35980468	+	exon	ENSMUSG00000018849	Wwc1	protein-coding
997	chr11	36675695	36677629	+	intron	ENSMUSG00000049336	Tenm2	protein-coding
998	chr11	36678086	36678798	+	intron	ENSMUSG00000049336	Tenm2	protein-coding
999	chr11	37234455	37236417	+	Intergenic	ENSMUSG00000049336	Tenm2	protein-coding
1000	chr11	37236736	37237017	+	Intergenic	ENSMUSG00000049336	Tenm2	protein-coding
1001	chr11	41999798	41999980	+	intron	ENSMUSG00000020436	Gabrg2	protein-coding
1002	chr11	42180512	42180643	+	intron	ENSMUSG00000010803	Gabra1	protein-coding
1003	chr11	42180968	42182483	+	intron	ENSMUSG00000010803	Gabra1	protein-coding
1004	chr11	42421507	42421577	+	intron	ENSMUSG00000007653	Gabrb2	protein-coding
1005	chr11	43528963	43529083	+	intron	ENSMUSG00000044707	Ccnjl	protein-coding
1006	chr11	43682103	43682614	+	exon	ENSMUSG00000044950	Pwwp2a	protein-coding
1007	chr11	44519192	44519986	+	promoter-TSS	ENSMUSG00000019189	Rnf145	protein-coding
1008	chr11	44617776	44618617	+	promoter-TSS	ENSMUSG00000057098	Ebf1	protein-coding
1009	chr11	45852097	45852242	+	exon	ENSMUSG00000006169	Clint1	protein-coding
1010	chr11	46311175	46311691	+	intron	ENSMUSG00000020340	Cyfip2	protein-coding
1011	chr11	46312018	46312180	+	5' UTR	ENSMUSG00000020340	Cyfip2	protein-coding
1012	chr11	48826383	48826452	+	intron	ENSMUSG00000040350	Trim7	protein-coding
1013	chr11	48857483	48857564	+	Intergenic	ENSMUSG00000046879	Irgm1	protein-coding
1014	chr11	49712407	49712545	+	5' UTR	ENSMUSG00000020362	Cnot6	protein-coding
1015	chr11	50025436	50025751	+	exon	ENSMUSG00000020376	Rnf130	protein-coding
1016	chr11	50131637	50131665	+	intron	ENSMUSG00000036644	Tbc1d9b	protein-coding
1017	chr11	50209773	50209873	+	intron	ENSMUSG00000015837	Sqstm1	protein-coding
1018	chr11	50210269	50210630	+	intron	ENSMUSG00000015837	Sqstm1	protein-coding
1019	chr11	50225489	50225608	+	5' UTR	ENSMUSG00000036620	Mgat4b	protein-coding
1020	chr11	50291466	50291550	+	intron	ENSMUSG00000050567	Maml1	protein-coding
1021	chr11	50292030	50292190	+	5' UTR	ENSMUSG00000050567	Maml1	protein-coding
1022	chr11	50377799	50379286	+	intron	ENSMUSG00000007850	Hnrnph1	protein-coding
1023	chr11	50379875	50380061	+	intron	ENSMUSG00000007850	Hnrnph1	protein-coding
1024	chr11	50430447	50430667	+	intron	ENSMUSG00000020375	Rufy1	protein-coding
1025	chr11	50602203	50602307	+	exon	ENSMUSG00000036545	Adamts2	protein-coding
1026	chr11	51263709	51263862	+	promoter-TSS	ENSMUSG00000045942	BC049762	protein-coding
1027	chr11	51606230	51606804	+	exon	ENSMUSG00000020358	Hnrnpab	protein-coding
1028	chr11	51635553	51635740	+	5' UTR	ENSMUSG00000001054	Rmnd5b	protein-coding
1029	chr11	51636327	51636402	+	promoter-TSS	ENSMUSG00000001054	Rmnd5b	protein-coding
1030	chr11	51856034	51856162	+	intron	ENSMUSG00000020387	Jade2	protein-coding
1031	chr11	51856526	51857895	+	intron	ENSMUSG00000020387	Jade2	protein-coding
1032	chr11	51999534	52000353	+	intron	ENSMUSG00000020390	Ube2b	protein-coding
1033	chr11	52098923	52099761	+	intron	ENSMUSG00000020349	Ppp2ca	protein-coding
1034	chr11	52232182	52232412	+	intron	ENSMUSG00000036309	Skp1a	protein-coding
1035	chr11	52361169	52361594	+	promoter-TSS	ENSMUSG00000020402	Vdac1	protein-coding
1036	chr11	52361935	52361990	+	intron	ENSMUSG00000020402	Vdac1	protein-coding
1037	chr11	53300113	53300293	+	5' UTR	ENSMUSG00000020361	Hspa4	protein-coding
1038	chr11	53350885	53351807	+	intron	ENSMUSG00000049470	Aff4	protein-coding
1039	chr11	53477706	53478454	+	3' UTR	ENSMUSG00000044352	Sowaha	protein-coding
1040	chr11	53478803	53480137	+	exon	ENSMUSG00000044352	Sowaha	protein-coding
1041	chr11	53519985	53520203	+	promoter-TSS	ENSMUSG00000018398	2022-09-08	protein-coding
1042	chr11	53520556	53520639	+	intron	ENSMUSG00000018398	2022-09-08	protein-coding
1043	chr11	53770224	53770226	+	promoter-TSS	ENSMUSG00000018899	Irf1	protein-coding
1044	chr11	54438285	54438630	+	intron	ENSMUSG00000035992	Fnip1	protein-coding
1045	chr11	54439000	54439213	+	intron	ENSMUSG00000035992	Fnip1	protein-coding
1046	chr11	54522460	54522563	+	promoter-TSS	ENSMUSG00000037533	Rapgef6	protein-coding
1047	chr11	54523003	54523151	+	exon	ENSMUSG00000037533	Rapgef6	protein-coding
1048	chr11	54786785	54787545	+	intron	ENSMUSG00000052298	Cdc42se2	protein-coding
1049	chr11	54866652	54867093	+	intron	ENSMUSG00000020267	Hint1	protein-coding
1050	chr11	55469774	55470075	+	intron	ENSMUSG00000018583	G3bp1	protein-coding
1051	chr11	57011854	57013775	+	promoter-TSS	ENSMUSG00000020524	Gria1	protein-coding
1052	chr11	57015173	57015722	+	intron	ENSMUSG00000020524	Gria1	protein-coding
1053	chr11	57472360	57472443	+	Intergenic	ENSMUSG00000020523	Fam114a2	protein-coding
1054	chr11	58009000	58010253	+	intron	ENSMUSG00000037331	Larp1	protein-coding
1055	chr11	58104317	58104392	+	promoter-TSS	ENSMUSG00000020515	Cnot8	protein-coding
1056	chr11	58301646	58301657	+	Intergenic	ENSMUSG00000037243	Zfp692	protein-coding
1057	chr11	58938365	58938369	+	intron	ENSMUSG00000020496	Rnf187	protein-coding
1058	chr11	58948984	58949503	+	exon	ENSMUSG00000056895	Hist3h2ba	protein-coding
1059	chr11	58949843	58950468	+	TTS	ENSMUSG00000056895	Hist3h2ba	protein-coding
1060	chr11	58954235	58954290	+	promoter-TSS	ENSMUSG00000080712	Hist3h2bb-ps	pseudo
1061	chr11	58954713	58956504	+	TTS	ENSMUSG00000078851	Hist3h2a	protein-coding
1062	chr11	58977517	58977804	+	promoter-TSS	ENSMUSG00000020455	Trim11	protein-coding
1063	chr11	58978528	58978716	+	exon	ENSMUSG00000020455	Trim11	protein-coding
1064	chr11	59208546	59209026	+	intron	ENSMUSG00000020441	2310033P09Rik	protein-coding
1065	chr11	59227417	59227999	+	intron	ENSMUSG00000048076	Arf1	protein-coding
1066	chr11	59307068	59307117	+	intron	ENSMUSG00000000126	Wnt9a	protein-coding
1067	chr11	59662766	59663034	+	exon	ENSMUSG00000005417	Mprip	protein-coding
1068	chr11	59964345	59964490	+	intron	ENSMUSG00000049892	Rasd1	protein-coding
1069	chr11	60105272	60106409	+	intron	ENSMUSG00000062115	Rai1	protein-coding
1070	chr11	60140431	60140753	+	intron	ENSMUSG00000062115	Rai1	protein-coding
1071	chr11	60176081	60176442	+	intron	ENSMUSG00000098547	Mir6921	ncRNA
1072	chr11	60538320	60539304	+	exon	ENSMUSG00000042650	Alkbh5	protein-coding
1073	chr11	60878396	60878524	+	intron	ENSMUSG00000043284	Tmem11	protein-coding
1074	chr11	61174199	61174928	+	intron	ENSMUSG00000042506	Usp22	protein-coding
1075	chr11	61453025	61453893	+	exon	ENSMUSG00000010086	Rnf112	protein-coding
1076	chr11	61578437	61579540	+	intron	ENSMUSG00000001036	Epn2	protein-coding
1077	chr11	61854609	61854944	+	5' UTR	ENSMUSG00000004798	Ulk2	protein-coding
1078	chr11	62077200	62077469	+	intron	ENSMUSG00000042331	Specc1	protein-coding
1079	chr11	62281604	62282088	+	promoter-TSS	ENSMUSG00000042298	Ttc19	protein-coding
1080	chr11	62457228	62457745	+	promoter-TSS	ENSMUSG00000018501	Ncor1	protein-coding
1081	chr11	62551582	62552364	+	intron	ENSMUSG00000019505	Ubb	protein-coding
1082	chr11	62552798	62552961	+	exon	ENSMUSG00000019505	Ubb	protein-coding
1083	chr11	62602909	62603422	+	promoter-TSS	ENSMUSG00000064437	Snord49b	snoRNA
1084	chr11	65162579	65162674	+	exon	ENSMUSG00000033389	Arhgap44	protein-coding
1085	chr11	65787785	65788220	+	intron	ENSMUSG00000033352	Map2k4	protein-coding
1086	chr11	66522734	66522925	+	intron	ENSMUSG00000053930	Shisa6	protein-coding
1087	chr11	66524691	66526459	+	exon	ENSMUSG00000053930	Shisa6	protein-coding
1088	chr11	67596952	67597350	+	intron	ENSMUSG00000033066	Gas7	protein-coding
1089	chr11	67597749	67598242	+	intron	ENSMUSG00000033066	Gas7	protein-coding
1090	chr11	68692195	68692299	+	intron	ENSMUSG00000020900	Myh10	protein-coding
1091	chr11	68692947	68693135	+	intron	ENSMUSG00000020900	Myh10	protein-coding
1092	chr11	68852800	68852931	+	intron	ENSMUSG00000018736	Ndel1	protein-coding
1093	chr11	69041146	69041412	+	Intergenic	ENSMUSG00000020897	Aurkb	protein-coding
1094	chr11	69062903	69062917	+	Intergenic	ENSMUSG00000045176	Borcs6	protein-coding
1095	chr11	69073312	69073485	+	promoter-TSS	ENSMUSG00000064899	Snord118	snoRNA
1096	chr11	69088572	69089054	+	intron	ENSMUSG00000020894	Vamp2	protein-coding
1097	chr11	69089462	69089652	+	intron	ENSMUSG00000020894	Vamp2	protein-coding
1098	chr11	69096416	69096850	+	Intergenic	ENSMUSG00000020893	Per1	protein-coding
1099	chr11	69099052	69099767	+	promoter-TSS	ENSMUSG00000020893	Per1	protein-coding
1100	chr11	69123163	69123335	+	TTS	ENSMUSG00000023781	Hes7	protein-coding
1101	chr11	69123933	69124097	+	TTS	ENSMUSG00000020892	Aloxe3	protein-coding
1102	chr11	69368492	69369192	+	intron	ENSMUSG00000018474	Chd3	protein-coding
1103	chr11	69409237	69409411	+	intron	ENSMUSG00000018476	Kdm6b	protein-coding
1104	chr11	69409934	69411021	+	intron	ENSMUSG00000018476	Kdm6b	protein-coding
1105	chr11	69418429	69418633	+	Intergenic	ENSMUSG00000018476	Kdm6b	protein-coding
1106	chr11	69559869	69560330	+	5' UTR	ENSMUSG00000003934	Efnb3	protein-coding
1107	chr11	69603899	69603993	+	intron	ENSMUSG00000041329	Atp1b2	protein-coding
1108	chr11	69605381	69605821	+	5' UTR	ENSMUSG00000041329	Atp1b2	protein-coding
1109	chr11	69633615	69633667	+	intron	ENSMUSG00000018765	Fxr2	protein-coding
1110	chr11	69671435	69672302	+	intron	ENSMUSG00000059796	Eif4a1	protein-coding
1111	chr11	69758331	69758645	+	5' UTR	ENSMUSG00000005198	Polr2a	protein-coding
1112	chr11	69766062	69766347	+	intron	ENSMUSG00000018750	Zbtb4	protein-coding
1113	chr11	69901265	69901477	+	promoter-TSS	ENSMUSG00000018570	2810408A11Rik	protein-coding
1114	chr11	69920565	69921155	+	promoter-TSS	ENSMUSG00000078812	Eif5a	protein-coding
1115	chr11	69980880	69981490	+	promoter-TSS	ENSMUSG00000018559	Ctdnep1	protein-coding
1116	chr11	69991173	69991392	+	promoter-TSS	ENSMUSG00000018567	Gabarap	protein-coding
1117	chr11	69995981	69996333	+	promoter-TSS	ENSMUSG00000018572	Phf23	protein-coding
1118	chr11	70000965	70001001	+	TTS	ENSMUSG00000020888	Dvl2	protein-coding
1119	chr11	70018681	70018894	+	5' UTR	ENSMUSG00000020886	Dlg4	protein-coding
1120	chr11	70021051	70021190	+	intron	ENSMUSG00000020886	Dlg4	protein-coding
1121	chr11	70221342	70221347	+	promoter-TSS	ENSMUSG00000044367	Slc16a13	protein-coding
1122	chr11	70237828	70238775	+	promoter-TSS	ENSMUSG00000020831	0610010K14Rik	protein-coding
1123	chr11	70239329	70239692	+	intron	ENSMUSG00000093989	Rnasek	protein-coding
1124	chr11	70562953	70563765	+	intron	ENSMUSG00000020827	Mink1	protein-coding
1125	chr11	70564140	70564279	+	intron	ENSMUSG00000020827	Mink1	protein-coding
1126	chr11	70653850	70654888	+	exon	ENSMUSG00000018293	Pfn1	protein-coding
1127	chr11	70669193	70669804	+	promoter-TSS	ENSMUSG00000018287	Spag7	protein-coding
1128	chr11	70687476	70687821	+	promoter-TSS	ENSMUSG00000040712	Camta2	protein-coding
1129	chr11	70700607	70701330	+	promoter-TSS	ENSMUSG00000020821	Kif1c	protein-coding
1130	chr11	70764456	70764575	+	promoter-TSS	ENSMUSG00000043602	Zfp3	protein-coding
1131	chr11	70844923	70845322	+	intron	ENSMUSG00000020817	Rabep1	protein-coding
1132	chr11	70982734	70982924	+	exon	ENSMUSG00000018446	C1qbp	protein-coding
1133	chr11	71005227	71005259	+	promoter-TSS	ENSMUSG00000040620	Dhx33	protein-coding
1134	chr11	71751170	71752120	+	intron	ENSMUSG00000020811	Wscd1	protein-coding
1135	chr11	72488730	72488740	+	intron	ENSMUSG00000040447	Spns2	protein-coding
1136	chr11	72489146	72489871	+	exon	ENSMUSG00000040447	Spns2	protein-coding
1137	chr11	72607398	72608363	+	intron	ENSMUSG00000020794	Ube2g1	protein-coding
1138	chr11	72796405	72796738	+	promoter-TSS	ENSMUSG00000055670	Zzef1	protein-coding
1139	chr11	73019132	73019451	+	promoter-TSS	ENSMUSG00000020785	Camkk1	protein-coding
1140	chr11	73176652	73176897	+	promoter-TSS	ENSMUSG00000047260	Emc6	protein-coding
1141	chr11	74649637	74649879	+	intron	ENSMUSG00000020741	Cluh	protein-coding
1142	chr11	74723142	74724914	+	promoter-TSS	ENSMUSG00000020745	Pafah1b1	protein-coding
1143	chr11	74831012	74831941	+	intron	ENSMUSG00000000282	Mnt	protein-coding
1144	chr11	74896644	74897030	+	exon	ENSMUSG00000038351	Sgsm2	protein-coding
1145	chr11	74897564	74898228	+	promoter-TSS	ENSMUSG00000038335	Tsr1	protein-coding
1146	chr11	75193403	75193472	+	promoter-TSS	ENSMUSG00000045287	Rtn4rl1	protein-coding
1147	chr11	75194086	75194940	+	intron	ENSMUSG00000045287	Rtn4rl1	protein-coding
1148	chr11	75461807	75462102	+	intron	ENSMUSG00000085148	Mir22hg	ncRNA
1149	chr11	75487090	75487183	+	exon	ENSMUSG00000020850	Prpf8	protein-coding
1150	chr11	75630656	75630663	+	promoter-TSS	ENSMUSG00000006127	Inpp5k	protein-coding
1151	chr11	75679433	75679692	+	exon	ENSMUSG00000017776	Crk	protein-coding
1152	chr11	75733114	75733779	+	intron	ENSMUSG00000020849	Ywhae	protein-coding
1153	chr11	75768730	75768844	+	3' UTR		Gm12339	ncRNA
1154	chr11	75795597	75795893	+	promoter-TSS		Gm12339	ncRNA
1155	chr11	75966991	75967087	+	Intergenic	ENSMUSG00000053783	1700016K19Rik	protein-coding
1156	chr11	76217102	76217286	+	promoter-TSS	ENSMUSG00000049396	Gemin4	protein-coding
1157	chr11	76494810	76494834	+	promoter-TSS	ENSMUSG00000017631	Abr	protein-coding
1158	chr11	76508180	76508443	+	intron	ENSMUSG00000017631	Abr	protein-coding
1159	chr11	76509014	76509272	+	exon	ENSMUSG00000017631	Abr	protein-coding
1160	chr11	76570486	76571278	+	intron	ENSMUSG00000017631	Abr	protein-coding
1161	chr11	76846251	76846952	+	exon	ENSMUSG00000020841	Cpd	protein-coding
1162	chr11	77216437	77216465	+	promoter-TSS	ENSMUSG00000037926	Ssh2	protein-coding
1163	chr11	77489285	77489654	+	exon	ENSMUSG00000037907	Ankrd13b	protein-coding
1164	chr11	77492815	77492945	+	promoter-TSS	ENSMUSG00000011877	Git1	protein-coding
1165	chr11	77493529	77493676	+	exon	ENSMUSG00000011877	Git1	protein-coding
1166	chr11	77607248	77607741	+	5' UTR	ENSMUSG00000017291	Taok1	protein-coding
1167	chr11	77686191	77687969	+	intron	ENSMUSG00000037857	Nufip2	protein-coding
1168	chr11	77763407	77763748	+	Intergenic	ENSMUSG00000000631	Myo18a	protein-coding
1169	chr11	77872162	77872330	+	Intergenic	ENSMUSG00000017453	Pipox	protein-coding
1170	chr11	77931066	77931684	+	intron	ENSMUSG00000000632	Sez6	protein-coding
1171	chr11	77982951	77983367	+	5' UTR	ENSMUSG00000037791	Phf12	protein-coding
1172	chr11	77984131	77984389	+	intron	ENSMUSG00000037791	Phf12	protein-coding
1173	chr11	78038201	78038367	+	TTS	ENSMUSG00000061981	Flot2	protein-coding
1174	chr11	78165114	78165392	+	TTS	ENSMUSG00000017386	Traf4	protein-coding
1175	chr11	78183269	78183413	+	promoter-TSS		Snord42b	snoRNA
1176	chr11	78189044	78189050	+	5' UTR	ENSMUSG00000002059	Rab34	protein-coding
1177	chr11	78245250	78245576	+	promoter-TSS	ENSMUSG00000002052	Supt6	protein-coding
1178	chr11	78261872	78262596	+	intron	ENSMUSG00000010277	2610507B11Rik	protein-coding
1179	chr11	78323457	78323485	+	promoter-TSS	ENSMUSG00000017390	Aldoc	protein-coding
1180	chr11	78324778	78325056	+	exon	ENSMUSG00000017390	Aldoc	protein-coding
1181	chr11	78327888	78328133	+	promoter-TSS	ENSMUSG00000041958	Pigs	protein-coding
1182	chr11	78512345	78512663	+	promoter-TSS	ENSMUSG00000001100	Poldip2	protein-coding
1183	chr11	78550452	78550486	+	intron	ENSMUSG00000037278	Tmem97	protein-coding
1184	chr11	78697149	78697299	+	5' UTR	ENSMUSG00000017376	Nlk	protein-coding
1185	chr11	78826972	78827105	+	intron	ENSMUSG00000072640	Lyrm9	protein-coding
1186	chr11	79145406	79146355	+	intron	ENSMUSG00000018334	Ksr1	protein-coding
1187	chr11	79254369	79254592	+	5' UTR	ENSMUSG00000017677	Wsb1	protein-coding
1188	chr11	79503424	79503851	+	intron	ENSMUSG00000049612	Omg	protein-coding
1189	chr11	79591267	79591598	+	exon	ENSMUSG00000017639	Rab11fip4	protein-coding
1190	chr11	79993386	79993639	+	exon	ENSMUSG00000017548	Suz12	protein-coding
1191	chr11	80209321	80209415	+	intron	ENSMUSG00000017686	Rhot1	protein-coding
1192	chr11	80383356	80384180	+	intron	ENSMUSG00000017421	Zfp207	protein-coding
1193	chr11	80390314	80390483	+	intron	ENSMUSG00000017421	Zfp207	protein-coding
1194	chr11	80428782	80428890	+	intron	ENSMUSG00000017428	Psmd11	protein-coding
1195	chr11	80466024	80466087	+	intron	ENSMUSG00000048895	Cdk5r1	protein-coding
1196	chr11	80477082	80481940	+	3' UTR	ENSMUSG00000048895	Cdk5r1	protein-coding
1197	chr11	80779664	80779886	+	exon	ENSMUSG00000035441	Myo1d	protein-coding
1198	chr11	81151656	81152729	+	exon	ENSMUSG00000020704	Asic2	protein-coding
1199	chr11	81512605	81512682	+	intron		1700071K01Rik	protein-coding
1200	chr11	82781705	82781799	+	promoter-TSS	ENSMUSG00000020697	Lig3	protein-coding
1201	chr11	83271316	83271825	+	Intergenic	ENSMUSG00000082101	Slfn14	protein-coding
1202	chr11	83302792	83303392	+	intron	ENSMUSG00000035152	Ap2b1	protein-coding
1203	chr11	83409784	83410164	+	promoter-TSS	ENSMUSG00000020684	Rasl10b	protein-coding
1204	chr11	83853716	83854618	+	intron	ENSMUSG00000020679	Hnf1b	protein-coding
1205	chr11	83964592	83965015	+	intron	ENSMUSG00000034940	Synrg	protein-coding
1206	chr11	84067553	84067734	+	intron	ENSMUSG00000018648	Dusp14	protein-coding
1207	chr11	84129352	84129403	+	intron	ENSMUSG00000018651	Tada2a	protein-coding
1208	chr11	84518054	84518185	+	3' UTR	ENSMUSG00000018697	Aatf	protein-coding
1209	chr11	84819215	84819254	+	exon	ENSMUSG00000018405	Mrm1	protein-coding
1210	chr11	84869621	84869885	+	promoter-TSS		Ggnbp2os	ncRNA
1211	chr11	85139016	85139049	+	intron	ENSMUSG00000000804	Usp32	protein-coding
1212	chr11	85139390	85139794	+	intron	ENSMUSG00000000804	Usp32	protein-coding
1213	chr11	85234050	85234188	+	intron	ENSMUSG00000018481	Appbp2	protein-coding
1214	chr11	85234557	85234754	+	promoter-TSS	ENSMUSG00000018481	Appbp2	protein-coding
1215	chr11	85311585	85312161	+	exon	ENSMUSG00000020525	Ppm1d	protein-coding
1216	chr11	85833528	85833982	+	intron	ENSMUSG00000000093	Tbx2	protein-coding
1217	chr11	85836675	85836814	+	intron	ENSMUSG00000000093	Tbx2	protein-coding
1218	chr11	85887511	85887669	+	intron	ENSMUSG00000000094	Tbx4	protein-coding
1219	chr11	86356760	86358230	+	exon	ENSMUSG00000034297	Med13	protein-coding
1220	chr11	86485321	86485433	+	intron	ENSMUSG00000020521	Rnft1	protein-coding
1221	chr11	86756493	86756523	+	intron	ENSMUSG00000047126	Cltc	protein-coding
1222	chr11	86756989	86757450	+	intron	ENSMUSG00000047126	Cltc	protein-coding
1223	chr11	86807177	86807392	+	intron	ENSMUSG00000018425	Dhx40	protein-coding
1224	chr11	86992958	86993628	+	intron	ENSMUSG00000018427	Ypel2	protein-coding
1225	chr11	87127310	87127566	+	5' UTR	ENSMUSG00000018548	Trim37	protein-coding
1226	chr11	87356583	87357104	+	intron	ENSMUSG00000046442	Ppm1e	protein-coding
1227	chr11	87357486	87358887	+	intron	ENSMUSG00000046442	Ppm1e	protein-coding
1228	chr11	87422711	87423381	+	intron	ENSMUSG00000010342	Tex14	protein-coding
1229	chr11	87426654	87426971	+	promoter-TSS	ENSMUSG00000010342	Tex14	protein-coding
1230	chr11	87443059	87444103	+	intron	ENSMUSG00000010342	Tex14	protein-coding
1231	chr11	87448041	87448157	+	intron	ENSMUSG00000010342	Tex14	protein-coding
1232	chr11	87448490	87449417	+	intron	ENSMUSG00000010342	Tex14	protein-coding
1233	chr11	87461847	87462850	+	intron	ENSMUSG00000010342	Tex14	protein-coding
1234	chr11	87471171	87471674	+	intron	ENSMUSG00000010342	Tex14	protein-coding
1235	chr11	87578854	87578968	+	5' UTR	ENSMUSG00000020486	2022-09-04	protein-coding
1236	chr11	87591528	87591661	+	promoter-TSS	ENSMUSG00000018401	Mtmr4	protein-coding
1237	chr11	87595952	87596214	+	intron	ENSMUSG00000018401	Mtmr4	protein-coding
1238	chr11	87761103	87761716	+	exon	ENSMUSG00000034156	Tspoap1	protein-coding
1239	chr11	87763352	87763429	+	intron	ENSMUSG00000034156	Tspoap1	protein-coding
1240	chr11	87763995	87764428	+	exon	ENSMUSG00000034156	Tspoap1	protein-coding
1241	chr11	87986851	87987431	+	promoter-TSS	ENSMUSG00000020483	Dynll2	protein-coding
1242	chr11	88047970	88049084	+	exon	ENSMUSG00000018379	Srsf1	protein-coding
1243	chr11	88067871	88067910	+	promoter-TSS	ENSMUSG00000018377	Vezf1	protein-coding
1244	chr11	88068408	88068765	+	intron	ENSMUSG00000018377	Vezf1	protein-coding
1245	chr11	88098798	88099039	+	promoter-TSS	ENSMUSG00000018378	Cuedc1	protein-coding
1246	chr11	88099370	88099785	+	non-coding	ENSMUSG00000018378	Cuedc1	protein-coding
1247	chr11	88203989	88204024	+	promoter-TSS	ENSMUSG00000023723	Mrps23	protein-coding
1248	chr11	88717197	88718068	+	intron	ENSMUSG00000069769	Msi2	protein-coding
1249	chr11	89081720	89082024	+	intron	ENSMUSG00000072553	Gm525	protein-coding
1250	chr11	90249674	90250385	+	intron	ENSMUSG00000003948	Mmd	protein-coding
1251	chr11	90251762	90251898	+	intron	ENSMUSG00000003948	Mmd	protein-coding
1252	chr11	90389120	90389486	+	intron	ENSMUSG00000003949	Hlf	protein-coding
1253	chr11	90390048	90390765	+	5' UTR	ENSMUSG00000003949	Hlf	protein-coding
1254	chr11	90638484	90638608	+	promoter-TSS	ENSMUSG00000020544	Cox11	protein-coding
1255	chr11	93885341	93885510	+	promoter-TSS	ENSMUSG00000054079	Utp18	protein-coding
1256	chr11	93996219	93996647	+	exon	ENSMUSG00000020859	Spag9	protein-coding
1257	chr11	94044351	94044470	+	exon	ENSMUSG00000020859	Spag9	protein-coding
1258	chr11	94210542	94210865	+	promoter-TSS	ENSMUSG00000037573	Tob1	protein-coding
1259	chr11	94211484	94213416	+	intron	ENSMUSG00000037573	Tob1	protein-coding
1260	chr11	94213897	94215011	+	exon	ENSMUSG00000037573	Tob1	protein-coding
1261	chr11	94321365	94321853	+	intron	ENSMUSG00000020863	Luc7l3	protein-coding
1262	chr11	94327518	94328071	+	promoter-TSS	ENSMUSG00000020864	Ankrd40	protein-coding
1263	chr11	94991048	94992968	+	exon	ENSMUSG00000038976	Ppp1r9b	protein-coding
1264	chr11	95006398	95006930	+	3' UTR	ENSMUSG00000047181	Samd14	protein-coding
1265	chr11	95310036	95310119	+	promoter-TSS	ENSMUSG00000038909	Kat7	protein-coding
1266	chr11	95414375	95414438	+	intron	ENSMUSG00000057522	Spop	protein-coding
1267	chr11	95713255	95713779	+	promoter-TSS	ENSMUSG00000086191	Zfp652os	ncRNA
1268	chr11	95859160	95859243	+	intron	ENSMUSG00000086015	4833417C18Rik	ncRNA
1269	chr11	96064515	96064996	+	intron	ENSMUSG00000014349	Ube2z	protein-coding
1270	chr11	96353614	96353885	+	promoter-TSS		Hoxb3os	ncRNA
1271	chr11	97150774	97151043	+	Intergenic	ENSMUSG00000038517	Tbkbp1	protein-coding
1272	chr11	97151361	97151487	+	Intergenic	ENSMUSG00000038517	Tbkbp1	protein-coding
1273	chr11	97187465	97187769	+	5' UTR	ENSMUSG00000001440	Kpnb1	protein-coding
1274	chr11	97279756	97280372	+	intron	ENSMUSG00000001441	Npepps	protein-coding
1275	chr11	97362589	97363771	+	exon	ENSMUSG00000038485	Socs7	protein-coding
1276	chr11	97546822	97547055	+	intron	ENSMUSG00000038453	Srcin1	protein-coding
1277	chr11	97573691	97573930	+	intron	ENSMUSG00000038453	Srcin1	protein-coding
1278	chr11	97574553	97575112	+	intron	ENSMUSG00000038453	Srcin1	protein-coding
1279	chr11	97663445	97663729	+	exon	ENSMUSG00000038437	Mllt6	protein-coding
1280	chr11	97700019	97700061	+	promoter-TSS	ENSMUSG00000018537	Pcgf2	protein-coding
1281	chr11	97744129	97744166	+	promoter-TSS	ENSMUSG00000018547	Pip4k2b	protein-coding
1282	chr11	97782008	97782231	+	promoter-TSS	ENSMUSG00000071415	Rpl23	protein-coding
1283	chr11	97799678	97800246	+	intron	ENSMUSG00000038366	Lasp1	protein-coding
1284	chr11	97883806	97883874	+	intron	ENSMUSG00000070336	Fbxo47	protein-coding
1285	chr11	98022181	98022521	+	exon	ENSMUSG00000020882	Cacnb1	protein-coding
1286	chr11	98027079	98027146	+	intron	ENSMUSG00000017404	Rpl19	protein-coding
1287	chr11	98150094	98150273	+	promoter-TSS	ENSMUSG00000020883	Fbxl20	protein-coding
1288	chr11	98202901	98203109	+	promoter-TSS	ENSMUSG00000003119	Cdk12	protein-coding
1289	chr11	98203529	98203775	+	exon	ENSMUSG00000003119	Cdk12	protein-coding
1290	chr11	98319609	98319619	+	Intergenic	ENSMUSG00000038255	Neurod2	protein-coding
1291	chr11	98325724	98329578	+	exon	ENSMUSG00000038255	Neurod2	protein-coding
1292	chr11	98545168	98545294	+	intron	ENSMUSG00000018168	Ikzf3	protein-coding
1293	chr11	98741908	98742945	+	intron	ENSMUSG00000058756	Thra	protein-coding
1294	chr11	98743728	98743795	+	intron	ENSMUSG00000058756	Thra	protein-coding
1295	chr11	98767400	98768612	+	TTS	ENSMUSG00000020889	Nr1d1	protein-coding
1296	chr11	98768952	98768985	+	TTS	ENSMUSG00000020889	Nr1d1	protein-coding
1297	chr11	98769456	98770598	+	intron	ENSMUSG00000020889	Nr1d1	protein-coding
1298	chr11	98771249	98773776	+	intron	ENSMUSG00000020889	Nr1d1	protein-coding
1299	chr11	98774259	98775152	+	intron	ENSMUSG00000020889	Nr1d1	protein-coding
1300	chr11	98795578	98796782	+	exon	ENSMUSG00000052915	Msl1	protein-coding
1301	chr11	98797145	98797228	+	intron	ENSMUSG00000052915	Msl1	protein-coding
1302	chr11	98809938	98810054	+	promoter-TSS	ENSMUSG00000075576	Gm12359	ncRNA
1303	chr11	98836913	98837457	+	exon	ENSMUSG00000038020	Rapgefl1	protein-coding
1304	chr11	98838274	98838420	+	intron	ENSMUSG00000038020	Rapgefl1	protein-coding
1305	chr11	98863842	98864141	+	intron	ENSMUSG00000038013	Wipf2	protein-coding
1306	chr11	99230319	99230365	+	intron	ENSMUSG00000037935	Smarce1	protein-coding
1307	chr11	99386320	99386647	+	intron	ENSMUSG00000019761	Krt10	protein-coding
1308	chr11	100320010	100320346	+	intron	ENSMUSG00000035530	Eif1	protein-coding
1309	chr11	100323524	100323569	+	Intergenic	ENSMUSG00000035530	Eif1	protein-coding
1310	chr11	100355840	100355981	+	exon	ENSMUSG00000006930	Hap1	protein-coding
1311	chr11	100397423	100397604	+	promoter-TSS	ENSMUSG00000001552	Jup	protein-coding
1312	chr11	100471074	100471629	+	intron	ENSMUSG00000048732	Klhl11	protein-coding
1313	chr11	100472190	100472665	+	exon	ENSMUSG00000048732	Klhl11	protein-coding
1314	chr11	100575982	100576599	+	exon	ENSMUSG00000006782	Cnp	protein-coding
1315	chr11	100577253	100577478	+	intron	ENSMUSG00000006782	Cnp	protein-coding
1316	chr11	100939183	100939284	+	intron	ENSMUSG00000004040	Stat3	protein-coding
1317	chr11	101009619	101010276	+	promoter-TSS	ENSMUSG00000019302	Atp6v0a1	protein-coding
1318	chr11	101095531	101095614	+	promoter-TSS	ENSMUSG00000019303	Psmc3ip	protein-coding
1319	chr11	101119324	101119515	+	promoter-TSS	ENSMUSG00000017802	Retreg3	protein-coding
1320	chr11	101170696	101170931	+	exon	ENSMUSG00000035172	Plekhh3	protein-coding
1321	chr11	101173868	101174026	+	exon	ENSMUSG00000044052	Ccr10	protein-coding
1322	chr11	101176590	101176684	+	intron	ENSMUSG00000017167	Cntnap1	protein-coding
1323	chr11	101604874	101604988	+	Intergenic		Gm11634	protein-coding
1324	chr11	101627326	101627710	+	promoter-TSS	ENSMUSG00000010362	Rdm1	protein-coding
1325	chr11	101641605	101643058	+	Intergenic	ENSMUSG00000010362	Rdm1	protein-coding
1326	chr11	101645113	101646107	+	Intergenic	ENSMUSG00000010362	Rdm1	protein-coding
1327	chr11	101658054	101658893	+	Intergenic	ENSMUSG00000034936	Arl4d	protein-coding
1328	chr11	101665663	101665858	+	intron	ENSMUSG00000034936	Arl4d	protein-coding
1329	chr11	102026564	102026824	+	intron	ENSMUSG00000052373	Mpp3	protein-coding
1330	chr11	102088417	102088724	+	promoter-TSS	ENSMUSG00000017314	Mpp2	protein-coding
1331	chr11	102184705	102185093	+	intron	ENSMUSG00000020922	Lsm12	protein-coding
1332	chr11	102229659	102230037	+	TTS	ENSMUSG00000098863	Mir8101	ncRNA
1333	chr11	102296477	102296611	+	promoter-TSS	ENSMUSG00000059995	Atxn7l3	protein-coding
1334	chr11	102316463	102316548	+	5' UTR	ENSMUSG00000020923	Ubtf	protein-coding
1335	chr11	102316973	102319419	+	promoter-TSS	ENSMUSG00000020923	Ubtf	protein-coding
1336	chr11	102319751	102320219	+	promoter-TSS	ENSMUSG00000020923	Ubtf	protein-coding
1337	chr11	102393572	102393951	+	exon	ENSMUSG00000006575	Rundc3a	protein-coding
1338	chr11	102402488	102402611	+	TTS	ENSMUSG00000098774	Mir6930	ncRNA
1339	chr11	102407830	102408247	+	promoter-TSS	ENSMUSG00000018677	Slc25a39	protein-coding
1340	chr11	102430728	102430759	+	intron	ENSMUSG00000034708	Grn	protein-coding
1341	chr11	102437177	102438163	+	TTS	ENSMUSG00000034708	Grn	protein-coding
1342	chr11	102447191	102447534	+	intron	ENSMUSG00000034685	Fam171a2	protein-coding
1343	chr11	102555668	102555907	+	intron	ENSMUSG00000034621	Gpatch8	protein-coding
1344	chr11	102604555	102604670	+	5' UTR	ENSMUSG00000050288	Fzd2	protein-coding
1345	chr11	102761678	102761815	+	intron	ENSMUSG00000020926	Adam11	protein-coding
1346	chr11	102817919	102818847	+	intron	ENSMUSG00000034520	Gjc1	protein-coding
1347	chr11	103016606	103016943	+	intron	ENSMUSG00000020935	Dcakd	protein-coding
1348	chr11	103029274	103029438	+	intron	ENSMUSG00000020936	Nmt1	protein-coding
1349	chr11	103116577	103117951	+	exon	ENSMUSG00000048878	Hexim1	protein-coding
1350	chr11	103132334	103132581	+	promoter-TSS	ENSMUSG00000043372	Hexim2	protein-coding
1351	chr11	103170934	103171065	+	promoter-TSS	ENSMUSG00000055805	Fmnl1	protein-coding
1352	chr11	103171413	103171499	+	intron	ENSMUSG00000055805	Fmnl1	protein-coding
1353	chr11	103192777	103192985	+	intron	ENSMUSG00000020940	1700023F06Rik	protein-coding
1354	chr11	103199145	103199194	+	TTS	ENSMUSG00000020940	1700023F06Rik	protein-coding
1355	chr11	103649812	103650563	+	3' UTR	ENSMUSG00000046215	Rprml	protein-coding
1356	chr11	103953422	103953970	+	intron	ENSMUSG00000034187	Nsf	protein-coding
1357	chr11	104231557	104232595	+	intron	ENSMUSG00000018411	Mapt	protein-coding
1358	chr11	104233700	104233748	+	intron	ENSMUSG00000018411	Mapt	protein-coding
1359	chr11	104440742	104442239	+	intron	ENSMUSG00000018412	Kansl1	protein-coding
1360	chr11	104550003	104550104	+	promoter-TSS	ENSMUSG00000020687	Cdc27	protein-coding
1361	chr11	104814767	104815018	+	Intergenic	ENSMUSG00000020689	Itgb3	protein-coding
1362	chr11	105180891	105181135	+	promoter-TSS		1700052K11Rik	ncRNA
1363	chr11	105181714	105181962	+	promoter-TSS	ENSMUSG00000020694	Tlk2	protein-coding
1364	chr11	105590014	105590709	+	intron	ENSMUSG00000053580	Tanc2	protein-coding
1365	chr11	105591083	105591254	+	intron	ENSMUSG00000053580	Tanc2	protein-coding
1366	chr11	106084696	106085379	+	intron	ENSMUSG00000020700	Map3k3	protein-coding
1367	chr11	106159592	106160126	+	promoter-TSS	ENSMUSG00000040699	Limd2	protein-coding
1368	chr11	106160447	106160725	+	promoter-TSS	ENSMUSG00000040699	Limd2	protein-coding
1369	chr11	106272625	106272760	+	exon	ENSMUSG00000078619	Smarcd2	protein-coding
1370	chr11	106487311	106487696	+	intron	ENSMUSG00000020715	Ern1	protein-coding
1371	chr11	106500927	106501641	+	TTS	ENSMUSG00000065126	Snord104	snoRNA
1372	chr11	106612444	106612759	+	intron	ENSMUSG00000040548	Tex2	protein-coding
1373	chr11	106779310	106780139	+	promoter-TSS	ENSMUSG00000020718	Polg2	protein-coding
1374	chr11	106782259	106782452	+	TTS	ENSMUSG00000093273	Mir3064	ncRNA
1375	chr11	106783643	106783712	+	promoter-TSS	ENSMUSG00000093273	Mir3064	ncRNA
1376	chr11	106784058	106784144	+	exon	ENSMUSG00000093273	Mir3064	ncRNA
1377	chr11	106786284	106786984	+	intron	ENSMUSG00000020719	Ddx5	protein-coding
1378	chr11	106787317	106788434	+	intron	ENSMUSG00000020719	Ddx5	protein-coding
1379	chr11	106919754	106920623	+	exon	ENSMUSG00000018363	Smurf2	protein-coding
1380	chr11	107131363	107132056	+	exon	ENSMUSG00000040481	Bptf	protein-coding
1381	chr11	107469316	107470519	+	exon	ENSMUSG00000040430	Pitpnc1	protein-coding
1382	chr11	107784309	107785220	+	intron	ENSMUSG00000020723	Cacng4	protein-coding
1383	chr11	108343228	108343743	+	intron	ENSMUSG00000050965	Prkca	protein-coding
1384	chr11	108920719	108921541	+	intron	ENSMUSG00000000142	Axin2	protein-coding
1385	chr11	109011670	109011988	+	Intergenic	ENSMUSG00000000142	Axin2	protein-coding
1386	chr11	109362995	109364211	+	promoter-TSS	ENSMUSG00000056687	Gm11696	ncRNA
1387	chr11	109364846	109365185	+	intron	ENSMUSG00000056687	Gm11696	ncRNA
1388	chr11	109651098	109652267	+	intron	ENSMUSG00000020612	Prkar1a	protein-coding
1389	chr11	110337356	110337572	+	intron	ENSMUSG00000018800	Abca5	protein-coding
1390	chr11	110884601	110884734	+	Intergenic	ENSMUSG00000051497	Kcnj16	protein-coding
1391	chr11	111066364	111066634	+	intron	ENSMUSG00000041695	Kcnj2	protein-coding
1392	chr11	112780626	112780861	+	Intergenic	ENSMUSG00000000567	Sox9	protein-coding
1393	chr11	112782458	112782726	+	exon	ENSMUSG00000000567	Sox9	protein-coding
1394	chr11	112783046	112786378	+	exon	ENSMUSG00000000567	Sox9	protein-coding
1395	chr11	113200834	113201015	+	intron	ENSMUSG00000087259	2610035D17Rik	ncRNA
1396	chr11	113201404	113201747	+	non-coding	ENSMUSG00000087259	2610035D17Rik	ncRNA
1397	chr11	113649778	113649982	+	intron	ENSMUSG00000041654	Slc39a11	protein-coding
1398	chr11	113683637	113683911	+	promoter-TSS	ENSMUSG00000041629	Fam104a	protein-coding
1399	chr11	113750953	113751702	+	promoter-TSS	ENSMUSG00000041598	Cdc42ep4	protein-coding
1400	chr11	114066618	114066677	+	5' UTR	ENSMUSG00000041592	Sdk2	protein-coding
1401	chr11	114668804	114668979	+	intron	ENSMUSG00000057322	Rpl38	protein-coding
1402	chr11	115163498	115163640	+	exon	ENSMUSG00000020733	Slc9a3r1	protein-coding
1403	chr11	115163974	115164448	+	intron	ENSMUSG00000020733	Slc9a3r1	protein-coding
1404	chr11	115367157	115367464	+	intron	ENSMUSG00000034586	Hid1	protein-coding
1405	chr11	115381956	115382216	+	5' UTR	ENSMUSG00000050910	Cdr2l	protein-coding
1406	chr11	115412778	115413132	+	TTS	ENSMUSG00000034566	Atp5h	protein-coding
1407	chr11	115413668	115413756	+	Intergenic	ENSMUSG00000034566	Atp5h	protein-coding
1408	chr11	115419662	115419739	+	promoter-TSS	ENSMUSG00000034566	Atp5h	protein-coding
1409	chr11	115420273	115420497	+	promoter-TSS	ENSMUSG00000016940	Kctd2	protein-coding
1410	chr11	115514090	115514320	+	intron	ENSMUSG00000020737	Jpt1	protein-coding
1411	chr11	115535586	115536059	+	intron	ENSMUSG00000020738	Sumo2	protein-coding
1412	chr11	115707845	115708288	+	intron	ENSMUSG00000059923	Grb2	protein-coding
1413	chr11	116022188	116022235	+	3' UTR	ENSMUSG00000016559	H3f3b	protein-coding
1414	chr11	116023392	116024483	+	exon	ENSMUSG00000016559	H3f3b	protein-coding
1415	chr11	116130817	116131111	+	TTS	ENSMUSG00000054517	Trim65	protein-coding
1416	chr11	116335566	116335646	+	promoter-TSS	ENSMUSG00000034227	Foxj1	protein-coding
1417	chr11	116412453	116412833	+	intron	ENSMUSG00000052949	Rnf157	protein-coding
1418	chr11	116434418	116434889	+	intron		Gm7367	pseudo
1419	chr11	116843117	116843258	+	promoter-TSS	ENSMUSG00000056962	Jmjd6	protein-coding
1420	chr11	116851530	116853081	+	exon	ENSMUSG00000034120	Srsf2	protein-coding
1421	chr11	117115294	117117635	+	intron	ENSMUSG00000020823	Sec14l1	protein-coding
1422	chr11	117654319	117654446	+	promoter-TSS	ENSMUSG00000025571	Tnrc6c	protein-coding
1423	chr11	117654876	117655899	+	intron	ENSMUSG00000025571	Tnrc6c	protein-coding
1424	chr11	118202117	118202637	+	intron	ENSMUSG00000017132	Cyth1	protein-coding
1425	chr11	118248043	118248394	+	intron	ENSMUSG00000017132	Cyth1	protein-coding
1426	chr11	118354996	118355215	+	5' UTR	ENSMUSG00000017466	Timp2	protein-coding
1427	chr11	118907466	118909427	+	intron	ENSMUSG00000025576	Rbfox3	protein-coding
1428	chr11	119084896	119085474	+	intron	ENSMUSG00000039989	Cbx4	protein-coding
1429	chr11	119085872	119086171	+	5' UTR	ENSMUSG00000039989	Cbx4	protein-coding
1430	chr11	119491930	119492069	+	promoter-TSS	ENSMUSG00000039850	Endov	protein-coding
1431	chr11	119539847	119540296	+	3' UTR	ENSMUSG00000025582	Nptx1	protein-coding
1432	chr11	119541407	119541607	+	3' UTR	ENSMUSG00000025582	Nptx1	protein-coding
1433	chr11	119544389	119545261	+	exon	ENSMUSG00000025582	Nptx1	protein-coding
1434	chr11	119546105	119547717	+	intron	ENSMUSG00000025582	Nptx1	protein-coding
1435	chr11	119943130	119944726	+	intron	ENSMUSG00000025372	Baiap2	protein-coding
1436	chr11	120046819	120047013	+	exon	ENSMUSG00000025375	Aatk	protein-coding
1437	chr11	120086627	120086745	+	5' UTR	ENSMUSG00000039781	Cep131	protein-coding
1438	chr11	120185275	120189874	+	non-coding		2810410L24Rik	ncRNA
1439	chr11	120229506	120231549	+	non-coding		2900052L18Rik	ncRNA
1440	chr11	120231908	120232035	+	promoter-TSS		2900052L18Rik	ncRNA
1441	chr11	120232995	120239398	+	intron	ENSMUSG00000039741	Bahcc1	protein-coding
1442	chr11	120240012	120241118	+	intron	ENSMUSG00000039741	Bahcc1	protein-coding
1443	chr11	120345270	120345466	+	TTS	ENSMUSG00000098955	Mir6935	ncRNA
1444	chr11	120346574	120348471	+	promoter-TSS	ENSMUSG00000098955	Mir6935	ncRNA
1445	chr11	120349945	120350055	+	intron	ENSMUSG00000043644	0610009L18Rik	ncRNA
1446	chr11	120378826	120378979	+	promoter-TSS	ENSMUSG00000025384	Faap100	protein-coding
1447	chr11	120437290	120437478	+	intron	ENSMUSG00000039703	Nploc4	protein-coding
1448	chr11	120484812	120484893	+	TTS	ENSMUSG00000039640	Mrpl12	protein-coding
1449	chr11	120492011	120492068	+	exon	ENSMUSG00000025792	Slc25a10	protein-coding
1450	chr11	120549391	120549536	+	TTS	ENSMUSG00000061111	Mcrip1	protein-coding
1451	chr11	120572618	120572827	+	exon	ENSMUSG00000025130	P4hb	protein-coding
1452	chr11	120609706	120609885	+	TTS	ENSMUSG00000044034	Npb	protein-coding
1453	chr11	120617728	120617847	+	TTS	ENSMUSG00000025137	Pcyt2	protein-coding
1454	chr11	120624622	120624822	+	TTS	ENSMUSG00000098282	Mir6936	ncRNA
1455	chr11	120633050	120633270	+	intron	ENSMUSG00000051510	Mafg	protein-coding
1456	chr11	120648702	120648830	+	promoter-TSS	ENSMUSG00000025141	Myadml2	protein-coding
1457	chr11	120721436	120721749	+	TTS	ENSMUSG00000018012	Rac3	protein-coding
1458	chr11	120823640	120824068	+	intron	ENSMUSG00000025153	Fasn	protein-coding
1459	chr11	121237407	121237584	+	intron	ENSMUSG00000000056	Narf	protein-coding
1460	chr11	121260165	121260449	+	exon	ENSMUSG00000039275	Foxk2	protein-coding
1461	chr11	121353905	121354250	+	intron	ENSMUSG00000025173	Wdr45b	protein-coding
1462	chr11	121387668	121388047	+	promoter-TSS	ENSMUSG00000025170	Rab40b	protein-coding
1463	chr11	121702746	121702841	+	exon	ENSMUSG00000039208	Metrnl	protein-coding
1464	chr11	121982388	121982497	+	Intergenic	ENSMUSG00000039198	Ptchd3	protein-coding
1465	chr12	3109913	3110070	+	Intergenic	ENSMUSG00000079179	Rab10os	ncRNA
1466	chr12	3309007	3309859	+	5' UTR	ENSMUSG00000020671	Rab10	protein-coding
1467	chr12	3365477	3366057	+	5' UTR	ENSMUSG00000020668	Kif3c	protein-coding
1468	chr12	3427039	3427427	+	promoter-TSS	ENSMUSG00000037486	Asxl2	protein-coding
1469	chr12	3572556	3572956	+	promoter-TSS	ENSMUSG00000071454	Dtnb	protein-coding
1470	chr12	3807107	3807892	+	intron	ENSMUSG00000020661	Dnmt3a	protein-coding
1471	chr12	4038054	4038124	+	intron	ENSMUSG00000020658	Efr3b	protein-coding
1472	chr12	4475279	4475663	+	intron	ENSMUSG00000020647	Ncoa1	protein-coding
1473	chr12	4476167	4477069	+	intron	ENSMUSG00000020647	Ncoa1	protein-coding
1474	chr12	4592712	4594055	+	intron	ENSMUSG00000020640	Itsn2	protein-coding
1475	chr12	4917479	4917988	+	exon	ENSMUSG00000052812	Atad2b	protein-coding
1476	chr12	5373489	5375609	+	intron	ENSMUSG00000020627	Klhl29	protein-coding
1477	chr12	6638802	6639221	+	Intergenic	ENSMUSG00000102096	1700101O22Rik	ncRNA
1478	chr12	8496694	8499958	+	3' UTR	ENSMUSG00000054364	Rhob	protein-coding
1479	chr12	8617724	8617866	+	Intergenic	ENSMUSG00000020600	Slc7a15	protein-coding
1480	chr12	8618293	8618396	+	Intergenic	ENSMUSG00000020600	Slc7a15	protein-coding
1481	chr12	8619109	8619463	+	Intergenic	ENSMUSG00000020600	Slc7a15	protein-coding
1482	chr12	8631059	8633414	+	Intergenic	ENSMUSG00000020600	Slc7a15	protein-coding
1483	chr12	8633753	8635790	+	Intergenic	ENSMUSG00000020600	Slc7a15	protein-coding
1484	chr12	8636182	8636458	+	Intergenic	ENSMUSG00000020600	Slc7a15	protein-coding
1485	chr12	8674528	8674836	+	promoter-TSS	ENSMUSG00000020594	Pum2	protein-coding
1486	chr12	8922472	8922565	+	intron	ENSMUSG00000020585	Laptm4a	protein-coding
1487	chr12	11266300	11266610	+	promoter-TSS	ENSMUSG00000020608	Smc6	protein-coding
1488	chr12	11436009	11436430	+	intron	ENSMUSG00000054459	Vsnl1	protein-coding
1489	chr12	12262269	12262693	+	intron	ENSMUSG00000020589	Fam49a	protein-coding
1490	chr12	12938922	12938992	+	intron	ENSMUSG00000037169	Mycn	protein-coding
1491	chr12	12941010	12941745	+	intron	ENSMUSG00000037169	Mycn	protein-coding
1492	chr12	12942236	12942371	+	promoter-TSS	ENSMUSG00000037169	Mycn	protein-coding
1493	chr12	14148651	14148809	+	3' UTR	ENSMUSG00000020607	Lratd1	protein-coding
1494	chr12	14149704	14151444	+	exon	ENSMUSG00000020607	Lratd1	protein-coding
1495	chr12	14151793	14151881	+	5' UTR	ENSMUSG00000020607	Lratd1	protein-coding
1496	chr12	15813858	15816729	+	exon	ENSMUSG00000020601	Trib2	protein-coding
1497	chr12	16279270	16279380	+	Intergenic	ENSMUSG00000020593	Lpin1	protein-coding
1498	chr12	16894243	16894549	+	promoter-TSS	ENSMUSG00000020580	Rock2	protein-coding
1499	chr12	16895213	16895826	+	intron	ENSMUSG00000020580	Rock2	protein-coding
1500	chr12	17545090	17545315	+	intron	ENSMUSG00000011179	Odc1	protein-coding
1501	chr12	19500103	19500329	+	Intergenic	ENSMUSG00000073197	5730507C01Rik	protein-coding
1502	chr12	20233248	20233811	+	Intergenic	ENSMUSG00000099759	1700030C10Rik	ncRNA
1503	chr12	21111431	21111540	+	promoter-TSS	ENSMUSG00000052632	Asap2	protein-coding
1504	chr12	21416490	21417343	+	exon	ENSMUSG00000076432	Ywhaq	protein-coding
1505	chr12	24651473	24651599	+	exon	ENSMUSG00000020653	Klf11	protein-coding
1506	chr12	24831694	24832252	+	intron	ENSMUSG00000020646	Mboat2	protein-coding
1507	chr12	24975324	24975497	+	intron	ENSMUSG00000036333	Kidins220	protein-coding
1508	chr12	25093381	25095358	+	3' UTR	ENSMUSG00000020644	Id2	protein-coding
1509	chr12	25095718	25096037	+	exon	ENSMUSG00000020644	Id2	protein-coding
1510	chr12	25099891	25100030	+	Intergenic	ENSMUSG00000020644	Id2	protein-coding
1511	chr12	25871302	25871464	+	Intergenic	ENSMUSG00000113550	Gm29687	ncRNA
1512	chr12	26414735	26415086	+	promoter-TSS	ENSMUSG00000098771	Mir6538	ncRNA
1513	chr12	27338205	27341299	+	3' UTR	ENSMUSG00000063632	Sox11	protein-coding
1514	chr12	27341977	27342420	+	exon	ENSMUSG00000063632	Sox11	protein-coding
1515	chr12	29528641	29529397	+	intron	ENSMUSG00000061911	Myt1l	protein-coding
1516	chr12	29530089	29531218	+	intron	ENSMUSG00000061911	Myt1l	protein-coding
1517	chr12	29534775	29535038	+	promoter-TSS	ENSMUSG00000061911	Myt1l	protein-coding
1518	chr12	29938004	29938347	+	exon	ENSMUSG00000020674	Pxdn	protein-coding
1519	chr12	31499098	31499467	+	intron	ENSMUSG00000020659	Cbll1	protein-coding
1520	chr12	31559510	31559704	+	intron	ENSMUSG00000020651	Slc26a4	protein-coding
1521	chr12	31708465	31713769	+	intron	ENSMUSG00000044067	Gpr22	protein-coding
1522	chr12	31714218	31714235	+	promoter-TSS	ENSMUSG00000044067	Gpr22	protein-coding
1523	chr12	32060657	32061032	+	promoter-TSS	ENSMUSG00000002997	Prkar2b	protein-coding
1524	chr12	32379030	32379541	+	exon	ENSMUSG00000090946	Ccdc71l	protein-coding
1525	chr12	32380514	32380669	+	3' UTR	ENSMUSG00000090946	Ccdc71l	protein-coding
1526	chr12	32820816	32821102	+	intron	ENSMUSG00000020572	Nampt	protein-coding
1527	chr12	32954512	32954969	+	promoter-TSS	ENSMUSG00000020570	Sypl	protein-coding
1528	chr12	33147917	33148220	+	promoter-TSS	ENSMUSG00000020564	Atxn7l1	protein-coding
1529	chr12	33429783	33429897	+	exon	ENSMUSG00000020561	Twistnb	protein-coding
1530	chr12	35047320	35047635	+	intron	ENSMUSG00000020590	Snx13	protein-coding
1531	chr12	36040617	36040859	+	intron	ENSMUSG00000020577	Tspan13	protein-coding
1532	chr12	36041210	36042380	+	intron	ENSMUSG00000020577	Tspan13	protein-coding
1533	chr12	36156266	36156650	+	promoter-TSS	ENSMUSG00000020547	Bzw2	protein-coding
1534	chr12	36157283	36157605	+	promoter-TSS	ENSMUSG00000036188	Ankmy2	protein-coding
1535	chr12	37880756	37881396	+	intron	ENSMUSG00000036095	Dgkb	protein-coding
1536	chr12	38781304	38781605	+	intron	ENSMUSG00000004151	Etv1	protein-coding
1537	chr12	40037200	40037260	+	intron	ENSMUSG00000047446	Arl4a	protein-coding
1538	chr12	40037730	40037941	+	promoter-TSS	ENSMUSG00000047446	Arl4a	protein-coding
1539	chr12	40222164	40222347	+	TTS	ENSMUSG00000089371	Mir1938	ncRNA
1540	chr12	40222913	40223100	+	promoter-TSS	ENSMUSG00000001627	Ifrd1	protein-coding
1541	chr12	40446144	40447932	+	intron	ENSMUSG00000035954	Dock4	protein-coding
1542	chr12	41482851	41485911	+	intron	ENSMUSG00000036295	Lrrn3	protein-coding
1543	chr12	44221919	44222009	+	non-coding		Gm2027	pseudo
1544	chr12	44269431	44269569	+	intron	ENSMUSG00000036257	Pnpla8	protein-coding
1545	chr12	44328943	44330664	+	intron	ENSMUSG00000020598	Nrcam	protein-coding
1546	chr12	45074016	45074304	+	intron	ENSMUSG00000046314	Stxbp6	protein-coding
1547	chr12	46817154	46819092	+	5' UTR	ENSMUSG00000021047	Nova1	protein-coding
1548	chr12	47833967	47834079	+	Intergenic	ENSMUSG00000021047	Nova1	protein-coding
1549	chr12	49373391	49374323	+	Intergenic	ENSMUSG00000020950	Foxg1	protein-coding
1550	chr12	49374698	49375501	+	Intergenic	ENSMUSG00000020950	Foxg1	protein-coding
1551	chr12	49375993	49379075	+	Intergenic	ENSMUSG00000020950	Foxg1	protein-coding
1552	chr12	49379957	49383667	+	Intergenic	ENSMUSG00000020950	Foxg1	protein-coding
1553	chr12	49384029	49397186	+	intron	ENSMUSG00000104861	3110039M20Rik	ncRNA
1554	chr12	49398148	49402469	+	intron	ENSMUSG00000104861	3110039M20Rik	ncRNA
1555	chr12	49946456	49946499	+	Intergenic	ENSMUSG00000100844	1810007C17Rik	ncRNA
1556	chr12	49946975	49947631	+	Intergenic	ENSMUSG00000100844	1810007C17Rik	ncRNA
1557	chr12	50081780	50081990	+	Intergenic	ENSMUSG00000002688	Prkd1	protein-coding
1558	chr12	50082321	50082492	+	Intergenic	ENSMUSG00000002688	Prkd1	protein-coding
1559	chr12	50112558	50113199	+	Intergenic	ENSMUSG00000002688	Prkd1	protein-coding
1560	chr12	50119145	50119752	+	Intergenic	ENSMUSG00000002688	Prkd1	protein-coding
1561	chr12	50120167	50120755	+	Intergenic	ENSMUSG00000002688	Prkd1	protein-coding
1562	chr12	50538192	50538394	+	intron	ENSMUSG00000002688	Prkd1	protein-coding
1563	chr12	50648940	50649126	+	5' UTR	ENSMUSG00000002688	Prkd1	protein-coding
1564	chr12	51691246	51691837	+	exon	ENSMUSG00000020954	Strn3	protein-coding
1565	chr12	51829011	51829110	+	intron	ENSMUSG00000035247	Hectd1	protein-coding
1566	chr12	51829753	51829995	+	promoter-TSS	ENSMUSG00000035247	Hectd1	protein-coding
1567	chr12	52504141	52505638	+	Intergenic	ENSMUSG00000035133	Arhgap5	protein-coding
1568	chr12	52603558	52604806	+	Intergenic	ENSMUSG00000100315	1700031P21Rik	ncRNA
1569	chr12	52699610	52699863	+	intron	ENSMUSG00000061603	Akap6	protein-coding
1570	chr12	52700195	52701002	+	intron	ENSMUSG00000061603	Akap6	protein-coding
1571	chr12	53027083	53027119	+	intron	ENSMUSG00000021010	Npas3	protein-coding
1572	chr12	53030713	53030969	+	intron	ENSMUSG00000021010	Npas3	protein-coding
1573	chr12	53248651	53248738	+	exon	ENSMUSG00000021010	Npas3	protein-coding
1574	chr12	53249233	53250357	+	intron	ENSMUSG00000021010	Npas3	protein-coding
1575	chr12	53252447	53253774	+	intron	ENSMUSG00000021010	Npas3	protein-coding
1576	chr12	54696625	54697020	+	promoter-TSS	ENSMUSG00000054302	Eapp	protein-coding
1577	chr12	54710151	54710520	+	Intergenic	ENSMUSG00000054302	Eapp	protein-coding
1578	chr12	54714030	54714388	+	Intergenic	ENSMUSG00000054302	Eapp	protein-coding
1579	chr12	54719177	54719520	+	Intergenic	ENSMUSG00000054302	Eapp	protein-coding
1580	chr12	54729404	54729787	+	Intergenic	ENSMUSG00000054302	Eapp	protein-coding
1581	chr12	54734571	54735068	+	Intergenic	ENSMUSG00000054302	Eapp	protein-coding
1582	chr12	54738395	54738805	+	Intergenic	ENSMUSG00000054302	Eapp	protein-coding
1583	chr12	54795379	54795570	+	exon	ENSMUSG00000005656	Snx6	protein-coding
1584	chr12	54862516	54862801	+	intron	ENSMUSG00000062929	Cfl2	protein-coding
1585	chr12	55199628	55199678	+	promoter-TSS	ENSMUSG00000095595	Fam177a	protein-coding
1586	chr12	55399175	55399378	+	intron	ENSMUSG00000021024	Psma6	protein-coding
1587	chr12	55491639	55491724	+	exon	ENSMUSG00000021025	Nfkbia	protein-coding
1588	chr12	55492209	55492660	+	exon	ENSMUSG00000021025	Nfkbia	protein-coding
1589	chr12	55820566	55820866	+	exon	ENSMUSG00000021027	Ralgapa1	protein-coding
1590	chr12	55836463	55836672	+	non-coding	ENSMUSG00000012076	Brms1l	protein-coding
1591	chr12	57537878	57538562	+	Intergenic	ENSMUSG00000035451	Foxa1	protein-coding
1592	chr12	57540367	57540911	+	TTS	ENSMUSG00000035451	Foxa1	protein-coding
1593	chr12	57545150	57545229	+	intron	ENSMUSG00000035451	Foxa1	protein-coding
1594	chr12	59067171	59067401	+	intron	ENSMUSG00000020994	Pnn	protein-coding
1595	chr12	59218935	59219203	+	exon	ENSMUSG00000035329	Fbxo33	protein-coding
1596	chr12	61522156	61522367	+	promoter-TSS	ENSMUSG00000113429	Gm20063	ncRNA
1597	chr12	61523560	61524330	+	5' UTR	ENSMUSG00000035653	Lrfn5	protein-coding
1598	chr12	61524813	61525157	+	intron	ENSMUSG00000035653	Lrfn5	protein-coding
1599	chr12	64966005	64966642	+	promoter-TSS	ENSMUSG00000035614	Togaram1	protein-coding
1600	chr12	64967637	64967688	+	exon	ENSMUSG00000035614	Togaram1	protein-coding
1601	chr12	65036426	65037085	+	intron	ENSMUSG00000035597	Prpf39	protein-coding
1602	chr12	65073539	65073787	+	intron	ENSMUSG00000020949	Fkbp3	protein-coding
1603	chr12	67059336	67059660	+	intron	ENSMUSG00000034912	Mdga2	protein-coding
1604	chr12	67220433	67222572	+	5' UTR	ENSMUSG00000034912	Mdga2	protein-coding
1605	chr12	69159467	69160044	+	promoter-TSS	ENSMUSG00000034892	Rps29	protein-coding
1606	chr12	69184750	69184962	+	promoter-TSS	ENSMUSG00000043998	Mgat2	protein-coding
1607	chr12	69296868	69297076	+	5' UTR	ENSMUSG00000020978	Klhdc2	protein-coding
1608	chr12	69361015	69361245	+	Intergenic	ENSMUSG00000020982	Nemf	protein-coding
1609	chr12	69372231	69372832	+	5' UTR	ENSMUSG00000044147	Arf6	protein-coding
1610	chr12	69681225	69681599	+	intron	ENSMUSG00000034801	Sos2	protein-coding
1611	chr12	69682701	69682778	+	promoter-TSS	ENSMUSG00000034801	Sos2	protein-coding
1612	chr12	69892261	69892903	+	promoter-TSS	ENSMUSG00000021066	Atl1	protein-coding
1613	chr12	69908107	69908533	+	intron	ENSMUSG00000034761	Map4k5	protein-coding
1614	chr12	70111911	70112340	+	promoter-TSS	ENSMUSG00000021068	Nin	protein-coding
1615	chr12	70341922	70342034	+	intron	ENSMUSG00000021071	Trim9	protein-coding
1616	chr12	70343090	70343342	+	intron	ENSMUSG00000021071	Trim9	protein-coding
1617	chr12	70344021	70347293	+	intron	ENSMUSG00000021071	Trim9	protein-coding
1618	chr12	70712840	70713072	+	Intergenic	ENSMUSG00000048285	Frmd6	protein-coding
1619	chr12	70825568	70826577	+	intron	ENSMUSG00000048285	Frmd6	protein-coding
1620	chr12	70974771	70975049	+	intron	ENSMUSG00000060073	Psma3	protein-coding
1621	chr12	71015009	71015355	+	promoter-TSS	ENSMUSG00000085622	3110056K07Rik	ncRNA
1622	chr12	71016201	71016684	+	promoter-TSS	ENSMUSG00000048118	Arid4a	protein-coding
1623	chr12	71048873	71049000	+	intron	ENSMUSG00000048118	Arid4a	protein-coding
1624	chr12	71310138	71310240	+	exon	ENSMUSG00000044548	Dact1	protein-coding
1625	chr12	71831230	71832425	+	intron	ENSMUSG00000034574	Daam1	protein-coding
1626	chr12	72086723	72086873	+	intron	ENSMUSG00000005078	Jkamp	protein-coding
1627	chr12	72234792	72235920	+	intron	ENSMUSG00000021087	Rtn1	protein-coding
1628	chr12	72236321	72236559	+	promoter-TSS	ENSMUSG00000021087	Rtn1	protein-coding
1629	chr12	72407442	72407773	+	intron	ENSMUSG00000021087	Rtn1	protein-coding
1630	chr12	72760878	72760959	+	promoter-TSS	ENSMUSG00000021096	Ppm1a	protein-coding
1631	chr12	72761383	72761785	+	5' UTR	ENSMUSG00000021096	Ppm1a	protein-coding
1632	chr12	73042847	73043137	+	3' UTR		Mir9718	ncRNA
1633	chr12	73908134	73909021	+	intron	ENSMUSG00000021109	Hif1a	protein-coding
1634	chr12	74284420	74284738	+	intron	ENSMUSG00000071265	1700086L19Rik	ncRNA
1635	chr12	74803908	74804466	+	Intergenic	ENSMUSG00000034402	Kcnh5	protein-coding
1636	chr12	75595477	75596007	+	5' UTR	ENSMUSG00000021051	Ppp2r5e	protein-coding
1637	chr12	75733870	75733935	+	intron	ENSMUSG00000021054	Sgpp1	protein-coding
1638	chr12	75735275	75735580	+	exon	ENSMUSG00000021054	Sgpp1	protein-coding
1639	chr12	76369009	76369403	+	intron	ENSMUSG00000056459	Zbtb25	protein-coding
1640	chr12	76369871	76370344	+	promoter-TSS	ENSMUSG00000033454	Zbtb1	protein-coding
1641	chr12	76370722	76370959	+	intron	ENSMUSG00000033454	Zbtb1	protein-coding
1642	chr12	76709536	76709925	+	intron	ENSMUSG00000021061	Sptb	protein-coding
1643	chr12	77238941	77239679	+	intron	ENSMUSG00000021065	Fut8	protein-coding
1644	chr12	78001979	78002103	+	Intergenic	ENSMUSG00000047454	Gphn	protein-coding
1645	chr12	78226941	78227431	+	intron	ENSMUSG00000047454	Gphn	protein-coding
1646	chr12	78228112	78228201	+	intron	ENSMUSG00000047454	Gphn	protein-coding
1647	chr12	78350954	78351120	+	intron	ENSMUSG00000047454	Gphn	protein-coding
1648	chr12	78749414	78749431	+	intron	ENSMUSG00000021112	Mpp5	protein-coding
1649	chr12	78860894	78861302	+	promoter-TSS	ENSMUSG00000021114	Atp6v1d	protein-coding
1650	chr12	79029347	79029431	+	5' UTR	ENSMUSG00000060716	Plekhh1	protein-coding
1651	chr12	80109681	80109784	+	exon	ENSMUSG00000021127	Zfp36l1	protein-coding
1652	chr12	80110740	80110802	+	intron	ENSMUSG00000021127	Zfp36l1	protein-coding
1653	chr12	80111149	80111255	+	intron	ENSMUSG00000021127	Zfp36l1	protein-coding
1654	chr12	80111573	80112891	+	intron	ENSMUSG00000021127	Zfp36l1	protein-coding
1655	chr12	80115214	80115588	+	Intergenic	ENSMUSG00000021127	Zfp36l1	protein-coding
1656	chr12	80259209	80260010	+	intron	ENSMUSG00000015143	Actn1	protein-coding
1657	chr12	80435836	80436787	+	exon	ENSMUSG00000049106	Dcaf5	protein-coding
1658	chr12	80519189	80519984	+	intron	ENSMUSG00000021130	Galnt16	protein-coding
1659	chr12	80760054	80760310	+	intron	ENSMUSG00000062961	Ccdc177	protein-coding
1660	chr12	80790634	80791543	+	intron	ENSMUSG00000021133	Susd6	protein-coding
1661	chr12	80945611	80946034	+	promoter-TSS	ENSMUSG00000021134	Srsf5	protein-coding
1662	chr12	81860389	81860821	+	intron	ENSMUSG00000021140	Pcnx	protein-coding
1663	chr12	81861153	81861342	+	intron	ENSMUSG00000021140	Pcnx	protein-coding
1664	chr12	82169642	82170232	+	promoter-TSS	ENSMUSG00000042700	Sipa1l1	protein-coding
1665	chr12	82170572	82170698	+	intron	ENSMUSG00000042700	Sipa1l1	protein-coding
1666	chr12	83485693	83486165	+	intron	ENSMUSG00000021221	Dpf3	protein-coding
1667	chr12	83486580	83487020	+	intron	ENSMUSG00000021221	Dpf3	protein-coding
1668	chr12	83487365	83487574	+	intron	ENSMUSG00000021221	Dpf3	protein-coding
1669	chr12	83688317	83688728	+	intron	ENSMUSG00000019969	Psen1	protein-coding
1670	chr12	83921195	83921661	+	intron	ENSMUSG00000021224	Numb	protein-coding
1671	chr12	83950785	83951067	+	exon	ENSMUSG00000046791	Riox1	protein-coding
1672	chr12	84193074	84193804	+	intron	ENSMUSG00000042507	Elmsan1	protein-coding
1673	chr12	84317330	84317394	+	intron	ENSMUSG00000042472	Zfp410	protein-coding
1674	chr12	84996542	84996821	+	exon	ENSMUSG00000021244	Ylpm1	protein-coding
1675	chr12	85111176	85111310	+	intron	ENSMUSG00000004789	Dlst	protein-coding
1676	chr12	85374241	85374241	+	intron	ENSMUSG00000021248	Tmed10	protein-coding
1677	chr12	85599075	85599754	+	promoter-TSS	ENSMUSG00000034271	Jdp2	protein-coding
1678	chr12	86678944	86679817	+	5' UTR	ENSMUSG00000021256	Vash1	protein-coding
1679	chr12	86726008	86726160	+	promoter-TSS		Gm32755	ncRNA
1680	chr12	86880584	86881363	+	3' UTR	ENSMUSG00000034168	Irf2bpl	protein-coding
1681	chr12	86881685	86884735	+	exon	ENSMUSG00000034168	Irf2bpl	protein-coding
1682	chr12	86946713	86946937	+	promoter-TSS	ENSMUSG00000034157	Cipc	protein-coding
1683	chr12	86947792	86948102	+	intron	ENSMUSG00000034157	Cipc	protein-coding
1684	chr12	87199788	87200184	+	promoter-TSS	ENSMUSG00000034111	Tmed8	protein-coding
1685	chr12	87388061	87388158	+	exon	ENSMUSG00000021036	Sptlc2	protein-coding
1686	chr12	87471688	87472004	+	intron	ENSMUSG00000021039	Snw1	protein-coding
1687	chr12	88723316	88723452	+	Intergenic	ENSMUSG00000066392	Nrxn3	protein-coding
1688	chr12	91587988	91589960	+	intron	ENSMUSG00000020962	Gtf2a1	protein-coding
1689	chr12	93576992	93577134	+	Intergenic	ENSMUSG00000113164	4930559C10Rik	ncRNA
1690	chr12	95692505	95692768	+	intron	ENSMUSG00000047414	Flrt2	protein-coding
1691	chr12	95695832	95696111	+	intron	ENSMUSG00000047414	Flrt2	protein-coding
1692	chr12	98747089	98747487	+	intron	ENSMUSG00000021012	Zc3h14	protein-coding
1693	chr12	98900151	98901336	+	intron	ENSMUSG00000051166	Eml5	protein-coding
1694	chr12	99392770	99392885	+	intron	ENSMUSG00000033713	Foxn3	protein-coding
1695	chr12	99562613	99563842	+	promoter-TSS	ENSMUSG00000097917	Gm26839	ncRNA
1696	chr12	99627479	99627727	+	intron	ENSMUSG00000100211	1700064M15Rik	ncRNA
1697	chr12	100186885	100187215	+	promoter-TSS	ENSMUSG00000072884	Gm10433	ncRNA
1698	chr12	100199635	100201914	+	intron	ENSMUSG00000001175	Calm1	protein-coding
1699	chr12	100202469	100202620	+	intron	ENSMUSG00000001175	Calm1	protein-coding
1700	chr12	100203008	100203955	+	intron	ENSMUSG00000001175	Calm1	protein-coding
1701	chr12	100205064	100205300	+	intron	ENSMUSG00000001175	Calm1	protein-coding
1702	chr12	100206166	100206169	+	exon	ENSMUSG00000001175	Calm1	protein-coding
1703	chr12	100206551	100206695	+	3' UTR	ENSMUSG00000001175	Calm1	protein-coding
1704	chr12	100207033	100207034	+	3' UTR	ENSMUSG00000001175	Calm1	protein-coding
1705	chr12	100210564	100210727	+	TTS	ENSMUSG00000001175	Calm1	protein-coding
1706	chr12	101028212	101029240	+	intron	ENSMUSG00000021182	Ccdc88c	protein-coding
1707	chr12	101082939	101083368	+	non-coding	ENSMUSG00000041846	Ppp4r3a	protein-coding
1708	chr12	101957766	101957925	+	intron	ENSMUSG00000021189	Atxn3	protein-coding
1709	chr12	102129298	102129405	+	5' UTR	ENSMUSG00000041771	Slc24a4	protein-coding
1710	chr12	102704484	102704732	+	intron	ENSMUSG00000057963	Itpk1	protein-coding
1711	chr12	102877927	102878051	+	intron	ENSMUSG00000041702	Btbd7	protein-coding
1712	chr12	103532605	103533073	+	intron	ENSMUSG00000021209	Ppp4r4	protein-coding
1713	chr12	104629766	104629847	+	Intergenic	ENSMUSG00000041415	Dicer1	protein-coding
1714	chr12	104751669	104751941	+	5' UTR	ENSMUSG00000041415	Dicer1	protein-coding
1715	chr12	104864452	104864563	+	intron	ENSMUSG00000021097	Clmn	protein-coding
1716	chr12	105454811	105454825	+	intron	ENSMUSG00000094910	D430019H16Rik	protein-coding
1717	chr12	105684740	105685023	+	promoter-TSS	ENSMUSG00000041341	Atg2b	protein-coding
1718	chr12	105784839	105785064	+	intron	ENSMUSG00000021111	Papola	protein-coding
1719	chr12	106478737	106478814	+	Intergenic	ENSMUSG00000092066	1700121N20Rik	ncRNA
1720	chr12	107975132	107975551	+	intron	ENSMUSG00000048251	Bcl11b	protein-coding
1721	chr12	107996400	107996503	+	intron	ENSMUSG00000048251	Bcl11b	protein-coding
1722	chr12	107997068	107997430	+	intron	ENSMUSG00000048251	Bcl11b	protein-coding
1723	chr12	107998188	107998717	+	intron	ENSMUSG00000048251	Bcl11b	protein-coding
1724	chr12	107999473	108000187	+	intron	ENSMUSG00000048251	Bcl11b	protein-coding
1725	chr12	108000629	108004032	+	intron	ENSMUSG00000048251	Bcl11b	protein-coding
1726	chr12	108178728	108178978	+	promoter-TSS	ENSMUSG00000056770	Setd3	protein-coding
1727	chr12	108423238	108423536	+	promoter-TSS	ENSMUSG00000058070	Eml1	protein-coding
1728	chr12	108792450	108792564	+	promoter-TSS	ENSMUSG00000021264	Yy1	protein-coding
1729	chr12	108793079	108793172	+	promoter-TSS	ENSMUSG00000021264	Yy1	protein-coding
1730	chr12	108793501	108794163	+	exon	ENSMUSG00000021264	Yy1	protein-coding
1731	chr12	108794593	108794869	+	intron	ENSMUSG00000021264	Yy1	protein-coding
1732	chr12	109597031	109597114	+	intron	ENSMUSG00000070129	Mir3071	ncRNA
1733	chr12	110447231	110447366	+	promoter-TSS	ENSMUSG00000017843	Ppp2r5c	protein-coding
1734	chr12	110601483	110602230	+	intron	ENSMUSG00000018707	Dync1h1	protein-coding
1735	chr12	110695441	110696284	+	intron	ENSMUSG00000021270	Hsp90aa1	protein-coding
1736	chr12	110738229	110738594	+	intron	ENSMUSG00000037957	Wdr20	protein-coding
1737	chr12	111039528	111040122	+	exon	ENSMUSG00000037896	Rcor1	protein-coding
1738	chr12	111064759	111064847	+	intron	ENSMUSG00000037896	Rcor1	protein-coding
1739	chr12	111166498	111167309	+	intron	ENSMUSG00000021277	Traf3	protein-coding
1740	chr12	111376823	111377377	+	exon	ENSMUSG00000021279	Cdc42bpb	protein-coding
1741	chr12	111538349	111538499	+	5' UTR	ENSMUSG00000021282	Eif5	protein-coding
1742	chr12	111538876	111539163	+	intron	ENSMUSG00000021282	Eif5	protein-coding
1743	chr12	111574753	111575287	+	promoter-TSS	ENSMUSG00000007411	Mark3	protein-coding
1744	chr12	111669094	111672277	+	intron	ENSMUSG00000001270	Ckb	protein-coding
1745	chr12	111712793	111712994	+	promoter-TSS	ENSMUSG00000049792	Bag5	protein-coding
1746	chr12	111759008	111759317	+	intron	ENSMUSG00000021288	Klc1	protein-coding
1747	chr12	111906917	111907993	+	intron	ENSMUSG00000021285	Ppp1r13b	protein-coding
1748	chr12	112588911	112589103	+	intron	ENSMUSG00000037679	Inf2	protein-coding
1749	chr12	112673851	112674088	+	intron	ENSMUSG00000001729	Akt1	protein-coding
1750	chr12	112722333	112722502	+	intron	ENSMUSG00000072825	Cep170b	protein-coding
1751	chr12	112976703	112977156	+	exon	ENSMUSG00000002803	Btbd6	protein-coding
1752	chr12	113014638	113014736	+	intron	ENSMUSG00000021143	Pacs2	protein-coding
1753	chr12	113074599	113074692	+	TTS	ENSMUSG00000012211	Tex22	protein-coding
1754	chr12	113098639	113098749	+	intron	ENSMUSG00000021144	Mta1	protein-coding
1755	chr12	116280468	116280556	+	promoter-TSS	ENSMUSG00000021171	Esyt2	protein-coding
1756	chr12	116281327	116281925	+	exon	ENSMUSG00000021171	Esyt2	protein-coding
1757	chr12	116485823	116486309	+	intron	ENSMUSG00000056553	Ptprn2	protein-coding
1758	chr12	117689007	117689083	+	intron	ENSMUSG00000021175	Cdca7l	protein-coding
1759	chr12	117689437	117689540	+	intron	ENSMUSG00000021175	Cdca7l	protein-coding
1760	chr12	117690089	117690458	+	intron	ENSMUSG00000021175	Cdca7l	protein-coding
1761	chr12	118850996	118851476	+	3' UTR	ENSMUSG00000048562	Sp8	protein-coding
1762	chr12	120028689	120028969	+	Intergenic	ENSMUSG00000048004	Tmem196	protein-coding
1763	chr13	3037190	3037331	+	Intergenic	ENSMUSG00000091304	Speer6-ps1	pseudo
1764	chr13	3373083	3373314	+	Intergenic	ENSMUSG00000097709	2810429I04Rik	ncRNA
1765	chr13	3538287	3538562	+	intron	ENSMUSG00000021218	Gdi2	protein-coding
1766	chr13	3538929	3539216	+	intron	ENSMUSG00000021218	Gdi2	protein-coding
1767	chr13	3610455	3610761	+	intron	ENSMUSG00000033799	Tasor2	protein-coding
1768	chr13	5860939	5861174	+	promoter-TSS	ENSMUSG00000000078	Klf6	protein-coding
1769	chr13	5861556	5862964	+	intron	ENSMUSG00000000078	Klf6	protein-coding
1770	chr13	8870635	8870718	+	intron	ENSMUSG00000021147	Wdr37	protein-coding
1771	chr13	8871234	8871527	+	promoter-TSS	ENSMUSG00000021147	Wdr37	protein-coding
1772	chr13	8995604	8995910	+	intron	ENSMUSG00000021149	Gtpbp4	protein-coding
1773	chr13	9277072	9277394	+	intron	ENSMUSG00000048264	Dip2c	protein-coding
1774	chr13	9763714	9764333	+	promoter-TSS	ENSMUSG00000021156	Zmynd11	protein-coding
1775	chr13	9764722	9764746	+	promoter-TSS	ENSMUSG00000021156	Zmynd11	protein-coding
1776	chr13	10359874	10359910	+	intron	ENSMUSG00000046159	Chrm3	protein-coding
1777	chr13	12105014	12105331	+	intron	ENSMUSG00000021313	Ryr2	protein-coding
1778	chr13	12105861	12106737	+	intron	ENSMUSG00000021313	Ryr2	protein-coding
1779	chr13	12257758	12257963	+	intron	ENSMUSG00000021311	Mtr	protein-coding
1780	chr13	12650258	12650275	+	non-coding		Gpr137b-ps	pseudo
1781	chr13	13590597	13590644	+	intron	ENSMUSG00000019726	Lyst	protein-coding
1782	chr13	13860855	13860947	+	Intergenic	ENSMUSG00000021303	Gng4	protein-coding
1783	chr13	14063984	14064650	+	promoter-TSS	ENSMUSG00000039219	Arid4b	protein-coding
1784	chr13	14557786	14557883	+	Intergenic	ENSMUSG00000021301	Hecw1	protein-coding
1785	chr13	14612667	14612844	+	promoter-TSS	ENSMUSG00000015672	Mrpl32	protein-coding
1786	chr13	15463953	15464605	+	intron	ENSMUSG00000021318	Gli3	protein-coding
1787	chr13	17695489	17695742	+	promoter-TSS	ENSMUSG00000012429	Mplkip	protein-coding
1788	chr13	17803268	17803454	+	intron	ENSMUSG00000041297	Cdk13	protein-coding
1789	chr13	17803880	17805003	+	exon	ENSMUSG00000041297	Cdk13	protein-coding
1790	chr13	17943678	17944098	+	intron	ENSMUSG00000008859	Rala	protein-coding
1791	chr13	18948540	18948872	+	intron	ENSMUSG00000021314	Amph	protein-coding
1792	chr13	19395440	19395685	+	intron	ENSMUSG00000003062	Stard3nl	protein-coding
1793	chr13	20090816	20090997	+	intron	ENSMUSG00000041112	Elmo1	protein-coding
1794	chr13	21169297	21169304	+	Intergenic	ENSMUSG00000021326	Trim27	protein-coding
1795	chr13	21735212	21735320	+	exon	ENSMUSG00000067455	Hist1h4j	protein-coding
1796	chr13	21750217	21750463	+	exon	ENSMUSG00000064288	Hist1h4k	protein-coding
1797	chr13	21811893	21812102	+	exon	ENSMUSG00000069306	Hist1h4m	protein-coding
1798	chr13	21831907	21832121	+	exon	ENSMUSG00000069305	Hist1h4n	protein-coding
1799	chr13	21974935	21974987	+	Intergenic	ENSMUSG00000016982	Pom121l2	protein-coding
1800	chr13	22022035	22022040	+	Intergenic	ENSMUSG00000006179	Prss16	protein-coding
1801	chr13	22041145	22041243	+	exon	ENSMUSG00000060639	Hist1h4i	protein-coding
1802	chr13	22043524	22043675	+	promoter-TSS	ENSMUSG00000069300	Hist1h2bj	protein-coding
1803	chr13	23424177	23424331	+	promoter-TSS	ENSMUSG00000036376	Abt1	protein-coding
1804	chr13	23430536	23430642	+	intron	ENSMUSG00000085024	C230035I16Rik	ncRNA
1805	chr13	23531108	23531680	+	TTS	ENSMUSG00000060981	Hist1h4h	protein-coding
1806	chr13	23544513	23545150	+	exon	ENSMUSG00000100210	Hist1h3f	protein-coding
1807	chr13	23555204	23555780	+	exon	ENSMUSG00000052565	Hist1h1d	protein-coding
1808	chr13	23560834	23560972	+	TTS	ENSMUSG00000069273	Hist1h3e	protein-coding
1809	chr13	23561710	23562095	+	TTS	ENSMUSG00000069273	Hist1h3e	protein-coding
1810	chr13	23571443	23571871	+	promoter-TSS	ENSMUSG00000058385	Hist1h2bg	protein-coding
1811	chr13	23575946	23576247	+	exon	ENSMUSG00000099583	Hist1h3d	protein-coding
1812	chr13	23581567	23581889	+	exon	ENSMUSG00000061482	Hist1h4d	protein-coding
1813	chr13	23585429	23585922	+	exon	ENSMUSG00000047246	Hist1h2be	protein-coding
1814	chr13	23621843	23622367	+	promoter-TSS	ENSMUSG00000051627	Hist1h1e	protein-coding
1815	chr13	23684261	23684657	+	promoter-TSS	ENSMUSG00000018102	Hist1h2bc	protein-coding
1816	chr13	23697768	23698189	+	TTS	ENSMUSG00000060678	Hist1h4c	protein-coding
1817	chr13	23738965	23739375	+	exon	ENSMUSG00000036181	Hist1h1c	protein-coding
1818	chr13	23757140	23757248	+	exon	ENSMUSG00000069266	Hist1h4b	protein-coding
1819	chr13	23761892	23761990	+	promoter-TSS	ENSMUSG00000069265	Hist1h3a	protein-coding
1820	chr13	24280626	24280965	+	promoter-TSS	ENSMUSG00000021338	Carmil1	protein-coding
1821	chr13	24638993	24639015	+	intron	ENSMUSG00000036006	Ripor2	protein-coding
1822	chr13	24800241	24800441	+	Intergenic	ENSMUSG00000019132	BC005537	protein-coding
1823	chr13	24801271	24802637	+	5' UTR	ENSMUSG00000019132	BC005537	protein-coding
1824	chr13	28419359	28419620	+	Intergenic	ENSMUSG00000017064	Prl5a1	protein-coding
1825	chr13	28949429	28950235	+	3' UTR	ENSMUSG00000076431	Sox4	protein-coding
1826	chr13	28951422	28952117	+	exon	ENSMUSG00000076431	Sox4	protein-coding
1827	chr13	28952986	28953301	+	5' UTR	ENSMUSG00000076431	Sox4	protein-coding
1828	chr13	30660163	30660272	+	intron	ENSMUSG00000069255	Dusp22	protein-coding
1829	chr13	31802979	31803132	+	Intergenic	ENSMUSG00000050295	Foxc1	protein-coding
1830	chr13	31806771	31807336	+	5' UTR	ENSMUSG00000050295	Foxc1	protein-coding
1831	chr13	31808880	31810280	+	3' UTR	ENSMUSG00000050295	Foxc1	protein-coding
1832	chr13	32802242	32802358	+	exon	ENSMUSG00000021400	Wrnip1	protein-coding
1833	chr13	34074125	34074367	+	TTS	ENSMUSG00000058672	Tubb2a	protein-coding
1834	chr13	34074853	34075115	+	TTS	ENSMUSG00000058672	Tubb2a	protein-coding
1835	chr13	34076674	34077937	+	intron	ENSMUSG00000058672	Tubb2a	protein-coding
1836	chr13	34127953	34128034	+	exon	ENSMUSG00000045136	Tubb2b	protein-coding
1837	chr13	34129722	34130587	+	intron	ENSMUSG00000045136	Tubb2b	protein-coding
1838	chr13	34130906	34131096	+	promoter-TSS	ENSMUSG00000045136	Tubb2b	protein-coding
1839	chr13	34132625	34132724	+	Intergenic	ENSMUSG00000045136	Tubb2b	protein-coding
1840	chr13	34343506	34343546	+	intron	ENSMUSG00000038267	Slc22a23	protein-coding
1841	chr13	34344616	34345153	+	5' UTR	ENSMUSG00000038267	Slc22a23	protein-coding
1842	chr13	34874659	34875037	+	promoter-TSS	ENSMUSG00000021413	Prpf4b	protein-coding
1843	chr13	34875662	34875789	+	intron	ENSMUSG00000021413	Prpf4b	protein-coding
1844	chr13	35741668	35742120	+	intron	ENSMUSG00000059288	Cdyl	protein-coding
1845	chr13	36116905	36117186	+	promoter-TSS	ENSMUSG00000046573	Lyrm4	protein-coding
1846	chr13	36725214	36725518	+	TTS	ENSMUSG00000039114	Nrn1	protein-coding
1847	chr13	36731570	36734336	+	intron	ENSMUSG00000039114	Nrn1	protein-coding
1848	chr13	37826772	37827052	+	promoter-TSS	ENSMUSG00000039087	Rreb1	protein-coding
1849	chr13	38634739	38634923	+	intron	ENSMUSG00000038982	Bloc1s5	protein-coding
1850	chr13	40727220	40727225	+	promoter-TSS	ENSMUSG00000097752	Gm26688	ncRNA
1851	chr13	40730123	40730760	+	promoter-TSS	ENSMUSG00000021359	Tfap2a	protein-coding
1852	chr13	41000653	41000719	+	promoter-TSS	ENSMUSG00000038683	Pak1ip1	protein-coding
1853	chr13	41249983	41250326	+	5' UTR	ENSMUSG00000091264	Smim13	protein-coding
1854	chr13	41250792	41250836	+	intron	ENSMUSG00000091264	Smim13	protein-coding
1855	chr13	41358359	41358449	+	intron	ENSMUSG00000021365	Nedd9	protein-coding
1856	chr13	41358780	41358867	+	intron	ENSMUSG00000021365	Nedd9	protein-coding
1857	chr13	41605970	41606744	+	intron	ENSMUSG00000087370	Tmem170b	protein-coding
1858	chr13	42050811	42050992	+	Intergenic	ENSMUSG00000021366	Hivep1	protein-coding
1859	chr13	42052099	42052576	+	intron	ENSMUSG00000021366	Hivep1	protein-coding
1860	chr13	42302182	42302243	+	intron	ENSMUSG00000021367	Edn1	protein-coding
1861	chr13	42680912	42681078	+	intron	ENSMUSG00000054728	Phactr1	protein-coding
1862	chr13	42681662	42682468	+	intron	ENSMUSG00000054728	Phactr1	protein-coding
1863	chr13	42916481	42916651	+	intron	ENSMUSG00000054728	Phactr1	protein-coding
1864	chr13	43230755	43230921	+	intron	ENSMUSG00000021368	Tbc1d7	protein-coding
1865	chr13	43301267	43301354	+	intron	ENSMUSG00000051335	Gfod1	protein-coding
1866	chr13	43301811	43302361	+	intron	ENSMUSG00000051335	Gfod1	protein-coding
1867	chr13	43302811	43303957	+	exon	ENSMUSG00000051335	Gfod1	protein-coding
1868	chr13	43398511	43399120	+	intron	ENSMUSG00000063200	Nol7	protein-coding
1869	chr13	43479279	43481179	+	intron	ENSMUSG00000038546	Ranbp9	protein-coding
1870	chr13	43559562	43559811	+	intron	ENSMUSG00000021371	Mcur1	protein-coding
1871	chr13	43616057	43617426	+	intron	ENSMUSG00000044164	Rnf182	protein-coding
1872	chr13	44731384	44733293	+	intron	ENSMUSG00000038518	Jarid2	protein-coding
1873	chr13	44869586	44870010	+	intron	ENSMUSG00000057531	Dtnbp1	protein-coding
1874	chr13	45389871	45390638	+	intron	ENSMUSG00000038175	Mylip	protein-coding
1875	chr13	45508259	45508284	+	intron	ENSMUSG00000000253	Gmpr	protein-coding
1876	chr13	45709104	45709187	+	intron	ENSMUSG00000000253	Gmpr	protein-coding
1877	chr13	45963227	45964930	+	intron	ENSMUSG00000046876	Atxn1	protein-coding
1878	chr13	46418155	46419340	+	5' UTR	ENSMUSG00000038132	Rbm24	protein-coding
1879	chr13	46502283	46502530	+	intron	ENSMUSG00000021373	Cap2	protein-coding
1880	chr13	46669738	46670257	+	exon	ENSMUSG00000069237	Fam8a1	protein-coding
1881	chr13	46727084	46727298	+	intron	ENSMUSG00000021374	Nup153	protein-coding
1882	chr13	47105210	47106004	+	exon	ENSMUSG00000021377	Dek	protein-coding
1883	chr13	47413708	47414058	+	Intergenic	ENSMUSG00000038068	Rnf144b	protein-coding
1884	chr13	48261167	48264262	+	promoter-TSS	ENSMUSG00000097622	A330033J07Rik	ncRNA
1885	chr13	48264737	48264807	+	3' UTR	ENSMUSG00000097622	A330033J07Rik	ncRNA
1886	chr13	48545432	48545680	+	Intergenic	ENSMUSG00000065421	Mirlet7a-1	ncRNA
1887	chr13	48546163	48546315	+	Intergenic	ENSMUSG00000065421	Mirlet7a-1	ncRNA
1888	chr13	48870266	48870636	+	intron	ENSMUSG00000038025	Phf2	protein-coding
1889	chr13	48871036	48871080	+	promoter-TSS	ENSMUSG00000038025	Phf2	protein-coding
1890	chr13	48967449	48967739	+	promoter-TSS	ENSMUSG00000038014	Fam120a	protein-coding
1891	chr13	48968474	48968551	+	promoter-TSS		Fam120aos	ncRNA
1892	chr13	48968891	48968933	+	promoter-TSS		Fam120aos	ncRNA
1893	chr13	49146429	49146699	+	exon	ENSMUSG00000037989	Wnk2	protein-coding
1894	chr13	49147626	49147842	+	intron	ENSMUSG00000037989	Wnk2	protein-coding
1895	chr13	49421394	49421654	+	promoter-TSS	ENSMUSG00000021385	Ippk	protein-coding
1896	chr13	51101004	51101481	+	promoter-TSS	ENSMUSG00000021395	Spin1	protein-coding
1897	chr13	51102006	51102102	+	intron	ENSMUSG00000021395	Spin1	protein-coding
1898	chr13	51566531	51566573	+	intron	ENSMUSG00000021448	Shc3	protein-coding
1899	chr13	51566977	51567801	+	exon	ENSMUSG00000021448	Shc3	protein-coding
1900	chr13	51568242	51568349	+	5' UTR	ENSMUSG00000021448	Shc3	protein-coding
1901	chr13	51792790	51793558	+	intron	ENSMUSG00000021451	Sema4d	protein-coding
1902	chr13	51846032	51846098	+	promoter-TSS	ENSMUSG00000021453	Gadd45g	protein-coding
1903	chr13	51846714	51849160	+	exon	ENSMUSG00000021453	Gadd45g	protein-coding
1904	chr13	52528383	52528606	+	intron	ENSMUSG00000047842	Diras2	protein-coding
1905	chr13	52529171	52529618	+	intron	ENSMUSG00000047842	Diras2	protein-coding
1906	chr13	52530096	52530718	+	intron	ENSMUSG00000047842	Diras2	protein-coding
1907	chr13	52978764	52978908	+	intron	ENSMUSG00000056749	Nfil3	protein-coding
1908	chr13	52980509	52980784	+	intron	ENSMUSG00000056749	Nfil3	protein-coding
1909	chr13	54072060	54072296	+	intron	ENSMUSG00000021474	Sfxn1	protein-coding
1910	chr13	54302907	54303558	+	intron	ENSMUSG00000025867	Cplx2	protein-coding
1911	chr13	54371647	54371691	+	intron	ENSMUSG00000025867	Cplx2	protein-coding
1912	chr13	54372245	54372362	+	intron	ENSMUSG00000025867	Cplx2	protein-coding
1913	chr13	54565167	54565264	+	5' UTR	ENSMUSG00000025871	4833439L19Rik	protein-coding
1914	chr13	54590708	54590834	+	promoter-TSS	ENSMUSG00000025868	Higd2a	protein-coding
1915	chr13	54610901	54611038	+	intron	ENSMUSG00000047547	Cltb	protein-coding
1916	chr13	54622046	54622146	+	intron	ENSMUSG00000025873	Faf2	protein-coding
1917	chr13	54738131	54738169	+	exon	ENSMUSG00000069227	Gprin1	protein-coding
1918	chr13	54749101	54749441	+	intron	ENSMUSG00000069227	Gprin1	protein-coding
1919	chr13	54757884	54758519	+	TTS	ENSMUSG00000069227	Gprin1	protein-coding
1920	chr13	54765819	54766353	+	intron	ENSMUSG00000034891	Sncb	protein-coding
1921	chr13	54949491	54950085	+	intron	ENSMUSG00000025876	Unc5a	protein-coding
1922	chr13	55105437	55105630	+	intron	ENSMUSG00000021481	Zfp346	protein-coding
1923	chr13	55212273	55212340	+	intron	ENSMUSG00000021488	Nsd1	protein-coding
1924	chr13	55213824	55213855	+	exon	ENSMUSG00000021488	Nsd1	protein-coding
1925	chr13	55445496	55445715	+	intron	ENSMUSG00000074886	Grk6	protein-coding
1926	chr13	55464390	55464578	+	intron	ENSMUSG00000034686	Prr7	protein-coding
1927	chr13	55471893	55473375	+	TTS	ENSMUSG00000098341	Mir6944	ncRNA
1928	chr13	55473700	55474219	+	TTS	ENSMUSG00000098341	Mir6944	ncRNA
1929	chr13	55474852	55475055	+	exon	ENSMUSG00000098341	Mir6944	ncRNA
1930	chr13	55487327	55487868	+	intron	ENSMUSG00000034675	Dbn1	protein-coding
1931	chr13	55570800	55570921	+	5' UTR	ENSMUSG00000021495	Fam193b	protein-coding
1932	chr13	55593379	55593580	+	intron	ENSMUSG00000058569	Tmed9	protein-coding
1933	chr13	55693190	55693629	+	intron	ENSMUSG00000045767	B230219D22Rik	protein-coding
1934	chr13	55714792	55714966	+	intron	ENSMUSG00000021497	Txndc15	protein-coding
1935	chr13	55727131	55727882	+	intron	ENSMUSG00000021496	Pcbd2	protein-coding
1936	chr13	55826679	55827197	+	intron	ENSMUSG00000021506	Pitx1	protein-coding
1937	chr13	55829424	55829638	+	intron	ENSMUSG00000021506	Pitx1	protein-coding
1938	chr13	55835575	55835780	+	Intergenic	ENSMUSG00000021506	Pitx1	protein-coding
1939	chr13	58112499	58113149	+	intron	ENSMUSG00000014164	Klhl3	protein-coding
1940	chr13	58126733	58128452	+	exon	ENSMUSG00000007836	Hnrnpa0	protein-coding
1941	chr13	58400281	58400688	+	intron	ENSMUSG00000021546	Hnrnpk	protein-coding
1942	chr13	58401073	58401423	+	promoter-TSS	ENSMUSG00000021546	Hnrnpk	protein-coding
1943	chr13	58401858	58402054	+	promoter-TSS	ENSMUSG00000021546	Hnrnpk	protein-coding
1944	chr13	58403047	58403231	+	promoter-TSS	ENSMUSG00000021546	Hnrnpk	protein-coding
1945	chr13	58807000	58807406	+	promoter-TSS	ENSMUSG00000055254	Ntrk2	protein-coding
1946	chr13	58807901	58810793	+	intron	ENSMUSG00000055254	Ntrk2	protein-coding
1947	chr13	59556618	59557184	+	promoter-TSS	ENSMUSG00000021557	Agtpbp1	protein-coding
1948	chr13	59585482	59585615	+	promoter-TSS	ENSMUSG00000021555	Naa35	protein-coding
1949	chr13	59674864	59675112	+	5' UTR	ENSMUSG00000021556	Golm1	protein-coding
1950	chr13	59675440	59675708	+	intron	ENSMUSG00000021556	Golm1	protein-coding
1951	chr13	59769204	59769625	+	promoter-TSS	ENSMUSG00000044792	Isca1	protein-coding
1952	chr13	59770167	59770257	+	promoter-TSS		Etohd2	ncRNA
1953	chr13	60175464	60175512	+	3' UTR	ENSMUSG00000052957	Gas1	protein-coding
1954	chr13	60177015	60177129	+	5' UTR	ENSMUSG00000052957	Gas1	protein-coding
1955	chr13	60601565	60601684	+	promoter-TSS	ENSMUSG00000021559	Dapk1	protein-coding
1956	chr13	60602079	60603071	+	exon	ENSMUSG00000021559	Dapk1	protein-coding
1957	chr13	63240073	63240680	+	intron	ENSMUSG00000021458	Aopep	protein-coding
1958	chr13	63563251	63566146	+	intron	ENSMUSG00000021466	Ptch1	protein-coding
1959	chr13	63566639	63566928	+	intron	ENSMUSG00000021466	Ptch1	protein-coding
1960	chr13	63572793	63573039	+	intron	ENSMUSG00000021466	Ptch1	protein-coding
1961	chr13	64162234	64162571	+	intron	ENSMUSG00000021476	Habp4	protein-coding
1962	chr13	64370107	64370229	+	intron	ENSMUSG00000021477	Ctsl	protein-coding
1963	chr13	68998699	68999272	+	intron	ENSMUSG00000021536	Adcy2	protein-coding
1964	chr13	69533057	69534140	+	5' UTR	ENSMUSG00000034575	Tent4a	protein-coding
1965	chr13	69737083	69737551	+	intron	ENSMUSG00000052981	Ube2ql1	protein-coding
1966	chr13	69738262	69739759	+	exon	ENSMUSG00000052981	Ube2ql1	protein-coding
1967	chr13	69810093	69810308	+	intron	ENSMUSG00000021598	Med10	protein-coding
1968	chr13	71961716	71961972	+	intron	ENSMUSG00000060969	Irx1	protein-coding
1969	chr13	72624845	72625014	+	non-coding		Gm20554	ncRNA
1970	chr13	74009732	74010280	+	intron	ENSMUSG00000021573	Tppp	protein-coding
1971	chr13	74350014	74350167	+	promoter-TSS	ENSMUSG00000021577	Sdha	protein-coding
1972	chr13	74528477	74530596	+	Intergenic	ENSMUSG00000069208	Zfp825	protein-coding
1973	chr13	75707869	75708207	+	intron	ENSMUSG00000001542	Ell2	protein-coding
1974	chr13	75708819	75709019	+	intron	ENSMUSG00000001542	Ell2	protein-coding
1975	chr13	75943026	75943563	+	exon	ENSMUSG00000021589	Rhobtb3	protein-coding
1976	chr13	76018237	76018452	+	5' UTR	ENSMUSG00000043190	Rfesd	protein-coding
1977	chr13	77148942	77149024	+	intron	ENSMUSG00000071252	2210408I21Rik	protein-coding
1978	chr13	78163429	78164136	+	non-coding	ENSMUSG00000069171	Nr2f1	protein-coding
1979	chr13	78171170	78171565	+	Intergenic	ENSMUSG00000069171	Nr2f1	protein-coding
1980	chr13	78172268	78172582	+	Intergenic	ENSMUSG00000069171	Nr2f1	protein-coding
1981	chr13	78178882	78179011	+	Intergenic	ENSMUSG00000069171	Nr2f1	protein-coding
1982	chr13	78180799	78182377	+	Intergenic	ENSMUSG00000069171	Nr2f1	protein-coding
1983	chr13	78182809	78182897	+	Intergenic	ENSMUSG00000069171	Nr2f1	protein-coding
1984	chr13	78188982	78189162	+	TTS	ENSMUSG00000069171	Nr2f1	protein-coding
1985	chr13	78192468	78200154	+	intron	ENSMUSG00000069171	Nr2f1	protein-coding
1986	chr13	78200596	78201221	+	intron	ENSMUSG00000069171	Nr2f1	protein-coding
1987	chr13	78202140	78203513	+	intron	ENSMUSG00000069171	Nr2f1	protein-coding
1988	chr13	78206714	78210669	+	intron	ENSMUSG00000069171	Nr2f1	protein-coding
1989	chr13	80883490	80886475	+	intron	ENSMUSG00000074794	Arrdc3	protein-coding
1990	chr13	81657950	81658229	+	intron	ENSMUSG00000035840	Lysmd3	protein-coding
1991	chr13	81711451	81711852	+	promoter-TSS	ENSMUSG00000051098	Mblac2	protein-coding
1992	chr13	83523704	83523941	+	promoter-TSS	ENSMUSG00000005583	Mef2c	protein-coding
1993	chr13	83524302	83524462	+	promoter-TSS	ENSMUSG00000005583	Mef2c	protein-coding
1994	chr13	83525927	83526150	+	intron	ENSMUSG00000005583	Mef2c	protein-coding
1995	chr13	83526663	83527631	+	intron	ENSMUSG00000005583	Mef2c	protein-coding
1996	chr13	83528371	83528486	+	intron	ENSMUSG00000005583	Mef2c	protein-coding
1997	chr13	83662158	83662254	+	intron	ENSMUSG00000050334	C130071C03Rik	ncRNA
1998	chr13	83663079	83663366	+	3' UTR	ENSMUSG00000050334	C130071C03Rik	ncRNA
[truncated: 5,632 more rows]

## Sheet: S4b. DEGs in microarray
Supplementary Table 4b. Significant DEGs in the hippocampus of Kmt2c+/fs mice revealed by microarray analysis
Transcripts Cluster Id	FC ([mut] vs [ctl])	Log2FC ([mut] vs [ctl])	FC (abs) ([mut] vs [ctl])	Regulation ([mut] vs [ctl])	Gene symbol
TC0100000055.mm.1	1.1313	0.177982	1.1313	up	Prex2
TC0100000111.mm.1	1.1399	0.188912	1.1399	up	Gm25166
TC0100000139.mm.1	1.22252	0.289855	1.22252	up	Gm16327
TC0100000186.mm.1	1.10432	0.143165	1.10432	up	Mir6342
TC0100000302.mm.1	-1.12025	-0.163819	1.12025	down	Slc9a2
TC0100000315.mm.1	-1.10654	-0.146053	1.10654	down	Mrps9
TC0100000395.mm.1	-1.10034	-0.137946	1.10034	down	Hspe1
TC0100000422.mm.1	-1.13417	-0.18164	1.13417	down	9430016H08Rik
TC0100000469.mm.1	-1.11162	-0.152667	1.11162	down	Cyp20a1
TC0100000543.mm.1	-1.1054	-0.144574	1.1054	down	Rpl31-ps24
TC0100000668.mm.1	-1.10783	-0.147735	1.10783	down	Gm5257
TC0100000682.mm.1	-1.11384	-0.155545	1.11384	down	Utp14b|Acsl3
TC0100000688.mm.1	-1.17393	-0.231343	1.17393	down	Mrpl44
TC0100000697.mm.1	1.16424	0.219388	1.16424	up	Nyap2
TC0100000978.mm.1	-1.1364	-0.184465	1.1364	down	Gm3555
TC0100001067.mm.1	1.12475	0.169606	1.12475	up	Gm26831|RP24-258M24.2
TC0100001082.mm.1	1.12444	0.169203	1.12444	up	Gm17973
TC0100001096.mm.1	-1.11096	-0.151801	1.11096	down	Ccdc93
TC0100001188.mm.1	-1.12358	-0.168106	1.12358	down	Gm7241
TC0100001196.mm.1	-1.16035	-0.214565	1.16035	down	Tmem81
TC0100001208.mm.1	-1.39202	-0.477179	1.39202	down	Gm23939
TC0100001231.mm.1	-1.12489	-0.169784	1.12489	down	Rabif
TC0100001313.mm.1	1.12002	0.163528	1.12002	up	B3galt2
TC0100001369.mm.1	-1.11137	-0.152344	1.11137	down	Arpc5
TC0100001488.mm.1	1.11744	0.160192	1.11744	up	Gm20471|RP24-485J8.2
TC0100001516.mm.1	-1.15504	-0.207939	1.15504	down	Gpr161
TC0100001581.mm.1	-1.10486	-0.143868	1.10486	down	Adamts4
TC0100001655.mm.1	-1.15842	-0.212162	1.15842	down	Gm25560
TC0100001676.mm.1	-1.19991	-0.262926	1.19991	down	Gm16585
TC0100001680.mm.1	-1.10692	-0.14655	1.10692	down	Desi2
TC0100001713.mm.1	-1.10061	-0.138297	1.10061	down	Acbd3
TC0100001744.mm.1	-1.11421	-0.156015	1.11421	down	1700047M11Rik
TC0100001781.mm.1	-1.24102	-0.311527	1.24102	down	Snora36b|Mir664
TC0100001790.mm.1	1.2864	0.363335	1.2864	up	Mir297c
TC0100001915.mm.1	1.13489	0.182558	1.13489	up	Gm17100
TC0100001920.mm.1	-1.14412	-0.194237	1.14412	down	Npbwr1
TC0100002027.mm.1	1.34337	0.425859	1.34337	up	Gm25568
TC0100002132.mm.1	1.13296	0.180094	1.13296	up	Gm5415
TC0100002210.mm.1	-1.14002	-0.189064	1.14002	down	Mitd1
TC0100002286.mm.1	-1.13791	-0.186385	1.13791	down	Gm3852
TC0100002305.mm.1	-1.12527	-0.170277	1.12527	down	Nabp1
TC0100002340.mm.1	1.10935	0.149719	1.10935	up	Gm24251
TC0100002365.mm.1	1.25622	0.329092	1.25622	up	Satb2
TC0100002383.mm.1	-1.10089	-0.138665	1.10089	down	Orc2
TC0100002580.mm.1	1.25181	0.324012	1.25181	up	Cxcr1
TC0100002647.mm.1	-1.1985	-0.26123	1.1985	down	Gm5529
TC0100002916.mm.1	-1.3608	-0.444459	1.3608	down	Cdh19
TC0100002926.mm.1	1.3408	0.423094	1.3408	up	9330185C12Rik
TC0100003015.mm.1	-1.1731	-0.230324	1.1731	down	Map3k19
TC0100003052.mm.1	1.27494	0.350426	1.27494	up	Gm25549
TC0100003109.mm.1	1.1827	0.242083	1.1827	up	LOC100861791
TC0100003161.mm.1	1.17865	0.237134	1.17865	up	Gm23534
TC0100003249.mm.1	1.15466	0.207464	1.15466	up	Gm24402
TC0100003301.mm.1	1.28558	0.362417	1.28558	up	Mr1
TC0100003323.mm.1	-1.13221	-0.17914	1.13221	down	Ralgps2
TC0100003343.mm.1	1.26005	0.333487	1.26005	up	Gm26472
TC0100003398.mm.1	-1.16181	-0.21637	1.16181	down	Gm27616
TC0100003447.mm.1	1.23023	0.298924	1.23023	up	Gm23208
TC0100003449.mm.1	-1.10285	-0.141237	1.10285	down	Mpzl1
TC0100003469.mm.1	-1.10478	-0.143759	1.10478	down	Gm16418
TC0100003471.mm.1	1.10125	0.139142	1.10125	up	Gm4846
TC0100003666.mm.1	-1.1357	-0.183585	1.1357	down	6330403A02Rik
TC0100003836.mm.1	-1.33745	-0.41949	1.33745	down	Hsd11b1
TC0100003887.mm.1	-1.14466	-0.194924	1.14466	down	Nos1ap
TC0200000057.mm.1	-1.11485	-0.156855	1.11485	down	Upf2
TC0200000066.mm.1	1.15011	0.201767	1.15011	up	Gm26565
TC0200000069.mm.1	-1.18163	-0.240778	1.18163	down	Gm13210
TC0200000099.mm.1	1.16541	0.22084	1.16541	up	Mir669d-2
TC0200000100.mm.1	1.13455	0.182118	1.13455	up	Mir466f-3
TC0200000104.mm.1	1.13965	0.188595	1.13965	up	Mir467c
TC0200000106.mm.1	1.20615	0.270405	1.20615	up	Mir669a-3
TC0200000123.mm.1	1.26555	0.33976	1.26555	up	Gm24761
TC0200000134.mm.1	1.36485	0.448745	1.36485	up	Gm26060
TC0200000141.mm.1	1.26047	0.333966	1.26047	up	Gm24640
TC0200000152.mm.1	1.36485	0.448745	1.36485	up	Gm26426
TC0200000159.mm.1	1.26047	0.333966	1.26047	up	Gm22626
TC0200000162.mm.1	1.10059	0.13828	1.10059	up	Mir466b-2
TC0200000177.mm.1	1.17784	0.236146	1.17784	up	Mir467e
TC0200000184.mm.1	1.15868	0.212478	1.15868	up	Mir297c
TC0200000185.mm.1	1.12801	0.173779	1.12801	up	Mir669c
TC0200000186.mm.1	1.12642	0.171747	1.12642	up	Gm24342
TC0200000188.mm.1	1.13002	0.176346	1.13002	up	Mir669a-2
TC0200000192.mm.1	1.12295	0.167291	1.12295	up	Mir466d
TC0200000194.mm.1	1.19262	0.25413	1.19262	up	Mir669m-1
TC0200000195.mm.1	1.18631	0.246477	1.18631	up	Mir669m-2
TC0200000197.mm.1	1.20169	0.265062	1.20169	up	Mir669o
TC0200000200.mm.1	1.20201	0.26545	1.20201	up	Mir297a-3
TC0200000202.mm.1	1.10901	0.14927	1.10901	up	Mir297a-4
TC0200000205.mm.1	1.25104	0.323128	1.25104	up	Mir669h
TC0200000246.mm.1	1.13941	0.188286	1.13941	up	Mir511
TC0200000247.mm.1	-1.15445	-0.207204	1.15445	down	Slc39a12
TC0200000256.mm.1	-1.12179	-0.165804	1.12179	down	Gm13315
TC0200000301.mm.1	-1.11604	-0.158393	1.11604	down	Commd3
TC0200000324.mm.1	1.40193	0.487411	1.40193	up	Gm16495
TC0200000386.mm.1	-1.12073	-0.164441	1.12073	down	Gm13418
TC0200000404.mm.1	-1.16392	-0.218988	1.16392	down	Tmem203
TC0200000405.mm.1	-1.10287	-0.141257	1.10287	down	Tprn
TC0200000473.mm.1	-1.10759	-0.147429	1.10759	down	Wdr5
TC0200000591.mm.1	1.11306	0.154526	1.11306	up	Sh2d3c
TC0200000624.mm.1	-1.16838	-0.224507	1.16838	down	Gm13419
TC0200000627.mm.1	1.14951	0.20102	1.14951	up	Gm13448|RP23-9N11.4
TC0200000643.mm.1	1.1248	0.169665	1.1248	up	Gm10829
TC0200000673.mm.1	1.16998	0.226487	1.16998	up	Olfr354
TC0200000698.mm.1	1.17302	0.23023	1.17302	up	Gm13589|RP23-42H18.1
TC0200000719.mm.1	-1.11457	-0.156482	1.11457	down	Arpc5l
TC0200000764.mm.1	-1.11525	-0.157372	1.11525	down	Gm13475
TC0200000819.mm.1	-1.36869	-0.4528	1.36869	down	Tnfaip6
TC0200000958.mm.1	1.29829	0.376613	1.29829	up	Gm13618|RP23-353H5.3
TC0200000960.mm.1	1.12102	0.164813	1.12102	up	Gm13630|RP23-397A11.1
TC0200000964.mm.1	-1.12986	-0.176147	1.12986	down	Gm13602
TC0200001060.mm.1	-1.13786	-0.186329	1.13786	down	Ak3l2-ps
TC0200001063.mm.1	-1.11617	-0.158559	1.11617	down	Hspe1-ps5
TC0200001102.mm.1	-1.12963	-0.175853	1.12963	down	Mtx2
TC0200001125.mm.1	-1.18615	-0.246281	1.18615	down	Rbm45
TC0200001174.mm.1	-1.19524	-0.257296	1.19524	down	Gm24461
TC0200001198.mm.1	1.12569	0.170804	1.12569	up	Gm13681
TC0200001320.mm.1	1.16063	0.214907	1.16063	up	Olfr1184
TC0200001441.mm.1	-1.1329	-0.180015	1.1329	down	Chst1
TC0200001467.mm.1	-1.13308	-0.180243	1.13308	down	Gm13798
TC0200001469.mm.1	1.16783	0.223836	1.16783	up	Gm13800|RP23-246E11.1
TC0200001604.mm.1	1.18172	0.240883	1.18172	up	Gm13901
TC0200001617.mm.1	-1.12572	-0.170854	1.12572	down	Gm13910
TC0200001638.mm.1	-1.10913	-0.149424	1.10913	down	Gm13961
TC0200001698.mm.1	-1.11128	-0.152224	1.11128	down	Gm13976|RP23-97B2.2
TC0200001716.mm.1	-1.13117	-0.177816	1.13117	down	Spred1
TC0200001763.mm.1	-1.12366	-0.168202	1.12366	down	Gm14138
TC0200001831.mm.1	1.23501	0.304527	1.23501	up	Gm24603
TC0200001911.mm.1	-1.15095	-0.20282	1.15095	down	Stard7
TC0200001951.mm.1	-1.10162	-0.139629	1.10162	down	Slc20a1
TC0200001979.mm.1	1.18216	0.24143	1.18216	up	Gm14042
TC0200002172.mm.1	-1.10935	-0.149713	1.10935	down	Insm1
TC0200002193.mm.1	-1.13853	-0.18717	1.13853	down	Sstr4
TC0200002349.mm.1	-1.15637	-0.209605	1.15637	down	Rpl5-ps2
TC0200002377.mm.1	1.10729	0.147032	1.10729	up	Gm16098|RP23-380B10.6
TC0200002406.mm.1	-1.11742	-0.160172	1.11742	down	Gm14277
TC0200002580.mm.1	-1.21332	-0.278956	1.21332	down	1500012F01Rik|Snord12
TC0200002602.mm.1	-1.20489	-0.2689	1.20489	down	Ptpn1
TC0200002841.mm.1	1.11089	0.151716	1.11089	up	Gm5466
TC0200002863.mm.1	-1.13524	-0.182998	1.13524	down	Prpf18
TC0200002933.mm.1	1.16939	0.225752	1.16939	up	Gm13218|RP23-141B15.2
TC0200002999.mm.1	-1.33062	-0.412095	1.33062	down	Gm13314|RP23-446D4.4
TC0200003000.mm.1	-1.10047	-0.138124	1.10047	down	Gm13311
TC0200003016.mm.1	-1.22334	-0.290829	1.22334	down	Gm13322|RP23-218A13.2
TC0200003051.mm.1	-1.10019	-0.137751	1.10019	down	Pip4k2a
TC0200003094.mm.1	-1.25762	-0.330694	1.25762	down	Gm13356
TC0200003243.mm.1	-1.12471	-0.169553	1.12471	down	Gm13396
TC0200003255.mm.1	-1.13322	-0.180434	1.13322	down	Mir219a-2
TC0200003259.mm.1	-1.13947	-0.188364	1.13947	down	Gm23865
TC0200003270.mm.1	1.14635	0.197052	1.14635	up	Gm23489
TC0200003288.mm.1	1.10644	0.14592	1.10644	up	Gm13426
TC0200003299.mm.1	-1.10142	-0.139362	1.10142	down	Swi5
TC0200003405.mm.1	-1.21793	-0.284429	1.21793	down	Mir5128
TC0200003447.mm.1	-1.11019	-0.150802	1.11019	down	Lrp1b
TC0200003455.mm.1	-1.11833	-0.161345	1.11833	down	Gm13461
TC0200003530.mm.1	1.1993	0.262193	1.1993	up	Gm13521
TC0200003557.mm.1	1.10403	0.142778	1.10403	up	Gm13615
TC0200003573.mm.1	-1.15094	-0.202816	1.15094	down	Ermn
TC0200003589.mm.1	1.30261	0.381405	1.30261	up	Gm23842
TC0200003670.mm.1	-1.17758	-0.235821	1.17758	down	Galnt3
TC0200003701.mm.1	-1.13415	-0.181612	1.13415	down	Fastkd1
TC0200003747.mm.1	-1.17899	-0.237547	1.17899	down	Gm11084
TC0200003966.mm.1	1.1039	0.142603	1.1039	up	Olfr1104
TC0200004009.mm.1	1.52726	0.61095	1.52726	up	Olfr1166
TC0200004022.mm.1	1.10351	0.142098	1.10351	up	Olfr1187-ps1
TC0200004071.mm.1	1.21277	0.278306	1.21277	up	Olfr1253
TC0200004128.mm.1	1.11609	0.158459	1.11609	up	Gm10805
TC0200004219.mm.1	1.24562	0.316863	1.24562	up	Cd44
TC0200004238.mm.1	1.15366	0.206214	1.15366	up	D430041D05Rik
TC0200004450.mm.1	-1.1517	-0.203762	1.1517	down	Gm13998
TC0200004499.mm.1	1.17605	0.233947	1.17605	up	Gm23983
TC0200004511.mm.1	-1.16769	-0.223658	1.16769	down	Gatm
TC0200004556.mm.1	1.38408	0.468925	1.38408	up	Kcnip3
TC0200004563.mm.1	-1.1871	-0.247441	1.1871	down	Mal
TC0200004585.mm.1	1.14054	0.18972	1.14054	up	Gm22859
TC0200004604.mm.1	1.14584	0.196407	1.14584	up	F830045P16Rik
TC0200004617.mm.1	-1.10516	-0.144261	1.10516	down	Snrpb
TC0200004658.mm.1	1.11774	0.16058	1.11774	up	Gm14304
TC0200004733.mm.1	1.15774	0.211311	1.15774	up	Flrt3
TC0200004838.mm.1	-1.10716	-0.146862	1.10716	down	Gm14127
TC0200005235.mm.1	1.11904	0.162265	1.11904	up	Gm11011
TC0200005245.mm.1	1.13339	0.180643	1.13339	up	Gm17619
TC0200005249.mm.1	-1.13412	-0.181569	1.13412	down	Bcas1
TC0200005257.mm.1	1.14802	0.199146	1.14802	up	Gm14264|RP24-500B8.1
TC0200005281.mm.1	1.30606	0.385223	1.30606	up	Bmp7
TC0200005288.mm.1	1.10262	0.140929	1.10262	up	Gm6103
TC0200005298.mm.1	1.11165	0.152697	1.11165	up	Gm14371
TC0300000006.mm.1	1.1615	0.215992	1.1615	up	Gm23237
TC0300000060.mm.1	-1.14593	-0.196519	1.14593	down	Fabp5
TC0300000118.mm.1	-1.4306	-0.516622	1.4306	down	Bhlhe22
TC0300000211.mm.1	-1.14649	-0.197221	1.14649	down	Cldn11
TC0300000223.mm.1	-1.13045	-0.176895	1.13045	down	Zfp639
TC0300000227.mm.1	-1.10232	-0.140545	1.10232	down	Ndufb5
TC0300000257.mm.1	-1.10613	-0.145518	1.10613	down	Gm25696
TC0300000444.mm.1	-1.12571	-0.170833	1.12571	down	Rnf13
TC0300000492.mm.1	-1.12095	-0.164727	1.12095	down	Rap2b
TC0300000635.mm.1	-1.11891	-0.162087	1.11891	down	Ctso
TC0300000684.mm.1	1.2016	0.264954	1.2016	up	Gm23850
TC0300000709.mm.1	-1.17192	-0.228874	1.17192	down	Isg20l2
TC0300000775.mm.1	-1.11762	-0.160428	1.11762	down	4933434E20Rik|1700094D03Rik
TC0300000836.mm.1	1.12455	0.169348	1.12455	up	Lce3d
TC0300000842.mm.1	1.13336	0.180607	1.13336	up	Crnn
TC0300000903.mm.1	-1.12785	-0.173573	1.12785	down	Ctss
TC0300000952.mm.1	-1.12272	-0.166992	1.12272	down	Lix1l
TC0300001035.mm.1	-1.14813	-0.199288	1.14813	down	Tspan2
TC0300001058.mm.1	1.12528	0.170281	1.12528	up	Gm10964
TC0300001076.mm.1	-1.20725	-0.271729	1.20725	down	Slc16a1
TC0300001079.mm.1	1.28799	0.365121	1.28799	up	Gm24223
TC0300001213.mm.1	1.16629	0.221924	1.16629	up	Mir137
TC0300001232.mm.1	-1.10636	-0.145823	1.10636	down	Cnn3
TC0300001256.mm.1	-1.13144	-0.178165	1.13144	down	Prss12
TC0300001362.mm.1	1.24093	0.31142	1.24093	up	Tacr3
TC0300001461.mm.1	-1.10101	-0.138824	1.10101	down	Gm24728
TC0300001586.mm.1	1.11185	0.152957	1.11185	up	Gm20752
TC0300001588.mm.1	1.15554	0.208564	1.15554	up	Rpe65
TC0300001659.mm.1	1.14273	0.19249	1.14273	up	4930539N22Rik
TC0300001706.mm.1	1.1774	0.235601	1.1774	up	Mir7007
TC0300001820.mm.1	-1.20931	-0.27419	1.20931	down	Gm9791
TC0300001892.mm.1	-1.169	-0.225276	1.169	down	Gm9845
TC0300001984.mm.1	-1.11362	-0.155263	1.11362	down	Ufm1
TC0300001991.mm.1	-1.20535	-0.269451	1.20535	down	Sertm1
TC0300001996.mm.1	1.40349	0.489015	1.40349	up	Gm21954
TC0300002068.mm.1	1.18946	0.250304	1.18946	up	Gpr149
TC0300002114.mm.1	-1.11347	-0.155065	1.11347	down	Rarres1
TC0300002123.mm.1	-1.13981	-0.188791	1.13981	down	Gm20689
TC0300002203.mm.1	-1.17079	-0.227482	1.17079	down	Tmem144
TC0300002218.mm.1	-1.19343	-0.255115	1.19343	down	Tdo2
TC0300002223.mm.1	-1.13848	-0.187103	1.13848	down	Npy2r
TC0300002264.mm.1	-1.27408	-0.34946	1.27408	down	Snord73a
TC0300002310.mm.1	1.10086	0.138627	1.10086	up	Pmf1
TC0300002391.mm.1	1.39723	0.482565	1.39723	up	Sprr1b
TC0300002466.mm.1	1.11794	0.160849	1.11794	up	Mir8099-1|Mir8099-2
TC0300002672.mm.1	-1.10892	-0.14916	1.10892	down	Ddx20
TC0300002674.mm.1	-1.10826	-0.148293	1.10826	down	Rap1a
TC0300002680.mm.1	1.14325	0.19314	1.14325	up	I830077J02Rik
TC0300002725.mm.1	1.18467	0.244489	1.18467	up	Gstm1
TC0300002750.mm.1	-1.16259	-0.217341	1.16259	down	Gpsm2
TC0300002756.mm.1	-1.11952	-0.162877	1.11952	down	Prpf38b
TC0300002836.mm.1	-1.15483	-0.207682	1.15483	down	Rwdd3
TC0300002997.mm.1	1.10014	0.137686	1.10014	up	Gm16500
TC0300003209.mm.1	-1.19306	-0.254663	1.19306	down	Iqcj
TC0300003235.mm.1	1.12274	0.167026	1.12274	up	Bglap3
TC0400000092.mm.1	-1.11936	-0.162669	1.11936	down	Gem
TC0400000138.mm.1	-1.12271	-0.166987	1.12271	down	Calb1
TC0400000143.mm.1	1.11549	0.157679	1.11549	up	A530072M11Rik
TC0400000202.mm.1	1.13357	0.180869	1.13357	up	Gm11886|RP23-335F19.1
TC0400000245.mm.1	-1.19336	-0.25503	1.19336	down	Gm11922
TC0400000288.mm.1	1.17534	0.233078	1.17534	up	Mir8118
TC0400000322.mm.1	1.22063	0.287631	1.22063	up	Gm12370
TC0400000325.mm.1	1.13362	0.180936	1.13362	up	Gm12371
TC0400000383.mm.1	1.17895	0.2375	1.17895	up	Gm10601
TC0400000409.mm.1	1.10355	0.142157	1.10355	up	Gm2163
TC0400000519.mm.1	-1.10125	-0.139145	1.10125	down	Tgfbr1
TC0400000537.mm.1	-1.14144	-0.190856	1.14144	down	Gm12439
TC0400000548.mm.1	-1.11651	-0.158991	1.11651	down	Gm12452
TC0400000580.mm.1	-1.13507	-0.182786	1.13507	down	Slc44a1
TC0400000599.mm.1	1.1103	0.150949	1.1103	up	Gm12480|RP23-390I8.2
TC0400000855.mm.1	1.13465	0.182241	1.13465	up	Sh3gl2
TC0400000908.mm.1	1.15182	0.20392	1.15182	up	Ifna4
TC0400000921.mm.1	1.1136	0.155225	1.1136	up	Gm12634
TC0400000948.mm.1	-1.11141	-0.152387	1.11141	down	Gm12657
TC0400001034.mm.1	-1.14312	-0.192978	1.14312	down	Ak4
TC0400001042.mm.1	1.19447	0.256375	1.19447	up	Gm12797
TC0400001057.mm.1	1.16436	0.219537	1.16436	up	Gm24869
TC0400001148.mm.1	-1.1293	-0.175428	1.1293	down	Gm23138
TC0400001160.mm.1	1.11211	0.153303	1.11211	up	Rab3b
TC0400001252.mm.1	-1.1094	-0.149784	1.1094	down	Gm12950
TC0400001259.mm.1	-1.10359	-0.14221	1.10359	down	Prdx1
TC0400001268.mm.1	1.12508	0.170025	1.12508	up	Gm12994
TC0400001387.mm.1	-1.12666	-0.17205	1.12666	down	Trit1
TC0400001413.mm.1	-1.1189	-0.16208	1.1189	down	Rragc
TC0400001466.mm.1	1.12233	0.166492	1.12233	up	Mir7119
TC0400001477.mm.1	-1.10275	-0.14111	1.10275	down	Sfpq
TC0400001582.mm.1	-1.13118	-0.177835	1.13118	down	Snord99|Snhg12|Snora61|Snora44
TC0400001673.mm.1	1.18964	0.250526	1.18964	up	Gm13008|RP23-161N17.13
TC0400001685.mm.1	-1.12711	-0.172623	1.12711	down	Hnrnpr|Gm17388
TC0400001709.mm.1	1.24318	0.314033	1.24318	up	Mir7018
TC0400001710.mm.1	-1.11281	-0.154206	1.11281	down	Usp48
TC0400001737.mm.1	1.11977	0.163205	1.11977	up	Rnf186
TC0400001860.mm.1	-1.10385	-0.142541	1.10385	down	Gm13224
TC0400001953.mm.1	-1.11595	-0.158274	1.11595	down	Ctnnbip1
TC0400001977.mm.1	-1.11075	-0.15153	1.11075	down	Gm23209
TC0400002092.mm.1	-1.13627	-0.184304	1.13627	down	Ccnl2
TC0400002173.mm.1	-1.20747	-0.271991	1.20747	down	Gm11794
TC0400002187.mm.1	1.10583	0.145132	1.10583	up	Gm11816|RP23-403A4.1
TC0400002248.mm.1	-1.18148	-0.2406	1.18148	down	Osgin2
TC0400002252.mm.1	1.19285	0.254415	1.19285	up	Gm22690
TC0400002416.mm.1	1.19068	0.25179	1.19068	up	Mir873a
TC0400002509.mm.1	1.12248	0.166696	1.12248	up	Fam205a1
TC0400002561.mm.1	1.1963	0.258574	1.1963	up	Gm19980
TC0400002594.mm.1	-1.1105	-0.151215	1.1105	down	Gm12445
TC0400002642.mm.1	1.15171	0.203779	1.15171	up	Grin3a
TC0400002875.mm.1	1.10413	0.142911	1.10413	up	Gm11241
TC0400002975.mm.1	1.19075	0.251874	1.19075	up	Gm12550
TC0400003047.mm.1	-1.23699	-0.306839	1.23699	down	Gm12669
TC0400003088.mm.1	-1.14909	-0.200494	1.14909	down	Cyp2j12
TC0400003100.mm.1	-1.1279	-0.173635	1.1279	down	Cyp2j9
TC0400003105.mm.1	1.13657	0.184681	1.13657	up	Gm12697
TC0400003211.mm.1	1.13461	0.182199	1.13461	up	Gm12746|RP24-423N4.1
TC0400003347.mm.1	1.10511	0.144184	1.10511	up	AV051173
TC0400003358.mm.1	1.11147	0.152463	1.11147	up	1700021J08Rik|RP23-419D6.5
TC0400003452.mm.1	-1.12979	-0.17605	1.12979	down	Gm23540
TC0400003475.mm.1	-1.1253	-0.170316	1.1253	down	Mfsd2a
TC0400003506.mm.1	-1.11427	-0.156098	1.11427	down	Utp11l
TC0400003571.mm.1	1.15207	0.204232	1.15207	up	1700112K13Rik|RP23-375P22.1
TC0400003574.mm.1	1.2296	0.298186	1.2296	up	Hmgb4
TC0400003650.mm.1	-1.1406	-0.189797	1.1406	down	Ptpru
TC0400003756.mm.1	-1.13532	-0.183103	1.13532	down	Clic4
TC0400003771.mm.1	-1.16409	-0.219199	1.16409	down	Gm12989
TC0400003772.mm.1	-1.16885	-0.225088	1.16885	down	Gm12988
TC0400003796.mm.1	1.11663	0.159154	1.11663	up	1700037C06Rik|Gm13001|RP23-95O23.3|RP23-95O23.2
TC0400003800.mm.1	1.18808	0.248633	1.18808	up	Gm13002
TC0400003883.mm.1	-1.11922	-0.16249	1.11922	down	Gm694
TC0400003890.mm.1	-1.10863	-0.148784	1.10863	down	Ddi2|Rsc1a1
TC0400004026.mm.1	-1.10924	-0.149575	1.10924	down	Tardbp
TC0400004127.mm.1	-1.10946	-0.149857	1.10946	down	Fam213b
TC0400004156.mm.1	1.12418	0.168872	1.12418	up	LOC100861878
TC0500000129.mm.1	1.10027	0.137861	1.10027	up	Gm21999
TC0500000152.mm.1	-1.11977	-0.163209	1.11977	down	Gm23570
TC0500000238.mm.1	-1.11452	-0.156423	1.11452	down	Actr3b
TC0500000256.mm.1	1.1165	0.158982	1.1165	up	Htr5a
TC0500000258.mm.1	1.11109	0.151978	1.11109	up	Gm17695
TC0500000274.mm.1	-1.1022	-0.140383	1.1022	down	Ube3c
TC0500000311.mm.1	1.20634	0.270639	1.20634	up	Gm9924
TC0500000503.mm.1	1.18245	0.241785	1.18245	up	Mir218-1
TC0500000552.mm.1	1.12791	0.173655	1.12791	up	Gm24235
TC0500000605.mm.1	-1.11115	-0.15206	1.11115	down	Klhl5
TC0500000648.mm.1	-1.10331	-0.141839	1.10331	down	Slc30a9
TC0500000699.mm.1	-1.30533	-0.384418	1.30533	down	Rasl11b
TC0500000809.mm.1	1.287	0.364014	1.287	up	Prol1
TC0500000830.mm.1	1.19755	0.260087	1.19755	up	Gm25758
TC0500000842.mm.1	1.12013	0.163664	1.12013	up	Ppbp
TC0500000896.mm.1	-1.11292	-0.154344	1.11292	down	Ccng2
TC0500000902.mm.1	1.1374	0.185737	1.1374	up	Gm6502
TC0500000913.mm.1	1.13122	0.177876	1.13122	up	Gm6468
TC0500000938.mm.1	-1.11938	-0.162698	1.11938	down	Gm5560
TC0500000964.mm.1	1.13144	0.178163	1.13144	up	Gm26252
TC0500001233.mm.1	-1.11465	-0.156587	1.11465	down	Ankrd13a
TC0500001513.mm.1	-1.31249	-0.392304	1.31249	down	Gm23245
TC0500001696.mm.1	1.10345	0.142023	1.10345	up	Gm10091
TC0500001763.mm.1	-1.13919	-0.188007	1.13919	down	Arpc1a
TC0500001782.mm.1	1.11101	0.151867	1.11101	up	Mir5105
TC0500001796.mm.1	-1.17174	-0.228658	1.17174	down	Rasl11a
TC0500001936.mm.1	-1.13345	-0.180724	1.13345	down	Crot
TC0500001937.mm.1	1.16905	0.22534	1.16905	up	Gm15611|AC107763.3
TC0500001940.mm.1	-1.11738	-0.160126	1.11738	down	Gm7332
TC0500002041.mm.1	1.17067	0.227341	1.17067	up	A930003O13Rik
TC0500002183.mm.1	-1.10916	-0.149467	1.10916	down	Fndc4
TC0500002218.mm.1	-1.10002	-0.137533	1.10002	down	Fam53a
TC0500002231.mm.1	-1.11249	-0.153788	1.11249	down	Mxd4
TC0500002245.mm.1	1.13944	0.188329	1.13944	up	E130018O15Rik
TC0500002343.mm.1	-1.2455	-0.31672	1.2455	down	Qdpr
TC0500002420.mm.1	-1.13705	-0.185297	1.13705	down	Sel1l3
TC0500002458.mm.1	-1.1019	-0.139999	1.1019	down	Arap2
TC0500002505.mm.1	1.18242	0.241745	1.18242	up	Gm22929
TC0500002760.mm.1	-1.1375	-0.185865	1.1375	down	Scarb2
TC0500002928.mm.1	1.15462	0.207415	1.15462	up	A930041C12Rik
TC0500002936.mm.1	-1.10075	-0.138483	1.10075	down	Fam69a
TC0500003188.mm.1	-1.11336	-0.154922	1.11336	down	Erp29
TC0500003284.mm.1	-1.1313	-0.177983	1.1313	down	Slc15a4
TC0500003310.mm.1	-1.14811	-0.199265	1.14811	down	Phkg1
TC0500003385.mm.1	1.11459	0.156515	1.11459	up	Wbscr25
TC0500003402.mm.1	-1.1523	-0.204522	1.1523	down	Gm21839
TC0500003523.mm.1	1.12854	0.17446	1.12854	up	Gm16035|AC102632.1
TC0500003546.mm.1	-1.15656	-0.209845	1.15656	down	D5Ertd683e
TC0500003615.mm.1	-1.14384	-0.193889	1.14384	down	Usp12
TC0500003638.mm.1	-1.14819	-0.199363	1.14819	down	Ubl3
TC0500003660.mm.1	-1.10063	-0.138335	1.10063	down	Hsph1
TC0500003678.mm.1	1.10732	0.147074	1.10732	up	Gm5
TC0500003682.mm.1	1.14605	0.196665	1.14605	up	Gm23641
TC0500003725.mm.1	1.13182	0.17865	1.13182	up	Pisd
TC0600000131.mm.1	-1.10687	-0.146489	1.10687	down	Met
TC0600000151.mm.1	-1.15883	-0.212667	1.15883	down	Lsm8|Naa38
TC0600000154.mm.1	1.19621	0.258473	1.19621	up	Mir6370
TC0600000355.mm.1	1.10405	0.142799	1.10405	up	1700111E14Rik
TC0600000360.mm.1	1.31195	0.391714	1.31195	up	Gm25062
TC0600000371.mm.1	1.19541	0.257508	1.19541	up	Gm23231
TC0600000373.mm.1	-1.11447	-0.156354	1.11447	down	Rpl30-ps1
TC0600000463.mm.1	1.13776	0.186197	1.13776	up	Tas2r126
TC0600000470.mm.1	1.18565	0.245676	1.18565	up	Olfr449
TC0600000479.mm.1	1.12801	0.173782	1.12801	up	Olfr441
TC0600000481.mm.1	1.16935	0.225706	1.16935	up	Olfr437
TC0600000656.mm.1	-1.11872	-0.16185	1.11872	down	Mturn
TC0600000768.mm.1	-1.1318	-0.178617	1.1318	down	Prdm5
TC0600000769.mm.1	-1.10224	-0.140438	1.10224	down	Gm20445
TC0600000786.mm.1	-1.12885	-0.174851	1.12885	down	Gm8566
TC0600001061.mm.1	1.14981	0.201391	1.14981	up	Vmn1r50
TC0600001099.mm.1	1.14264	0.192365	1.14264	up	Gm17797
TC0600001146.mm.1	-1.13107	-0.177691	1.13107	down	Gpr27
TC0600001158.mm.1	-1.11952	-0.162874	1.11952	down	Ppp4r2
TC0600001174.mm.1	-1.21787	-0.28436	1.21787	down	Gm24784
TC0600001193.mm.1	-1.12089	-0.16464	1.12089	down	Itpr1
TC0600001207.mm.1	-1.1079	-0.147825	1.1079	down	Edem1
TC0600001209.mm.1	-1.12356	-0.168074	1.12356	down	Gm6749
TC0600001232.mm.1	1.10159	0.139584	1.10159	up	Cav3
TC0600001257.mm.1	-1.14517	-0.195565	1.14517	down	Vhl
TC0600001318.mm.1	-1.13429	-0.181791	1.13429	down	Gm6253
TC0600001320.mm.1	-1.11099	-0.151843	1.11099	down	Zfp239
TC0600001350.mm.1	1.1753	0.233026	1.1753	up	Gm24391
TC0600001642.mm.1	-1.18214	-0.241404	1.18214	down	B230110G15Rik
TC0600001655.mm.1	-1.12195	-0.166007	1.12195	down	Gm25780
TC0600001679.mm.1	-1.15	-0.201637	1.15	down	Golt1b
TC0600001720.mm.1	1.11536	0.157515	1.11536	up	Gm25373
TC0600001808.mm.1	-1.24254	-0.313291	1.24254	down	Pon2
TC0600001810.mm.1	-1.24603	-0.317336	1.24603	down	Pdk4
TC0600001813.mm.1	-1.1058	-0.145097	1.1058	down	Slc25a13
TC0600001931.mm.1	-1.1001	-0.137635	1.1001	down	Cadps2
TC0600001949.mm.1	-1.17827	-0.236666	1.17827	down	Tmem229a
TC0600001992.mm.1	-1.11214	-0.153344	1.11214	down	Ube2h
TC0600002040.mm.1	1.10421	0.143015	1.10421	up	Gm13854
TC0600002137.mm.1	-1.11783	-0.160705	1.11783	down	E330009J07Rik
TC0600002166.mm.1	-1.13107	-0.177693	1.13107	down	Fam131b
TC0600002269.mm.1	-1.21294	-0.278506	1.21294	down	Skap2
TC0600002305.mm.1	-1.16467	-0.219927	1.16467	down	Tril
TC0600002342.mm.1	-1.12314	-0.167535	1.12314	down	Nt5c3
TC0600002446.mm.1	1.18261	0.241977	1.18261	up	Igkv1-35
TC0600002619.mm.1	1.15848	0.212237	1.15848	up	Mir6375
TC0600002624.mm.1	1.21059	0.275713	1.21059	up	Cml2
TC0600002643.mm.1	-1.12295	-0.167291	1.12295	down	Gmcl1
TC0600002654.mm.1	1.1919	0.253269	1.1919	up	Gkn3
TC0600002728.mm.1	-1.11655	-0.159044	1.11655	down	Chchd4
TC0600002948.mm.1	-1.12511	-0.170062	1.12511	down	Timp4
TC0600002957.mm.1	1.14671	0.197497	1.14671	up	Gm24008
TC0600002976.mm.1	1.16238	0.217078	1.16238	up	Olfr215
TC0600002983.mm.1	-1.12153	-0.165473	1.12153	down	Rpl28-ps4
TC0600003017.mm.1	-1.2439	-0.314867	1.2439	down	Adipor2
TC0600003056.mm.1	1.1171	0.159759	1.1171	up	Gm20035
TC0600003073.mm.1	-1.15017	-0.201853	1.15017	down	Gm10224
TC0600003219.mm.1	1.12197	0.166036	1.12197	up	Mir7649
TC0600003256.mm.1	-1.11962	-0.163007	1.11962	down	Gm15861
TC0600003333.mm.1	-1.21447	-0.280332	1.21447	down	Smco3
TC0600003363.mm.1	1.17107	0.227821	1.17107	up	Gm23069
TC0600003440.mm.1	-1.18257	-0.241924	1.18257	down	Tm7sf3
TC0600003484.mm.1	-1.12666	-0.172046	1.12666	down	Gm10388
TC0600003491.mm.1	-1.10226	-0.140469	1.10226	down	Ndufb2
TC0600003511.mm.1	1.16825	0.224346	1.16825	up	Igkv14-126
TC0600003576.mm.1	1.34128	0.423613	1.34128	up	Igkv5-48
TC0700000009.mm.1	-1.12298	-0.167336	1.12298	down	Cacng8
TC0700000158.mm.1	-1.15674	-0.210063	1.15674	down	Gm4879
TC0700000177.mm.1	1.17975	0.238479	1.17975	up	Obox3-ps7
TC0700000193.mm.1	1.12828	0.174129	1.12828	up	Obox4-ps16
TC0700000200.mm.1	1.12902	0.175076	1.12902	up	Obox4-ps23
TC0700000351.mm.1	1.10363	0.142256	1.10363	up	Nlrp5
TC0700000537.mm.1	-1.10041	-0.138036	1.10041	down	Zfp420
TC0700000599.mm.1	1.10845	0.14854	1.10845	up	Gm5116
TC0700000605.mm.1	1.10193	0.140028	1.10193	up	Gm4399
TC0700000607.mm.1	1.10193	0.140028	1.10193	up	Gm4406
TC0700000610.mm.1	1.10281	0.141189	1.10281	up	Scgb1b19
TC0700000977.mm.1	1.15077	0.202603	1.15077	up	Mir211
TC0700000978.mm.1	-1.11745	-0.160209	1.11745	down	Mtmr10
TC0700001033.mm.1	1.13342	0.180684	1.13342	up	B130024G19Rik
TC0700001035.mm.1	1.14856	0.199826	1.14856	up	Gm7656
TC0700001070.mm.1	-1.12758	-0.173225	1.12758	down	Fam174b
TC0700001086.mm.1	-1.11167	-0.152728	1.11167	down	Akap13
TC0700001219.mm.1	-1.22375	-0.291308	1.22375	down	Vmn2r-ps66
TC0700001360.mm.1	-1.13083	-0.177387	1.13083	down	Clns1a
TC0700001369.mm.1	1.19509	0.257125	1.19509	up	Gm23040
TC0700001404.mm.1	-1.10618	-0.145589	1.10618	down	P4ha3
TC0700001437.mm.1	-1.10072	-0.138452	1.10072	down	Rpl31
TC0700001512.mm.1	1.14143	0.190837	1.14143	up	Olfr634-ps1
TC0700001552.mm.1	1.19915	0.262009	1.19915	up	Cckbr
TC0700001580.mm.1	-1.1145	-0.156397	1.1145	down	Olfml1
TC0700001604.mm.1	1.36884	0.452955	1.36884	up	Olfr512
TC0700001606.mm.1	-1.16314	-0.218029	1.16314	down	Eif3f
TC0700001607.mm.1	-1.13591	-0.183854	1.13591	down	Tub|BC049265
TC0700001629.mm.1	-1.13517	-0.182913	1.13517	down	Gm10087
TC0700001775.mm.1	-1.13172	-0.178516	1.13172	down	Hs3st4
TC0700001910.mm.1	-1.17824	-0.236635	1.17824	down	Plekha1
TC0700001913.mm.1	-1.17246	-0.229534	1.17246	down	Htra1
TC0700001918.mm.1	1.15114	0.203061	1.15114	up	Fam24a
TC0700001971.mm.1	-1.15184	-0.203944	1.15184	down	C030029H02Rik
TC0700002019.mm.1	1.14472	0.194995	1.14472	up	Olfr539
TC0700002052.mm.1	-1.11703	-0.159668	1.11703	down	Rplp2|Snora52
TC0700002109.mm.1	1.14261	0.192333	1.14261	up	Gm10152
TC0700002193.mm.1	1.27905	0.355072	1.27905	up	Vmn1r59
TC0700002300.mm.1	1.12928	0.175405	1.12928	up	Vmn2r-ps52
TC0700002386.mm.1	1.36968	0.453844	1.36968	up	Obox4-ps2
TC0700002526.mm.1	1.10339	0.141948	1.10339	up	Vmn1r111|Vmn1r131|Vmn1r166|Vmn1r138
TC0700002529.mm.1	1.15236	0.204595	1.15236	up	Vmn1r115
TC0700002573.mm.1	1.10378	0.14245	1.10378	up	Vmn1r159
TC0700002588.mm.1	-1.14705	-0.197934	1.14705	down	Gm10175
TC0700002826.mm.1	-1.1232	-0.167618	1.1232	down	Uba2
TC0700002832.mm.1	-1.11171	-0.15278	1.11171	down	Lsm14a
TC0700003016.mm.1	1.12708	0.172586	1.12708	up	Sec1
TC0700003061.mm.1	1.17737	0.235569	1.17737	up	Mrgprx1
TC0700003092.mm.1	-1.12324	-0.167664	1.12324	down	Gm27921
TC0700003364.mm.1	1.14204	0.191614	1.14204	up	B230209E15Rik
TC0700003382.mm.1	1.23001	0.298665	1.23001	up	Mir344c
TC0700003411.mm.1	-1.17836	-0.236777	1.17836	down	Gm20457|RP23-84M17.2
TC0700003416.mm.1	1.13848	0.187104	1.13848	up	Gm25249
TC0700003451.mm.1	-1.11077	-0.151564	1.11077	down	Synm
TC0700003464.mm.1	-1.11974	-0.163169	1.11974	down	Arrdc4
TC0700003670.mm.1	1.13161	0.178379	1.13161	up	Gm20415
TC0700003692.mm.1	1.13715	0.185424	1.13715	up	Olfr306-ps1
TC0700003699.mm.1	-1.35203	-0.435131	1.35203	down	Folh1
TC0700003720.mm.1	-1.10599	-0.145339	1.10599	down	Eed
TC0700003746.mm.1	1.13747	0.185826	1.13747	up	Gm25860
TC0700003756.mm.1	1.17665	0.234688	1.17665	up	Gm15414|7.95953348-96898860.1
TC0700003805.mm.1	1.12794	0.173691	1.12794	up	F730035P03Rik
TC0700003832.mm.1	-1.11988	-0.163339	1.11988	down	Gm6341
TC0700003859.mm.1	1.10546	0.144641	1.10546	up	Olfr543
TC0700003875.mm.1	1.14372	0.193738	1.14372	up	Olfr577
TC0700003908.mm.1	1.34482	0.427416	1.34482	up	Hbb-bt|Hbb-b2|Hbb-b1
TC0700003909.mm.1	1.30249	0.381268	1.30249	up	Hbb-bs|Hbb-b1
TC0700003910.mm.1	1.12808	0.173871	1.12808	up	Hbb-bh3
TC0700003924.mm.1	1.40912	0.494799	1.40912	up	Olfr644
TC0700003931.mm.1	1.14032	0.189442	1.14032	up	Olfr647-ps1
TC0700003934.mm.1	1.11806	0.160995	1.11806	up	Olfr649
TC0700003972.mm.1	1.1891	0.249875	1.1891	up	Olfr686
TC0700004016.mm.1	1.26803	0.342594	1.26803	up	Olfr697
TC0700004048.mm.1	1.14728	0.198216	1.14728	up	Olfr484
TC0700004114.mm.1	1.13659	0.184712	1.13659	up	Gm25787
TC0700004119.mm.1	-1.10817	-0.148179	1.10817	down	Dkk3
TC0700004132.mm.1	-1.10588	-0.145189	1.10588	down	Rras2
TC0700004201.mm.1	-1.11953	-0.162891	1.11953	down	Cdr2
TC0700004203.mm.1	1.19692	0.259327	1.19692	up	Gm25924
TC0700004220.mm.1	-1.17547	-0.233233	1.17547	down	Mir1196
TC0700004358.mm.1	1.18011	0.238921	1.18011	up	Cox6a2
TC0700004481.mm.1	-1.1524	-0.204642	1.1524	down	Nkx6-2
TC0700004497.mm.1	1.1114	0.152372	1.1114	up	Olfr524
TC0700004556.mm.1	1.13026	0.17666	1.13026	up	Gm4553
TC0800000067.mm.1	1.15099	0.20287	1.15099	up	4930453L07Rik
TC0800000128.mm.1	1.24175	0.312379	1.24175	up	Tmem255b
TC0800000148.mm.1	-1.1074	-0.147181	1.1074	down	Arhgef10
TC0800000164.mm.1	1.19639	0.258693	1.19639	up	Gm25278
TC0800000183.mm.1	1.15077	0.202604	1.15077	up	Defb46
TC0800000201.mm.1	1.14628	0.196958	1.14628	up	LOC100861725
TC0800000217.mm.1	-1.16383	-0.218881	1.16383	down	Gm2869
TC0800000312.mm.1	-1.15872	-0.212535	1.15872	down	Tm2d2
TC0800000324.mm.1	-1.15408	-0.206745	1.15408	down	Gm24992
TC0800000396.mm.1	-1.16516	-0.220532	1.16516	down	Gtf2e2
TC0800000482.mm.1	-1.14019	-0.189279	1.14019	down	Slc7a2
TC0800000503.mm.1	1.1485	0.199756	1.1485	up	Gm22986
TC0800000561.mm.1	-1.1048	-0.143785	1.1048	down	Cldn22
TC0800000630.mm.1	-1.1619	-0.216488	1.1619	down	Gm25379
TC0800000648.mm.1	-1.11496	-0.156987	1.11496	down	2700029M09Rik
TC0800000712.mm.1	-1.28868	-0.365899	1.28868	down	Gm15717|AC114995.4
TC0800000865.mm.1	-1.12462	-0.169443	1.12462	down	Prmt10
TC0800000868.mm.1	1.22535	0.293193	1.22535	up	Gm23981
TC0800000904.mm.1	1.27253	0.347703	1.27253	up	Gm17072
TC0800000976.mm.1	-1.13929	-0.188129	1.13929	down	2310036O22Rik
TC0800001038.mm.1	-1.10156	-0.139542	1.10156	down	Cyld
TC0800001177.mm.1	1.11401	0.15576	1.11401	up	Bean1
TC0800001245.mm.1	-1.1257	-0.170825	1.1257	down	Slc7a6
TC0800001311.mm.1	1.10281	0.141178	1.10281	up	Zfp612
TC0800001341.mm.1	-1.14818	-0.199348	1.14818	down	Gabarapl2
TC0800001398.mm.1	-1.10147	-0.139429	1.10147	down	Gan
TC0800001441.mm.1	1.1283	0.174148	1.1283	up	Mir7687
TC0800001480.mm.1	1.18611	0.246233	1.18611	up	Gm22
TC0800001521.mm.1	1.10299	0.141422	1.10299	up	Mc1r
TC0800001531.mm.1	-1.11608	-0.158442	1.11608	down	Rhou
TC0800001790.mm.1	1.17186	0.228798	1.17186	up	Gm25665
TC0800001792.mm.1	1.11968	0.163091	1.11968	up	Gm24469
TC0800001842.mm.1	1.16043	0.214655	1.16043	up	Defa-rs1
TC0800001946.mm.1	1.11248	0.153776	1.11248	up	2310008N11Rik
TC0800002101.mm.1	1.10429	0.143126	1.10429	up	Mir669e
TC0800002188.mm.1	1.10276	0.141125	1.10276	up	Tenm3
TC0800002314.mm.1	-1.14303	-0.192862	1.14303	down	Klhl2
TC0800002383.mm.1	1.20158	0.264929	1.20158	up	Mir7066
TC0800002462.mm.1	-1.15773	-0.211294	1.15773	down	Gm3835
TC0800002525.mm.1	-1.18903	-0.249783	1.18903	down	Hhip
TC0800002530.mm.1	-1.23963	-0.309911	1.23963	down	Gm20310
TC0800002535.mm.1	-1.14838	-0.199603	1.14838	down	Usp38
TC0800002652.mm.1	1.12142	0.165327	1.12142	up	Gm9988
TC0800002722.mm.1	-1.12337	-0.167839	1.12337	down	Amfr
TC0800002730.mm.1	-1.12758	-0.173233	1.12758	down	Pllp
TC0800002861.mm.1	-1.10117	-0.139031	1.10117	down	Chtf8
TC0800002884.mm.1	-1.10081	-0.138566	1.10081	down	Mir466g
TC0800002897.mm.1	-1.2238	-0.291368	1.2238	down	4922502B01Rik
TC0800002908.mm.1	-1.105	-0.144047	1.105	down	Ist1
TC0800002957.mm.1	-1.11029	-0.15094	1.11029	down	Tmem170
TC0800002978.mm.1	1.24582	0.317091	1.24582	up	Gm20381
TC0800003010.mm.1	1.29215	0.369769	1.29215	up	Gm27361
TC0800003031.mm.1	-1.13262	-0.179658	1.13262	down	Cotl1
TC0800003034.mm.1	-1.13347	-0.18075	1.13347	down	Zdhhc7
TC0800003073.mm.1	1.19249	0.253974	1.19249	up	Gm24366
TC0800003178.mm.1	-1.1307	-0.177217	1.1307	down	Egln1
TC0800003224.mm.1	-1.12012	-0.163653	1.12012	down	Zdhhc2
TC0900000014.mm.1	-1.12741	-0.173018	1.12741	down	Gm24918
TC0900000040.mm.1	-1.10855	-0.148679	1.10855	down	Dcun1d5
TC0900000108.mm.1	1.13439	0.181923	1.13439	up	Gm10706|RP23-340G24.2
TC0900000168.mm.1	1.43705	0.523106	1.43705	up	Gm26733
TC0900000347.mm.1	1.10992	0.150455	1.10992	up	Gm27218
TC0900000446.mm.1	-1.30343	-0.382313	1.30343	down	1700001J11Rik
TC0900000660.mm.1	-1.12889	-0.174908	1.12889	down	Dnaja4
TC0900000668.mm.1	-1.13534	-0.183122	1.13534	down	Chrna5
TC0900000702.mm.1	-1.18507	-0.244969	1.18507	down	Gm6166
TC0900000705.mm.1	-1.18299	-0.242442	1.18299	down	Cox5a
TC0900000714.mm.1	-1.13344	-0.180707	1.13344	down	Edc3
TC0900000839.mm.1	-1.124	-0.168641	1.124	down	Pdcd7
TC0900000961.mm.1	-1.10813	-0.148126	1.10813	down	Gm19353
TC0900001123.mm.1	-1.1146	-0.156522	1.1146	down	Cyb5r4
TC0900001200.mm.1	-1.29988	-0.378375	1.29988	down	Pcolce2
TC0900001385.mm.1	-1.14431	-0.194477	1.14431	down	Camkv
TC0900001479.mm.1	1.11081	0.151615	1.11081	up	Gm10030
TC0900001517.mm.1	-1.11276	-0.154145	1.11276	down	Dync1li1
TC0900001554.mm.1	1.16938	0.22574	1.16938	up	Gm22008
TC0900001599.mm.1	-1.12358	-0.168101	1.12358	down	Mobp
TC0900001603.mm.1	-1.17675	-0.234807	1.17675	down	Eif1b
TC0900001612.mm.1	-1.10176	-0.139816	1.10176	down	Ctnnb1|Mir7090
TC0900001739.mm.1	1.12246	0.166659	1.12246	up	Cntn5
TC0900001769.mm.1	1.16236	0.217052	1.16236	up	Kdm4dl
TC0900001873.mm.1	1.18253	0.241879	1.18253	up	Mir199a-1
TC0900001908.mm.1	-1.14617	-0.196815	1.14617	down	Anln
TC0900001921.mm.1	-1.11392	-0.15564	1.11392	down	Dpy19l1
TC0900001946.mm.1	-1.24005	-0.3104	1.24005	down	Jam3
TC0900002064.mm.1	1.16572	0.221215	1.16572	up	Olfr919
TC0900002089.mm.1	1.19357	0.255279	1.19357	up	Olfr979
TC0900002235.mm.1	-1.10876	-0.148941	1.10876	down	Rexo2
TC0900002241.mm.1	-1.1535	-0.206018	1.1535	down	Zbtb16
TC0900002260.mm.1	1.12114	0.164968	1.12114	up	Gm8907
TC0900002268.mm.1	-1.14566	-0.196183	1.14566	down	Pts
TC0900002286.mm.1	1.16004	0.214177	1.16004	up	Mir34b
TC0900002304.mm.1	1.16569	0.221178	1.16569	up	Mir130c
TC0900002398.mm.1	-1.12777	-0.173471	1.12777	down	Gm20620
TC0900002472.mm.1	-1.10973	-0.150206	1.10973	down	Map2k5
TC0900002514.mm.1	1.11095	0.151795	1.11095	up	Plekho2
TC0900002529.mm.1	-1.12158	-0.165533	1.12158	down	Aph1b
TC0900002533.mm.1	-1.1087	-0.148871	1.1087	down	Rab8b
TC0900002537.mm.1	-1.17938	-0.238029	1.17938	down	Lactb
TC0900002592.mm.1	1.15665	0.209957	1.15665	up	Mir5626
TC0900002695.mm.1	1.17613	0.234046	1.17613	up	Gm18486
TC0900002857.mm.1	-1.1541	-0.206772	1.1541	down	1190002N15Rik
TC0900002870.mm.1	-1.188	-0.248531	1.188	down	Pls1
TC0900002907.mm.1	-1.10521	-0.144316	1.10521	down	4930579K19Rik
TC0900002971.mm.1	-1.11003	-0.150601	1.11003	down	Bfsp2
TC0900003040.mm.1	1.13297	0.180111	1.13297	up	Slc38a3
TC0900003066.mm.1	-1.10228	-0.140494	1.10228	down	Arih2
TC0900003120.mm.1	-1.19363	-0.255351	1.19363	down	Gm590
TC0900003126.mm.1	-1.12656	-0.171925	1.12656	down	Rp31-ps19
TC0900003141.mm.1	-1.16209	-0.216722	1.16209	down	Mir128-2
TC0900003182.mm.1	-1.10892	-0.149149	1.10892	down	Stt3b
TC0900003229.mm.1	-1.10428	-0.143108	1.10428	down	Gm4017|Gm10157
TC0900003313.mm.1	1.13745	0.185809	1.13745	up	Ccr1
TC0900003330.mm.1	-1.11101	-0.151871	1.11101	down	Onecut1
TC0M00000023.mm.1	-2.42182	-1.27609	2.42182	down	mt-Tc
TC0M00000024.mm.1	-4.07471	-2.0267	4.07471	down	mt-Ty
TC0X00000004.mm.1	1.13276	0.179838	1.13276	up	Gm14334
TC0X00000084.mm.1	1.1188	0.161949	1.1188	up	Rbm3os
TC0X00000127.mm.1	1.18809	0.248647	1.18809	up	Gm25885
TC0X00000155.mm.1	1.13564	0.183503	1.13564	up	Gm14634
TC0X00000250.mm.1	1.22925	0.297774	1.22925	up	Gm26302
TC0X00000319.mm.1	-1.18065	-0.239577	1.18065	down	Lonrf3
TC0X00000329.mm.1	-1.15158	-0.203615	1.15158	down	Ube2a
TC0X00000355.mm.1	1.11305	0.154515	1.11305	up	Rhox6
TC0X00000373.mm.1	-1.11366	-0.155304	1.11366	down	Mcts1
TC0X00000468.mm.1	1.12299	0.167349	1.12299	up	Gm6539
TC0X00000540.mm.1	1.12116	0.164992	1.12116	up	Gm14646|RP23-44A17.1
TC0X00000579.mm.1	1.23049	0.299235	1.23049	up	Gm14677
TC0X00000595.mm.1	1.19834	0.261033	1.19834	up	Gm23028
TC0X00000704.mm.1	-1.11814	-0.161101	1.11814	down	Rpl10|Snora70
TC0X00000732.mm.1	1.30937	0.388869	1.30937	up	Xlr4e-ps
TC0X00000750.mm.1	-1.16891	-0.22517	1.16891	down	Gm15065
TC0X00000834.mm.1	1.19788	0.260478	1.19788	up	Gm14764|RP23-467O2.2
TC0X00000852.mm.1	-1.17875	-0.237259	1.17875	down	Gm14795
TC0X00000984.mm.1	-1.104	-0.142744	1.104	down	Tpt1-ps6
TC0X00000987.mm.1	-1.11563	-0.157853	1.11563	down	H3f3a-ps1
TC0X00000994.mm.1	-1.11256	-0.153887	1.11256	down	Gm14859
TC0X00001070.mm.1	-1.18988	-0.250817	1.18988	down	Gm14856
TC0X00001082.mm.1	-1.13496	-0.182644	1.13496	down	Lpar4
TC0X00001133.mm.1	1.22317	0.29063	1.22317	up	Gm23029
TC0X00001144.mm.1	-1.13161	-0.178378	1.13161	down	Gm14894
TC0X00001155.mm.1	1.30064	0.379219	1.30064	up	Gm24683
TC0X00001178.mm.1	1.12967	0.175903	1.12967	up	Pcdh11x
TC0X00001278.mm.1	-1.11893	-0.162116	1.11893	down	Gm16410
TC0X00001316.mm.1	-1.10511	-0.144193	1.10511	down	Arxes2
TC0X00001320.mm.1	-1.11873	-0.161865	1.11873	down	Mir6383
TC0X00001328.mm.1	1.12762	0.173286	1.12762	up	Gm14998
TC0X00001356.mm.1	1.22472	0.292456	1.22472	up	Il1rapl2
TC0X00001400.mm.1	-1.11976	-0.163186	1.11976	down	Gm6382
TC0X00001499.mm.1	1.12962	0.175839	1.12962	up	3110067C02Rik
TC0X00001532.mm.1	1.10302	0.141465	1.10302	up	n-R5s14
TC0X00001617.mm.1	-1.10451	-0.143405	1.10451	down	Eif1ax
TC0X00001643.mm.1	1.25694	0.329912	1.25694	up	Gm27490
TC0X00001651.mm.1	-1.11801	-0.160931	1.11801	down	Rbbp7
TC0X00001668.mm.1	-1.11777	-0.160621	1.11777	down	Piga
TC0X00001747.mm.1	1.10378	0.142452	1.10378	up	Gm9428
TC0X00001890.mm.1	1.12948	0.175663	1.12948	up	Gm14520
TC0X00001911.mm.1	-1.13919	-0.188004	1.13919	down	Mir222
TC0X00002090.mm.1	1.10916	0.149465	1.10916	up	Gm25642
TC0X00002116.mm.1	1.11443	0.156306	1.11443	up	Tenm1
TC0X00002151.mm.1	1.20388	0.267694	1.20388	up	Gm5636
TC0X00002179.mm.1	1.24246	0.313201	1.24246	up	Olfr1323
TC0X00002275.mm.1	-1.14403	-0.194122	1.14403	down	Gm14630
TC0X00002295.mm.1	1.14571	0.196243	1.14571	up	Mir504
TC0X00002396.mm.1	1.10536	0.144515	1.10536	up	Gm14732
TC0X00002454.mm.1	1.13291	0.180031	1.13291	up	Gm6880
TC0X00002466.mm.1	1.10569	0.144941	1.10569	up	Gm14756
TC0X00002509.mm.1	-1.20019	-0.263264	1.20019	down	Gm14753
TC0X00002537.mm.1	1.13214	0.179054	1.13214	up	Gm26775
TC0X00002556.mm.1	-1.10631	-0.145756	1.10631	down	Gk
TC0X00002564.mm.1	1.14534	0.195772	1.14534	up	Mageb8-ps
TC0X00002622.mm.1	1.19093	0.252085	1.19093	up	Gm4911
TC0X00002670.mm.1	1.17758	0.235826	1.17758	up	1700010D01Rik
TC0X00002784.mm.1	-1.13453	-0.182089	1.13453	down	Gm6222
TC0X00002813.mm.1	-1.11389	-0.155602	1.11389	down	Rpl30-ps9
TC0X00002825.mm.1	-1.13828	-0.186858	1.13828	down	Magt1
TC0X00002886.mm.1	-1.12789	-0.173633	1.12789	down	Gm1866
TC0X00002907.mm.1	1.12422	0.168921	1.12422	up	Gm26182
TC0X00002932.mm.1	-1.16722	-0.223076	1.16722	down	Rps12-ps6
TC0X00002933.mm.1	-1.15863	-0.212414	1.15863	down	Rps12-ps11
TC0X00002935.mm.1	-1.16722	-0.223076	1.16722	down	Rps12-ps18
TC0X00002937.mm.1	-1.15863	-0.212414	1.15863	down	Rps12-ps15
TC0X00002938.mm.1	-1.15863	-0.212414	1.15863	down	LOC100862223
TC0X00002939.mm.1	-1.16722	-0.223076	1.16722	down	Rps12-ps17
TC0X00002940.mm.1	-1.15863	-0.212414	1.15863	down	Rps12-ps13
TC0X00002942.mm.1	-1.15722	-0.210659	1.15722	down	Rps12-ps16
TC0X00003029.mm.1	1.1786	0.237069	1.1786	up	Gm14992
TC0X00003107.mm.1	1.12346	0.167953	1.12346	up	Gm15049
TC0X00003116.mm.1	1.12018	0.16373	1.12018	up	Dcx
TC0X00003136.mm.1	1.25161	0.32379	1.25161	up	Gm27659
TC0X00003138.mm.1	1.38902	0.474064	1.38902	up	Gm26151
TC0X00003201.mm.1	-1.10343	-0.141996	1.10343	down	Gm6472
TC0X00003221.mm.1	1.17266	0.229788	1.17266	up	Gm5060
TC0X00003236.mm.1	-1.14255	-0.192251	1.14255	down	Sat1
TC0X00003349.mm.1	-1.15837	-0.212098	1.15837	down	Egfl6
TC0Y00000020.mm.1	1.16974	0.226185	1.16974	up	Gm20914
TC0Y00000027.mm.1	1.10317	0.141649	1.10317	up	Gm21775
TC0Y00000065.mm.1	1.14818	0.199349	1.14818	up	Gm20926
TC0Y00000067.mm.1	1.14268	0.192422	1.14268	up	Gm20840
TC0Y00000069.mm.1	1.12429	0.169009	1.12429	up	Gm21845
TC0Y00000071.mm.1	1.12429	0.169009	1.12429	up	Gm21350
TC0Y00000073.mm.1	1.12429	0.169009	1.12429	up	Gm21791
TC0Y00000075.mm.1	1.12429	0.169009	1.12429	up	Gm21890
TC0Y00000077.mm.1	1.12429	0.169009	1.12429	up	Gm21755
TC0Y00000082.mm.1	1.12704	0.172538	1.12704	up	Gm20891
TC0Y00000084.mm.1	1.12704	0.172538	1.12704	up	Gm21642
TC0Y00000086.mm.1	1.13987	0.188865	1.13987	up	Gm20810
TC0Y00000111.mm.1	1.12704	0.172538	1.12704	up	Gm20799
TC0Y00000117.mm.1	1.14268	0.192422	1.14268	up	Gm20898
TC0Y00000121.mm.1	1.11019	0.150803	1.11019	up	Gm20922
TC0Y00000124.mm.1	1.12853	0.174439	1.12853	up	Gm21735
TC0Y00000127.mm.1	1.1409	0.190171	1.1409	up	Gm21787
TC0Y00000179.mm.1	1.11856	0.161644	1.11856	up	Gm21889
TC0Y00000204.mm.1	1.14161	0.191064	1.14161	up	Gm21760
TC0Y00000240.mm.1	1.11328	0.154819	1.11328	up	Sry
TC0Y00000249.mm.1	1.13681	0.184988	1.13681	up	Gm21746
TC0Y00000258.mm.1	1.20704	0.271476	1.20704	up	Gm21812
TC0Y00000371.mm.1	1.14268	0.192422	1.14268	up	Gm21275
TC0Y00000377.mm.1	1.11856	0.161644	1.11856	up	Gm21920
TC0Y00000413.mm.1	1.12294	0.167282	1.12294	up	Gm20804
TC0Y00000430.mm.1	1.14268	0.192422	1.14268	up	Gm20934
TC0Y00000441.mm.1	1.20718	0.271643	1.20718	up	Gm21524
TC0Y00000444.mm.1	1.13794	0.186426	1.13794	up	Gm21118
TC0Y00000456.mm.1	1.14268	0.192422	1.14268	up	Gm20847
TC0Y00000457.mm.1	1.14268	0.192422	1.14268	up	Gm20848
TC0Y00000463.mm.1	1.20718	0.271643	1.20718	up	Gm21715
TC0Y00000465.mm.1	1.10259	0.140894	1.10259	up	Gm20805
TC0Y00000470.mm.1	1.10112	0.138976	1.10112	up	Gm20813
TC0Y00000507.mm.1	1.15201	0.204149	1.15201	up	Gm20849|LOC100040673
TC0Y00000534.mm.1	1.10112	0.138976	1.10112	up	Gm20860
TC1000000023.mm.1	-1.14266	-0.192396	1.14266	down	Gm21781|RP24-538B17.1
TC1000000119.mm.1	-1.17152	-0.22838	1.17152	down	Gm25382
TC1000000171.mm.1	-1.28372	-0.360327	1.28372	down	Sgk1
TC1000000260.mm.1	-1.18311	-0.242582	1.18311	down	Gm9824
TC1000000269.mm.1	1.1363	0.184347	1.1363	up	Gm24286
TC1000000430.mm.1	-1.11873	-0.161868	1.11873	down	Hace1
TC1000000508.mm.1	-1.22784	-0.296121	1.22784	down	Fabp7
TC1000000546.mm.1	1.26802	0.342579	1.26802	up	Gm23488
TC1000000572.mm.1	-1.1057	-0.144963	1.1057	down	Sar1a
TC1000000612.mm.1	-1.25707	-0.330061	1.25707	down	D630028G08Rik
TC1000000689.mm.1	1.15042	0.202166	1.15042	up	Gm22937
TC1000000736.mm.1	-1.38104	-0.465751	1.38104	down	S100b
TC1000000749.mm.1	1.1182	0.161178	1.1182	up	LOC100861980
TC1000000782.mm.1	1.15481	0.20765	1.15481	up	n-R5s77
TC1000000798.mm.1	1.22435	0.292019	1.22435	up	Olfr1353
TC1000001020.mm.1	-1.10284	-0.14123	1.10284	down	Tcp11l2
TC1000001028.mm.1	-1.17438	-0.231895	1.17438	down	Gm8394
TC1000001041.mm.1	1.10514	0.144225	1.10514	up	4930486F22Rik
TC1000001253.mm.1	1.13127	0.177943	1.13127	up	Gm15664
TC1000001320.mm.1	1.33225	0.41386	1.33225	up	Mir669h
TC1000001366.mm.1	-1.16834	-0.224465	1.16834	down	Cpm
TC1000001471.mm.1	1.1651	0.220449	1.1651	up	Gm26260
TC1000001586.mm.1	-1.27471	-0.350172	1.27471	down	Mir677
TC1000001822.mm.1	-1.11716	-0.159837	1.11716	down	Pex7
TC1000001863.mm.1	-1.10119	-0.13906	1.10119	down	Tbpl1
TC1000001882.mm.1	1.18399	0.243652	1.18399	up	Taar6
TC1000001919.mm.1	-1.19194	-0.253312	1.19194	down	Lama2
TC1000002003.mm.1	-1.15896	-0.212834	1.15896	down	Amd2
TC1000002219.mm.1	1.163	0.21785	1.163	up	Gm17059|RP24-418P10.2
TC1000002275.mm.1	1.26727	0.341722	1.26727	up	Gm16143|AC113107.6
TC1000002305.mm.1	-1.1039	-0.142603	1.1039	down	Reep3
TC1000002313.mm.1	-1.12037	-0.163975	1.12037	down	Ado
TC1000002363.mm.1	1.17598	0.233858	1.17598	up	1700049L16Rik
TC1000002436.mm.1	-1.12231	-0.166468	1.12231	down	Lrrc3
TC1000002462.mm.1	1.1804	0.239273	1.1804	up	Olfr1356
TC1000002586.mm.1	-1.17214	-0.229147	1.17214	down	Appl2
TC1000002677.mm.1	-1.17766	-0.235925	1.17766	down	Rmst
TC1000002745.mm.1	1.19444	0.256331	1.19444	up	Gm24587
TC1000002773.mm.1	1.1091	0.149393	1.1091	up	Gm4312|Gm4301
TC1000002780.mm.1	-1.18584	-0.245906	1.18584	down	Nts
TC1000002897.mm.1	-1.15587	-0.208973	1.15587	down	Rab21
TC1000002920.mm.1	-1.10948	-0.149879	1.10948	down	Cct2
TC1000003029.mm.1	1.14946	0.200953	1.14946	up	Gm10743
TC1000003047.mm.1	-1.12904	-0.175097	1.12904	down	Rassf3
TC1000003103.mm.1	-1.1081	-0.148087	1.1081	down	Arhgef25
TC1000003209.mm.1	1.18648	0.246684	1.18648	up	Vmn2r87
TC1000003222.mm.1	1.14407	0.194175	1.14407	up	Rdh18-ps
TC1000003229.mm.1	1.17149	0.228347	1.17149	up	Vmn2r84
TC1000003231.mm.1	1.14184	0.191359	1.14184	up	Vmn2r86
TC1100000001.mm.1	1.40196	0.487444	1.40196	up	Pisd-ps1
TC1100000092.mm.1	-1.15125	-0.203197	1.15125	down	n-R5s67
TC1100000123.mm.1	1.10421	0.143014	1.10421	up	Gm11995|RP23-138G17.1
TC1100000173.mm.1	1.1039	0.142612	1.1039	up	Etaa1os|RP23-353E13.2
TC1100000270.mm.1	-1.11445	-0.156334	1.11445	down	Gm12074
TC1100000332.mm.1	-1.1259	-0.17108	1.1259	down	Gm12109
TC1100000336.mm.1	1.35754	0.440991	1.35754	up	Hba-a2|Hba-a1
TC1100000339.mm.1	1.3682	0.452284	1.3682	up	Hba-a2|Hba-a1
TC1100000435.mm.1	1.11451	0.156407	1.11451	up	Gm12153|RP23-266C4.1
TC1100000440.mm.1	-1.12699	-0.172473	1.12699	down	Rnf145
TC1100000465.mm.1	1.18454	0.244323	1.18454	up	Mir8100
TC1100000484.mm.1	1.10985	0.150371	1.10985	up	Timd4
TC1100000493.mm.1	-1.11929	-0.162585	1.11929	down	Gnb2l1|Snord96a|Snord95
TC1100000648.mm.1	-1.19131	-0.252547	1.19131	down	Gm12238
TC1100000750.mm.1	1.26968	0.344464	1.26968	up	Gm12266
TC1100000824.mm.1	1.16927	0.225608	1.16927	up	B130011K05Rik|RP23-232G8.1
TC1100000858.mm.1	1.1479	0.199003	1.1479	up	Gm26476
TC1100000906.mm.1	1.12457	0.169374	1.12457	up	Cntrobos|RP23-26L6.11
TC1100000918.mm.1	-1.13969	-0.188646	1.13969	down	Fxr2
TC1100000922.mm.1	1.1138	0.155497	1.1138	up	Tnfsf13os|RP23-422L16.13|2010012P19Rik
TC1100000965.mm.1	-1.16477	-0.220041	1.16477	down	Kif1c|Mir6925
TC1100001201.mm.1	-1.12119	-0.165026	1.12119	down	Rhbdl3
TC1100001228.mm.1	1.11997	0.163462	1.11997	up	Gm11421
TC1100001306.mm.1	-1.10399	-0.142724	1.10399	down	Atp5l-ps2
TC1100001313.mm.1	1.15905	0.212946	1.15905	up	Gm23667
TC1100001392.mm.1	1.10522	0.14434	1.10522	up	Gm2018|RP23-205A9.3
TC1100001407.mm.1	1.2519	0.324115	1.2519	up	Car10
TC1100001430.mm.1	-1.12932	-0.17545	1.12932	down	Tob1
TC1100001515.mm.1	-1.10983	-0.150339	1.10983	down	Cbx1
TC1100001538.mm.1	-1.11482	-0.156811	1.11482	down	Arhgap23|4933428G20Rik
TC1100001554.mm.1	-1.15887	-0.212713	1.15887	down	Gm11633
TC1100001654.mm.1	1.10488	0.143892	1.10488	up	G6pc
TC1100001674.mm.1	1.1365	0.184594	1.1365	up	4930417O22Rik
TC1100001675.mm.1	-1.13063	-0.177128	1.13063	down	Gm20659|RP23-398F7.15
TC1100001740.mm.1	1.35835	0.44186	1.35835	up	Gm25362
TC1100001763.mm.1	1.15457	0.207354	1.15457	up	Gm11653
TC1100001791.mm.1	1.20008	0.263135	1.20008	up	Gm11715|RP23-317F9.4
TC1100001848.mm.1	1.10572	0.144986	1.10572	up	Kcnj16
TC1100001853.mm.1	1.19191	0.253281	1.19191	up	Sox9
TC1100001856.mm.1	1.25177	0.323972	1.25177	up	Gm26052
TC1100001913.mm.1	-1.11999	-0.16349	1.11999	down	Recql5os1|Recql5as1
TC1100001981.mm.1	-1.17884	-0.237372	1.17884	down	Pgs1
TC1100002098.mm.1	-1.18801	-0.248542	1.18801	down	Gm16518
TC1100002205.mm.1	-1.13668	-0.184832	1.13668	down	Gm19752
TC1100002225.mm.1	-1.15679	-0.21013	1.15679	down	Ddc
TC1100002284.mm.1	1.11208	0.153265	1.11208	up	Gm12028
TC1100002288.mm.1	-1.10888	-0.149102	1.10888	down	Actr2
TC1100002364.mm.1	-1.1327	-0.17977	1.1327	down	Ahsa2
TC1100002543.mm.1	1.16544	0.220876	1.16544	up	Gm12131
TC1100002623.mm.1	1.42201	0.507927	1.42201	up	Mir6380
TC1100002659.mm.1	-1.11159	-0.152629	1.11159	down	Cnot6
TC1100002723.mm.1	1.10586	0.145164	1.10586	up	Gm11186
TC1100003033.mm.1	1.21483	0.28076	1.21483	up	Alox8
TC1100003047.mm.1	-1.10044	-0.138079	1.10044	down	Wrap53
TC1100003106.mm.1	-1.11618	-0.158566	1.11618	down	Slc25a11
TC1100003121.mm.1	-1.10439	-0.143246	1.10439	down	Derl2
TC1100003156.mm.1	1.12229	0.166446	1.12229	up	Gsg2
TC1100003161.mm.1	-1.16755	-0.223488	1.16755	down	Aspa
TC1100003179.mm.1	1.13651	0.184607	1.13651	up	Gm12329
TC1100003252.mm.1	-1.1163	-0.158727	1.1163	down	Cpd
TC1100003284.mm.1	-1.10986	-0.150378	1.10986	down	Gm12571
TC1100003326.mm.1	-1.14406	-0.194167	1.14406	down	Evi2a|Evi2b|Gm21975
TC1100003876.mm.1	-1.12847	-0.174372	1.12847	down	Gm11643
TC1100003999.mm.1	-1.21129	-0.27654	1.21129	down	Abca8a
TC1100004123.mm.1	1.10521	0.14432	1.10521	up	Cygb
TC1100004159.mm.1	1.10769	0.14756	1.10769	up	Lgals3bp
TC1100004264.mm.1	-1.10434	-0.143178	1.10434	down	Mgat4b|Mir6919
TC1200000024.mm.1	1.12391	0.168526	1.12391	up	Gm23756
TC1200000042.mm.1	-1.13364	-0.180959	1.13364	down	2810032G03Rik
TC1200000206.mm.1	-1.14648	-0.197206	1.14648	down	Mboat2
TC1200000263.mm.1	-1.17344	-0.230743	1.17344	down	Lamb1
TC1200000279.mm.1	-1.15875	-0.212568	1.15875	down	Nampt
TC1200000357.mm.1	1.1069	0.146525	1.1069	up	Gm17056|RP24-234D9.2
TC1200000455.mm.1	1.17139	0.228225	1.17139	up	Gm27014
TC1200000527.mm.1	-1.19338	-0.25505	1.19338	down	Gm25970
TC1200000608.mm.1	-1.12336	-0.167817	1.12336	down	Dact1
TC1200000647.mm.1	-1.11252	-0.153832	1.11252	down	Prkch
TC1200000682.mm.1	-1.10745	-0.14724	1.10745	down	Plekhg3
TC1200000759.mm.1	1.19588	0.258076	1.19588	up	Gm16572|RP23-315C11.3
TC1200000942.mm.1	1.71656	0.779517	1.71656	up	Mir669c
TC1200000948.mm.1	1.11794	0.160849	1.11794	up	Mir8099-1|Mir8099-2
TC1200001031.mm.1	-1.12943	-0.175601	1.12943	down	Ppp4r4
TC1200001058.mm.1	1.11691	0.159511	1.11691	up	Tcl1b4
TC1200001184.mm.1	-1.17817	-0.236546	1.17817	down	Mir376b
TC1200001191.mm.1	-1.2572	-0.33021	1.2572	down	Mir544
TC1200001231.mm.1	-1.13589	-0.183825	1.13589	down	Traf3
TC1200001241.mm.1	-1.1218	-0.16581	1.1218	down	Mark3
TC1200001303.mm.1	-1.1372	-0.185489	1.1372	down	Gm19349
TC1200001446.mm.1	-1.12953	-0.175727	1.12953	down	Fam84a
TC1200001490.mm.1	-1.11485	-0.156848	1.11485	down	Adam17
TC1200001533.mm.1	-1.11486	-0.156858	1.11486	down	Gm9315
TC1200001616.mm.1	-1.10611	-0.145492	1.10611	down	F730043M19Rik
TC1200001644.mm.1	-1.10271	-0.141053	1.10271	down	Bzw2
TC1200001696.mm.1	1.18423	0.243952	1.18423	up	Gm25051
TC1200001704.mm.1	-1.10056	-0.138243	1.10056	down	Prkd1
TC1200001747.mm.1	-1.10093	-0.138718	1.10093	down	Sptssa|Mir1892
TC1200001768.mm.1	-1.1082	-0.148212	1.1082	down	Nfkbia
TC1200001816.mm.1	-1.11544	-0.157609	1.11544	down	Fbxo33
TC1200001925.mm.1	1.15934	0.213306	1.15934	up	Gm20246
TC1200001970.mm.1	-1.11819	-0.161165	1.11819	down	Gm25225
TC1200001977.mm.1	-1.14969	-0.201241	1.14969	down	Gm27297
TC1200002027.mm.1	1.14976	0.201329	1.14976	up	Gm16570
TC1200002158.mm.1	-1.1295	-0.175681	1.1295	down	Sel1l
TC1200002174.mm.1	1.21757	0.284004	1.21757	up	Gm22230
TC1200002454.mm.1	1.12274	0.167027	1.12274	up	Gm25747
TC1200002511.mm.1	-1.10802	-0.14799	1.10802	down	Itgb8
TC1200002558.mm.1	1.11491	0.156922	1.11491	up	Ighv5-6
TC1200002565.mm.1	1.11985	0.163304	1.11985	up	Ighv5-12-4
TC1200002581.mm.1	1.22379	0.291357	1.22379	up	Ighv11-2
TC1200002593.mm.1	1.16394	0.219012	1.16394	up	Ighv13-2
TC1200002603.mm.1	1.16257	0.217318	1.16257	up	Ighv10-3
TC1200002608.mm.1	1.11581	0.158088	1.11581	up	Ighv1-14
TC1200002630.mm.1	1.13334	0.180582	1.13334	up	Ighv1-53
TC1200002650.mm.1	1.1284	0.174275	1.1284	up	Ighv1-72
TC1200002654.mm.1	1.41021	0.495911	1.41021	up	Ighv8-14
TC1200002657.mm.1	1.17393	0.231343	1.17393	up	Ighv1-77
TC1300000090.mm.1	1.18541	0.245388	1.18541	up	Gng4
TC1300000255.mm.1	1.11467	0.15661	1.11467	up	Hist1h2bc
TC1300000276.mm.1	1.18579	0.245854	1.18579	up	1700016G14Rik
TC1300000321.mm.1	1.25004	0.321979	1.25004	up	Gm23729
TC1300000324.mm.1	1.22458	0.292284	1.22458	up	Gm11365|RP23-235O1.3
TC1300000329.mm.1	-1.12093	-0.164702	1.12093	down	Gm11367
TC1300000330.mm.1	-1.1262	-0.171465	1.1262	down	Mboat1
TC1300000385.mm.1	-1.15926	-0.21321	1.15926	down	Bphl
TC1300000469.mm.1	-1.11248	-0.153774	1.11248	down	Tmem170b
TC1300000501.mm.1	1.19208	0.25348	1.19208	up	Gm23117
TC1300000551.mm.1	-1.1268	-0.172234	1.1268	down	Id4
TC1300000575.mm.1	1.13698	0.185204	1.13698	up	Gm270
TC1300000589.mm.1	1.13072	0.177246	1.13072	up	Gm904
TC1300000674.mm.1	-1.11059	-0.151325	1.11059	down	Txndc15
TC1300000784.mm.1	1.12069	0.164388	1.12069	up	Spata31
TC1300000857.mm.1	-1.14952	-0.201026	1.14952	down	Med10
TC1300000972.mm.1	1.10637	0.145829	1.10637	up	Mef2c
TC1300001100.mm.1	-1.12009	-0.163614	1.12009	down	Enc1
TC1300001151.mm.1	1.11652	0.159015	1.11652	up	Gm25808
TC1300001201.mm.1	-1.15822	-0.211909	1.15822	down	Smim15
TC1300001298.mm.1	-1.10884	-0.149055	1.10884	down	Arl15
TC1300001324.mm.1	1.19166	0.25297	1.19166	up	Gm23198
TC1300001358.mm.1	-1.13196	-0.178819	1.13196	down	Gm20784
TC1300001377.mm.1	-1.13685	-0.185045	1.13685	down	Akr1c18
TC1300001533.mm.1	-1.12973	-0.175982	1.12973	down	LOC100862095
TC1300001538.mm.1	-1.10971	-0.15018	1.10971	down	Mir6942
TC1300001604.mm.1	1.10801	0.147972	1.10801	up	Vmn1r210
TC1300001618.mm.1	1.19577	0.257939	1.19577	up	Vmn1r222
TC1300001672.mm.1	-1.11457	-0.156485	1.11457	down	Mrs2
TC1300001676.mm.1	-1.12873	-0.174703	1.12873	down	Gm11349
TC1300001762.mm.1	-1.23075	-0.299541	1.23075	down	Serpinb1a
TC1300001836.mm.1	-1.11381	-0.155503	1.11381	down	Bloc1s5
TC1300001856.mm.1	1.12071	0.164408	1.12071	up	A730081D07Rik|RP24-386G2.2
TC1300001870.mm.1	1.14683	0.197648	1.14683	up	Gm15810|RP23-127A20.3
TC1300001882.mm.1	-1.10189	-0.139979	1.10189	down	Ranbp9
TC1300001901.mm.1	-1.14154	-0.190987	1.14154	down	Gm22213
TC1300001902.mm.1	-1.14094	-0.19022	1.14094	down	Dtnbp1
TC1300002093.mm.1	-1.10566	-0.144911	1.10566	down	Hnrnpa0
TC1300002100.mm.1	1.10474	0.143709	1.10474	up	Mir7-1
TC1300002121.mm.1	1.149	0.200377	1.149	up	Spata31d1a
TC1300002139.mm.1	1.10738	0.147148	1.10738	up	Ctsll3
TC1300002283.mm.1	-1.10688	-0.146493	1.10688	down	Gm6132
TC1300002352.mm.1	1.12698	0.172459	1.12698	up	Gm6317
TC1300002364.mm.1	1.1075	0.147308	1.1075	up	Mir3961
TC1300002481.mm.1	-1.18098	-0.23998	1.18098	down	Hexb
TC1300002499.mm.1	-1.11061	-0.151346	1.11061	down	Utp15
TC1300002536.mm.1	-1.10583	-0.145129	1.10583	down	Ocln
TC1300002757.mm.1	-1.13196	-0.178819	1.13196	down	Gm21378
TC1400000051.mm.1	1.21806	0.284586	1.21806	up	Gm17158
TC1400000089.mm.1	1.26469	0.338779	1.26469	up	Gm23438
TC1400000198.mm.1	-1.12786	-0.173588	1.12786	down	Samd8
TC1400000259.mm.1	1.2239	0.29149	1.2239	up	Gm24031
TC1400000281.mm.1	1.15796	0.211589	1.15796	up	Erc2
TC1400000292.mm.1	1.14249	0.192179	1.14249	up	Lrtm1
TC1400000363.mm.1	-1.28583	-0.362697	1.28583	down	Gdf10
TC1400000398.mm.1	1.24043	0.310846	1.24043	up	Gm20641|RP23-352G2.1
TC1400000417.mm.1	1.14037	0.189499	1.14037	up	Gm6490
TC1400000424.mm.1	1.11919	0.162451	1.11919	up	Gm17165
TC1400000517.mm.1	-1.10067	-0.138387	1.10067	down	Ktn1
TC1400000528.mm.1	1.13507	0.182778	1.13507	up	Gm6498
TC1400000580.mm.1	1.13308	0.18025	1.13308	up	Rnase6
TC1400000583.mm.1	1.1087	0.148872	1.1087	up	Ear4|Ear14
TC1400000669.mm.1	1.13729	0.185605	1.13729	up	Trav3n-2
TC1400000670.mm.1	1.11194	0.153076	1.11194	up	Trav9n-2
TC1400000791.mm.1	-1.10734	-0.147097	1.10734	down	Nop9
TC1400000924.mm.1	-1.14558	-0.196083	1.14558	down	Kif13b
TC1400001067.mm.1	-1.14395	-0.194019	1.14395	down	Nufip1
TC1400001208.mm.1	1.28384	0.360461	1.28384	up	Gm22406
TC1400001218.mm.1	1.13465	0.18225	1.13465	up	Gm9325
TC1400001223.mm.1	1.11867	0.161782	1.11867	up	Gm6234
TC1400001224.mm.1	1.11867	0.161782	1.11867	up	Gm4666
TC1400001225.mm.1	1.16614	0.221745	1.16614	up	Gm9327
TC1400001247.mm.1	-1.16821	-0.224298	1.16821	down	Gpc5
TC1400001274.mm.1	1.17052	0.227147	1.17052	up	Gm26773
TC1400001301.mm.1	1.1316	0.178362	1.1316	up	1700006F04Rik
TC1400001367.mm.1	1.14324	0.193133	1.14324	up	Gm2866
TC1400001414.mm.1	1.15001	0.201651	1.15001	up	Gm10251
TC1400001442.mm.1	-1.10722	-0.146941	1.10722	down	Gm9800
TC1400001659.mm.1	-1.17934	-0.237977	1.17934	down	Prkcd
TC1400001660.mm.1	-1.14308	-0.192925	1.14308	down	1700087M22Rik|RP24-192B24.3
TC1400001665.mm.1	-1.15196	-0.204097	1.15196	down	Gnl3|Snord19
TC1400001680.mm.1	-1.11808	-0.161027	1.11808	down	Mettl6
TC1400001710.mm.1	1.15054	0.202309	1.15054	up	Gm15512|RP23-156O5.3|LOC100862308
TC1400001969.mm.1	1.26185	0.335543	1.26185	up	Olfr722
TC1400001972.mm.1	-1.2089	-0.273695	1.2089	down	Gm3601
TC1400001990.mm.1	1.10363	0.142255	1.10363	up	Klhl33
TC1400001994.mm.1	-1.12682	-0.172253	1.12682	down	Tmem55b
TC1400002020.mm.1	1.12668	0.172081	1.12668	up	Gm16617
TC1400002032.mm.1	-1.11156	-0.152585	1.11156	down	Mettl3
TC1400002035.mm.1	1.11849	0.161549	1.11849	up	Olfr1513
TC1400002090.mm.1	-1.12423	-0.168932	1.12423	down	Emc9
TC1400002146.mm.1	-1.11228	-0.153518	1.11228	down	N6amt2
TC1400002151.mm.1	-1.10611	-0.145492	1.10611	down	Zdhhc20
TC1400002159.mm.1	1.18074	0.239688	1.18074	up	Gm5142
TC1400002187.mm.1	-1.12863	-0.174575	1.12863	down	Gm25716
TC1400002285.mm.1	1.15785	0.211453	1.15785	up	Gm23178
TC1400002293.mm.1	-1.18823	-0.24882	1.18823	down	Dock5
TC1400002346.mm.1	1.10217	0.140344	1.10217	up	Dmtn
TC1400002427.mm.1	-1.10281	-0.141186	1.10281	down	Cog3
TC1400002433.mm.1	-1.16663	-0.22235	1.16663	down	Gtf2f2
TC1400002487.mm.1	-1.16504	-0.22038	1.16504	down	Rgcc
TC1400002498.mm.1	1.14089	0.190164	1.14089	up	Gm9578
TC1400002505.mm.1	-1.11077	-0.151563	1.11077	down	9630013A20Rik
TC1400002689.mm.1	-1.21803	-0.284547	1.21803	down	Slitrk6
TC1400002832.mm.1	-1.13142	-0.178136	1.13142	down	Pabpn1
TC1500000010.mm.1	1.13185	0.178682	1.13185	up	Plcxd3
TC1500000045.mm.1	-1.12026	-0.16383	1.12026	down	Lifr
TC1500000071.mm.1	-1.14267	-0.192409	1.14267	down	LOC100505224
TC1500000139.mm.1	1.18149	0.240611	1.18149	up	Cdh12
TC1500000474.mm.1	1.27316	0.348411	1.27316	up	Gm21798
TC1500000511.mm.1	1.17224	0.229274	1.17224	up	Gm19794
TC1500000610.mm.1	-1.11696	-0.159573	1.11696	down	Gm17271
TC1500000642.mm.1	-1.10881	-0.149016	1.10881	down	Gm26329
TC1500000674.mm.1	1.10547	0.144656	1.10547	up	Gm16059
TC1500000716.mm.1	1.12357	0.168095	1.12357	up	4930483J18Rik
TC1500000933.mm.1	-1.11343	-0.155011	1.11343	down	Tmem117
TC1500001078.mm.1	1.16909	0.225387	1.16909	up	Gm5477
TC1500001091.mm.1	-1.13149	-0.178226	1.13149	down	Zfp740
TC1500001130.mm.1	-1.17163	-0.22852	1.17163	down	Mir148b
TC1500001300.mm.1	-1.11283	-0.154237	1.11283	down	Fam105a
TC1500001326.mm.1	-1.12558	-0.170664	1.12558	down	Cct5
TC1500001345.mm.1	-1.13234	-0.179306	1.13234	down	Rpl30|Gm12191
TC1500001347.mm.1	-1.17222	-0.229245	1.17222	down	Hrsp12
TC1500001412.mm.1	-1.12255	-0.166785	1.12255	down	Azin1
TC1500001523.mm.1	1.10884	0.149054	1.10884	up	Gm23200
TC1500001560.mm.1	-1.13324	-0.180453	1.13324	down	Derl1
TC1500001570.mm.1	-1.17756	-0.235804	1.17756	down	Fbxo32
TC1500001642.mm.1	1.31995	0.400483	1.31995	up	Gm21961
TC1500001680.mm.1	1.19313	0.254753	1.19313	up	Gm24390
TC1500001809.mm.1	1.22192	0.289146	1.22192	up	Apol9a
TC1500002011.mm.1	1.10609	0.145472	1.10609	up	Gm15722|AC116764.4
TC1500002033.mm.1	-1.12798	-0.173739	1.12798	down	Mlc1
TC1500002109.mm.1	-1.12967	-0.1759	1.12967	down	Adamts20
TC1500002129.mm.1	1.12388	0.168485	1.12388	up	Gm17546
TC1500002171.mm.1	1.13743	0.185778	1.13743	up	Olfr285|Olfr257
TC1500002179.mm.1	-1.21382	-0.279549	1.21382	down	Snora2b
TC1500002225.mm.1	-1.15179	-0.203873	1.15179	down	Gm4468
TC1500002299.mm.1	-1.1203	-0.163883	1.1203	down	Atp5g2
TC1500002301.mm.1	1.11608	0.158442	1.11608	up	Calcoco1
TC1500002351.mm.1	-1.10397	-0.142699	1.10397	down	Chkb
TC1600000017.mm.1	-1.10316	-0.141643	1.10316	down	Gm15538
TC1600000137.mm.1	1.11899	0.162202	1.11899	up	Tnfrsf17
TC1600000157.mm.1	1.1098	0.150297	1.1098	up	Mir193b
TC1600000182.mm.1	1.10512	0.144197	1.10512	up	Gm1758
TC1600000204.mm.1	-1.11127	-0.152214	1.11127	down	1700056N10Rik|RP24-83P13.2
TC1600000277.mm.1	-1.11442	-0.156289	1.11442	down	Eif2b5
TC1600000291.mm.1	-1.13867	-0.187344	1.13867	down	Polr2h
TC1600000293.mm.1	-1.14045	-0.189602	1.14045	down	Gm22741
TC1600000317.mm.1	1.11895	0.162151	1.11895	up	Gm15651|RP23-71E4.2
TC1600000319.mm.1	1.12856	0.174486	1.12856	up	Mir6362
TC1600000369.mm.1	1.11855	0.161633	1.11855	up	Gm27005
TC1600000428.mm.1	1.14788	0.198967	1.14788	up	Gm26419
TC1600000429.mm.1	-1.17369	-0.231057	1.17369	down	Cep19
TC1600000439.mm.1	-1.10299	-0.141426	1.10299	down	Ubxn7
TC1600000659.mm.1	-1.14125	-0.190609	1.14125	down	Nepro
TC1600000797.mm.1	1.52224	0.6062	1.52224	up	Vgll3
TC1600000936.mm.1	1.16434	0.219515	1.16434	up	Mir155
TC1600001045.mm.1	-1.12021	-0.163768	1.12021	down	Cbr3
TC1600001081.mm.1	-1.15021	-0.201897	1.15021	down	B3galt5
TC1600001168.mm.1	-1.12285	-0.167159	1.12285	down	Tmem114
TC1600001177.mm.1	-1.17058	-0.227222	1.17058	down	Carhsp1
TC1600001181.mm.1	-1.18468	-0.244503	1.18468	down	Gm10247
TC1600001191.mm.1	-1.11216	-0.153368	1.11216	down	Emp2
TC1600001201.mm.1	1.10226	0.140469	1.10226	up	Prm2
TC1600001280.mm.1	-1.12841	-0.174286	1.12841	down	Sdf2l1
TC1600001329.mm.1	1.11069	0.151452	1.11069	up	Olfr167
TC1600001473.mm.1	-1.13672	-0.184878	1.13672	down	Acap2
TC1600001559.mm.1	-1.14852	-0.199773	1.14852	down	Fam162a
TC1600001621.mm.1	1.11854	0.161613	1.11854	up	BC040587
TC1600001720.mm.1	-1.11838	-0.161406	1.11838	down	LOC100862397
TC1600001757.mm.1	-1.15615	-0.209331	1.15615	down	Nit2
TC1600001806.mm.1	-1.12703	-0.172523	1.12703	down	Gm9581|RP24-120O11.3
TC1600001820.mm.1	1.17108	0.227838	1.17108	up	Gm27784
TC1600001939.mm.1	-1.12846	-0.174351	1.12846	down	Btg3|Gm7334
TC1600002145.mm.1	1.1121	0.153282	1.1121	up	Dscam
TC1600002169.mm.1	-1.15461	-0.207406	1.15461	down	Dnaja3
TC1700000106.mm.1	-1.26009	-0.333523	1.26009	down	A230009B12Rik
TC1700000107.mm.1	-1.1951	-0.257127	1.1951	down	Gm16168|AC090963.3
TC1700000210.mm.1	-1.16723	-0.223084	1.16723	down	Mirlet7e
TC1700000211.mm.1	-1.10865	-0.148802	1.10865	down	Spaca6|Mir125a
TC1700000228.mm.1	1.15115	0.203073	1.15115	up	Vmn2r-ps118
TC1700000248.mm.1	1.14665	0.197427	1.14665	up	Gm5145
TC1700000361.mm.1	1.11476	0.156736	1.11476	up	Ptx4
TC1700000410.mm.1	-1.11601	-0.158351	1.11601	down	Luc7l
TC1700000437.mm.1	1.11566	0.157891	1.11566	up	Mir7216
TC1700000567.mm.1	1.12316	0.167566	1.12316	up	Cyp4f15
TC1700000719.mm.1	1.14837	0.199587	1.14837	up	Gm6034
TC1700000759.mm.1	-1.2221	-0.289362	1.2221	down	Gm19807
TC1700000955.mm.1	-1.12256	-0.166788	1.12256	down	Gm7334
TC1700001156.mm.1	-1.10236	-0.140592	1.10236	down	Spast
TC1700001162.mm.1	1.28014	0.356302	1.28014	up	Gm25508
TC1700001241.mm.1	-1.12771	-0.173394	1.12771	down	Eml4
TC1700001348.mm.1	1.35059	0.433588	1.35059	up	Pisd-ps2
TC1700001373.mm.1	-1.11845	-0.161499	1.11845	down	Gm10231
TC1700001379.mm.1	-1.14457	-0.1948	1.14457	down	Gm5812
TC1700001614.mm.1	-1.13844	-0.187058	1.13844	down	Kctd5
TC1700001623.mm.1	1.12194	0.165997	1.12194	up	Mir6965
TC1700001642.mm.1	-1.11386	-0.155572	1.11386	down	Ndufb10
TC1700001679.mm.1	-1.10501	-0.144066	1.10501	down	Rab40c
TC1700001757.mm.1	-1.11375	-0.155419	1.11375	down	Fkbp5
TC1700001839.mm.1	-1.13317	-0.180361	1.13317	down	Akap8l
TC1700001930.mm.1	1.1374	0.185739	1.1374	up	Mir6971
TC1700002007.mm.1	-1.14965	-0.201197	1.14965	down	Gm4246
TC1700002050.mm.1	-1.14389	-0.193943	1.14389	down	Mog
TC1700002052.mm.1	1.10043	0.138063	1.10043	up	Olfr91
TC1700002060.mm.1	1.10446	0.143335	1.10446	up	Olfr97
TC1700002078.mm.1	1.12865	0.174597	1.12865	up	Olfr117
TC1700002095.mm.1	1.2002	0.263276	1.2002	up	Gm21903
TC1700002101.mm.1	1.11143	0.152412	1.11143	up	Pgk2
TC1700002167.mm.1	-1.17015	-0.226689	1.17015	down	Polh
TC1700002531.mm.1	-1.10536	-0.144514	1.10536	down	Memo1
TC1700002541.mm.1	-1.10872	-0.148895	1.10872	down	Fam98a
TC1700002708.mm.1	1.19576	0.257927	1.19576	up	Gm26612
TC1700002723.mm.1	-1.18342	-0.242961	1.18342	down	Gm10184
TC1700002776.mm.1	1.10546	0.144652	1.10546	up	Pram1
TC1800000011.mm.1	1.10738	0.147151	1.10738	up	Lyzl1
TC1800000050.mm.1	-1.13305	-0.180215	1.13305	down	Fabp5l2
TC1800000212.mm.1	1.17512	0.232807	1.17512	up	Gm16558
TC1800000243.mm.1	-1.10913	-0.149426	1.10913	down	Polr2d
TC1800000369.mm.1	1.11173	0.152802	1.11173	up	Pcdhb13
TC1800000372.mm.1	1.16589	0.221436	1.16589	up	Pcdhb15
TC1800000373.mm.1	1.12497	0.169882	1.12497	up	Pcdhb16
TC1800000443.mm.1	-1.10202	-0.140153	1.10202	down	Stk32a
TC1800000457.mm.1	-1.11126	-0.152196	1.11126	down	Dcp2
TC1800000553.mm.1	-1.146	-0.196608	1.146	down	9330117O12Rik
TC1800000572.mm.1	-1.28636	-0.363297	1.28636	down	Gm10536
TC1800000583.mm.1	-1.20592	-0.270128	1.20592	down	Slc12a2
TC1800000621.mm.1	-1.22906	-0.29755	1.22906	down	Mir7220
TC1800000652.mm.1	1.12843	0.174314	1.12843	up	Gm22560
TC1800000682.mm.1	-1.14927	-0.200719	1.14927	down	Sec11c
TC1800000685.mm.1	-1.18391	-0.243559	1.18391	down	Grp|Rax
TC1800000708.mm.1	-1.11335	-0.154908	1.11335	down	Psmg2
TC1800000833.mm.1	-1.10626	-0.145695	1.10626	down	Atp5a1
TC1800000877.mm.1	1.19499	0.256998	1.19499	up	Gm26258
TC1800000980.mm.1	-1.11627	-0.158686	1.11627	down	Abhd3
TC1800001041.mm.1	1.30082	0.379425	1.30082	up	Dsc3
TC1800001088.mm.1	1.10243	0.14069	1.10243	up	Celf4
TC1800001106.mm.1	1.22168	0.288872	1.22168	up	Gm24396
TC1800001119.mm.1	-1.11156	-0.152589	1.11156	down	Gpr17
TC1800001202.mm.1	1.10995	0.1505	1.10995	up	Gm10545
TC1800001308.mm.1	-1.11158	-0.152611	1.11158	down	Atg12
TC1800001359.mm.1	1.1578	0.211385	1.1578	up	Gm23335
TC1800001569.mm.1	1.20683	0.271219	1.20683	up	Gm19825
TC1800001587.mm.1	-1.30768	-0.38701	1.30768	down	Gm14328
TC1900000018.mm.1	-1.11987	-0.163335	1.11987	down	Chka
TC1900000140.mm.1	-1.10755	-0.147373	1.10755	down	Atl3
TC1900000246.mm.1	-1.27074	-0.345674	1.27074	down	Mpeg1
TC1900000274.mm.1	1.33453	0.41633	1.33453	up	Olfr1474
TC1900000280.mm.1	1.14057	0.189759	1.14057	up	Olfr1490
TC1900000381.mm.1	-1.15196	-0.204092	1.15196	down	Gm6563
TC1900000441.mm.1	1.14816	0.199325	1.14816	up	Cd274
TC1900000448.mm.1	-1.34927	-0.432181	1.34927	down	Il33
TC1900000452.mm.1	-1.14114	-0.19048	1.14114	down	Uhrf2
TC1900000465.mm.1	-1.11602	-0.158369	1.11602	down	Minpp1
TC1900000497.mm.1	-1.1188	-0.161948	1.1188	down	Fas
TC1900000504.mm.1	1.16814	0.224208	1.16814	up	Ifit1
TC1900000521.mm.1	-1.10155	-0.139537	1.10155	down	Tnks2
TC1900000650.mm.1	-1.1183	-0.161305	1.1183	down	Hif1an
TC1900000859.mm.1	1.18802	0.248554	1.18802	up	E330013P04Rik
TC1900000986.mm.1	-1.41658	-0.502413	1.41658	down	Neat1
TC1900001036.mm.1	-1.1019	-0.139992	1.1019	down	Cox8a
TC1900001203.mm.1	-1.16035	-0.214562	1.16035	down	Psat1
TC1900001207.mm.1	-1.16119	-0.215605	1.16119	down	Gm10819
TC1900001231.mm.1	1.15406	0.206717	1.15406	up	Rorb
TC1900001253.mm.1	-1.12253	-0.166758	1.12253	down	Gda
TC1900001270.mm.1	-1.11191	-0.153036	1.11191	down	Fam189a2
TC1900001286.mm.1	-1.16683	-0.222594	1.16683	down	Pgm5
TC1900001440.mm.1	1.15754	0.211058	1.15754	up	F530104D19Rik
TC1900001511.mm.1	-1.10724	-0.14697	1.10724	down	Frat2
TC1900001552.mm.1	-1.1641	-0.219216	1.1641	down	Chuk
TC1900001554.mm.1	-1.10584	-0.145146	1.10584	down	Gm24336
TC1900001648.mm.1	-1.13455	-0.182118	1.13455	down	Rpl13a-ps1

## Sheet: S4c. Summary of target and DEGs
Supplementary Table 4c. Summary of the target genes of KMT2C and DEGs in the Kmt2c+/fs mice
Target protein-coding genes bound by KMT2C on their Promotor-TSS		Upregulated protein-coding genes in microarray			Downregulated protein-coding genes in microarray
Ensembl gene ID	Gene symbol	Ensembl gene ID	Gene symbol	Overlap with the KMT2C target genes	Ensembl gene ID	Gene symbol	Overlap with the KMT2C target genes
ENSMUSG00000054302	Eapp	ENSMUSG00000095377	Olfr91	-	ENSMUSG00000025128	Bhlhe22	-
ENSMUSG00000010342	Tex14	ENSMUSG00000028066	Pmf1	-	ENSMUSG00000033208	S100b	-
ENSMUSG00000041827	Oasl1	ENSMUSG00000086056	Gm4846	-	ENSMUSG00000053475	Tnfaip6	-
ENSMUSG00000036432	Siah2	ENSMUSG00000062694	Cav3	-	ENSMUSG00000047216	Cdh19	-
ENSMUSG00000064220	H2ac18	ENSMUSG00000022099	Dmtn	+	ENSMUSG00000001773	Folh1	-
ENSMUSG00000041773	Enc1	ENSMUSG00000038015	Prm2	-	ENSMUSG00000024810	Il33	-
ENSMUSG00000066551	Hmgb1	ENSMUSG00000024268	Celf4	+	ENSMUSG00000016194	Hsd11b1	-
ENSMUSG00000021831	Ero1l	ENSMUSG00000031561	Tenm3	-	ENSMUSG00000049907	Rasl11b	-
ENSMUSG00000022940	Pigp	ENSMUSG00000044676	Zfp612	-	ENSMUSG00000015354	Pcolce2	-
ENSMUSG00000021264	Yy1	ENSMUSG00000095232	Scgb1b19	-	ENSMUSG00000021943	Gdf10	-
ENSMUSG00000027630	Tbl1xr1	ENSMUSG00000074037	Mc1r	-	ENSMUSG00000019970	Sgk1	+
ENSMUSG00000020458	Rtn4	ENSMUSG00000095768	Vmn1r111	-	ENSMUSG00000046805	Mpeg1	-
ENSMUSG00000024642	Tle4	ENSMUSG00000090799	Klhl33	-	ENSMUSG00000019577	Pdk4	-
ENSMUSG00000030407	Qpctl	ENSMUSG00000015721	Nlrp5	-	ENSMUSG00000015806	Qdpr	-
ENSMUSG00000052033	Pfdn4	ENSMUSG00000095931	Vmn1r159	-	ENSMUSG00000030168	Adipor2	-
ENSMUSG00000023994	Nfya	ENSMUSG00000075166	Olfr1104	-	ENSMUSG00000032667	Pon2	-
ENSMUSG00000051375	Pcdh1	ENSMUSG00000058802	Olfr97	-	ENSMUSG00000031990	Jam3	-
ENSMUSG00000068327	Tlx2	ENSMUSG00000078650	G6pc	-	ENSMUSG00000044734	Serpinb1a	-
ENSMUSG00000001627	Ifrd1	ENSMUSG00000020810	Cygb	-	ENSMUSG00000019874	Fabp7	-
ENSMUSG00000036052	Dnajb5	ENSMUSG00000044814	Olfr543	-	ENSMUSG00000045871	Slitrk6	-
ENSMUSG00000023845	Lnpep	ENSMUSG00000032739	Pram1	-	ENSMUSG00000043298	Smco3	-
ENSMUSG00000033382	Trappc8	ENSMUSG00000051497	Kcnj16	-	ENSMUSG00000059182	Skap2	-
ENSMUSG00000063015	Ccni	ENSMUSG00000005583	Mef2c	+	ENSMUSG00000041828	Abca8a	-
ENSMUSG00000010362	Rdm1	ENSMUSG00000056728	Ctsll3	-	ENSMUSG00000032902	Slc16a1	-
ENSMUSG00000030335	Mrpl51	ENSMUSG00000024233	Lyzl1	-	ENSMUSG00000024597	Slc12a2	-
ENSMUSG00000041840	Haus1	ENSMUSG00000033880	Lgals3bp	-	ENSMUSG00000056306	Sertm1	-
ENSMUSG00000053436	Mapk14	ENSMUSG00000061296	Vmn1r210	-	ENSMUSG00000027540	Ptpn1	-
ENSMUSG00000031728	Zfp821	ENSMUSG00000096640	Gm4312	-	ENSMUSG00000028011	Tdo2	-
ENSMUSG00000025959	Klf7	ENSMUSG00000055546	Timd4	-	ENSMUSG00000051777	Iqcj	-
ENSMUSG00000034271	Jdp2	ENSMUSG00000045341	Olfr167	-	ENSMUSG00000019899	Lama2	-
ENSMUSG00000068855	H2ac20	ENSMUSG00000050721	Plekho2	-	ENSMUSG00000064325	Hhip	-
ENSMUSG00000056962	Jmjd6	ENSMUSG00000050366	Olfr524	-	ENSMUSG00000044447	Dock5	-
ENSMUSG00000022389	Tef	ENSMUSG00000031233	Pgk2	-	ENSMUSG00000049493	Pls1	-
ENSMUSG00000031386	Hcfc1	ENSMUSG00000047307	Pcdhb13	-	ENSMUSG00000027375	Mal	-
ENSMUSG00000029638	Glcci1	ENSMUSG00000050272	Dscam	-	ENSMUSG00000042369	Rbm45	-
ENSMUSG00000025980	Hspd1	ENSMUSG00000003411	Rab3b	-	ENSMUSG00000019890	Nts	-
ENSMUSG00000020923	Ubtf	ENSMUSG00000006200	Rhox6	-	ENSMUSG00000024517	Grp	-
ENSMUSG00000034892	Rps29	ENSMUSG00000059013	Sh2d3c	-	ENSMUSG00000066878	Gm10184	-
ENSMUSG00000040563	Plppr2	ENSMUSG00000069036	Sry	-	ENSMUSG00000000088	Cox5a	-
ENSMUSG00000021546	Hnrnpk	ENSMUSG00000031872	Bean1	-	ENSMUSG00000040234	Tm7sf3	-
ENSMUSG00000091255	Speer4e	ENSMUSG00000016150	Tenm1	-	ENSMUSG00000041153	Osgin2	-
ENSMUSG00000031696	Vps35	ENSMUSG00000044172	Ptx4	-	ENSMUSG00000021665	Hexb	-
ENSMUSG00000035566	Pcdh17	ENSMUSG00000023055	Calcoco1	-	ENSMUSG00000016239	Lonrf3	-
ENSMUSG00000079470	Utp14b	ENSMUSG00000039106	Htr5a	-	ENSMUSG00000032370	Lactb	-
ENSMUSG00000075327	Zbtb2	ENSMUSG00000079007	Tcl1b4	-	ENSMUSG00000021948	Prkcd	-
ENSMUSG00000021087	Rtn1	ENSMUSG00000044899	Olfr649	-	ENSMUSG00000079286	Gm11084	-
ENSMUSG00000022897	Dyrk1a	ENSMUSG00000095030	Olfr1513	-	ENSMUSG00000017715	Pgs1	-
ENSMUSG00000000889	Dbh	ENSMUSG00000022496	Tnfrsf17	-	ENSMUSG00000048022	Tmem229a	-
ENSMUSG00000025571	Tnrc6c	ENSMUSG00000078912	Gm11011	-	ENSMUSG00000040268	Plekha1	-
ENSMUSG00000005583	Mef2c	ENSMUSG00000070661	Rnf186	-	ENSMUSG00000026994	Galnt3	-
ENSMUSG00000022141	Nipbl	ENSMUSG00000033849	B3galt2	-	ENSMUSG00000022358	Fbxo32	-
ENSMUSG00000028098	Rnf115	ENSMUSG00000029372	Ppbp	-	ENSMUSG00000006941	Eif1b	-
ENSMUSG00000029309	Sparcl1	ENSMUSG00000031285	Dcx	-	ENSMUSG00000026248	Mrpl44	-
ENSMUSG00000032340	Neo1	ENSMUSG00000056223	Spata31	-	ENSMUSG00000035790	Cep19	-
ENSMUSG00000022124	Fbxl3	ENSMUSG00000039488	Cntn5	-	ENSMUSG00000002900	Lamb1	-
ENSMUSG00000032637	Atxn2l	ENSMUSG00000078721	Fam205a1	-	ENSMUSG00000051590	Map3k19	-
ENSMUSG00000032741	Tpcn1	ENSMUSG00000074489	Bglap3	-	ENSMUSG00000006205	Htra1	-
ENSMUSG00000039852	Rere	ENSMUSG00000073424	Cyp4f15	-	ENSMUSG00000020263	Appl2	-
ENSMUSG00000058317	Ube2e2	ENSMUSG00000043472	Lce3d	-	ENSMUSG00000048039	Isg20l2	-
ENSMUSG00000035399	Oser1	ENSMUSG00000047910	Pcdhb16	-	ENSMUSG00000029641	Rasl11a	-
ENSMUSG00000006731	B4galnt1	ENSMUSG00000078620	Gm10964	-	ENSMUSG00000027956	Tmem144	-
ENSMUSG00000009013	Dynll1	ENSMUSG00000040364	Sec1	-	ENSMUSG00000008393	Carhsp1	-
ENSMUSG00000009394	Syn2	ENSMUSG00000094669	Olfr441	-	ENSMUSG00000023953	Polh	-
ENSMUSG00000032017	Grik4	ENSMUSG00000095286	Olfr117	-	ENSMUSG00000020183	Cpm	-
ENSMUSG00000095595	Fam177a	ENSMUSG00000034755	Pcdh11x	-	ENSMUSG00000022112	Gpc5	-
ENSMUSG00000020262	Adarb1	ENSMUSG00000090471	Gm4553	-	ENSMUSG00000027199	Gatm	-
ENSMUSG00000054263	Lifr	ENSMUSG00000096641	Gm904	-	ENSMUSG00000020774	Aspa	-
ENSMUSG00000007411	Mark3	ENSMUSG00000048960	Prex2	-	ENSMUSG00000041731	Pgm5	-
ENSMUSG00000022791	Tnk2	ENSMUSG00000023452	Pisd	-	ENSMUSG00000067995	Gtf2f2	-
ENSMUSG00000001911	Nfix	ENSMUSG00000049148	Plcxd3	-	ENSMUSG00000031585	Gtf2e2	+
ENSMUSG00000037022	Mmaa	ENSMUSG00000091318	Gm5415	-	ENSMUSG00000022018	Rgcc	-
ENSMUSG00000003131	Pafah1b2	ENSMUSG00000010064	Slc38a3	-	ENSMUSG00000020821	Kif1c	+
ENSMUSG00000031878	Nae1	ENSMUSG00000021880	Rnase6	-	ENSMUSG00000043496	Tril	-
ENSMUSG00000022962	Gart	ENSMUSG00000078657	Crnn	-	ENSMUSG00000025199	Chuk	-
ENSMUSG00000060961	Slc4a4	ENSMUSG00000028488	Sh3gl2	-	ENSMUSG00000078201	Tmem203	-
ENSMUSG00000030753	Thap12	ENSMUSG00000095718	Gm6502	-	ENSMUSG00000031029	Eif3f	-
ENSMUSG00000018481	Appbp2	ENSMUSG00000062037	Olfr285	-	ENSMUSG00000027883	Gpsm2	-
ENSMUSG00000047446	Arl4a	ENSMUSG00000025804	Ccr1	-	ENSMUSG00000048174	Tmem81	-
ENSMUSG00000026490	Cdc42bpa	ENSMUSG00000048284	Tas2r126	-	ENSMUSG00000024640	Psat1	+
ENSMUSG00000027620	Rbm39	ENSMUSG00000094052	Gm21118	-	ENSMUSG00000038286	Bphl	-
ENSMUSG00000030706	Mrpl48	ENSMUSG00000061387	Olfr1490	-	ENSMUSG00000063953	Amd2	-
ENSMUSG00000031822	Gse1	ENSMUSG00000095578	Gm21760	-	ENSMUSG00000044155	Lsm8	-
ENSMUSG00000028519	Dab1	ENSMUSG00000092162	Vmn2r86	-	ENSMUSG00000020572	Nampt	-
ENSMUSG00000044067	Gpr22	ENSMUSG00000045776	Lrtm1	-	ENSMUSG00000031556	Tm2d2	+
ENSMUSG00000038056	Kmt2c	ENSMUSG00000074342	I830077J02Rik	-	ENSMUSG00000000402	Egfl6	-
ENSMUSG00000032897	Nfyc	ENSMUSG00000043354	Olfr577	-	ENSMUSG00000071180	Smim15	-
ENSMUSG00000020785	Camkk1	ENSMUSG00000059136	Olfr539	-	ENSMUSG00000020182	Ddc	-
ENSMUSG00000026991	Pkp4	ENSMUSG00000043727	F830045P16Rik	-	ENSMUSG00000022751	Nit2	-
ENSMUSG00000046079	Lrrc8d	ENSMUSG00000110171	Olfr484	-	ENSMUSG00000020132	Rab21	-
ENSMUSG00000001687	Ubl3	ENSMUSG00000016496	Cd274	-	ENSMUSG00000040836	Gpr161	-
ENSMUSG00000020524	Gria1	ENSMUSG00000073407	Gm6034	-	ENSMUSG00000028133	Rwdd3	-
ENSMUSG00000036376	Abt1	ENSMUSG00000050876	Spata31d1a	-	ENSMUSG00000004069	Dnaja3	-
ENSMUSG00000035569	Ankrd11	ENSMUSG00000094553	Vmn1r50	-	ENSMUSG00000036949	Slc39a12	-
ENSMUSG00000010175	Prox1	ENSMUSG00000094590	Gm10251	-	ENSMUSG00000066687	Zbtb16	+
ENSMUSG00000020280	Pus10	ENSMUSG00000071169	Defb46	-	ENSMUSG00000041309	Nkx6-2	-
ENSMUSG00000061130	Ppm1b	ENSMUSG00000030859	Fam24a	-	ENSMUSG00000042354	Gnl3	-
ENSMUSG00000059824	Dbp	ENSMUSG00000039579	Grin3a	-	ENSMUSG00000016308	Ube2a	-
ENSMUSG00000037224	Zfyve28	ENSMUSG00000070904	Ifna4	-	ENSMUSG00000027367	Stard7	-
ENSMUSG00000037465	Klf10	ENSMUSG00000091435	Vmn1r115	-	ENSMUSG00000026830	Ermn	-
ENSMUSG00000078578	Ube2d3	ENSMUSG00000068373	D430041D05Rik	-	ENSMUSG00000074892	B3galt5	-
ENSMUSG00000048304	Slitrk3	ENSMUSG00000036192	Rorb	-	ENSMUSG00000030245	Golt1b	-
ENSMUSG00000024121	Atp6v0c	ENSMUSG00000028174	Rpe65	-	ENSMUSG00000021598	Med10	-
ENSMUSG00000049728	Zfp668	ENSMUSG00000051379	Flrt3	-	ENSMUSG00000024516	Sec11c	-
ENSMUSG00000019873	Reep3	ENSMUSG00000040640	Erc2	-	ENSMUSG00000081225	Cyp2j12	-
ENSMUSG00000000078	Klf6	ENSMUSG00000051424	Olfr1184	-	ENSMUSG00000003955	Fam162a	+
ENSMUSG00000044221	Grsf1	ENSMUSG00000050654	Olfr215	-	ENSMUSG00000038250	Usp38	-
ENSMUSG00000039849	Pcif1	ENSMUSG00000054976	Nyap2	-	ENSMUSG00000001687	Ubl3	+
ENSMUSG00000024277	Mapre2	ENSMUSG00000056961	Olfr919	-	ENSMUSG00000031950	Gabarapl2	-
ENSMUSG00000013089	Etv5	ENSMUSG00000047033	Pcdhb15	-	ENSMUSG00000027858	Tspan2	+
ENSMUSG00000038384	Setd1b	ENSMUSG00000034459	Ifit1	-	ENSMUSG00000025537	Phkg1	-
ENSMUSG00000055024	Ep300	ENSMUSG00000071481	Olfr437	-	ENSMUSG00000037625	Cldn11	-
ENSMUSG00000061689	Dlgap4	ENSMUSG00000096268	Gm20914	-	ENSMUSG00000020646	Mboat2	-
ENSMUSG00000051627	H1f4	ENSMUSG00000055088	Olfr354	-	ENSMUSG00000036777	Anln	-
ENSMUSG00000024924	Vldlr	ENSMUSG00000070601	Vmn2r84	-	ENSMUSG00000027533	Fabp5	-
ENSMUSG00000036591	Arhgap21	ENSMUSG00000070552	Mrgprx1	-	ENSMUSG00000032067	Pts	-
ENSMUSG00000030226	Lmo3	ENSMUSG00000030785	Cox6a2	-	ENSMUSG00000060012	Kif13b	-
ENSMUSG00000037605	Adgrl3	ENSMUSG00000051190	Olfr1356	-	ENSMUSG00000033933	Vhl	-
ENSMUSG00000064181	Rab3ip	ENSMUSG00000053868	Gm5142	-	ENSMUSG00000038473	Nos1ap	-
ENSMUSG00000022568	Scrib	ENSMUSG00000040452	Cdh12	-	ENSMUSG00000032936	Camkv	-
ENSMUSG00000040433	Zbtb38	ENSMUSG00000045111	Taar6	-	ENSMUSG00000033774	Npbwr1	-
ENSMUSG00000002343	Armc6	ENSMUSG00000058135	Gstm1	-	ENSMUSG00000078771	Evi2a	-
ENSMUSG00000059475	Zfp426	ENSMUSG00000021303	Gng4	-	ENSMUSG00000022009	Nufip1	-
ENSMUSG00000061079	Zfp143	ENSMUSG00000049168	Olfr449	-	ENSMUSG00000076439	Mog	-
ENSMUSG00000068740	Celsr2	ENSMUSG00000091511	Vmn2r87	-	ENSMUSG00000029640	Usp12	-
ENSMUSG00000020564	Atxn7l1	ENSMUSG00000048425	Olfr686	-	ENSMUSG00000028527	Ak4	-
ENSMUSG00000053825	Ppfia2	ENSMUSG00000043441	Gpr149	-	ENSMUSG00000031605	Klhl2	+
ENSMUSG00000032503	Arpp21	ENSMUSG00000030048	Gkn3	-	ENSMUSG00000025283	Sat1	-
ENSMUSG00000036241	Ube2r2	ENSMUSG00000000567	Sox9	-	ENSMUSG00000036208	Nepro	-
ENSMUSG00000032228	Tcf12	ENSMUSG00000059473	Olfr979	-	ENSMUSG00000024817	Uhrf2	+
ENSMUSG00000045038	Prkce	ENSMUSG00000061022	Vmn1r222	-	ENSMUSG00000057531	Dtnbp1	-
ENSMUSG00000039361	Picalm	ENSMUSG00000030898	Cckbr	-	ENSMUSG00000028909	Ptpru	-
ENSMUSG00000034135	Sik3	ENSMUSG00000094168	Gm21903	-	ENSMUSG00000031596	Slc7a2	-
ENSMUSG00000042348	Arl15	ENSMUSG00000094773	Gm21812	-	ENSMUSG00000026088	Mitd1	-
ENSMUSG00000021134	Srsf5	ENSMUSG00000075075	Olfr1253	-	ENSMUSG00000018765	Fxr2	-
ENSMUSG00000024085	Man2a1	ENSMUSG00000020891	Alox8	-	ENSMUSG00000029621	Arpc1a	-
ENSMUSG00000007617	Homer1	ENSMUSG00000057346	Apol9a	-	ENSMUSG00000021018	Polr2h	-
ENSMUSG00000033478	Fam160b1	ENSMUSG00000042774	Olfr1353	-	ENSMUSG00000037014	Sstr4	-
ENSMUSG00000033454	Zbtb1	ENSMUSG00000059203	Il1rapl2	-	ENSMUSG00000028004	Npy2r	-
ENSMUSG00000059273	Zc3h4	ENSMUSG00000048686	Hmgb4	-	ENSMUSG00000016946	Kctd5	-
ENSMUSG00000023764	Sfi1	ENSMUSG00000028172	Tacr3	-	ENSMUSG00000031232	Magt1	-
ENSMUSG00000029004	Kmt2e	ENSMUSG00000038457	Tmem255b	-	ENSMUSG00000029426	Scarb2	-
ENSMUSG00000042401	Crtac1	ENSMUSG00000050504	Olfr1323	-	ENSMUSG00000029189	Sel1l3	-
ENSMUSG00000018559	Ctdnep1	ENSMUSG00000005087	Cd44	-	ENSMUSG00000021214	Akr1c18	-
ENSMUSG00000027248	Pdia3	ENSMUSG00000048480	Cxcr1	-	ENSMUSG00000049076	Acap2	-
ENSMUSG00000030199	Etv6	ENSMUSG00000056158	Car10	-	ENSMUSG00000029068	Ccnl2	-
ENSMUSG00000072235	Tuba1a	ENSMUSG00000038331	Satb2	+	ENSMUSG00000031028	Tub	-
ENSMUSG00000038539	Atf5	ENSMUSG00000048933	Olfr722	-	ENSMUSG00000021277	Traf3	-
ENSMUSG00000001366	Fbxo9	ENSMUSG00000051591	Olfr697	-	ENSMUSG00000035594	Chrna5	-
ENSMUSG00000017664	Slc35c2	ENSMUSG00000094296	Gm21798	-	ENSMUSG00000037242	Clic4	-
ENSMUSG00000060126	Tpt1	ENSMUSG00000117744	Vmn1r59	-	ENSMUSG00000039449	Prpf18	-
ENSMUSG00000034269	Setd5	ENSMUSG00000026471	Mr1	-	ENSMUSG00000028412	Slc44a1	+
ENSMUSG00000028890	Mtf1	ENSMUSG00000064156	Prol1	-	ENSMUSG00000049929	Lpar4	-
ENSMUSG00000029033	Acap3	ENSMUSG00000059898	Dsc3	-	ENSMUSG00000027086	Fastkd1	-
ENSMUSG00000032249	Anp32a	ENSMUSG00000052305	Hbb-bs	-	ENSMUSG00000013523	Bcas1	-
ENSMUSG00000039568	Ubald1	ENSMUSG00000008999	Bmp7	-	ENSMUSG00000031823	Zdhhc7	-
ENSMUSG00000028106	Rprd2	ENSMUSG00000079024	Gm21961	-	ENSMUSG00000003623	Crot	-
ENSMUSG00000042439	Zfp532	ENSMUSG00000096273	Olfr1474	-	ENSMUSG00000038957	Edc3	-
ENSMUSG00000049092	Gpr137c	ENSMUSG00000073940	Hbb-bt	-	ENSMUSG00000022365	Derl1	-
ENSMUSG00000037070	Rbmxl1	ENSMUSG00000069917	Hba-a2	-	ENSMUSG00000002625	Akap8l	-
ENSMUSG00000021555	Naa35	ENSMUSG00000069917	Hba-a2	-	ENSMUSG00000027221	Chst1	+
ENSMUSG00000039117	Taf4	ENSMUSG00000056946	Olfr512	-	ENSMUSG00000020288	Ahsa2	-
ENSMUSG00000068036	Afdn	ENSMUSG00000079056	Kcnip3	-	ENSMUSG00000031827	Cotl1	-
ENSMUSG00000018974	Sart3	ENSMUSG00000048455	Sprr1b	-	ENSMUSG00000058600	Rpl30	-
ENSMUSG00000025508	Rplp2	ENSMUSG00000094962	Gm21954	-	ENSMUSG00000026594	Ralgps2	+
ENSMUSG00000047098	Rnf31	ENSMUSG00000110012	Olfr644	-	ENSMUSG00000029913	Prdm5	-
ENSMUSG00000019432	Ddx39b	ENSMUSG00000091243	Vgll3	-	ENSMUSG00000078591	Hs3st4	-
ENSMUSG00000020718	Polg2	ENSMUSG00000101078	Olfr1166	-	ENSMUSG00000046897	Zfp740	+
ENSMUSG00000024959	Bad				ENSMUSG00000027978	Prss12	-
ENSMUSG00000034210	Efcab14				ENSMUSG00000022194	Pabpn1	-
ENSMUSG00000036330	Slc18a1				ENSMUSG00000029416	Slc15a4	-
ENSMUSG00000011877	Git1				ENSMUSG00000027351	Spred1	+
ENSMUSG00000049100	Pcdh10				ENSMUSG00000029861	Fam131b	+
ENSMUSG00000058070	Eml1				ENSMUSG00000072875	Gpr27	-
ENSMUSG00000033773	Rpap2				ENSMUSG00000025439	Clns1a	-
ENSMUSG00000036890	Gtdc1				ENSMUSG00000031987	Egln1	-
ENSMUSG00000022010	Tsc22d1				ENSMUSG00000027667	Zfp639	-
ENSMUSG00000025609	Mkln1				ENSMUSG00000022449	Adamts20	-
ENSMUSG00000028698	Pik3r3				ENSMUSG00000027099	Mtx2	-
ENSMUSG00000034724	Cnot6l				ENSMUSG00000020964	Sel1l	-
ENSMUSG00000039717	Ralyl				ENSMUSG00000021209	Ppp4r4	-
ENSMUSG00000024219	Anks1				ENSMUSG00000037573	Tob1	+
ENSMUSG00000043372	Hexim2				ENSMUSG00000025795	Rassf3	-
ENSMUSG00000020297	Nsg2				ENSMUSG00000032285	Dnaja4	-
ENSMUSG00000057098	Ebf1				ENSMUSG00000022863	Btg3	-
ENSMUSG00000029861	Fam131b				ENSMUSG00000022769	Sdf2l1	-
ENSMUSG00000022265	Ank				ENSMUSG00000035805	Mlc1	-
ENSMUSG00000049504	Proser1				ENSMUSG00000015224	Cyp2j9	-
ENSMUSG00000039089	L3mbtl3				ENSMUSG00000021770	Samd8	-
ENSMUSG00000021709	Erbin				ENSMUSG00000038642	Ctss	-
ENSMUSG00000042700	Sipa1l1				ENSMUSG00000032624	Eml4	-
ENSMUSG00000033256	Shf				ENSMUSG00000031775	Pllp	-
ENSMUSG00000028995	Fam126a				ENSMUSG00000078670	Fam174b	-
ENSMUSG00000027637	Rab5if				ENSMUSG00000066037	Hnrnpr	-
ENSMUSG00000046785	Epm2aip1				ENSMUSG00000019189	Rnf145	+
ENSMUSG00000095567	Noc2l				ENSMUSG00000021379	Id4	-
ENSMUSG00000019303	Psmc3ip				ENSMUSG00000028653	Trit1	-
ENSMUSG00000026203	Dnajb2				ENSMUSG00000038732	Mboat1	-
ENSMUSG00000028410	Dnaja1				ENSMUSG00000036503	Rnf13	-
ENSMUSG00000057363	Uxs1				ENSMUSG00000031904	Slc7a6	-
ENSMUSG00000063952	Brpf3				ENSMUSG00000022234	Cct5	-
ENSMUSG00000038206	Fbxo8				ENSMUSG00000028655	Mfsd2a	-
ENSMUSG00000058239	Usf2				ENSMUSG00000026107	Nabp1	-
ENSMUSG00000029169	Dhx15				ENSMUSG00000030317	Timp4	-
ENSMUSG00000001211	Agpat3				ENSMUSG00000042229	Rabif	-
ENSMUSG00000029108	Pcdh7				ENSMUSG00000022217	Emc9	-
ENSMUSG00000057367	Birc2				ENSMUSG00000041837	Pdcd7	-
ENSMUSG00000021066	Atl1				ENSMUSG00000032517	Mobp	-
ENSMUSG00000012422	Tmem167				ENSMUSG00000031751	Amfr	-
ENSMUSG00000036561	Ppp6r2				ENSMUSG00000044548	Dact1	-
ENSMUSG00000072772	Grcc10				ENSMUSG00000052997	Uba2	-
ENSMUSG00000037533	Rapgef6				ENSMUSG00000029780	Nt5c3	-
ENSMUSG00000032307	Ube2q2				ENSMUSG00000053395	Cacng8	-
ENSMUSG00000003863	Ppfia3				ENSMUSG00000001157	Gmcl1	-
ENSMUSG00000049939	Lrrc4				ENSMUSG00000022715	Tmem114	-
ENSMUSG00000025856	Pdgfa				ENSMUSG00000049288	Lix1l	-
ENSMUSG00000074403	H3c13				ENSMUSG00000028222	Calb1	-
ENSMUSG00000024213	Nudt3				ENSMUSG00000037458	Azin1	-
ENSMUSG00000084786	Ubl5				ENSMUSG00000058624	Gda	-
ENSMUSG00000064202	4430402I18Rik				ENSMUSG00000051652	Lrrc3	-
ENSMUSG00000042066	Tmcc2				ENSMUSG00000007411	Mark3	+
ENSMUSG00000039205	Ciz1				ENSMUSG00000032375	Aph1b	-
ENSMUSG00000021156	Zmynd11				ENSMUSG00000017692	Rhbdl3	-
ENSMUSG00000056476	Med12l				ENSMUSG00000036894	Rap2b	-
ENSMUSG00000027752	Exosc8				ENSMUSG00000030102	Itpr1	-
ENSMUSG00000033707	Lrrc24				ENSMUSG00000057134	Ado	-
ENSMUSG00000027011	Ube2e3				ENSMUSG00000062683	Atp5g2	-
ENSMUSG00000026109	Tmeff2				ENSMUSG00000054263	Lifr	+
ENSMUSG00000028188	Spata1				ENSMUSG00000026062	Slc9a2	-
ENSMUSG00000034227	Foxj1				ENSMUSG00000022947	Cbr3	-
ENSMUSG00000061313	Ddhd2				ENSMUSG00000039470	Zdhhc2	-
ENSMUSG00000028127	Abcd3				ENSMUSG00000041773	Enc1	+
ENSMUSG00000033510	Otud7a				ENSMUSG00000024843	Chka	-
ENSMUSG00000038550	Ciart				ENSMUSG00000042659	Arrdc4	-
ENSMUSG00000008763	Man1a2				ENSMUSG00000030878	Cdr2	-
ENSMUSG00000025234	Arih1				ENSMUSG00000027881	Prpf38b	-
ENSMUSG00000038323	1700066M21Rik				ENSMUSG00000052144	Ppp4r2	-
ENSMUSG00000029326	Enoph1				ENSMUSG00000028214	Gem	-
ENSMUSG00000026219	Trip12				ENSMUSG00000028015	Ctso	-
ENSMUSG00000007815	Rhoa				ENSMUSG00000028646	Rragc	-
ENSMUSG00000046364	Rpl27a				ENSMUSG00000024778	Fas	-
ENSMUSG00000044820	AY074887				ENSMUSG00000038822	Hace1	-
ENSMUSG00000019302	Atp6v0a1				ENSMUSG00000038065	Mturn	-
ENSMUSG00000022335	Zfat				ENSMUSG00000036450	Hif1an	-
ENSMUSG00000042079	Hnrnpf				ENSMUSG00000008682	Rpl10	-
ENSMUSG00000042156	Dzip1				ENSMUSG00000021891	Mettl6	-
ENSMUSG00000052040	Klf13				ENSMUSG00000031353	Rbbp7	-
ENSMUSG00000028833	Ncdn				ENSMUSG00000031381	Piga	-
ENSMUSG00000056268	Dennd1b				ENSMUSG00000118504	4933434E20Rik	-
ENSMUSG00000028266	Lmo4				ENSMUSG00000030522	Mtmr10	-
ENSMUSG00000031517	Gpm6a				ENSMUSG00000020003	Pex7	-
ENSMUSG00000018287	Spag7				ENSMUSG00000025508	Rplp2	+
ENSMUSG00000039810	Zc3h10				ENSMUSG00000034203	Chchd4	-
ENSMUSG00000024268	Celf4				ENSMUSG00000020841	Cpd	-
ENSMUSG00000053819	Camk2d				ENSMUSG00000002475	Abhd3	-
ENSMUSG00000028277	Ube2j1				ENSMUSG00000014606	Slc25a11	-
ENSMUSG00000024127	Prepl				ENSMUSG00000039960	Rhou	-
ENSMUSG00000007817	Zmiz1				ENSMUSG00000051154	Commd3	+
ENSMUSG00000021114	Atp6v1d				ENSMUSG00000024896	Minpp1	-
ENSMUSG00000025499	Hras				ENSMUSG00000024188	Luc7l	-
ENSMUSG00000021413	Prpf4b				ENSMUSG00000028988	Ctnnbip1	-
ENSMUSG00000004096	Cwc15				ENSMUSG00000035329	Fbxo33	-
ENSMUSG00000071691	Gm960				ENSMUSG00000043241	Upf2	-
ENSMUSG00000021147	Wdr37				ENSMUSG00000052593	Adam17	-
ENSMUSG00000045942	BC049762				ENSMUSG00000049807	Arhgap23	-
ENSMUSG00000061665	Cd2ap				ENSMUSG00000041870	Ankrd13a	+
ENSMUSG00000031631	Cfap97				ENSMUSG00000032872	Cyb5r4	-
ENSMUSG00000029135	Fosl2				ENSMUSG00000021339	Mrs2	-
ENSMUSG00000038975	Rabggtb				ENSMUSG00000026755	Arpc5l	-
ENSMUSG00000025060	Slk				ENSMUSG00000056367	Actr3b	-
ENSMUSG00000029422	Rsrc2				ENSMUSG00000051041	Olfml1	-
ENSMUSG00000000085	Scmh1				ENSMUSG00000003235	Eif2b5	-
ENSMUSG00000026977	Marchf7				ENSMUSG00000043067	Dpy19l1	-
ENSMUSG00000049792	Bag5				ENSMUSG00000040048	Ndufb10	-
ENSMUSG00000068921	Dap3				ENSMUSG00000079470	Utp14b	+
ENSMUSG00000026743	Mllt10				ENSMUSG00000038982	Bloc1s5	-
ENSMUSG00000016940	Kctd2				ENSMUSG00000024222	Fkbp5	-
ENSMUSG00000052684	Jun				ENSMUSG00000000355	Mcts1	-
ENSMUSG00000020864	Ankrd40				ENSMUSG00000027746	Ufm1	-
ENSMUSG00000049932	H2ax				ENSMUSG00000049404	Rarres1	-
ENSMUSG00000041642	Kif21b				ENSMUSG00000063296	Tmem117	-
ENSMUSG00000031555	Adam9				ENSMUSG00000029616	Erp29	+
ENSMUSG00000050812	Ecpas				ENSMUSG00000024537	Psmg2	-
ENSMUSG00000022710	Usp7				ENSMUSG00000029385	Ccng2	-
ENSMUSG00000054823	Nsd3				ENSMUSG00000043411	Usp48	-
ENSMUSG00000021385	Ippk				ENSMUSG00000032435	Dync1li1	-
ENSMUSG00000034265	Zdhhc14				ENSMUSG00000021108	Prkch	-
ENSMUSG00000041997	Tlk1				ENSMUSG00000037235	Mxd4	-
ENSMUSG00000042572	Ube2q1				ENSMUSG00000087370	Tmem170b	-
ENSMUSG00000052632	Asap2				ENSMUSG00000022505	Emp2	-
ENSMUSG00000067336	Bmpr2				ENSMUSG00000039159	Ube2h	-
ENSMUSG00000034647	Ankrd12				ENSMUSG00000071604	Fam189a2	-
ENSMUSG00000075376	Rc3h2				ENSMUSG00000066568	Lsm14a	+
ENSMUSG00000034640	Tiparp				ENSMUSG00000066406	Akap13	-
ENSMUSG00000007659	Bcl2l1				ENSMUSG00000049439	Cyp20a1	-
ENSMUSG00000004071	Cdip1				ENSMUSG00000020362	Cnot6	-
ENSMUSG00000021638	Ocln				ENSMUSG00000032905	Atg12	-
ENSMUSG00000019856	Fam184a				ENSMUSG00000052229	Gpr17	-
ENSMUSG00000048920	Fkrp				ENSMUSG00000022160	Mettl3	-
ENSMUSG00000040610	Tlx3				ENSMUSG00000008475	Arpc5	-
ENSMUSG00000062647	Rpl7a				ENSMUSG00000024472	Dcp2	-
ENSMUSG00000026234	Ncl				ENSMUSG00000054920	Klhl5	-
ENSMUSG00000031988	Vps26b				ENSMUSG00000043013	Onecut1	-
ENSMUSG00000040701	Ap1g2				ENSMUSG00000042097	Zfp239	-
ENSMUSG00000028967	Errfi1				ENSMUSG00000026339	Ccdc93	-
ENSMUSG00000049090	Zadh2				ENSMUSG00000030554	Synm	-
ENSMUSG00000035623	Rsf1				ENSMUSG00000041747	Utp15	-
ENSMUSG00000026289	Atg16l1				ENSMUSG00000021497	Txndc15	-
ENSMUSG00000025931	Paqr8				ENSMUSG00000031953	Tmem170	-
ENSMUSG00000035614	Togaram1				ENSMUSG00000049252	Lrp1b	-
ENSMUSG00000036019	Tmtc2				ENSMUSG00000032556	Bfsp2	-
ENSMUSG00000053025	Sv2b				ENSMUSG00000018666	Cbx1	-
ENSMUSG00000026987	Baz2b				ENSMUSG00000058444	Map2k5	+
ENSMUSG00000022507	1810013L24Rik				ENSMUSG00000034024	Cct2	-
ENSMUSG00000040037	Negr1				ENSMUSG00000068154	Insm1	-
ENSMUSG00000027221	Chst1				ENSMUSG00000041459	Tardbp	-
ENSMUSG00000039428	Tmem135				ENSMUSG00000038552	Fndc4	-
ENSMUSG00000025868	Higd2a				ENSMUSG00000024258	Polr2d	-
ENSMUSG00000053012	Krcc1				ENSMUSG00000027905	Ddx20	-
ENSMUSG00000039770	Ypel5				ENSMUSG00000032437	Stt3b	-
ENSMUSG00000039046	Usp6nl				ENSMUSG00000020152	Actr2	-
ENSMUSG00000040028	Elavl1				ENSMUSG00000042348	Arl15	+
ENSMUSG00000033610	Pank1				ENSMUSG00000032026	Rexo2	-
ENSMUSG00000028703	Lrrc41				ENSMUSG00000002017	Fam98a	-
ENSMUSG00000031534	Smim19				ENSMUSG00000036943	Rab8b	-
ENSMUSG00000011751	Sptbn4				ENSMUSG00000080316	Spaca6	-
ENSMUSG00000027708	Dcun1d1				ENSMUSG00000078515	Ddi2	-
ENSMUSG00000026409	Pfkfb2				ENSMUSG00000032002	Dcun1d5	-
ENSMUSG00000042492	Tbc1d10b				ENSMUSG00000068798	Rap1a	-
ENSMUSG00000040010	Slc7a5				ENSMUSG00000021025	Nfkbia	-
ENSMUSG00000029726	Mepce				ENSMUSG00000030772	Dkk3	-
ENSMUSG00000048078	Tenm4				ENSMUSG00000019467	Arhgef25	-
ENSMUSG00000048154	Kmt2d				ENSMUSG00000025321	Itgb8	-
ENSMUSG00000022433	Csnk1e				ENSMUSG00000030104	Edem1	-
ENSMUSG00000028114	Mettl14				ENSMUSG00000026917	Wdr5	-
ENSMUSG00000030695	Aldoa				ENSMUSG00000024759	Atl3	-
ENSMUSG00000026739	Bmi1				ENSMUSG00000052609	Plekhg3	-
ENSMUSG00000024927	Rela				ENSMUSG00000071176	Arhgef10	-
ENSMUSG00000038486	Sv2a				ENSMUSG00000019297	Nop9	-
ENSMUSG00000025034	Trim8				ENSMUSG00000047604	Frat2	-
ENSMUSG00000021395	Spin1				ENSMUSG00000026502	Desi2	-
ENSMUSG00000030655	Smg1				ENSMUSG00000009376	Met	-
ENSMUSG00000029238	Clock				ENSMUSG00000060679	Mrps9	-
ENSMUSG00000037573	Tob1				ENSMUSG00000053931	Cnn3	-
ENSMUSG00000040451	Sgms1				ENSMUSG00000025059	Gk	-
ENSMUSG00000020461	Clhc1				ENSMUSG00000025428	Atp5a1	-
ENSMUSG00000032777	Gtf3c1				ENSMUSG00000051048	P4ha3	-
ENSMUSG00000015672	Mrpl32				ENSMUSG00000021969	Zdhhc20	-
ENSMUSG00000056211	R3hdm1				ENSMUSG00000030619	Eed	-
ENSMUSG00000024695	Zfp91				ENSMUSG00000055723	Rras2	-
ENSMUSG00000027134	Lpcat4				ENSMUSG00000021638	Ocln	+
ENSMUSG00000022893	Adamts1				ENSMUSG00000015112	Slc25a13	-
ENSMUSG00000040490	Lrfn2				ENSMUSG00000020088	Sar1a	-
ENSMUSG00000024143	Rhoq				ENSMUSG00000007836	Hnrnpa0	-
ENSMUSG00000022346	Myc				ENSMUSG00000058704	Memo1	-
ENSMUSG00000032384	Csnk1g1				ENSMUSG00000027404	Snrpb	-
ENSMUSG00000034563	Ccpg1				ENSMUSG00000048040	Arxes2	-
ENSMUSG00000028035	Dnajb4				ENSMUSG00000025730	Rab40c	-
ENSMUSG00000043998	Mgat2				ENSMUSG00000031729	Ist1	-
ENSMUSG00000051703	Tmem198				ENSMUSG00000006403	Adamts4	-
ENSMUSG00000040699	Limd2				ENSMUSG00000038064	Cldn22	-
ENSMUSG00000003378	Grik5				ENSMUSG00000067194	Eif1ax	-
ENSMUSG00000041609	Bicdl1				ENSMUSG00000018442	Derl2	-
ENSMUSG00000032412	Atp1b3				ENSMUSG00000036620	Mgat4b	-
ENSMUSG00000075232	Amd1				ENSMUSG00000022617	Chkb	-
ENSMUSG00000022811	Zfp148				ENSMUSG00000019873	Reep3	+
ENSMUSG00000057335	Cep170				ENSMUSG00000028691	Prdx1	-
ENSMUSG00000060227	Casc4				ENSMUSG00000029221	Slc30a9	-
ENSMUSG00000057230	Aak1				ENSMUSG00000053774	Ubxn7	-
ENSMUSG00000069265	H3c1				ENSMUSG00000048707	Tprn	-
ENSMUSG00000027210	Meis2				ENSMUSG00000026566	Mpzl1	-
ENSMUSG00000073542	Cep76				ENSMUSG00000020034	Tcp11l2	-
ENSMUSG00000043019	Edem3				ENSMUSG00000034893	Cog3	-
ENSMUSG00000046404	Yod1				ENSMUSG00000028820	Sfpq	-
ENSMUSG00000027244	Atg13				ENSMUSG00000020547	Bzw2	+
ENSMUSG00000027312	Atrn				ENSMUSG00000024068	Spast	-
ENSMUSG00000059486	Kbtbd2				ENSMUSG00000027673	Ndufb5	-
ENSMUSG00000025764	Jade1				ENSMUSG00000064145	Arih2	-
ENSMUSG00000040414	Slc25a28				ENSMUSG00000002416	Ndufb2	-
ENSMUSG00000059674	Cdh24				ENSMUSG00000039000	Ube3c	-
ENSMUSG00000026918	Brd3				ENSMUSG00000039954	Stk32a	-
ENSMUSG00000039068	Zzz3				ENSMUSG00000037999	Arap2	+
ENSMUSG00000003429	Rps11				ENSMUSG00000035885	Cox8a	-
ENSMUSG00000021359	Tfap2a				ENSMUSG00000038546	Ranbp9	-
ENSMUSG00000090841	Myl6				ENSMUSG00000006932	Ctnnb1	-
ENSMUSG00000027168	Pax6				ENSMUSG00000027397	Slc20a1	-
ENSMUSG00000026872	Zeb2				ENSMUSG00000036712	Cyld	-
ENSMUSG00000028954	Nub1				ENSMUSG00000024811	Tnks2	-
ENSMUSG00000035798	Zdhhc17				ENSMUSG00000052557	Gan	-
ENSMUSG00000026836	Acvr1				ENSMUSG00000044627	Swi5	-
ENSMUSG00000047909	Ankrd16				ENSMUSG00000007613	Tgfbr1	-
ENSMUSG00000063897	CAAA01118383.1				ENSMUSG00000071359	Tbpl1	-
ENSMUSG00000029313	Aff1				ENSMUSG00000046691	Chtf8	+
ENSMUSG00000058886	Deaf1				ENSMUSG00000044408	Sptssa	-
ENSMUSG00000045576	St7l				ENSMUSG00000026037	Orc2	-
ENSMUSG00000039485	Tspyl4				ENSMUSG00000073702	Rpl31	-
ENSMUSG00000002028	Kmt2a				ENSMUSG00000021843	Ktn1	-
ENSMUSG00000022789	Dnm1l				ENSMUSG00000029657	Hsph1	-
ENSMUSG00000060244	Alyref2				ENSMUSG00000026499	Acbd3	-
ENSMUSG00000052581	Lrrtm4				ENSMUSG00000002688	Prkd1	-
ENSMUSG00000025026	Add3				ENSMUSG00000041346	Wrap53	-
ENSMUSG00000032253	Phip				ENSMUSG00000058402	Zfp420	-
ENSMUSG00000019179	Mdh2				ENSMUSG00000073676	Hspe1	-
ENSMUSG00000064105	Cnnm2				ENSMUSG00000026737	Pip4k2a	+
ENSMUSG00000038909	Kat7				ENSMUSG00000017978	Cadps2	-
ENSMUSG00000024978	Gpam				ENSMUSG00000037339	Fam53a	-
ENSMUSG00000023191	P3h3
ENSMUSG00000059495	Arhgef12
ENSMUSG00000029924	Slc37a3
ENSMUSG00000026344	Lypd1
ENSMUSG00000041923	Nol4
ENSMUSG00000040151	Hs2st1
ENSMUSG00000046138	9930021J03Rik
ENSMUSG00000064061	Dzip3
ENSMUSG00000003119	Cdk12
ENSMUSG00000039987	Phtf2
ENSMUSG00000029922	Mkrn1
ENSMUSG00000022698	Naa50
ENSMUSG00000021557	Agtpbp1
ENSMUSG00000030357	Fkbp4
ENSMUSG00000018570	2810408A11Rik
ENSMUSG00000027109	Sp3
ENSMUSG00000071072	Ptges3
ENSMUSG00000037486	Asxl2
ENSMUSG00000029328	Hnrnpdl
ENSMUSG00000026718	Stam
ENSMUSG00000030232	Aebp2
ENSMUSG00000028613	Lrp8
ENSMUSG00000116138	C030006K11Rik
ENSMUSG00000047466	8030462N17Rik
ENSMUSG00000034910	Pygo1
ENSMUSG00000019230	Lhx9
ENSMUSG00000040123	Zmym5
ENSMUSG00000038637	Lrrc56
ENSMUSG00000020402	Vdac1
ENSMUSG00000026923	Notch1
ENSMUSG00000032939	Nup93
ENSMUSG00000032318	Isl2
ENSMUSG00000036188	Ankmy2
ENSMUSG00000022321	Cdh10
ENSMUSG00000038773	Kdm3b
ENSMUSG00000037514	Pank2
ENSMUSG00000005621	Zfp592
ENSMUSG00000019818	Cd164
ENSMUSG00000009079	Ewsr1
ENSMUSG00000024283	Wac
ENSMUSG00000022577	Ly6h
ENSMUSG00000054619	Mettl7a1
ENSMUSG00000032803	Cdv3
ENSMUSG00000102543	Pcdhgc5
ENSMUSG00000030779	Rbbp6
ENSMUSG00000020831	0610010K14Rik
ENSMUSG00000028034	Fubp1
ENSMUSG00000030435	U2af2
ENSMUSG00000015165	Hnrnpl
ENSMUSG00000006127	Inpp5k
ENSMUSG00000029394	Cdk2ap1
ENSMUSG00000036478	Btg1
ENSMUSG00000063229	Ldha
ENSMUSG00000019841	Rev3l
ENSMUSG00000049184	Purg
ENSMUSG00000048118	Arid4a
ENSMUSG00000078307	AI593442
ENSMUSG00000071454	Dtnb
ENSMUSG00000020580	Rock2
ENSMUSG00000025077	Dclre1a
ENSMUSG00000026594	Ralgps2
ENSMUSG00000025484	Bet1l
ENSMUSG00000022212	Cpne6
ENSMUSG00000070866	Zfp804a
ENSMUSG00000022099	Dmtn
ENSMUSG00000029053	Prkcz
ENSMUSG00000050621	Rps27rt
ENSMUSG00000079215	Zfp664
ENSMUSG00000042520	Ubap2l
ENSMUSG00000020694	Tlk2
ENSMUSG00000020483	Dynll2
ENSMUSG00000002833	Hdgfl2
ENSMUSG00000022494	Shisa9
ENSMUSG00000044700	Tmem201
ENSMUSG00000033237	Arid2
ENSMUSG00000021338	Carmil1
ENSMUSG00000041870	Ankrd13a
ENSMUSG00000032786	Alas1
ENSMUSG00000018567	Gabarap
ENSMUSG00000026504	Sdccag8
ENSMUSG00000044792	Isca1
ENSMUSG00000057706	Mex3b
ENSMUSG00000039903	Eva1c
ENSMUSG00000056602	Fry
ENSMUSG00000056486	Chn1
ENSMUSG00000038576	Susd4
ENSMUSG00000037174	Elf2
ENSMUSG00000030264	Thumpd3
ENSMUSG00000054237	Fra10ac1
ENSMUSG00000037999	Arap2
ENSMUSG00000013858	Tmem259
ENSMUSG00000026384	Ptpn4
ENSMUSG00000022508	Bcl6
ENSMUSG00000020745	Pafah1b1
ENSMUSG00000038346	Zfp384
ENSMUSG00000066149	Cdc26
ENSMUSG00000015501	Hivep2
ENSMUSG00000041598	Cdc42ep4
ENSMUSG00000044968	Napepld
ENSMUSG00000014426	Map3k4
ENSMUSG00000022687	Boc
ENSMUSG00000045215	Asxl3
ENSMUSG00000039473	Ubn1
ENSMUSG00000029475	Kdm2b
ENSMUSG00000031791	Tmem38a
ENSMUSG00000020883	Fbxl20
ENSMUSG00000026961	Lrrc26
ENSMUSG00000018401	Mtmr4
ENSMUSG00000024238	Zeb1
ENSMUSG00000095294	Gm21119
ENSMUSG00000028785	Hpca
ENSMUSG00000041417	Pik3r1
ENSMUSG00000037740	Mrps26
ENSMUSG00000051469	Zfp24
ENSMUSG00000027651	Rprd1b
ENSMUSG00000025810	Nrp1
ENSMUSG00000045287	Rtn4rl1
ENSMUSG00000042557	Sin3a
ENSMUSG00000030201	Lrp6
ENSMUSG00000054604	Cggbp1
ENSMUSG00000028381	Ugcg
ENSMUSG00000023861	Mpc1
ENSMUSG00000025920	Stau2
ENSMUSG00000017843	Ppp2r5c
ENSMUSG00000035033	Tbr1
ENSMUSG00000020570	Sypl
ENSMUSG00000029056	Pank4
ENSMUSG00000061911	Myt1l
ENSMUSG00000044288	Cnr1
ENSMUSG00000029669	Tspan12
ENSMUSG00000055254	Ntrk2
ENSMUSG00000042292	Mrtfa
ENSMUSG00000012429	Mplkip
ENSMUSG00000050890	Pdik1l
ENSMUSG00000013419	Zfp651
ENSMUSG00000039410	Prdm16
ENSMUSG00000002997	Prkar2b
ENSMUSG00000020544	Cox11
ENSMUSG00000001552	Jup
ENSMUSG00000028093	Acp6
ENSMUSG00000030256	Bhlhe41
ENSMUSG00000004263	Atn1
ENSMUSG00000021752	Kctd6
ENSMUSG00000049396	Gemin4
ENSMUSG00000015745	Plekho1
ENSMUSG00000029836	Cbx3
ENSMUSG00000017802	Retreg3
ENSMUSG00000063142	Kcnma1
ENSMUSG00000005506	Celf1
ENSMUSG00000040111	Gramd1b
ENSMUSG00000027405	Nop56
ENSMUSG00000038388	Mpp6
ENSMUSG00000025950	Idh1
ENSMUSG00000022559	Fbxl6
ENSMUSG00000021453	Gadd45g
ENSMUSG00000028439	Fam219a
ENSMUSG00000034656	Cacna1a
ENSMUSG00000048756	Foxo3
ENSMUSG00000031605	Klhl2
ENSMUSG00000029196	Tada2b
ENSMUSG00000022114	Spry2
ENSMUSG00000026737	Pip4k2a
ENSMUSG00000016386	Mpped2
ENSMUSG00000027309	4930402H24Rik
ENSMUSG00000029449	Rhof
ENSMUSG00000025854	Fam20c
ENSMUSG00000036225	Kctd1
ENSMUSG00000000441	Raf1
ENSMUSG00000063410	Stk24
ENSMUSG00000026761	Orc4
ENSMUSG00000024298	Zfp871
ENSMUSG00000007050	Lsm2
ENSMUSG00000031502	Col4a1
ENSMUSG00000024897	Apba1
ENSMUSG00000030265	Kras
ENSMUSG00000024776	Stambpl1
ENSMUSG00000025781	Atp5c1
ENSMUSG00000040289	Hey1
ENSMUSG00000019189	Rnf145
ENSMUSG00000028799	Zfp362
ENSMUSG00000032118	Fez1
ENSMUSG00000028926	Cdk14
ENSMUSG00000028524	Sgip1
ENSMUSG00000027130	Slc12a6
ENSMUSG00000042594	Sh2b3
ENSMUSG00000020166	Cnot2
ENSMUSG00000020515	Cnot8
ENSMUSG00000047003	Zfp41
ENSMUSG00000025025	Mxi1
ENSMUSG00000028546	Elavl4
ENSMUSG00000024696	Lpxn
ENSMUSG00000074093	Svip
ENSMUSG00000089917	Uckl1
ENSMUSG00000034111	Tmed8
ENSMUSG00000041264	Uspl1
ENSMUSG00000002052	Supt6
ENSMUSG00000022770	Dlg1
ENSMUSG00000034163	Zfc3h1
ENSMUSG00000039219	Arid4b
ENSMUSG00000032174	Icam5
ENSMUSG00000028911	Srsf4
ENSMUSG00000039191	Rbpj
ENSMUSG00000103906	Tigd5
ENSMUSG00000040242	Fgfr1op2
ENSMUSG00000037730	Mynn
ENSMUSG00000040390	Map3k10
ENSMUSG00000069094	Pde7a
ENSMUSG00000005893	Nr2c2
ENSMUSG00000056629	Fkbp2
ENSMUSG00000036291	Ap5m1
ENSMUSG00000023391	Dlx2
ENSMUSG00000004846	Plod3
ENSMUSG00000020160	Meis1
ENSMUSG00000029076	Sdf4
ENSMUSG00000049672	Zbtb14
ENSMUSG00000031776	Arl2bp
ENSMUSG00000020190	Mknk2
ENSMUSG00000038248	Sobp
ENSMUSG00000029405	G3bp2
ENSMUSG00000042743	Sgtb
ENSMUSG00000029518	Rab35
ENSMUSG00000034345	Gtf2h5
ENSMUSG00000046574	Prr12
ENSMUSG00000051098	Mblac2
ENSMUSG00000022095	Fam160b2
ENSMUSG00000024943	Smc5
ENSMUSG00000021096	Ppm1a
ENSMUSG00000022023	Wbp4
ENSMUSG00000042426	Dhx29
ENSMUSG00000020893	Per1
ENSMUSG00000005483	Dnajb1
ENSMUSG00000022311	Csmd3
ENSMUSG00000021669	Col4a3bp
ENSMUSG00000019854	Reps1
ENSMUSG00000050821	Fam131a
ENSMUSG00000055022	Cntn1
ENSMUSG00000069662	Marcks
ENSMUSG00000047407	Tgif1
ENSMUSG00000031585	Gtf2e2
ENSMUSG00000015027	Galns
ENSMUSG00000018899	Irf1
ENSMUSG00000061410	Zcchc14
ENSMUSG00000042215	Bag2
ENSMUSG00000026662	Sephs1
ENSMUSG00000043557	Mdga1
ENSMUSG00000033184	Tmed7
ENSMUSG00000024817	Uhrf2
ENSMUSG00000051184	Zfp524
ENSMUSG00000042460	C1galt1
ENSMUSG00000094870	Zfp131
ENSMUSG00000020684	Rasl10b
ENSMUSG00000038085	Cnbd2
ENSMUSG00000049225	Pdp1
ENSMUSG00000026482	Rgl1
ENSMUSG00000044647	Csrnp3
ENSMUSG00000039148	Sart1
ENSMUSG00000051339	2900026A02Rik
ENSMUSG00000039153	Runx2
ENSMUSG00000055239	Kcmf1
ENSMUSG00000033430	Terf2ip
ENSMUSG00000004110	Cacna1e
ENSMUSG00000039740	Alg2
ENSMUSG00000034189	Hsdl1
ENSMUSG00000032570	Atp2c1
ENSMUSG00000072872	Rybp
ENSMUSG00000075467	Dnlz
ENSMUSG00000003534	Ddr1
ENSMUSG00000033805	Ephx4
ENSMUSG00000060261	Gtf2i
ENSMUSG00000021171	Esyt2
ENSMUSG00000060882	Kcnd2
ENSMUSG00000046897	Zfp740
ENSMUSG00000027858	Tspan2
ENSMUSG00000074030	Exoc8
ENSMUSG00000074129	Rpl13a
ENSMUSG00000022702	Hira
ENSMUSG00000027763	Mbnl1
ENSMUSG00000051065	Mb21d2
ENSMUSG00000039501	Znfx1
ENSMUSG00000037808	Fam76b
ENSMUSG00000021820	Camk2g
ENSMUSG00000021745	Ptprg
ENSMUSG00000040712	Camta2
ENSMUSG00000028514	Usp24
ENSMUSG00000019878	Hsf2
ENSMUSG00000020027	Socs2
ENSMUSG00000025544	Tm9sf2
ENSMUSG00000031703	Itfg1
ENSMUSG00000026620	Mark1
ENSMUSG00000026927	Entr1
ENSMUSG00000037072	Selenof
ENSMUSG00000047409	Ctdspl
ENSMUSG00000032217	Rnf111
ENSMUSG00000034042	Gpbp1l1
ENSMUSG00000024976	Shoc2
ENSMUSG00000032103	Pus3
ENSMUSG00000023971	Rrp36
ENSMUSG00000036461	Elf1
ENSMUSG00000023927	Satb1
ENSMUSG00000041817	Fam169a
ENSMUSG00000038335	Tsr1
ENSMUSG00000032625	Thsd7a
ENSMUSG00000002948	Map2k7
ENSMUSG00000020455	Trim11
ENSMUSG00000018604	Tbx3
ENSMUSG00000020821	Kif1c
ENSMUSG00000006418	Rnf114
ENSMUSG00000022307	Oxr1
ENSMUSG00000026839	Upp2
ENSMUSG00000024242	Map4k3
ENSMUSG00000071369	Map3k5
ENSMUSG00000017631	Abr
ENSMUSG00000022340	Sybu
ENSMUSG00000036062	Phf24
ENSMUSG00000025402	Nab2
ENSMUSG00000035131	Brinp3
ENSMUSG00000026207	Speg
ENSMUSG00000015095	Fbxw5
ENSMUSG00000027624	Epb41l1
ENSMUSG00000039254	Pomt1
ENSMUSG00000040021	Lats1
ENSMUSG00000026004	Kansl1l
ENSMUSG00000019960	Dusp6
ENSMUSG00000038697	Taf5l
ENSMUSG00000030986	Dhx32
ENSMUSG00000015755	Tab2
ENSMUSG00000044216	Kcnj4
ENSMUSG00000032356	Rasgrf1
ENSMUSG00000032501	Trib1
ENSMUSG00000037234	Hook3
ENSMUSG00000080907	4930455H04Rik
ENSMUSG00000000531	Grasp
ENSMUSG00000020021	Fgd6
ENSMUSG00000056073	Grik2
ENSMUSG00000114797	Gm49336
ENSMUSG00000058318	Phf21a
ENSMUSG00000046982	Tshz1
ENSMUSG00000030643	Rab30
ENSMUSG00000042298	Ttc19
ENSMUSG00000029920	Smarcad1
ENSMUSG00000031059	Ndufb11
ENSMUSG00000027951	Adar
ENSMUSG00000013701	Timm23
ENSMUSG00000046985	Tapt1
ENSMUSG00000004054	Map3k11
ENSMUSG00000031556	Tm2d2
ENSMUSG00000038331	Satb2
ENSMUSG00000042810	Krba1
ENSMUSG00000025141	Myadml2
ENSMUSG00000037111	Setd7
ENSMUSG00000031782	Coq9
ENSMUSG00000024431	Nr3c1
ENSMUSG00000015656	Hspa8
ENSMUSG00000029029	Wrap73
ENSMUSG00000024002	Brd4
ENSMUSG00000026970	Rbms1
ENSMUSG00000035247	Hectd1
ENSMUSG00000019943	Atp2b1
ENSMUSG00000020078	Vps26a
ENSMUSG00000033545	Znrf1
ENSMUSG00000035764	Fbxo45
ENSMUSG00000027993	Trim2
ENSMUSG00000021991	Cacna2d3
ENSMUSG00000036820	Amdhd2
ENSMUSG00000052920	Prkg1
ENSMUSG00000042548	Asxl1
ENSMUSG00000018572	Phf23
ENSMUSG00000058385	H2bc8
ENSMUSG00000041468	Gpr12
ENSMUSG00000036430	Tbcc
ENSMUSG00000024505	Dtwd2
ENSMUSG00000045136	Tubb2b
ENSMUSG00000091780	Sco2
ENSMUSG00000062328	Rpl17
ENSMUSG00000055407	Map6
ENSMUSG00000049562	Ap5b1
ENSMUSG00000026077	Npas2
ENSMUSG00000039414	Heatr5b
ENSMUSG00000051154	Commd3
ENSMUSG00000071528	Atp5md
ENSMUSG00000013973	Dedd
ENSMUSG00000020265	Sumo3
ENSMUSG00000021661	Ankra2
ENSMUSG00000066568	Lsm14a
ENSMUSG00000027566	Psma7
ENSMUSG00000026457	Adipor1
ENSMUSG00000026269	Rnpepl1
ENSMUSG00000026610	Esrrg
ENSMUSG00000020108	Ddit4
ENSMUSG00000028782	Adgrb2
ENSMUSG00000020076	Ddx50
ENSMUSG00000026174	Cnot9
ENSMUSG00000010097	Nxf1
ENSMUSG00000000420	Galnt1
ENSMUSG00000021959	Lats2
ENSMUSG00000037316	Bag4
ENSMUSG00000028842	Ago3
ENSMUSG00000057738	Sptan1
ENSMUSG00000018537	Pcgf2
ENSMUSG00000020032	Nuak1
ENSMUSG00000002409	Dyrk1b
ENSMUSG00000037926	Ssh2
ENSMUSG00000042275	Pelo
ENSMUSG00000059447	Hadhb
ENSMUSG00000047260	Emc6
ENSMUSG00000019996	Map7
ENSMUSG00000041135	Ripk2
ENSMUSG00000000560	Gabra2
ENSMUSG00000042834	Nrep
ENSMUSG00000026319	Relch
ENSMUSG00000039850	Endov
ENSMUSG00000048218	Amigo2
ENSMUSG00000069729	Arid1b
ENSMUSG00000047766	Lrrc49
ENSMUSG00000039577	Nphp4
ENSMUSG00000041629	Fam104a
ENSMUSG00000020396	Nefh
ENSMUSG00000028032	Papss1
ENSMUSG00000079003	Samd1
ENSMUSG00000045822	Zswim3
ENSMUSG00000079144	A130010J15Rik
ENSMUSG00000055675	Kbtbd11
ENSMUSG00000038174	Fam126b
ENSMUSG00000000743	Chmp1a
ENSMUSG00000048482	Bdnf
ENSMUSG00000025967	Eef1b2
ENSMUSG00000002365	Snx9
ENSMUSG00000022890	Atp5j
ENSMUSG00000037386	Rims2
ENSMUSG00000020048	Hsp90b1
ENSMUSG00000022299	Slc25a32
ENSMUSG00000025862	Stag2
ENSMUSG00000055670	Zzef1
ENSMUSG00000036850	Mrpl41
ENSMUSG00000035696	Rnf38
ENSMUSG00000025409	Mbd6
ENSMUSG00000023051	Tarbp2
ENSMUSG00000026495	Efcab2
ENSMUSG00000026074	Map4k4
ENSMUSG00000078812	Eif5a
ENSMUSG00000013833	Med16
ENSMUSG00000032399	Rpl4
ENSMUSG00000040865	Ino80d
ENSMUSG00000037416	Dmxl1
ENSMUSG00000001100	Poldip2
ENSMUSG00000028525	Pde4b
ENSMUSG00000034832	Tet3
ENSMUSG00000027833	Shox2
ENSMUSG00000029001	Fbxo44
ENSMUSG00000021068	Nin
ENSMUSG00000021577	Sdha
ENSMUSG00000023800	Tiam2
ENSMUSG00000028080	Lrba
ENSMUSG00000026349	Ccnt2
ENSMUSG00000028086	Fbxw7
ENSMUSG00000063434	Sorcs3
ENSMUSG00000044365	Cxxc4
ENSMUSG00000018677	Slc25a39
ENSMUSG00000026204	Ptprn
ENSMUSG00000027263	Tubgcp4
ENSMUSG00000024045	Akap8
ENSMUSG00000058444	Map2k5
ENSMUSG00000004558	Ndrg2
ENSMUSG00000028849	Map7d1
ENSMUSG00000005846	Rsl1d1
ENSMUSG00000031858	Mau2
ENSMUSG00000069300	H2bc11
ENSMUSG00000029438	Bcl7a
ENSMUSG00000022556	Hsf1
ENSMUSG00000008226	Scrn3
ENSMUSG00000023990	Tfeb
ENSMUSG00000024012	Mtch1
ENSMUSG00000003746	Man1a
ENSMUSG00000049295	Zfp219
ENSMUSG00000025894	Aasdhppt
ENSMUSG00000025735	Rhbdl1
ENSMUSG00000066189	Cacng3
ENSMUSG00000028412	Slc44a1
ENSMUSG00000029009	Mthfr
ENSMUSG00000025024	Smndc1
ENSMUSG00000095730	Vmn2r29
ENSMUSG00000040795	Iqcc
ENSMUSG00000070871	Ccnyl1
ENSMUSG00000046722	Cdc42se1
ENSMUSG00000031691	Tnpo2
ENSMUSG00000090137	Uba52
ENSMUSG00000017314	Mpp2
ENSMUSG00000058589	Anks1b
ENSMUSG00000012443	Kif11
ENSMUSG00000038812	Trmt112
ENSMUSG00000029348	Asphd2
ENSMUSG00000034157	Cipc
ENSMUSG00000027223	Mapk8ip1
ENSMUSG00000017390	Aldoc
ENSMUSG00000027810	Eif2a
ENSMUSG00000022515	Anks3
ENSMUSG00000020074	Ccar1
ENSMUSG00000043602	Zfp3
ENSMUSG00000027351	Spred1
ENSMUSG00000046691	Chtf8
ENSMUSG00000022533	Atp13a3
ENSMUSG00000069114	Zbtb10
ENSMUSG00000022898	Vps26c
ENSMUSG00000037674	Rfx7
ENSMUSG00000060098	Prmt7
ENSMUSG00000032534	Cep63
ENSMUSG00000018547	Pip4k2b
ENSMUSG00000048661	Lemd3
ENSMUSG00000055839	Elob
ENSMUSG00000025170	Rab40b
ENSMUSG00000044927	H1f10
ENSMUSG00000049858	Suox
ENSMUSG00000037169	Mycn
ENSMUSG00000024359	Hspa9
ENSMUSG00000025423	Pias2
ENSMUSG00000027646	Src
ENSMUSG00000000600	Krit1
ENSMUSG00000018398	Septin8
ENSMUSG00000061175	Fnip2
ENSMUSG00000028618	Tmem59
ENSMUSG00000034801	Sos2
ENSMUSG00000033813	Tcea1
ENSMUSG00000033487	Fndc3a
ENSMUSG00000018102	H2bc4
ENSMUSG00000041769	Ppp2r2d
ENSMUSG00000032178	Ilf3
ENSMUSG00000022973	Synj1
ENSMUSG00000029608	Rph3a
ENSMUSG00000038025	Phf2
ENSMUSG00000020547	Bzw2
ENSMUSG00000021559	Dapk1
ENSMUSG00000039634	Zfp189
ENSMUSG00000039701	Usp53
ENSMUSG00000029463	Fam216a
ENSMUSG00000022378	Fam49b
ENSMUSG00000028528	Dnajc6
ENSMUSG00000033752	Mnd1
ENSMUSG00000038371	Sbf2
ENSMUSG00000018501	Ncor1
ENSMUSG00000040351	Ankib1
ENSMUSG00000046573	Lyrm4
ENSMUSG00000038014	Fam120a
ENSMUSG00000002985	Apoe
ENSMUSG00000026500	Cox20
ENSMUSG00000020476	Dbnl
ENSMUSG00000038949	Cnst
ENSMUSG00000031986	Sprtn
ENSMUSG00000005615	Pcyt1a
ENSMUSG00000022972	Cfap298
ENSMUSG00000031609	Sap30
ENSMUSG00000040524	Zfp609
ENSMUSG00000040118	Cacna2d1
ENSMUSG00000052459	Atp6v1a
ENSMUSG00000055540	Epha6
ENSMUSG00000020121	Srgap1
ENSMUSG00000024906	Mus81
ENSMUSG00000036197	Gxylt1
ENSMUSG00000024640	Psat1
ENSMUSG00000061751	Kalrn
ENSMUSG00000029823	Luc7l2
ENSMUSG00000034317	Trim59
ENSMUSG00000049327	Kmt5a
ENSMUSG00000051346	Spryd4
ENSMUSG00000038214	Bend3
ENSMUSG00000004535	Tax1bp1
ENSMUSG00000028830	AU040320
ENSMUSG00000066687	Zbtb16
ENSMUSG00000053141	Ptprt
ENSMUSG00000071415	Rpl23
ENSMUSG00000063406	Tmed5
ENSMUSG00000019795	Pcmt1
ENSMUSG00000028788	Ptp4a2
ENSMUSG00000036285	Noa1
ENSMUSG00000074637	Sox2
ENSMUSG00000004319	Clcn3
ENSMUSG00000039968	Rsbn1l
ENSMUSG00000056579	Tug1
ENSMUSG00000030707	Coro1a
ENSMUSG00000041341	Atg2b
ENSMUSG00000040710	St8sia4
ENSMUSG00000039671	Zmynd8
ENSMUSG00000033595	Lgi3
ENSMUSG00000074766	Ism1
ENSMUSG00000051331	Cacna1c
ENSMUSG00000028062	Lamtor2
ENSMUSG00000006362	Cbfa2t3
ENSMUSG00000059119	Nap1l4
ENSMUSG00000063568	Jazf1
ENSMUSG00000032114	Slc37a4
ENSMUSG00000038525	Armc10
ENSMUSG00000015882	Lcorl
ENSMUSG00000020687	Cdc27
ENSMUSG00000022635	Zcrb1
ENSMUSG00000040957	Cables1
ENSMUSG00000006673	Qrich1
ENSMUSG00000035164	Zc3h12c
ENSMUSG00000058709	Egln2
ENSMUSG00000053414	Hunk
ENSMUSG00000018378	Cuedc1
ENSMUSG00000056427	Slit3
ENSMUSG00000053119	Chmp3
ENSMUSG00000023723	Mrps23
ENSMUSG00000047141	Zfp654
ENSMUSG00000038301	Snx10
ENSMUSG00000000823	Zfp512b
ENSMUSG00000054934	Kcnmb4
ENSMUSG00000021972	Hmbox1
ENSMUSG00000068854	H2bc21
ENSMUSG00000028557	Rnf11
ENSMUSG00000031938	4931406C07Rik
ENSMUSG00000066026	Dhrs3
ENSMUSG00000023307	Marchf5
ENSMUSG00000023883	Phf10
ENSMUSG00000001288	Rarg
ENSMUSG00000000374	Trappc10
ENSMUSG00000028226	Mmp16
ENSMUSG00000029145	Eif2b4
ENSMUSG00000050471	Fam118b
ENSMUSG00000050605	Zfp61
ENSMUSG00000028955	Vamp3
ENSMUSG00000022664	Slc35a5
ENSMUSG00000029705	Cux1
ENSMUSG00000074994	Qser1
ENSMUSG00000025374	Nabp2
ENSMUSG00000031834	Pik3r2
ENSMUSG00000024515	Smad4
ENSMUSG00000028343	Erp44
ENSMUSG00000015711	Prune1
ENSMUSG00000030122	Ptms
ENSMUSG00000023169	Slc38a1
ENSMUSG00000003032	Klf4
ENSMUSG00000057103	Nat8f1
ENSMUSG00000018377	Vezf1
ENSMUSG00000031818	Cox4i1
ENSMUSG00000074576	Mocs3
ENSMUSG00000055805	Fmnl1
ENSMUSG00000025337	Sbds
ENSMUSG00000038880	Mrps34
ENSMUSG00000037286	Stag1
ENSMUSG00000041935	AW549877
ENSMUSG00000062604	Srpk2
ENSMUSG00000046727	Cystm1
ENSMUSG00000003955	Fam162a
ENSMUSG00000025889	Snca
ENSMUSG00000033009	Ogfod1
ENSMUSG00000027634	Ndrg3
ENSMUSG00000040771	Oard1
ENSMUSG00000031513	Leprotl1
ENSMUSG00000045555	Mettl24
ENSMUSG00000052337	Immt
ENSMUSG00000036880	Acaa2
ENSMUSG00000038736	Nudcd1
ENSMUSG00000059995	Atxn7l3
ENSMUSG00000060923	Acyp2
ENSMUSG00000042404	Dennd4b
ENSMUSG00000047090	Tmem198b
ENSMUSG00000028389	Zfp37
ENSMUSG00000014039	Prdm15
ENSMUSG00000021779	Thrb
ENSMUSG00000028434	Epb41l4b
ENSMUSG00000046798	Cldn12
ENSMUSG00000059003	Grin2a
ENSMUSG00000062397	Zfp706
ENSMUSG00000039086	Ss18l1
ENSMUSG00000033411	Ctdspl2
ENSMUSG00000054079	Utp18
ENSMUSG00000014867	Surf4
ENSMUSG00000032182	Yipf2
ENSMUSG00000022472	Desi1
ENSMUSG00000040620	Dhx33
ENSMUSG00000029110	Rnf4
ENSMUSG00000025384	Faap100
ENSMUSG00000033751	Gadd45gip1
ENSMUSG00000039656	Rxrb
ENSMUSG00000015341	Golga7
ENSMUSG00000058997	Vwa8
ENSMUSG00000029458	Brap
ENSMUSG00000026279	Thap4
ENSMUSG00000041890	Git2
ENSMUSG00000028018	Gstcd
ENSMUSG00000056770	Setd3
ENSMUSG00000033186	Mzt1
ENSMUSG00000069020	Urm1
ENSMUSG00000037395	Rcor3
ENSMUSG00000027739	Rab33b
ENSMUSG00000024793	Tnfrsf25
ENSMUSG00000049643	2310022A10Rik
ENSMUSG00000004591	Pkn2
ENSMUSG00000042625	Safb2
ENSMUSG00000032698	Lmo2
ENSMUSG00000046201	Scaf8
ENSMUSG00000042605	Atxn2
ENSMUSG00000026775	Yme1l1
ENSMUSG00000049265	Kcnk3
ENSMUSG00000046169	Adamts6
ENSMUSG00000039990	Edrf1
ENSMUSG00000020697	Lig3
ENSMUSG00000019143	Hars2
ENSMUSG00000027827	Kcnab1
ENSMUSG00000028889	Yrdc
ENSMUSG00000079523	Tmsb10
ENSMUSG00000027777	Schip1
ENSMUSG00000035325	Sec31a
ENSMUSG00000024953	Prdx5
ENSMUSG00000029536	Gatc
ENSMUSG00000020260	Pofut2
ENSMUSG00000071074	Yipf3
ENSMUSG00000106445	Gm21190
ENSMUSG00000019970	Sgk1
ENSMUSG00000053347	Zfp943
ENSMUSG00000052214	Opa3
ENSMUSG00000003282	Plag1
ENSMUSG00000036091	Hyal3
ENSMUSG00000042766	Trim46
ENSMUSG00000075478	Slitrk1
ENSMUSG00000028461	Ccdc107
ENSMUSG00000039087	Rreb1
ENSMUSG00000015474	Ppt2
ENSMUSG00000035443	Thyn1
ENSMUSG00000024480	Ap3s1
ENSMUSG00000036356	Csgalnact1
ENSMUSG00000024789	Jak2
ENSMUSG00000073436	Eme2
ENSMUSG00000023030	Slc11a2
ENSMUSG00000029616	Erp29
ENSMUSG00000020594	Pum2
ENSMUSG00000042599	Kdm7a
ENSMUSG00000053128	Rnf26
ENSMUSG00000041958	Pigs
ENSMUSG00000069539	Scyl2
ENSMUSG00000030744	Rps3
ENSMUSG00000017412	Cacnb4
ENSMUSG00000034566	Atp5h
ENSMUSG00000003352	Cacnb3
ENSMUSG00000020608	Smc6
ENSMUSG00000028246	Faxc
ENSMUSG00000001403	Ube2c
ENSMUSG00000022498	Txndc11
ENSMUSG00000118332	Fam220a
ENSMUSG00000042211	Fbxo38
ENSMUSG00000040952	Rps19
ENSMUSG00000044367	Slc16a13
ENSMUSG00000060257	Scrt2
ENSMUSG00000029550	Sppl3
ENSMUSG00000025006	Sorbs1
ENSMUSG00000029061	Mmp23
ENSMUSG00000001054	Rmnd5b
ENSMUSG00000066839	Ecsit
ENSMUSG00000032328	Tmem30a
ENSMUSG00000025147	Mob2
ENSMUSG00000030284	Creld1
ENSMUSG00000005917	Otx1
ENSMUSG00000021660	Btf3
ENSMUSG00000030213	Atf7ip
ENSMUSG00000091407	Vmn2r117
ENSMUSG00000037624	Kcnk2
ENSMUSG00000038683	Pak1ip1

## Sheet: S4d. GO of overlapped genes
Supplementary Table 4d. Summary of GO enrichment analysis of the overlapped genes of the KMT2C targets and the downregulated genes shown
GO	Category	Description	Enrichment	Uncorrected P	BH-corrected P	GROUP_ID	Hits
GO:0017148	GO Biological Processes	negative regulation of translation	9.25359	0.00411785	1	1	Enc1|Tob1|Lsm14a
GO:0006417	GO Biological Processes	regulation of translation	5.8942	0.00453425	1	1	Enc1|Tob1|Bzw2|Lsm14a
GO:2000113	GO Biological Processes	negative regulation of cellular macromolecule biosynthetic process	8.38471	0.00541811	1	1	Enc1|Tob1|Lsm14a
GO:0034249	GO Biological Processes	negative regulation of amide metabolic process	8.30671	0.00556019	1	1	Enc1|Tob1|Lsm14a
GO:0034248	GO Biological Processes	regulation of amide metabolic process	5.13202	0.00736274	1	1	Enc1|Tob1|Bzw2|Lsm14a
GO:2000112	GO Biological Processes	regulation of cellular macromolecule biosynthetic process	4.85971	0.00888574	1	1	Enc1|Tob1|Bzw2|Lsm14a
