# Supplementary material for: Transcriptomic dysregulation and autistic-like behaviors in Kmt2c haploinsufficient mice rescued by an LSD1 inhibitor
Source: Mol Psychiatry. 2024 Mar 26;29(9):2888–904. doi: 10.1038/s41380-024-02479-8 (PMC11420081; doi:10.1038/s41380-024-02479-8)
Supplement: Supplementary file 7 — Supplementary Table 5 [file 41380_2024_2479_MOESM7_ESM.xlsx]

## Sheet: S5a. cells and DEGs
Supplementary Table 5a. The number of cells and significant DEGs of each cluster
Clusters	Number of Cells	Upregulated DEGs	Downregulated DEGs	All DEGs
0: RG1	1199	925	534	1459
1: RG-AST	411	773	418	1191
2: OPC1	377	667	231	898
3: Im-GABA-Neu	363	523	182	705
4: PC	279	411	212	623
5: M-IPC	225	628	174	802
6: MG1	223	292	305	597
7: IPC	216	431	172	603
8: RG2	211	771	207	978
9: Im-Neu	159	560	235	795
10: FB	95	616	137	753
11: Glu-Neu	87	363	295	658
12: OPC2	77	448	301	749
13: VEC	71	399	518	917
14: EC	56	485	497	982
15: MG2	48	316	314	630
16: CRC	38	327	317	644
17: Oligo	27	348	200	548
pseudo-bulk	4162	2077	331	2408
significant DEGs, uncorrected P < 0.05

## Sheet: S5b. 185 ASD exome genes
Supplementary Table 5b. Overlapped ASD genes in the DEGs of each cluster
Clusters	Direction of DEGs	Number of overlap	Overlapped ASD genes
0: RG1	UP	18	SHANK2	MED13	PIK3CA	KMT5B	UBR1	RFX3	PACS1	MED13L	SPAST	TBL1XR1	MBD5	TRIP12	KCNB1	RORB	MRFAP1	TCF7L2	NRXN1	GABBR2
0: RG1	DOWN	9	TCF4	CTNNA2	CTCF	FOXP1	CHD2	CHD3	WAC	NRXN3	HDAC4
1: RG-AST	UP	11	ACVR2A	TAOK1	DYNC1H1	GABRB3	H3-3A	KCNB1	TSC1	PBX1	RFX3	TLE4	MRFAP1
1: RG-AST	DOWN	2	MEIS2	ACLY
2: OPC1	UP	5	DLG4	HAPSTR1	SRPRA	MRFAP1	XPO1
2: OPC1	DOWN	4	NRXN3	ZBTB20	PBX1	KCNQ3
3: Im-GABA-Neu	UP	7	PHF12	SHANK3	CAMTA2	NAA15	TSC1	APBB1	SLC6A1
3: Im-GABA-Neu	DOWN	6	TNPO3	ZNF292	IRF2BPL	PRR12	AGO4	SPAST
4: PC	UP	2	KMT5B	MRFAP1
4: PC	DOWN	4	ANK2	PRR12	WAC	NAA25
5: M-IPC	UP	7	KDM5B	SMARCA2	EFTUD2	DIP2A	TSC1	NCKAP1	MRFAP1
5: M-IPC	DOWN	3	DYRK1A	ZMYM2	CAMTA2
6: MG1	UP	2	NAA25	ACLY
6: MG1	DOWN	3	CELF1	CYFIP2	GIGYF1
7: IPC	UP	5	TBL1XR1	DYNC1H1	HAPSTR1	RAI1	UBR1
7: IPC	DOWN	2	CYFIP2	CELF1
8: RG2	UP	12	GRIN2B	KCNB1	CGREF1	ACVR2A	TRAF2	RFX3	ZNF292	NRXN1	H3-3A	MRFAP1	ASH1L	GABBR2
8: RG2	DOWN	8	SKI	PRDM16	BRSK2	AHDC1	AP2S1	CDK13	SPEN	FOXP1
9: Im-Neu	UP	15	KCNMA1	FBXO11	GABBR2	DIP2C	H3-3A	AUTS2	GABRB3	KIF1B	MAPK8IP3	SKI	CTCF	SHANK3	SCN1A	MRFAP1	DSCAM
9: Im-Neu	DOWN	7	CAPRIN1	FAM120A	CHD3	AHDC1	XPO1	PSMD11	MEIS2
10: FB	UP	4	ATG13	HAPSTR1	APBB1	AHDC1
10: FB	DOWN	3	CYFIP2	SYT1	CASKIN1
11: Glu-Neu	UP	5	KCNB1	ATG13	CASKIN1	CACNA1D	UBR1
11: Glu-Neu	DOWN	8	PBX1	MYT1L	TCF4	ACLY	CTCF	KCNMA1	CAPRIN1	ATG9B
12: OPC2	UP	4	HAPSTR1	USP49	MBD5	KCNB1
12: OPC2	DOWN	3	ZBTB20	KMT2C	PBX1
13: VEC	UP	2	DIP2A	MYO18A
13: VEC	DOWN	4	PSMD11	CAPRIN1	DIP2C	NIPBL
14: EC	UP	2	PHF12	GIGYF1
14: EC	DOWN	4	TCF7L2	KMT2C	PHF2	FAM120A
15: MG2	UP	6	FAM120A	UBR5	VEZF1	DYNC1H1	H3-3A	SIN3A
15: MG2	DOWN	2	PLXNA1	CHD2
16: CRC	UP	4	TBR1	DPYSL2	YWHAG	MAPK8IP3
16: CRC	DOWN	3	RALGAPB	MEF2C	NIPBL
17: Oligo	UP	4	SYK	MYO18A	DYNC1H1	CSNK2A1
17: Oligo	DOWN	3	TCF4	PBX1	TSC1
Pseudo-bulk	UP	30	KCNMA1	PHF12	CGREF1	CASKIN1	DEDD	DIP2C	NACC1	UBR1	SHANK2	HAPSTR1	CAMTA2	MBD5	DLG4	TRIP12	PACS1	TSC1	PTPRF	KIF1B	RAI1	KMT5B	H3-3A	GABRB3	TCF7L2	RORB	KCNB1	TBL1XR1	RFX3	MRFAP1	NRXN1	GABBR2
Pseudo-bulk	DOWN	4	CHD2	ZBTB20	KMT2C	CELF1

## Sheet: S5c. LDSC of each cluster
Supplementary Table 5c. Summary of LDSC using the summary statistics of ASD-GWAS and the top 1,000 genes differentially expressed in each cluster
Clusters	Direction of DEGs	Prop._SNPs	Prop._h2	Prop._h2_std_error	Enrichment	Enrichment_std_error	Enrichment_p	Coefficient	Coefficient_std_error	Coefficient_z-score
0: RG1	UP	0.0882808	0.102158	0.0107546	1.15719	0.121823	0.189303	1.1741e-09	5.29762e-09	0.221629
0: RG1	DOWN	0.0905921	0.112802	0.0123345	1.24516	0.136154	0.0867202	4.72607e-09	5.76482e-09	0.819812
0: RG1	ALL	0.0961031	0.119356	0.010893	1.24196	0.113347	0.0326664	5.08531e-09	5.00449e-09	1.01615
1: RG-AST	UP	0.0873245	0.0945323	0.0117396	1.08254	0.134436	0.536864	-2.37117e-09	6.03802e-09	-0.392707
1: RG-AST	DOWN	0.0911029	0.0976302	0.0116691	1.07165	0.128087	0.578625	-1.46311e-09	5.48457e-09	-0.266768
1: RG-AST	ALL	0.0944362	0.0995828	0.0109716	1.0545	0.11618	0.63984	-2.95307e-09	5.18154e-09	-0.569921
2: OPC1	UP	0.078442	0.0925168	0.0114094	1.17943	0.14545	0.207323	2.41714e-09	6.44137e-09	0.375253
2: OPC1	DOWN	0.0891437	0.101374	0.0111685	1.1372	0.125287	0.262364	1.34163e-09	5.2946e-09	0.253395
2: OPC1	ALL	0.0816601	0.0911504	0.0107577	1.11622	0.131738	0.36891	-8.85091e-10	5.78227e-09	-0.15307
3: Im-GABA-Neu	UP	0.082178	0.0918462	0.0101788	1.11765	0.123862	0.344791	-1.86969e-09	5.49698e-09	-0.340131
3: Im-GABA-Neu	DOWN	0.0818103	0.0979291	0.0114079	1.19703	0.139444	0.1463	3.48067e-09	6.16185e-09	0.564875
3: Im-GABA-Neu	ALL	0.0816826	0.0930956	0.0106846	1.13972	0.130806	0.284289	-6.63094e-10	5.74678e-09	-0.115385
4: PC	UP	0.0784933	0.0824675	0.0112432	1.05063	0.143238	0.722681	-1.85434e-09	6.43199e-09	-0.2883
4: PC	DOWN	0.0811163	0.0912632	0.00998418	1.12509	0.123085	0.305054	7.40963e-10	5.4073e-09	0.13703
4: PC	ALL	0.0801812	0.081193	0.0107593	1.01262	0.134187	0.924931	-4.5245e-09	6.15664e-09	-0.734897
5: M-IPC	UP	0.0806345	0.0847594	0.00984235	1.05116	0.122061	0.675541	-2.37245e-09	5.56799e-09	-0.426088
5: M-IPC	DOWN	0.0843935	0.094504	0.0112495	1.1198	0.133299	0.359932	-5.3371e-10	5.75718e-09	-0.0927033
5: M-IPC	ALL	0.082676	0.0822856	0.0102304	0.995278	0.123741	0.969561	-4.54656e-09	5.59827e-09	-0.812136
6: MG1	UP	0.0781895	0.0856111	0.0107401	1.09492	0.137359	0.490557	-1.40128e-10	6.3233e-09	-0.0221607
6: MG1	DOWN	0.0837861	0.0816801	0.0100361	0.974865	0.119782	0.833824	-4.49799e-09	5.2921e-09	-0.849945
6: MG1	ALL	0.0839441	0.0745646	0.0109217	0.888265	0.130107	0.392974	-9.39922e-09	6.01581e-09	-1.56242
7: IPC	UP	0.084601	0.0984136	0.0104767	1.16327	0.123837	0.17786	2.3564e-09	5.55033e-09	0.424552
7: IPC	DOWN	0.0835376	0.111154	0.0122404	1.33059	0.146526	0.0290219	9.22158e-09	6.56343e-09	1.40499
7: IPC	ALL	0.0853487	0.0858858	0.011563	1.00629	0.13548	0.962944	-4.10247e-09	6.08877e-09	-0.673776
8: RG2	UP	0.0837483	0.0854288	0.0109749	1.02007	0.131046	0.878312	-5.25512e-09	5.71852e-09	-0.918966
8: RG2	DOWN	0.0838354	0.0951924	0.00962378	1.13547	0.114794	0.237587	-9.35671e-11	5.05985e-09	-0.0184921
8: RG2	ALL	0.084106	0.0888064	0.0102148	1.05589	0.121451	0.647156	-2.70744e-09	5.42513e-09	-0.499055
9: Im-Neu	UP	0.0883704	0.101977	0.0112462	1.15397	0.127262	0.228728	6.53886e-10	5.71473e-09	0.114421
9: Im-Neu	DOWN	0.0770503	0.102264	0.010656	1.32723	0.138299	0.0140995	7.39303e-09	5.9792e-09	1.23646
9: Im-Neu	ALL	0.0878502	0.117892	0.0113688	1.34196	0.129411	0.00830538	9.33706e-09	5.79298e-09	1.61179
10: FB	UP	0.0735318	0.0863387	0.00973358	1.17417	0.132372	0.189332	1.57201e-09	6.04384e-09	0.260101
10: FB	DOWN	0.0851725	0.0885834	0.0104067	1.04005	0.122184	0.741378	-3.19127e-09	5.23766e-09	-0.609292
10: FB	ALL	0.0759614	0.0946143	0.00992141	1.24556	0.130611	0.0598289	5.69815e-09	5.99137e-09	0.951059
11: Glu-Neu	UP	0.082521	0.0873612	0.0115333	1.05865	0.139762	0.673181	-2.47775e-09	6.49256e-09	-0.381629
11: Glu-Neu	DOWN	0.0835158	0.0947962	0.009837	1.13507	0.117786	0.239738	-4.66409e-10	5.4573e-09	-0.0854651
11: Glu-Neu	ALL	0.0833303	0.0871257	0.0113146	1.04555	0.13578	0.736045	-3.58319e-09	6.41883e-09	-0.558231
12: OPC2	UP	0.0826267	0.0978473	0.0105128	1.18421	0.127232	0.147474	4.58459e-09	5.52467e-09	0.829839
12: OPC2	DOWN	0.0854257	0.0995152	0.0104766	1.16493	0.12264	0.170428	7.62296e-10	5.18445e-09	0.147035
12: OPC2	ALL	0.0858093	0.102034	0.0110659	1.18908	0.128959	0.13556	3.49554e-09	5.55568e-09	0.629183
13: VEC	UP	0.0845275	0.100128	0.0120959	1.18456	0.1431	0.205866	3.35444e-09	6.19396e-09	0.541566
13: VEC	DOWN	0.0801552	0.107207	0.0107013	1.33749	0.133507	0.0162607	1.01739e-08	6.11786e-09	1.66298
13: VEC	ALL	0.0840306	0.103026	0.0109672	1.22605	0.130515	0.0953643	5.61294e-09	5.75141e-09	0.975925
14: EC	UP	0.0839546	0.0893877	0.0102609	1.06471	0.12222	0.597865	-2.44296e-09	5.56294e-09	-0.439149
14: EC	DOWN	0.0876476	0.0861729	0.0111327	0.983175	0.127016	0.89472	-6.68476e-09	5.52602e-09	-1.20969
14: EC	ALL	0.0853156	0.0952681	0.010375	1.11666	0.121607	0.330774	-4.06739e-10	5.49156e-09	-0.0740662
15: MG2	UP	0.0799491	0.08131	0.00901027	1.01702	0.1127	0.879912	-2.26512e-09	4.99783e-09	-0.453221
15: MG2	DOWN	0.0832546	0.122031	0.0115998	1.46576	0.139329	0.0013059	1.55949e-08	6.23337e-09	2.50185
15: MG2	ALL	0.0806761	0.0945923	0.00977578	1.17249	0.121173	0.152407	4.10421e-09	5.27548e-09	0.77798
16: CRC	UP	0.0784259	0.0863098	0.0106715	1.10053	0.136072	0.46592	-1.491e-09	5.99683e-09	-0.248632
16: CRC	DOWN	0.0844965	0.0982573	0.0102664	1.16286	0.121501	0.166445	1.81715e-09	5.34781e-09	0.339793
16: CRC	ALL	0.0827061	0.08895	0.0109362	1.0755	0.13223	0.569402	-2.38477e-09	5.81035e-09	-0.410435
17: Oligo	UP	0.087281	0.0906397	0.0103839	1.03848	0.11897	0.744374	-3.87036e-09	5.2357e-09	-0.739224
17: Oligo	DOWN	0.0805132	0.0893896	0.011462	1.11025	0.142362	0.445903	-1.27657e-10	6.2326e-09	-0.0204822
17: Oligo	ALL	0.0896951	0.0957689	0.0105763	1.06772	0.117914	0.567116	-3.28238e-09	5.09226e-09	-0.644582
Pseudo-bulk	UP	0.0881186	0.0914531	0.00970349	1.03784	0.110118	0.731726	-2.84992e-09	5.08818e-09	-0.560106
Pseudo-bulk	DOWN	0.0934515	0.109654	0.0109016	1.17337	0.116655	0.140708	2.43143e-09	5.02092e-09	0.484259
Pseudo-bulk	ALL	0.0906029	0.093784	0.00986413	1.03511	0.108872	0.747722	-2.82266e-09	4.97813e-09	-0.567011

## Sheet: S5d. ASD postmortem brain
Supplementary Table 5d. Summary of P values in the overlap analysis of the DEGs of the ASD postmortem brain and each cluster
Clusters	Direction of DEGs in each cluster	Uncorrected P
0: RG1	UP	0.0316885
0: RG1	DOWN	0.0155661
0: RG1	ALL	0.00166797
1: RG-AST	UP	0.0269519
1: RG-AST	DOWN	0.103248
1: RG-AST	ALL	0.00805388
2: OPC1	UP	0.575512
2: OPC1	DOWN	0.749869
2: OPC1	ALL	0.678231
3: Im-GABA-Neu	UP	0.915167
3: Im-GABA-Neu	DOWN	0.409474
3: Im-GABA-Neu	ALL	0.843024
4: PC	UP	0.780222
4: PC	DOWN	0.596024
4: PC	ALL	0.763888
5: M-IPC	UP	0.86907
5: M-IPC	DOWN	0.533268
5: M-IPC	ALL	0.838977
6: MG1	UP	0.688757
6: MG1	DOWN	0.48257
6: MG1	ALL	0.600715
7: IPC	UP	0.564315
7: IPC	DOWN	0.823146
7: IPC	ALL	0.716248
8: RG2	UP	0.180332
8: RG2	DOWN	0.128406
8: RG2	ALL	0.0789642
9: Im-Neu	UP	0.244131
9: Im-Neu	DOWN	0.145069
9: Im-Neu	ALL	0.108774
10: FB	UP	0.893687
10: FB	DOWN	0.748661
10: FB	ALL	0.914554
11: Glu-Neu	UP	0.563893
11: Glu-Neu	DOWN	0.0862158
11: Glu-Neu	ALL	0.182701
12: OPC2	UP	0.609584
12: OPC2	DOWN	0.180368
12: OPC2	ALL	0.332426
13: VEC	UP	0.0444098
13: VEC	DOWN	0.715879
13: VEC	ALL	0.206167
14: EC	UP	0.932085
14: EC	DOWN	0.198234
14: EC	ALL	0.634911
15: MG2	UP	0.548182
15: MG2	DOWN	0.215008
15: MG2	ALL	0.300441
16: CRC	UP	0.0692771
16: CRC	DOWN	0.639218
16: CRC	ALL	0.183008
17: Oligo	UP	0.548679
17: Oligo	DOWN	0.0673146
17: Oligo	ALL	0.178972
pseudo-bulk	UP	0.231997
pseudo-bulk	DOWN	0.148823
pseudo-bulk	ALL	0.123775

## Sheet: S5e. Summary of P value
Supplementary Table 5e. Summary of P values in the prioritization of the scRNA-seq analysis
Clusters	Downregulated					All DEGs					Upregulated
	number of DEGs	185 ASD genes	LDSC of ASD-GWAS	DEGs in ASD postmortem brain	Combined P	number of DEGs	185 ASD genes	LDSC of ASD-GWAS	DEGs in ASD postmortem brain	Combined P	number of DEGs	185 ASD genes	LDSC of ASD-GWAS	DEGs in ASD postmortem brain	Combined P
0: RG1	5.38229e-16	0.315948	0.0867202	0.0155661	3.24471e-15	4.60029e-07	0.0667309	0.0326664	0.00166797	6.21756e-09	0.316057	0.0870582	0.189303	0.0316885	0.0260352
1: RG-AST	6.47704e-07	0.976709	0.578625	0.103248	3.7665e-05	8.82565e-13	0.80751	0.63984	0.00805388	2.46415e-11	9.77814e-08	0.446657	0.536864	0.0269519	1.15701e-06
2: OPC1	0.997	0.380782	0.262364	0.749869	0.737217	0.213864	0.878895	0.36891	0.678231	0.63447	0.00307873	0.958	0.207323	0.575512	0.0437714
3: Im-GABA-Neu	1	0.0545331	0.1463	0.409474	0.177591	0.999969	0.268807	0.284289	0.843024	0.704742	0.916594	0.689124	0.344791	0.915167	0.9194
4: PC	0.999824	0.232568	0.305054	0.596024	0.610656	1	0.746421	0.924931	0.763888	0.995791	0.999977	0.957684	0.722681	0.780222	0.996311
5: M-IPC	1	0.325767	0.359932	0.533268	0.698129	0.488601	0.530113	0.969561	0.838977	0.926953	0.000206078	0.677274	0.675541	0.86907	0.0158581
6: MG1	0.250744	0.729173	0.833824	0.48257	0.733927	1	0.867725	0.392974	0.600715	0.923169	1	0.881911	0.490557	0.688757	0.965292
7: IPC	1	0.643507	0.0290219	0.823146	0.400021	1	0.641107	0.962944	0.716248	0.990291	0.994931	0.634862	0.17786	0.564315	0.701193
8: RG2	0.999914	0.00499881	0.237587	0.128406	0.0246326	3.97731e-06	0.0204391	0.647156	0.0789642	5.82863e-06	1.17901e-14	0.258457	0.878312	0.180332	3.84914e-12
9: Im-Neu	0.99087	0.0514788	0.0140995	0.145069	0.0188449	0.282894	0.00210212	0.00830538	0.108774	0.000333428	0.00885364	0.0143924	0.228728	0.244131	0.00256732
10: FB	1	0.187071	0.741378	0.748661	0.806428	0.422037	0.759679	0.0598289	0.914554	0.425094	4.85121e-07	0.927965	0.189332	0.893687	6.74403e-05
11: Glu-Neu	0.352831	0.037262	0.239738	0.0862158	0.0367318	0.989188	0.0639761	0.736045	0.182701	0.299346	0.999534	0.436615	0.673181	0.563893	0.891645
12: OPC2	0.261253	0.736335	0.170428	0.180368	0.247178	0.384185	0.850879	0.13556	0.332426	0.392117	0.553815	0.834944	0.147474	0.609584	0.606887
13: VEC	9.2939e-18	0.857558	0.0162607	0.715879	1.39416e-15	2.30173e-06	0.965331	0.0953643	0.206167	4.24628e-05	0.961537	0.957124	0.205866	0.0444098	0.2976
14: EC	2.21814e-15	0.824332	0.89472	0.198234	2.67224e-12	1.71379e-10	0.968427	0.330774	0.634911	9.19106e-08	0.0821226	0.972245	0.597865	0.932085	0.622064
15: MG2	0.114045	0.893218	0.0013059	0.215008	0.00735192	0.995962	0.556048	0.152407	0.300441	0.499457	0.999998	0.256757	0.879912	0.548182	0.840772
16: CRC	0.0905509	0.765257	0.166445	0.639218	0.277889	0.983637	0.71197	0.569402	0.183008	0.732165	0.999971	0.601199	0.46592	0.0692771	0.444835
17: Oligo	0.999959	0.490475	0.445903	0.0673146	0.391995	0.999999	0.565942	0.567116	0.178972	0.679236	0.998867	0.654203	0.744374	0.548679	0.954788
pseudo-bulk	0.951914	0.639092	0.140708	0.148823	0.365924	0.855081	0.347783	0.747722	0.123775	0.516758	0.669813	0.311741	0.731726	0.231997	0.571581

## Sheet: S5f. Rank in prioritization
Supplementary Table 5f. Summary of ranks in the prioritization of the scRNA-seq analysis
Clusters	Downregulated					All DEGs					Upregulated
	number of DEGs	185 ASD genes	LDSC of ASD-GWAS	DEGs in ASD postmortem brain	Total rank	number of DEGs	185 ASD genes	LDSC of ASD-GWAS	DEGs in ASD postmortem brain	Total rank	number of DEGs	185 ASD genes	LDSC of ASD-GWAS	DEGs in ASD postmortem brain	Total rank
0: RG1	2	7	5	1	1	3	4	2	1	1	8	2	3	2	1
1: RG-AST	4	19	16	4	11	1	14	13	2	4	2	7	11	1	2
2: OPC1	12	9	12	18	16	6	17	9	14	15	5	18	6	12	11
3: Im-GABA-Neu	16	4	7	11	8	15	5	7	18	14	11	12	8	18	15
4: PC	13	6	13	14	13	18	12	17	16	19	17	17	15	15	19
5: M-IPC	17	8	14	13	17	10	7	19	17	16	4	11	14	16	13
6: MG1	7	13	18	12	15	19	16	10	12	17	19	14	10	14	18
7: IPC	18	12	4	19	18	17	10	18	15	18	13	9	2	11	5
8: RG2	14	1	10	5	4	5	2	14	3	3	1	4	18	5	4
9: Im-Neu	11	3	2	6	2	7	1	1	4	2	6	1	7	7	3
10: FB	19	5	17	17	19	9	13	3	19	13	3	15	4	17	10
11: Glu-Neu	9	2	11	3	3	13	3	15	7	6	15	6	13	10	12
12: OPC2	8	14	9	8	9	8	15	5	11	9	9	13	1	13	7
13: VEC	1	17	3	16	7	4	18	4	9	5	12	16	5	3	6
14: EC	3	16	19	9	14	2	19	8	13	10	7	19	12	19	17
15: MG2	6	18	1	10	6	14	8	6	10	7	18	3	19	8	14
16: CRC	5	15	8	15	12	12	11	12	8	12	16	8	9	4	8
17: Oligo	15	10	15	2	10	16	9	11	6	11	14	10	17	9	16
pseudo-bulk	10	11	6	7	5	11	6	16	5	8	10	5	16	6	9

## Sheet: S5g. Cluster0_RG1_GO-UP
Supplementary Table 5g. GO terms enriched for the upregulated DEGs of the cluster0: RG1
GO	Category	Description	Enrichment	Uncorrected P	BH-corrected P	GROUP_ID	Hits
GO:0019787	GO Molecular Functions	ubiquitin-like protein transferase activity	2.4343	5.32949e-08	0.000698734	1	Xiap|Dtx1|Trip12|Rlim|Ube2b|Ubr1|Mkrn3|Amfr|Rnf13|Cop1|Map3k1|Cul1|Prpf19|Fbxl3|Prkn|Rnf138|Rabgef1|Ube2l6|Rnf130|Atg10|Ube2w|Peli1|Klhl13|Trim62|Trim37|Rnf113a1|Marchf8|Ercc8|Nfx1|Rnf111|Trim33|Znrf1|Zzef1|Cblb|Dtx3l|Trim41|8030462N17Rik|Rnf157|Hectd2|Rnf40|Rnf217|Rc3h2|Lonrf2|Znrf3
GO:0016567	GO Biological Processes	protein ubiquitination	2.29631	8.05976e-08	0.000698734	1	Bcl2|Dtx1|Spsb2|Trip12|Rlim|Ube2b|Ubr1|Mkrn3|Amfr|Rnf13|Map3k1|Cul1|Prpf19|Fbxl3|Prkn|Klhl7|Rnf138|Ube2l6|Ube2w|Peli1|Klhl13|Trim62|Trim37|Anapc13|Pcgf3|Vcpip1|Marchf8|Ercc8|Nfx1|Cul5|Asb5|Rnf111|Trim33|Cul4a|Fbxo38|Scml2|Znrf1|Zzef1|Dtx3l|Trim41|Kbtbd7|Cdc73|Rnf157|Rnf40|Klhl15|Rnf217|Rc3h2|Znrf3
GO:0004842	GO Molecular Functions	ubiquitin-protein transferase activity	2.44566	9.41437e-08	0.000698734	1	Xiap|Dtx1|Trip12|Rlim|Ube2b|Ubr1|Mkrn3|Amfr|Rnf13|Cop1|Map3k1|Cul1|Prpf19|Fbxl3|Prkn|Rnf138|Rabgef1|Ube2l6|Rnf130|Ube2w|Peli1|Klhl13|Trim62|Trim37|Rnf113a1|Marchf8|Ercc8|Nfx1|Rnf111|Trim33|Znrf1|Cblb|Dtx3l|Trim41|8030462N17Rik|Rnf157|Hectd2|Rnf40|Rnf217|Rc3h2|Lonrf2|Znrf3
GO:0098794	GO Cellular Components	postsynapse	1.99504	2.34654e-07	0.0013062	2	Adam10|Adam22|App|Cacna2d1|Camk2b|Cask|Cryab|Dvl1|Epb41l1|Gria1|Gria4|Grid1|Grik2|Hnrnpk|Hspa8|Kcnb1|Kcnc1|Kcnc3|Myo5a|Nsg1|Ntrk2|Plat|Mob4|Ptch1|Ptprz1|Slc1a3|Sos1|Syn1|Map2k1|Cttnbp2|Prkn|Nptx2|Hnrnpa2b1|Dbn1|Kcnd3|Cacna1h|Hnrnph1|Cpeb4|Atp2b1|Dynll2|Chmp2b|Shisa9|Sorcs2|Grm5|Zdhhc15|Usp48|Zzef1|Shank2|Dock10|Farp1|Hnrnpa3|Syt11|Erc2|Gabbr2|Slc6a11|Nlgn3|Inpp4a|Nrcam|Abi2|Il1rapl1|Shisa6
GO:0061659	GO Molecular Functions	ubiquitin-like protein ligase activity	2.55671	3.87272e-07	0.00142043	1	Xiap|Dtx1|Trip12|Rlim|Ubr1|Mkrn3|Amfr|Rnf13|Cop1|Cul1|Prpf19|Prkn|Rnf138|Rabgef1|Rnf130|Peli1|Trim62|Trim37|Rnf113a1|Marchf8|Nfx1|Rnf111|Trim33|Znrf1|Zzef1|Cblb|Dtx3l|Trim41|8030462N17Rik|Rnf157|Rnf40|Rnf217|Rc3h2|Lonrf2|Znrf3
GO:0032446	GO Biological Processes	protein modification by small protein conjugation	2.15409	4.09487e-07	0.00142043	1	Bcl2|Dtx1|Spsb2|Trip12|Rlim|Ube2b|Ubr1|Mkrn3|Amfr|Rnf13|Map3k1|Cul1|Prpf19|Fbxl3|Prkn|Klhl7|Rnf138|Ube2l6|Atg10|Ube2w|Peli1|Klhl13|Trim62|Trim37|Anapc13|Pcgf3|Vcpip1|Marchf8|Ercc8|Nfx1|Cul5|Asb5|Rnf111|Trim33|Cul4a|Fbxo38|Scml2|Znrf1|Zzef1|Dtx3l|Trim41|Kbtbd7|Cdc73|Rnf157|Rnf40|Klhl15|Rnf217|Rc3h2|Znrf3
GO:0070647	GO Biological Processes	protein modification by small protein conjugation or removal	2.00679	4.87312e-07	0.00142043	1	Bcl2|Dtx1|Spsb2|Trip12|Rlim|Ube2b|Ubr1|Mkrn3|Amfr|Rnf13|Map3k1|Cul1|Prpf19|Fbxl3|Prkn|Klhl7|Rnf138|Ube2l6|Usp14|Atg10|Ube2w|Peli1|Klhl13|Trim62|Trim37|Anapc13|Pcgf3|Vcpip1|Abraxas1|Marchf8|Ercc8|Otud6b|Usp13|Nfx1|Mindy1|Cul5|Asb5|Rnf111|Trim33|Cul4a|Fbxo38|Scml2|Supt3|Usp48|Znrf1|Zzef1|Dtx3l|Trim41|Kbtbd7|Cdc73|Rnf157|Rnf40|Klhl15|Rnf217|Rc3h2|Taf2|Znrf3
GO:0061630	GO Molecular Functions	ubiquitin protein ligase activity	2.56825	5.1035e-07	0.00142043	1	Xiap|Dtx1|Trip12|Rlim|Ubr1|Mkrn3|Amfr|Rnf13|Cop1|Cul1|Prpf19|Prkn|Rnf138|Rabgef1|Rnf130|Peli1|Trim62|Trim37|Rnf113a1|Marchf8|Nfx1|Rnf111|Trim33|Znrf1|Cblb|Dtx3l|Trim41|8030462N17Rik|Rnf157|Rnf40|Rnf217|Rc3h2|Lonrf2|Znrf3
GO:0098984	GO Cellular Components	neuron to neuron synapse	2.29434	7.30355e-07	0.0018069	2	Adam10|Adam22|Camk2b|Cask|Cryab|Dvl1|Epb41l1|Gria1|Gria4|Grid1|Grik2|Hnrnpk|Hspa8|Nrxn1|Ntrk2|Ptch1|Ptprd|Ptprz1|Sos1|Syn1|Bace1|Map2k1|Prkn|Dbn1|Kcnd3|Hnrnph1|Cpeb4|Dynll2|Chmp2b|Shisa9|Sorcs2|Grm5|Syt12|Shank2|Hnrnpa3|Syt11|Erc2|Inpp4a|Nrcam|Il1rapl1|Shisa6
GO:0098978	GO Cellular Components	glutamatergic synapse	2.15832	8.78731e-07	0.00195658	2	Adam10|Adam22|Cacna2d1|Cacnb4|Camk2b|Dvl1|Dvl3|Sparcl1|Flot1|Gria1|Gria4|Grid1|Grik2|Hnrnpk|Hspa8|Kcnc3|Myo5a|Nrxn1|Nsg1|Ntrk2|Plat|Ptprd|Ptprz1|Map2k1|Cttnbp2|Nptx2|Hnrnpa2b1|Dbn1|Cacna1h|Sv2a|Atp2b1|Dynll2|Chmp2b|Shisa9|Grm5|Shank2|Farp1|Erc2|Gabbr2|Olfm2|Nlgn3|Adgrl3|Nrcam|Abi2|Il1rapl1|Shisa6
GO:0019901	GO Molecular Functions	protein kinase binding	1.89834	1.24842e-06	0.00252702	3	Adam10|Xiap|Rhoc|Cacnb4|Camk2b|Cdc25a|Cdc25b|Cdkn2c|Crk|Cry1|Atn1|Dvl1|Gas6|Gria1|Gstm1|Cep250|Insr|Irs1|Lats1|Smad3|Myo5a|Ntrk2|Pam|Kat2b|Ppp1cb|Prkab1|Srsf5|Syn1|Tcf7l2|Traf4|Tob1|Pebp1|Dazap2|Rnf13|Map2k1|Map3k1|Prkn|Trip4|Pdcd10|Rnf138|Dusp10|Sv2a|Nisch|Exoc2|Dele1|Mad2l2|Adipor1|Rhobtb3|Ercc6l2|Tsacc|Rictor|Maml1|Ticam1|Grm5|Inka2|Rps6ka3|Cblb|Spg11|Rasa1|Wnk1|Ppp1r12b
GO:0050807	GO Biological Processes	regulation of synapse organization	2.59754	4.09299e-06	0.00712152	4	Adam10|App|Camk2b|Cask|Dmpk|Sparcl1|Hnrnpk|Hspa8|Lrrn1|Nrxn1|Ntn1|Ntrk2|Pafah1b1|Ptprd|Sema4a|Cttnbp2|Dbn1|Chmp2b|Slitrk5|Etv5|Zdhhc15|Shank2|Farp1|Nlgn3|Adgrl3|Nrcam|Abi2|Il1rapl1
GO:0098827	GO Cellular Components	endoplasmic reticulum subcompartment	1.94729	4.63624e-06	0.00712152	5	Bcl2|Clcn4|Dmpk|Dpm1|Gria1|H2-K1|Mr1|Kpnb1|Pkd2|Rdh5|Rpn2|Rtn3|Tapbp|Amfr|Spast|Prkn|Reep1|Esyt2|Tmed2|Serinc1|Dnajb12|Ttyh1|Ncstn|Lpin2|Kdelr2|Tmx2|Mboat2|Saraf|Plpp3|Wls|Tmco1|Spcs1|Selenot|Lnpk|Ankle2|Mblac2|Atl1|Faf2|Epm2aip1|Erap1|Slc35b3|Slc35b1|Sec63|Aph1b|Lman2l|Fitm2|Ficd|Nat8l|Pigs|Mia2|Pigg
GO:0032279	GO Cellular Components	asymmetric synapse	2.22898	4.93714e-06	0.00712152	2	Adam10|Adam22|Camk2b|Cask|Cryab|Dvl1|Epb41l1|Gria1|Gria4|Grid1|Grik2|Hnrnpk|Hspa8|Ntrk2|Ptch1|Ptprz1|Sos1|Syn1|Map2k1|Prkn|Dbn1|Kcnd3|Hnrnph1|Cpeb4|Dynll2|Chmp2b|Shisa9|Sorcs2|Grm5|Shank2|Hnrnpa3|Syt11|Erc2|Inpp4a|Nrcam|Il1rapl1|Shisa6
GO:0099572	GO Cellular Components	postsynaptic specialization	2.17246	5.09118e-06	0.00712152	2	Adam10|Adam22|Camk2b|Cask|Cryab|Dvl1|Epb41l1|Gria1|Gria4|Grid1|Grik2|Hnrnpk|Hspa8|Ntrk2|Ptch1|Ptprz1|Sos1|Syn1|Map2k1|Prkn|Nptx2|Dbn1|Kcnd3|Hnrnph1|Cpeb4|Dynll2|Chmp2b|Shisa9|Sorcs2|Grm5|Shank2|Hnrnpa3|Syt11|Erc2|Nlgn3|Inpp4a|Nrcam|Il1rapl1|Shisa6
GO:0097060	GO Cellular Components	synaptic membrane	2.12385	5.11742e-06	0.00712152	2	Adam10|Adam22|Cacna2d1|Cask|Cryab|Epb41l1|Gria1|Gria4|Grid1|Grik2|Hspa8|Kcnb1|Kcnc1|Kcnc3|Nrxn1|Nsg1|Ntrk2|Ptpra|Ptprd|Ptprz1|Nptx2|Dbn1|Kcnd3|Cacna1h|Ncstn|Atp2b1|Shisa9|Sorcs2|Grm5|Usp48|Shank2|Farp1|Syt11|Erc2|Gabbr2|Slc6a11|Olfm2|Nlgn3|Nrcam|Il1rapl1|Shisa6
GO:0050803	GO Biological Processes	regulation of synapse structure or activity	2.52086	7.26424e-06	0.00951445	4	Adam10|App|Camk2b|Cask|Dmpk|Sparcl1|Hnrnpk|Hspa8|Lrrn1|Nrxn1|Ntn1|Ntrk2|Pafah1b1|Ptprd|Sema4a|Cttnbp2|Dbn1|Chmp2b|Slitrk5|Etv5|Zdhhc15|Shank2|Farp1|Nlgn3|Adgrl3|Nrcam|Abi2|Il1rapl1
GO:0014069	GO Cellular Components	postsynaptic density	2.21244	7.80319e-06	0.00965254	2	Adam10|Adam22|Camk2b|Cask|Cryab|Dvl1|Epb41l1|Gria1|Gria4|Grid1|Grik2|Hnrnpk|Ntrk2|Ptch1|Ptprz1|Sos1|Syn1|Map2k1|Prkn|Dbn1|Kcnd3|Hnrnph1|Cpeb4|Dynll2|Chmp2b|Shisa9|Sorcs2|Grm5|Shank2|Hnrnpa3|Syt11|Erc2|Inpp4a|Nrcam|Il1rapl1|Shisa6
GO:0099175	GO Biological Processes	regulation of postsynapse organization	3.51688	1.17419e-05	0.0137603	4	Adam10|App|Camk2b|Cask|Hnrnpk|Hspa8|Nrxn1|Pafah1b1|Ptprd|Dbn1|Chmp2b|Zdhhc15|Nlgn3|Nrcam|Abi2|Il1rapl1
GO:0005789	GO Cellular Components	endoplasmic reticulum membrane	1.90673	1.25062e-05	0.0139232	5	Bcl2|Clcn4|Dmpk|Dpm1|Gria1|H2-K1|Mr1|Pkd2|Rdh5|Rpn2|Rtn3|Tapbp|Amfr|Prkn|Reep1|Esyt2|Tmed2|Serinc1|Dnajb12|Ttyh1|Ncstn|Lpin2|Kdelr2|Tmx2|Mboat2|Saraf|Plpp3|Wls|Tmco1|Spcs1|Selenot|Lnpk|Ankle2|Mblac2|Atl1|Faf2|Epm2aip1|Erap1|Slc35b3|Slc35b1|Sec63|Aph1b|Lman2l|Fitm2|Ficd|Nat8l|Pigs|Mia2|Pigg
GO:0043603	GO Biological Processes	cellular amide metabolic process	1.78449	1.48299e-05	0.0157239	6	Abca2|Adam10|Degs1|Aimp1|Gdap1|Gclc|Gsta4|Gstm1|Pam|Renbp|Scp2|Smpd1|Tapbp|Bace1|Gnpda1|Eif3b|Gne|Cpq|Cpxm1|B4galt6|Trip4|Ncstn|Rpl11|Rpl39|Far1|Plpp3|Rpl41|Rpl22l1|Tm9sf2|Mcts1|Spcs1|Mtfmt|Bdh2|Mpc2|Wars2|Oxsm|Oplah|Mtif2|Erap1|Iars|Lars|Aldh1l1|Larp4|Aph1b|Sepsecs|Cln5|Abca8a|Cerk|Plaat3|Fitm2|Eif2a|Ece1|Lnpep|Rps15a|Rpl13|Tarsl2|Acot11|Rpl9-ps6
GO:0008270	GO Molecular Functions	zinc ion binding	1.80986	2.82522e-05	0.0285938	7	Car8|Dtna|Egr1|Nr2f1|Dtx1|Trip12|Smad3|Mid1|Zfp638|Pam|Pikfyve|Ptch1|Rxrg|S100a6|Smpd1|Nr2c1|Traf4|Ubr1|Zfand5|Adamts5|Map3k1|Sec23b|Zfp326|Cpxm1|Trip4|Rabgef1|Polr3k|Trim62|Zcchc3|Trim37|Qpct|Marchf8|Usp13|Thap1|Nfx1|Zcchc4|Zfhx4|Erap1|Enpp5|Trim33|Mpi|Zzef1|Trim41|Pggt1b|Zadh2|Kdm2a|Rorb|Tut4|Ece1|L3mbtl3|Zfhx2|Lnpep
GO:0006511	GO Biological Processes	ubiquitin-dependent protein catabolic process	1.93711	3.60114e-05	0.0344953	1	Arntl|Spsb2|Trip12|Rlim|Ube2b|Ubr1|Amfr|Rnf13|Cop1|Map3k1|Cul1|Fbxo8|Fbxl3|Prkn|Trip4|Dnajb12|Ube2l6|Usp14|Rnf130|Ube2w|Edem3|Peli1|Chmp2b|Ercc8|Usp13|Cul5|Faf2|Tbl1xr1|Rnf111|Cul4a|Fbxo38|Usp48|Znrf1|Dtx3l|Kbtbd7|8030462N17Rik|Rnf40|Klhl15|Rnf217|Fbxl4|Rc3h2|Znrf3
GO:0042175	GO Cellular Components	nuclear outer membrane-endoplasmic reticulum membrane network	1.82522	3.87315e-05	0.0344953	5	Bcl2|Clcn4|Dmpk|Dpm1|Gria1|H2-K1|Mr1|Pkd2|Rdh5|Rpn2|Rtn3|Tapbp|Amfr|Prkn|Reep1|Esyt2|Tmed2|Serinc1|Dnajb12|Ttyh1|Ncstn|Lpin2|Kdelr2|Tmx2|Mboat2|Saraf|Plpp3|Wls|Tmco1|Spcs1|Selenot|Lnpk|Ankle2|Mblac2|Atl1|Faf2|Epm2aip1|Erap1|Slc35b3|Slc35b1|Sec63|Aph1b|Lman2l|Fitm2|Ficd|Nat8l|Pigs|Mia2|Pigg
GO:0045211	GO Cellular Components	postsynaptic membrane	2.22477	3.94432e-05	0.0344953	2	Adam10|Adam22|Cacna2d1|Gria1|Gria4|Grid1|Grik2|Hspa8|Kcnb1|Kcnc1|Kcnc3|Nsg1|Ntrk2|Ptprz1|Nptx2|Dbn1|Kcnd3|Cacna1h|Shisa9|Sorcs2|Grm5|Usp48|Shank2|Farp1|Gabbr2|Slc6a11|Nlgn3|Nrcam|Il1rapl1|Shisa6
GO:0044309	GO Cellular Components	neuron spine	2.60565	4.0923e-05	0.0344953	2	Adam10|Cryab|Dvl1|Gria1|Gria4|Hnrnpk|Hspa8|Ntrk2|Mob4|Ptprz1|Slc1a3|Dbn1|Kcnd3|Atp2b1|Shisa9|Grm5|Shank2|Dock10|Eea1|Syt11|Abi2|Shisa6
GO:0043632	GO Biological Processes	modification-dependent macromolecule catabolic process	1.90751	4.18294e-05	0.0344953	1	Arntl|Spsb2|Trip12|Rlim|Ube2b|Ubr1|Amfr|Rnf13|Cop1|Map3k1|Cul1|Fbxo8|Fbxl3|Prkn|Trip4|Dnajb12|Ube2l6|Usp14|Rnf130|Ube2w|Edem3|Peli1|Chmp2b|Ercc8|Usp13|Cul5|Faf2|Tbl1xr1|Rnf111|Cul4a|Fbxo38|Usp48|Znrf1|Dtx3l|Kbtbd7|8030462N17Rik|Tut4|Rnf40|Klhl15|Rnf217|Fbxl4|Rc3h2|Znrf3
GO:0099537	GO Biological Processes	trans-synaptic signaling	2.10771	4.86971e-05	0.0367205	8	Cacnb4|Dvl1|Gria1|Gria4|Grid1|Grik2|Myo5a|Nrxn1|Nsg1|Ntrk2|Pafah1b1|Plat|Ptprd|Syn1|Vdac3|Prkn|Tmod2|Usp14|Sv2a|Slitrk5|Etv5|Grm5|Syt12|Zzef1|Aph1b|Spg11|Farp1|Erc2|Gabbr2|Nlgn3|Ric3|Il1rapl1|Shisa6
GO:0000323	GO Cellular Components	lytic vacuole	1.89373	4.94752e-05	0.0367205	9	Abca2|App|Atp6v1a|Atp6v0d1|Clcn4|Cryab|Fgfr3|H2-K1|Hspa8|Insr|Lamp2|M6pr|Myo5a|Nsg1|Smpd1|Siae|Bace1|Rnf13|Ncoa4|Cpq|Ncstn|Itm2c|Fuca2|Npc2|Chid1|Chmp2b|Gpr137c|Fuca1|Marchf8|Tmem106b|Ctbs|Ifitm2|Epdr1|Lars|Gusb|Znrf1|Dtx3l|Cln5|Plaat3|Ctso|Syt11|Slc38a9|Wdr59
GO:0005764	GO Cellular Components	lysosome	1.89373	4.94752e-05	0.0367205	9	Abca2|App|Atp6v1a|Atp6v0d1|Clcn4|Cryab|Fgfr3|H2-K1|Hspa8|Insr|Lamp2|M6pr|Myo5a|Nsg1|Smpd1|Siae|Bace1|Rnf13|Ncoa4|Cpq|Ncstn|Itm2c|Fuca2|Npc2|Chid1|Chmp2b|Gpr137c|Fuca1|Marchf8|Tmem106b|Ctbs|Ifitm2|Epdr1|Lars|Gusb|Znrf1|Dtx3l|Cln5|Plaat3|Ctso|Syt11|Slc38a9|Wdr59
GO:0060134	GO Biological Processes	prepulse inhibition	8.13278	5.65943e-05	0.0400855	10	Dvl1|Nrxn1|Bace1|Dbn1|Aph1b|Nlgn3
GO:0019941	GO Biological Processes	modification-dependent protein catabolic process	1.89765	5.76097e-05	0.0400855	1	Arntl|Spsb2|Trip12|Rlim|Ube2b|Ubr1|Amfr|Rnf13|Cop1|Map3k1|Cul1|Fbxo8|Fbxl3|Prkn|Trip4|Dnajb12|Ube2l6|Usp14|Rnf130|Ube2w|Edem3|Peli1|Chmp2b|Ercc8|Usp13|Cul5|Faf2|Tbl1xr1|Rnf111|Cul4a|Fbxo38|Usp48|Znrf1|Dtx3l|Kbtbd7|8030462N17Rik|Rnf40|Klhl15|Rnf217|Fbxl4|Rc3h2|Znrf3
GO:0099699	GO Cellular Components	integral component of synaptic membrane	2.46124	6.74133e-05	0.0454856	2	Adam22|Gria1|Gria4|Grid1|Kcnc1|Kcnc3|Nrxn1|Ptpra|Ptprd|Ptprz1|Kcnd3|Cacna1h|Ncstn|Atp2b1|Shisa9|Grm5|Syt11|Gabbr2|Slc6a11|Nlgn3|Nrcam|Il1rapl1|Shisa6
GO:0010256	GO Biological Processes	endomembrane system organization	1.92619	7.65023e-05	0.0501	11	Hps3|Degs1|Dmpk|Flot1|Mfsd14a|Myo5a|Pafah1b1|Rab5b|Rtn3|Smpd1|Map2k1|Golga5|Spast|Reep1|Esyt2|Tmed2|Pdcd10|Tmed7|Chmp2b|Lnpk|Vcpip1|Ankle2|Snx10|Zbed3|Atl1|Tmem38a|Ndel1|Ano6|Dync2h1|Snx18|Lman2l|Sun2|Syt11|Snx33|Cog5|Hook3|Fat4|Tmcc1|Xkr8
GO:0043197	GO Cellular Components	dendritic spine	2.54908	8.34767e-05	0.0531055	2	Adam10|Cryab|Dvl1|Gria1|Gria4|Hnrnpk|Hspa8|Ntrk2|Mob4|Ptprz1|Slc1a3|Dbn1|Kcnd3|Atp2b1|Shisa9|Grm5|Shank2|Dock10|Syt11|Abi2|Shisa6
GO:0099240	GO Cellular Components	intrinsic component of synaptic membrane	2.36113	9.1135e-05	0.0539035	2	Adam22|Cacna2d1|Gria1|Gria4|Grid1|Kcnc1|Kcnc3|Nrxn1|Ptpra|Ptprd|Ptprz1|Kcnd3|Cacna1h|Ncstn|Atp2b1|Shisa9|Grm5|Syt11|Gabbr2|Slc6a11|Nlgn3|Nrcam|Il1rapl1|Shisa6
GO:0080135	GO Biological Processes	regulation of cellular response to stress	1.72849	9.29529e-05	0.0539035	12	App|Ackr3|Crk|Cry1|Ddx5|Grik2|Trip12|Hipk3|Hnrnpk|Mcl1|Mid1|Ogg1|Pafah1b1|Kat2b|Tgfb2|Traf4|Amfr|Gadd45g|Rnf13|Map2k1|Map3k1|Trp53bp1|Prkn|Fut8|Gps2|Tmed2|Pdcd10|Smarce1|Usp14|Dusp10|Meaf6|Abraxas1|Mad2l2|Ercc8|Usp13|Mrgbp|Smchd1|Ndel1|Phlpp1|Cul4a|Nsd2|Xrcc4|Supt3|Dtx3l|Kmt5b|Ino80d|Ficd|Xylt1|Smg1|Klhl15|Wdr76|Taf2
GO:0050808	GO Biological Processes	synapse organization	2.1826	9.82234e-05	0.0539035	4	Adam10|App|Cacnb4|Col4a5|Dvl1|Sparcl1|Epha5|Hspa8|Insr|Myo5a|Nrxn1|Ntrk2|Ptprd|Syn1|Dbn1|Sez6l|Etv5|Grm5|Plxnb2|Shank2|Dock10|Spg11|Farp1|Erc2|Nlgn3|Adgrl3|Abi2|Il1rapl1
GO:0030424	GO Cellular Components	axon	1.7238	9.95378e-05	0.0539035	13	Acadm|Adam22|App|Atp5g1|Atp6v0d1|Cryab|Dvl1|Emb|Epha5|Srsf10|Gria1|Gria4|Grik2|Hnrnpk|Hspa8|Insr|Kcnb1|Kcnc1|Kcnc3|Myo5a|Nrxn1|Ntrk2|Pafah1b1|Ptch1|Ptprz1|Robo1|Syn1|Tgfb2|Bace1|Pebp1|Map2k1|Prkn|Tmod2|Dbn1|Ttyh1|Trpm7|Zc3h14|Ndel1|Snx18|Shank2|Spg11|Eea1|Syt11|Blvrb|Rnf40|Erc2|Slc2a13|Myo9a|Adgrl3|Nrcam|Unc80|Cbarp
GO:0005773	GO Cellular Components	vacuole	1.78062	0.000100358	0.0539035	9	Abca2|App|Atp6v1a|Atp6v0d1|Clcn4|Cryab|Fgfr3|H2-K1|Hspa8|Insr|Lamp2|M6pr|Myo5a|Nsg1|Peg3|Rpn2|Smpd1|Siae|Bace1|Rnf13|Ncoa4|Cpq|Ncstn|Itm2c|Fuca2|Npc2|Chid1|Chmp2b|Gpr137c|Osbpl7|Fuca1|Ulk3|Marchf8|Tmem106b|Ctbs|Ifitm2|Epdr1|Lars|Gusb|Znrf1|Dtx3l|Cln5|Plaat3|Ctso|Syt11|Slc38a9|Wdr59
GO:0001964	GO Biological Processes	startle response	5.27532	0.000103242	0.0539035	10	Dvl1|Nrxn1|Bace1|Npas3|Prkn|Dbn1|Aph1b|Nlgn3
GO:0060828	GO Biological Processes	regulation of canonical Wnt signaling pathway	2.34224	0.000103278	0.0539035	14	Xiap|App|Arntl|Egr1|Fgfr3|Gli1|Lats1|Smad3|Mdk|Tcf7l2|Ube2b|Amfr|Map3k1|Prkn|Wls|Mad2l2|Sulf2|Zbed3|Tbl1xr1|Tmem64|Wnk1|Mcc|Shisa6|Znrf3
GO:0044257	GO Biological Processes	cellular protein catabolic process	1.77786	0.000104098	0.0539035	1	Arntl|Spsb2|Trip12|Lamp2|Rlim|Ube2b|Ubr1|Amfr|Rnf13|Cop1|Map3k1|Cul1|Prpf19|Fbxo8|Fbxl3|Prkn|Trip4|Dnajb12|Ube2l6|Usp14|Rnf130|Ube2w|Edem3|Peli1|Chmp2b|Tmem106b|Ercc8|Usp13|Cul5|Faf2|Tbl1xr1|Rnf111|Cul4a|Fbxo38|Usp48|Znrf1|Dtx3l|Kbtbd7|8030462N17Rik|Ctso|Rnf40|Klhl15|Rnf217|Fbxl4|Rc3h2|Pisd|Znrf3
GO:0098793	GO Cellular Components	presynapse	1.81339	0.000110349	0.0558418	15	Adam10|App|Atp6v0d1|Cacna2d1|Cacnb4|Cask|Clcn4|Dvl1|Srsf10|Flot1|Gria1|Gria4|Grik2|Hnrnpk|Hspa8|Kcnc1|Kcnc3|Myo5a|Nrxn1|Ntrk2|Sypl|Ptprd|Syn1|Vdac3|Bace1|Pebp1|Cttnbp2|Prkn|Scamp5|Cacna1h|Trpm7|Ncstn|Sv2a|Atp2b1|Ndel1|Syt12|Zzef1|Shank2|Syt11|Blvrb|Rnf40|Erc2|Gabbr2|Slc6a11
GO:0099536	GO Biological Processes	synaptic signaling	1.96574	0.000147458	0.0729622	8	Cacnb4|Dtna|Dvl1|Gria1|Gria4|Grid1|Grik2|Myo5a|Nrxn1|Nsg1|Ntrk2|Pafah1b1|Plat|Ptprd|Syn1|Vdac3|Prkn|Tmod2|Usp14|Sv2a|Slitrk5|Etv5|Grm5|Syt12|Zzef1|Aph1b|Spg11|Farp1|Erc2|Gabbr2|Nlgn3|Ric3|Il1rapl1|Shisa6
GO:0043025	GO Cellular Components	neuronal cell body	1.70221	0.000157687	0.0763274	2	Adam10|Atp5g1|Bmpr1b|Camk2b|Cask|Ckb|Cryab|Dvl1|Epha5|Srsf10|Got2|Gria1|Gria4|Grik2|Hspa8|Insr|Kcnb1|Kcnc1|Kcnc3|Myo5a|Nrxn1|Ntrk2|Ntsr2|Pafah1b1|Pam|Mob4|Ptprz1|Robo1|Slc1a3|Sos1|Tgfb2|Bace1|Pebp1|Map2k1|Prkn|Hnrnpa2b1|Dbn1|Kcnd3|Sez6l|Cacna1h|Trpm7|Sv2a|Atp2b1|Ercc8|Slc25a27|Ndel1|Snx18|Shank2|Erc2|Nlgn3|Ric3
GO:0018209	GO Biological Processes	peptidyl-serine modification	2.42827	0.00016617	0.0787221	16	Parp2|Bcl2|Cab39|Camk2b|Cdk2|Dmpk|Gas6|Hipk3|Lats1|Pikfyve|Map3k1|Rps6kb2|Ulk3|Poglut2|Rictor|Galnt16|Rps6ka3|Sgk3|Poglut1|Wnk1|Smg1
GO:0032590	GO Cellular Components	dendrite membrane	4.3917	0.000172805	0.0801599	17	Gria1|Insr|Kcnb1|Kcnc1|Kcnc3|Atp2b1|Wls|Shisa9|Shisa6
GO:0031300	GO Cellular Components	intrinsic component of organelle membrane	1.95899	0.00019553	0.0878794	5	Dmpk|Gdap1|H2-K1|Lamp2|Lfng|Pkd2|Pex2|Syn1|Tapbp|Amfr|Esyt2|Dnajb12|Scamp5|Far1|Saraf|Atp2b1|Wls|Tmco1|Spcs1|Lnpk|Mpc2|Ankle2|Mmd2|Slc35b3|Slc35b1|Sun2|Qsox2|Fitm2|Syt11|Ficd|Slc38a9|Pigs|Pigg
GO:0048786	GO Cellular Components	presynaptic active zone	3.20382	0.000200038	0.0878794	18	App|Cacna2d1|Flot1|Nrxn1|Ntrk2|Syn1|Cacna1h|Sv2a|Atp2b1|Zzef1|Shank2|Syt11|Erc2
GO:0098791	GO Cellular Components	Golgi apparatus subcompartment	2.12502	0.000201287	0.0878794	19	Adam10|H2-K1|Lamp2|M6pr|Nsg1|Ntsr2|Nucb1|Pam|Dennd5a|Tgfb2|Bace1|Scamp2|Golga5|Fut8|Scamp5|Plpp3|Chid1|Wls|Atl1|Arl5a|Yipf6|Trappc6b|Fam91a1|Hid1|Syt11|Xylt1|Slc24a5
GO:0030163	GO Biological Processes	protein catabolic process	1.6873	0.000224685	0.0962083	1	Arntl|Spsb2|Trip12|Hspa8|Lamp2|Rlim|Ube2b|Ubr1|Amfr|Rnf13|Cop1|Map3k1|Cul1|Prpf19|Fbxo8|Fbxl3|Prkn|Trip4|Dnajb12|Ube2l6|Usp14|Rnf130|Ube2w|Edem3|Peli1|Chmp2b|Tmem106b|Ercc8|Usp13|Cul5|Faf2|Erap1|Tbl1xr1|Rnf111|Cul4a|Fbxo38|Usp48|Znrf1|Dtx3l|Kbtbd7|8030462N17Rik|Ctso|Rnf40|Klhl15|Lnpep|Rnf217|Fbxl4|Rc3h2|Pisd|Znrf3
GO:2001020	GO Biological Processes	regulation of response to DNA damage stimulus	2.10465	0.000235154	0.0969773	12	Ackr3|Cry1|Ddx5|Trip12|Hnrnpk|Mcl1|Ogg1|Kat2b|Trp53bp1|Smarce1|Meaf6|Abraxas1|Mad2l2|Ercc8|Mrgbp|Smchd1|Cul4a|Nsd2|Xrcc4|Supt3|Dtx3l|Kmt5b|Ino80d|Smg1|Klhl15|Wdr76|Taf2
GO:0000209	GO Biological Processes	protein polyubiquitination	2.31364	0.000235191	0.0969773	1	Bcl2|Trip12|Ube2b|Amfr|Map3k1|Cul1|Prpf19|Prkn|Ube2l6|Ube2w|Peli1|Trim62|Anapc13|Marchf8|Ercc8|Rnf111|Fbxo38|Znrf1|Dtx3l|Kbtbd7|Rnf217|Rc3h2
GO:0031301	GO Cellular Components	integral component of organelle membrane	1.98517	0.000239567	0.0969855	5	Dmpk|Gdap1|H2-K1|Lamp2|Lfng|Pkd2|Pex2|Tapbp|Amfr|Dnajb12|Scamp5|Far1|Saraf|Atp2b1|Wls|Tmco1|Spcs1|Lnpk|Mpc2|Ankle2|Mmd2|Slc35b3|Slc35b1|Sun2|Qsox2|Fitm2|Syt11|Ficd|Slc38a9|Pigs|Pigg
GO:0099173	GO Biological Processes	postsynapse organization	3.14038	0.00024481	0.0973381	4	Adam10|Dvl1|Epha5|Hspa8|Insr|Nrxn1|Dbn1|Etv5|Shank2|Dock10|Farp1|Nlgn3|Abi2
GO:0048858	GO Biological Processes	cell projection morphogenesis	1.81938	0.000249437	0.0974381	20	App|Bcl2|Bmpr1b|Ddr1|Camk2b|Dvl1|Emb|Epha5|Fgfr3|Flot1|Lifr|Mdk|Nrxn1|Ntn1|Pafah1b1|Ptch1|Ptprz1|Robo1|Sema4a|Tgfb2|Map2k1|Dpysl4|Dbn1|B4galt6|Tmem106b|Atl1|Slitrk5|Ndel1|Plxnb2|Dock10|Unc5d|Spg11|Sema6d|Farp1|Trio|Btbd3|Ece1|Nlgn3|Nrcam
GO:0016604	GO Cellular Components	nuclear body	1.66798	0.000256458	0.0984533	21	Arntl|Cacnb4|Cdk2|Dhx15|Srsf10|Dtx1|Trip12|Hipk3|Ogg1|Rpn2|Srsf5|Bhlhe40|Tcf20|Nr2c1|Wrn|Dazap2|Ik|Poli|Trp53bp1|Prpf19|Fbxl3|Prkn|Hnrnpa2b1|Spag5|Fnbp4|Trip4|Ylpm1|Nampt|Dusp10|Gpatch2|Nufip2|Abraxas1|Scaf11|Nudt9|Mindy1|Phpt1|Zc3h14|Zc3h18|Sf3b1|Snapc2|Maml1|Lars|U2af1|Dclre1b|Rbm39|Trim41|Rufy1|Cdc14a|Fbxl4|Nup98|Mamld1
GO:0008021	GO Cellular Components	synaptic vesicle	2.29386	0.000265456	0.0987367	15	Adam10|App|Atp6v0d1|Clcn4|Gria1|Hspa8|Myo5a|Sypl|Syn1|Vdac3|Bace1|Pebp1|Cttnbp2|Prkn|Scamp5|Trpm7|Ncstn|Sv2a|Atp2b1|Ndel1|Syt12|Syt11
GO:0044308	GO Cellular Components	axonal spine	18.2988	0.000266065	0.0987367	22	Gria1|Dbn1|Eea1
GO:0051603	GO Biological Processes	proteolysis involved in cellular protein catabolic process	1.7371	0.000284443	0.103827	1	Arntl|Spsb2|Trip12|Rlim|Ube2b|Ubr1|Amfr|Rnf13|Cop1|Map3k1|Cul1|Prpf19|Fbxo8|Fbxl3|Prkn|Trip4|Dnajb12|Ube2l6|Usp14|Rnf130|Ube2w|Edem3|Peli1|Chmp2b|Ercc8|Usp13|Cul5|Faf2|Tbl1xr1|Rnf111|Cul4a|Fbxo38|Usp48|Znrf1|Dtx3l|Kbtbd7|8030462N17Rik|Ctso|Rnf40|Klhl15|Rnf217|Fbxl4|Rc3h2|Znrf3
GO:0000139	GO Cellular Components	Golgi membrane	2.14774	0.000290633	0.104375	23	H2-K1|Lfng|Nucb1|Pikfyve|Tapbp|Cop1|B3galnt1|Golga5|Prkn|Scamp5|Ncstn|Kdelr2|Wls|Armh3|Mmd2|Slc35b3|Zdhhc15|Slc35b1|Aph1b|Lman2l|Hid1|Ric1|Qsox2|Xylt1|Manea
GO:0032956	GO Biological Processes	regulation of actin cytoskeleton organization	1.98361	0.000303884	0.106562	24	Rhoc|Capza1|Celsr1|Cfl2|Crk|Eln|Epha5|Lats1|Smad3|Mdk|Pam|Pik3ca|Rdx|Tgfb2|Map3k1|Prkn|Tmod2|Dbn1|Naa80|Arhgap17|Cotl1|Rhobtb3|Phpt1|Rictor|Plekhg2|Cdc42ep1|Kirrel|Rasa1|Svil|Abi2
GO:0006468	GO Biological Processes	protein phosphorylation	1.6744	0.000308781	0.106562	16	Adam10|App|Bcl2|Bmpr1b|Cab39|Ddr1|Camk2b|Cask|Cdc25b|Cdk2|Cdk6|Cry1|Csf2ra|Dmpk|Epha5|Fgfr3|Gas6|Hipk3|Hspa8|Insr|Lats1|Mertk|Npr1|Ntrk2|Pikfyve|Prkab1|Ptpn4|Ptpra|Tec|Tgfb2|Map2k1|Map3k1|Trpm7|Rps6kb2|Ulk3|Rictor|Maml1|Grm5|Rps6ka3|Sgk3|Trio|Nrbp2|Eif2a|Pdik1l|Wnk1|Smg1|Wnk3|Taf2|Abi2
GO:0051493	GO Biological Processes	regulation of cytoskeleton organization	1.78416	0.000311081	0.106562	24	Rhoc|Capza1|Celsr1|Cfl2|Crk|Eln|Epha5|Lats1|Smad3|Mdk|Mid1|Pafah1b1|Pam|Kat2b|Pik3ca|Rdx|Tgfb2|Map3k1|Cntrl|Prkn|Tmod2|Spag5|Dbn1|Naa80|Trim37|Chmp2b|Arhgap17|Cotl1|Rhobtb3|Traf3ip1|Cep97|Phpt1|Rictor|Eml4|Plekhg2|Cdc42ep1|Kirrel|Rasa1|Svil|Abi2
GO:0030111	GO Biological Processes	regulation of Wnt signaling pathway	2.06506	0.00031839	0.107413	14	Xiap|App|Arntl|Egr1|Fgfr3|Gli1|Lats1|Smad3|Mdk|Tcf7l2|Ube2b|Amfr|Map3k1|Prkn|Plpp3|Wls|Mad2l2|Sulf2|Zbed3|Tbl1xr1|Tmem64|Cdc73|Wnk1|Mcc|Lgr6|Shisa6|Znrf3
GO:0007029	GO Biological Processes	endoplasmic reticulum organization	3.21736	0.000334588	0.110435	11	Myo5a|Rtn3|Reep1|Esyt2|Tmed2|Lnpk|Vcpip1|Zbed3|Atl1|Tmem38a|Lman2l|Tmcc1
GO:0008432	GO Molecular Functions	JUN kinase binding	7.62448	0.000342226	0.110435	25	Atn1|Rnf13|Map3k1|Dusp10|Mad2l2
GO:1904047	GO Molecular Functions	S-adenosyl-L-methionine binding	7.62448	0.000342226	0.110435	26	Tpmt|Setd6|Zcchc4|Bmt2|Kmt5b
GO:0008380	GO Biological Processes	RNA splicing	2.02116	0.000352658	0.112175	27	Dhx15|Ddx5|Srsf10|Hnrnpk|Hspa8|Zfp638|Qki|Rbm6|Srsf5|Snrpn|Supt6|Ik|Prpf19|Hnrnpa2b1|Zfp326|Hnrnph1|Lsm7|Mfap1a|Fam172a|Snrpf|Rnf113a1|Scaf11|Rrp1b|Sf3b1|Hnrnpf|U2af1|Rbm39|Hnrnpa3
GO:0006886	GO Biological Processes	intracellular protein transport	1.70485	0.000365884	0.113841	28	Agt|Arntl|Chml|Ddx5|Gdap1|Grik2|Hspa8|Kpnb1|Lamp2|M6pr|Myo5a|Nsg1|Pikfyve|Pex2|Rab5b|Sec23b|Ncoa4|Tmed2|Copz2|Rabgef1|Hacl1|Ap3m2|Fam53c|Tmed7|Rpl11|Ssr3|Dnajc19|Wls|Spcs1|Copb1|Snx10|Zdhhc4|Arl5a|Faf2|Sorcs2|Exoc6|Zdhhc15|Sec63|Fam91a1|Spg11|Snx13|Ric1|Ipo13|Snx33|Nup98
GO:0017124	GO Molecular Functions	SH3 domain binding	2.75169	0.000368121	0.113841	29	Adam10|Crk|Dtx1|Qki|Sos1|Cttnbp2|Fut8|Rufy2|Arhgap17|Cblb|Dock3|Trp53bp2|Shank2|Rufy1|Abi2
GO:0032989	GO Biological Processes	cellular component morphogenesis	1.69695	0.000404176	0.123279	20	Abca2|App|Bcl2|Bmpr1b|Ddr1|Camk2b|Cfl2|Dvl1|Emb|Epha5|Fgfr3|Flot1|Mfsd14a|Lifr|Mdk|Nrxn1|Ntn1|Pafah1b1|Pikfyve|Ptch1|Ptprz1|Robo1|Sema4a|Tgfb2|Map2k1|Dpysl4|Tmod2|Dbn1|B4galt6|Flnc|Tmem106b|Atl1|Slitrk5|Ndel1|Plxnb2|Dock10|Unc5d|Spg11|Sema6d|Farp1|Trio|Btbd3|Ece1|Nlgn3|Nrcam
GO:0030425	GO Cellular Components	dendrite	1.63967	0.000435208	0.129667	2	Adam10|Bmpr1b|Camk2b|Cask|Ckb|Cryab|Dvl1|Epha5|Srsf10|Gria1|Gria4|Grik2|Hnrnpk|Hspa8|Insr|Kcnb1|Kcnc1|Kcnc3|Myo5a|Nsg1|Ntrk2|Ntsr2|Mob4|Ptch1|Ptprz1|Slc1a3|Syn1|Bace1|Map2k1|Dbn1|Kcnd3|Cacna1h|Sv2a|Cpeb4|Atp2b1|Wls|Shisa9|Zc3h14|Grm5|Kirrel|Shank2|Dock10|Spg11|Farp1|Syt11|Nlgn3|Clip2|Abi2|Il1rapl1|Shisa6
GO:0031227	GO Cellular Components	intrinsic component of endoplasmic reticulum membrane	2.51377	0.000451903	0.129667	5	H2-K1|Pkd2|Tapbp|Amfr|Esyt2|Dnajb12|Saraf|Tmco1|Spcs1|Lnpk|Ankle2|Slc35b3|Slc35b1|Fitm2|Ficd|Pigs|Pigg
GO:0008064	GO Biological Processes	regulation of actin polymerization or depolymerization	2.51377	0.000451903	0.129667	24	Capza1|Cfl2|Eln|Lats1|Pik3ca|Rdx|Map3k1|Tmod2|Dbn1|Naa80|Cotl1|Rictor|Plekhg2|Cdc42ep1|Kirrel|Rasa1|Svil
GO:0090734	GO Cellular Components	site of DNA damage	3.11468	0.000452829	0.129667	30	Parp2|Cbx1|Trp53bp1|Prpf19|Rnf138|Nabp2|Mad2l2|Smchd1|Cul5|Exd2|Xrcc4|Wdr76
GO:0034330	GO Biological Processes	cell junction organization	1.77612	0.00047477	0.129667	4	Adam10|App|Rhoc|Bcl2|Cacnb4|Capza1|Col4a5|Dvl1|Sparcl1|Epha5|Hspa8|Insr|Smad3|Myo5a|Nrxn1|Ntrk2|Ptprd|Syn1|Tgfb2|Cdh20|Dbn1|Sez6l|Mpp7|Etv5|Grm5|Plxnb2|Kirrel|Shank2|Dock10|Spg11|Farp1|Lamc1|Erc2|Nlgn3|Myo9a|Adgrl3|Abi2|Il1rapl1
GO:0097447	GO Cellular Components	dendritic tree	1.63309	0.000476636	0.129667	2	Adam10|Bmpr1b|Camk2b|Cask|Ckb|Cryab|Dvl1|Epha5|Srsf10|Gria1|Gria4|Grik2|Hnrnpk|Hspa8|Insr|Kcnb1|Kcnc1|Kcnc3|Myo5a|Nsg1|Ntrk2|Ntsr2|Mob4|Ptch1|Ptprz1|Slc1a3|Syn1|Bace1|Map2k1|Dbn1|Kcnd3|Cacna1h|Sv2a|Cpeb4|Atp2b1|Wls|Shisa9|Zc3h14|Grm5|Kirrel|Shank2|Dock10|Spg11|Farp1|Syt11|Nlgn3|Clip2|Abi2|Il1rapl1|Shisa6
GO:0098936	GO Cellular Components	intrinsic component of postsynaptic membrane	2.42635	0.000478163	0.129667	2	Adam22|Cacna2d1|Gria1|Gria4|Grid1|Kcnc1|Kcnc3|Ptprz1|Kcnd3|Cacna1h|Shisa9|Grm5|Gabbr2|Slc6a11|Nlgn3|Nrcam|Il1rapl1|Shisa6
GO:0097105	GO Biological Processes	presynaptic membrane assembly	9.75934	0.00048267	0.129667	31	Nrxn1|Ptprd|Nlgn3|Il1rapl1
GO:0007268	GO Biological Processes	chemical synaptic transmission	1.95456	0.000483477	0.129667	8	Cacnb4|Dvl1|Gria1|Gria4|Grid1|Grik2|Myo5a|Nrxn1|Nsg1|Pafah1b1|Plat|Syn1|Vdac3|Prkn|Tmod2|Usp14|Sv2a|Slitrk5|Etv5|Grm5|Syt12|Zzef1|Aph1b|Spg11|Erc2|Gabbr2|Nlgn3|Ric3|Shisa6
GO:0098916	GO Biological Processes	anterograde trans-synaptic signaling	1.95456	0.000483477	0.129667	8	Cacnb4|Dvl1|Gria1|Gria4|Grid1|Grik2|Myo5a|Nrxn1|Nsg1|Pafah1b1|Plat|Syn1|Vdac3|Prkn|Tmod2|Usp14|Sv2a|Slitrk5|Etv5|Grm5|Syt12|Zzef1|Aph1b|Spg11|Erc2|Gabbr2|Nlgn3|Ric3|Shisa6
GO:0043087	GO Biological Processes	regulation of GTPase activity	1.98016	0.000489178	0.129667	32	Crk|Dvl3|Epha5|Foxj1|Ntrk2|Pafah1b1|Rdx|Ralgds|Sos1|Map2k1|Tmed2|Net1|Rrp1b|Arhgap12|Trappc6b|Rictor|Ndel1|Lars|Plxnb2|Snx18|Cblb|Dock10|Snx13|Rasa1|Ric1|Rabgap1|Wnk1|Myo9a
GO:0006513	GO Biological Processes	protein monoubiquitination	3.27295	0.000504773	0.1321	33	Ube2b|Cul1|Prkn|Ube2w|Trim37|Pcgf3|Scml2|Dtx3l|Trim41|Cdc73|Rnf40
GO:0033365	GO Biological Processes	protein localization to organelle	1.65711	0.000510224	0.1321	28	Adam22|Agt|Arntl|Cd81|Ddx5|Dvl1|Gdap1|Hspa8|Kpnb1|Cep250|Irs1|Lamp2|M6pr|Mid1|Pikfyve|Pex2|Ssb|Wrn|Dnajb6|Ik|Ncoa4|Prkn|Nptx2|Spag5|Hacl1|Fam53c|Kdelr2|Rpl11|Ssr3|Dnajc19|Spcs1|Nabp2|Snx10|Pygo1|Arl5a|Pacs1|Xrcc4|Zdhhc15|Dync2h1|Sec63|Spg11|Sun2|Golgb1|Ipo13|Crocc|Nup98|Hook3
GO:0150034	GO Cellular Components	distal axon	1.92113	0.000518534	0.132709	13	App|Atp5g1|Atp6v0d1|Dvl1|Srsf10|Gria4|Grik2|Hnrnpk|Hspa8|Kcnc1|Kcnc3|Nrxn1|Ntrk2|Pafah1b1|Ptch1|Ptprz1|Pebp1|Prkn|Tmod2|Dbn1|Ndel1|Snx18|Shank2|Syt11|Blvrb|Rnf40|Erc2|Slc2a13|Myo9a|Cbarp
GO:0071013	GO Cellular Components	catalytic step 2 spliceosome	3.04979	0.000549802	0.136501	27	Ddx5|Hnrnpk|Snrpn|Prpf19|Hnrnpa2b1|Hnrnph1|Lsm7|Snrpf|Sf3b1|Hnrnpf|U2af1|Hnrnpa3
GO:0030832	GO Biological Processes	regulation of actin filament length	2.46888	0.000556471	0.136501	24	Capza1|Cfl2|Eln|Lats1|Pik3ca|Rdx|Map3k1|Tmod2|Dbn1|Naa80|Cotl1|Rictor|Plekhg2|Cdc42ep1|Kirrel|Rasa1|Svil
GO:0016853	GO Molecular Functions	isomerase activity	2.46888	0.000556471	0.136501	34	Acadm|Pdia4|Ddt|Degs1|Fkbp10|Gsta4|Renbp|Gnpda1|Gne|Spast|Pgm2|Top1mt|Creld2|Pus7|Mpi|Qsox2|Dsel
GO:0050684	GO Biological Processes	regulation of mRNA processing	2.55146	0.000557874	0.136501	27	Ddx5|Srsf10|Hnrnpk|Hspa8|Qki|Supt6|Prpf19|Hnrnpa2b1|Rbm7|Fam172a|Zc3h14|Rbm39|Cdc73|Zc3h3|Rnf40|Nup98
GO:0010559	GO Biological Processes	regulation of glycoprotein biosynthetic process	4.15291	0.000585654	0.141741	35	Abca2|Bcl2|Insr|Tcf7l2|Ncstn|Itm2c|Tm9sf2|Necab2
GO:0048812	GO Biological Processes	neuron projection morphogenesis	1.76661	0.000619221	0.148254	20	App|Bcl2|Bmpr1b|Ddr1|Dvl1|Emb|Epha5|Fgfr3|Flot1|Lifr|Nrxn1|Ntn1|Pafah1b1|Ptch1|Ptprz1|Robo1|Sema4a|Tgfb2|Map2k1|Dpysl4|Dbn1|B4galt6|Tmem106b|Atl1|Slitrk5|Ndel1|Plxnb2|Dock10|Unc5d|Spg11|Sema6d|Farp1|Trio|Btbd3|Ece1|Nlgn3|Nrcam
GO:0043484	GO Biological Processes	regulation of RNA splicing	2.36113	0.000661432	0.153205	27	Ddx5|Srsf10|Hnrnpk|Hspa8|Kat2b|Qki|Srsf5|Prpf19|Hnrnpa2b1|Zfp326|Hnrnph1|Rbm7|Fam172a|Rrp1b|Hnrnpf|Supt3|Rbm39|Nup98
GO:0032990	GO Biological Processes	cell part morphogenesis	1.73006	0.00066775	0.153205	20	App|Bcl2|Bmpr1b|Ddr1|Camk2b|Dvl1|Emb|Epha5|Fgfr3|Flot1|Lifr|Mdk|Nrxn1|Ntn1|Pafah1b1|Ptch1|Ptprz1|Robo1|Sema4a|Tgfb2|Map2k1|Dpysl4|Dbn1|B4galt6|Tmem106b|Atl1|Slitrk5|Ndel1|Plxnb2|Dock10|Unc5d|Spg11|Sema6d|Farp1|Trio|Btbd3|Ece1|Nlgn3|Nrcam
GO:0019725	GO Biological Processes	cellular homeostasis	1.67861	0.000672332	0.153205	36	Abca2|Agt|App|Atp6v1a|Atp6v0d1|Bcl2|Cacnb4|Cfl2|Ckb|Dmpk|Gas6|Gclc|Grik2|Heph|Kcnb1|Lamp2|Myo5a|Pik3ca|Pkd2|Slc1a3|Tcf7l2|Ncoa4|Prkn|Slc4a4|Rhcg|Trpm7|Sv2a|Atp2b1|Chmp2b|Tmco1|Selenot|Tmem106b|Slc25a27|Abcb8|Cul5|Krit1|Tmem64|Ano6|Lacc1|Cln5|Fitm2|Wnk3|Slc24a5
GO:0032589	GO Cellular Components	neuron projection membrane	3.38866	0.000680288	0.153205	17	Gria1|Insr|Kcnb1|Kcnc1|Kcnc3|Robo1|Atp2b1|Wls|Shisa9|Shisa6
GO:0070997	GO Biological Processes	neuron death	3.38866	0.000680288	0.153205	37	Xiap|App|Bcl2|Atn1|Grik2|Dpysl4|Ncstn|Diablo|Slc25a27|Spg11
GO:0099055	GO Cellular Components	integral component of postsynaptic membrane	2.42557	0.000681186	0.153205	2	Adam22|Gria1|Gria4|Grid1|Kcnc1|Kcnc3|Ptprz1|Kcnd3|Cacna1h|Shisa9|Grm5|Gabbr2|Slc6a11|Nlgn3|Nrcam|Il1rapl1|Shisa6
GO:0006518	GO Biological Processes	peptide metabolic process	1.72692	0.000691182	0.153898	6	Adam10|Aimp1|Gdap1|Gclc|Gsta4|Gstm1|Pam|Tapbp|Bace1|Eif3b|Cpq|Cpxm1|Trip4|Ncstn|Rpl11|Rpl39|Rpl41|Rpl22l1|Mcts1|Spcs1|Mtfmt|Bdh2|Wars2|Oplah|Mtif2|Erap1|Iars|Lars|Larp4|Aph1b|Sepsecs|Cln5|Eif2a|Ece1|Lnpep|Rps15a|Rpl13|Tarsl2|Rpl9-ps6
GO:0042063	GO Biological Processes	gliogenesis	2.13001	0.000732065	0.156995	38	Abca2|Adam22|Agt|App|Cdk6|Fgfr3|Dtx1|Adgrg1|Mdk|Nab1|Ntrk2|Pafah1b1|Ptprz1|Tcf7l2|Tgfb2|Map2k1|B4galt6|Ncstn|Dusp10|Plpp3|Sun2|Nlgn3
GO:0034205	GO Biological Processes	amyloid-beta formation	8.87213	0.000733932	0.156995	10	Adam10|Bace1|Ncstn|Aph1b
GO:0097090	GO Biological Processes	presynaptic membrane organization	8.87213	0.000733932	0.156995	31	Nrxn1|Ptprd|Nlgn3|Il1rapl1
GO:0021987	GO Biological Processes	cerebral cortex development	2.80689	0.00073468	0.156995	39	Crk|Nr2f1|Adgrg1|Hnrnpk|Mdk|Ntrk2|Pafah1b1|Robo1|Cul5|Ndel1|Sun2|Btbd3|Fat4
GO:0030176	GO Cellular Components	integral component of endoplasmic reticulum membrane	2.48646	0.000740344	0.156995	5	H2-K1|Pkd2|Tapbp|Amfr|Dnajb12|Saraf|Tmco1|Spcs1|Lnpk|Ankle2|Slc35b3|Slc35b1|Fitm2|Ficd|Pigs|Pigg
GO:0120039	GO Biological Processes	plasma membrane bounded cell projection morphogenesis	1.74611	0.000767355	0.159682	20	App|Bcl2|Bmpr1b|Ddr1|Dvl1|Emb|Epha5|Fgfr3|Flot1|Lifr|Nrxn1|Ntn1|Pafah1b1|Ptch1|Ptprz1|Robo1|Sema4a|Tgfb2|Map2k1|Dpysl4|Dbn1|B4galt6|Tmem106b|Atl1|Slitrk5|Ndel1|Plxnb2|Dock10|Unc5d|Spg11|Sema6d|Farp1|Trio|Btbd3|Ece1|Nlgn3|Nrcam
GO:0008610	GO Biological Processes	lipid biosynthetic process	1.74611	0.000767355	0.159682	40	Abca2|Bmpr1b|Chkb|Dgka|Degs1|Dpm1|Inpp1|Myo5a|Pam|Pik3ca|Prkab1|Pex2|Qki|Scp2|Smpd1|Slc27a1|Prpf19|Abhd2|Cyp39a1|B4galt6|Serinc1|Cacna1h|Lpin2|Mboat2|Far1|Tm9sf2|Oxsm|Pdss2|Plce1|Hsd17b11|Abca8a|Plaat3|Fitm2|Smg1|Pigs|Pisd|Pigg
GO:0044091	GO Biological Processes	membrane biogenesis	3.59976	0.000800506	0.165038	31	Flot1|Nrxn1|Ptprd|Spast|Serinc1|Chmp2b|Ankle2|Nlgn3|Il1rapl1
GO:0007611	GO Biological Processes	learning or memory	1.97005	0.000824929	0.168513	8	Agt|App|Egr1|Gria1|Mdk|Nrxn1|Ntrk2|Pafah1b1|Ptprz1|Vdac3|Bace1|Prkn|Tmod2|Nptx2|Trpm7|Ncstn|Ddhd2|Adcy3|Grm5|Zzef1|Aph1b|Shank2|Spg11|Syt11|Nlgn3|Abi2
GO:0032092	GO Biological Processes	positive regulation of protein binding	2.89881	0.000871023	0.176311	41	App|Flot1|Lfng|Tcf7l2|Amfr|Prkn|Rpl11|Nvl|Krit1|Ticam1|Pacs1|Dtx3l
GO:1903018	GO Biological Processes	regulation of glycoprotein metabolic process	3.90374	0.000897423	0.177241	35	Abca2|Bcl2|Insr|Tcf7l2|Ncstn|Itm2c|Tm9sf2|Necab2
GO:0070382	GO Cellular Components	exocytic vesicle	2.09673	0.000901623	0.177241	15	Adam10|App|Atp6v0d1|Clcn4|Gria1|Hspa8|Myo5a|Sypl|Syn1|Vdac3|Bace1|Pebp1|Cttnbp2|Prkn|Scamp5|Trpm7|Ncstn|Sv2a|Atp2b1|Ndel1|Syt12|Syt11
GO:0043161	GO Biological Processes	proteasome-mediated ubiquitin-dependent protein catabolic process	1.95789	0.000903063	0.177241	1	Arntl|Spsb2|Trip12|Ube2b|Ubr1|Amfr|Cop1|Cul1|Fbxl3|Prkn|Trip4|Dnajb12|Usp14|Ube2w|Edem3|Peli1|Ercc8|Cul5|Faf2|Tbl1xr1|Cul4a|Fbxo38|Znrf1|Kbtbd7|Klhl15|Fbxl4
GO:0050890	GO Biological Processes	cognition	1.90293	0.000907459	0.177241	8	Agt|App|Dgcr2|Egr1|Gria1|Mdk|Nrxn1|Ntrk2|Pafah1b1|Ptprz1|Vdac3|Bace1|Prkn|Tmod2|Nptx2|Trpm7|Ncstn|Chmp2b|Ddhd2|Adcy3|Grm5|Zzef1|Aph1b|Shank2|Spg11|Syt11|Nlgn3|Abi2
GO:0009314	GO Biological Processes	response to radiation	1.81148	0.000932422	0.180533	42	App|Bcl2|Cacnb4|Cdc25a|Cry1|Cryab|Egr1|Cep250|Ogg1|Ppp1cb|Slc1a3|Smpd1|Bhlhe40|Ube2b|Wrn|Cop1|Poli|Fbxl3|Net1|Nabp2|Abraxas1|Ercc8|Ddhd2|Cul4a|Xrcc4|Zzef1|Trp53bp2|Tnks1bp1|Rad9b|Nlgn3|H2aw|Ccdc66
GO:0051962	GO Biological Processes	positive regulation of nervous system development	1.89765	0.00094672	0.181721	43	Atp5g1|Camk2b|Cask|Lrrn1|Mdk|Nrxn1|Ntn1|Ntrk2|Pafah1b1|Ptpra|Ptprd|Ptprz1|Qki|Robo1|Sema4a|Map2k1|Prpf19|Nap1l1|Dbn1|Slitrk5|Ndel1|Etv5|Grm5|Xrcc4|Plxnb2|Nlgn3|Adgrl3|Il1rapl1
GO:0030137	GO Cellular Components	COPI-coated vesicle	5.04793	0.000984839	0.187422	44	Golga5|Tmed2|Copz2|Kdelr2|Copb1|Pacs1
GO:0005791	GO Cellular Components	rough endoplasmic reticulum	3.01553	0.00101612	0.191737	45	App|Epha5|Lrpap1|Ntrk2|Nucb1|Pkm|Rpn2|Vdac3|Pebp1|Sec63|Tmcc1
GO:0048471	GO Cellular Components	perinuclear region of cytoplasm	1.61253	0.00102785	0.192321	46	Adam10|Xiap|App|Bcl2|Cask|Atn1|Epha5|Fgfr3|Heph|Hspa8|Kcnb1|Lamp2|M6pr|Ntrk2|Odc1|Pafah1b1|Pam|Pikfyve|Mob4|Ptch1|S100a6|Amfr|Dnajb6|Map2k1|Cntrl|Sec23b|Spast|Prkn|Klhl7|Dbn1|Kcnd3|Alg2|Itm2c|Trmt112|Osbpl7|Osbpl3|Vps50|Mmd2|Pacs1|Kirrel|Trp53bp2|Cln5|Plaat3|Syt11|Ece1|Lnpep
GO:0010212	GO Biological Processes	response to ionizing radiation	2.5877	0.00105257	0.195305	42	Bcl2|Cryab|Egr1|Smpd1|Wrn|Cop1|Net1|Nabp2|Abraxas1|Ercc8|Xrcc4|Trp53bp2|Tnks1bp1|Rad9b
GO:0032970	GO Biological Processes	regulation of actin filament-based process	1.81379	0.00108966	0.200515	24	Rhoc|Capza1|Celsr1|Cfl2|Crk|Eln|Epha5|Lats1|Smad3|Mdk|Pam|Pik3ca|Rdx|Tgfb2|Map3k1|Prkn|Tmod2|Dbn1|Naa80|Cacna1h|Arhgap17|Cotl1|Rhobtb3|Phpt1|Rictor|Plekhg2|Cdc42ep1|Kirrel|Rasa1|Svil|Abi2
GO:0005769	GO Cellular Components	early endosome	1.89843	0.00115024	0.209927	47	App|Atp6v0d1|Clcn4|Hps3|Flot1|Gria1|H2-K1|Mr1|Myo5a|Nsg1|Ntrk2|Nucb1|Pikfyve|Rab5b|Bace1|Map2k1|Rabgef1|Ncstn|Ap3m2|Wls|Marchf8|Sorcs2|Dtx3l|Eea1|Rnf157|Snx13|Ece1
GO:0051446	GO Biological Processes	positive regulation of meiotic cell cycle	4.87967	0.00118886	0.215212	48	Camk2b|Cdc25a|Cdc25b|Insr|Lfng|Ube2b
GO:0050733	GO Molecular Functions	RS domain binding	12.1992	0.00125031	0.219208	49	Srsf5|U2af1|Rbm39
GO:0071072	GO Biological Processes	negative regulation of phospholipid biosynthetic process	12.1992	0.00125031	0.219208	50	Abca2|Pdgfa|Slc27a1
GO:0030397	GO Biological Processes	membrane disassembly	12.1992	0.00125031	0.219208	51	Pafah1b1|Ndel1|Plaat3
GO:0032053	GO Biological Processes	ciliary basal body organization	12.1992	0.00125031	0.219208	52	Foxj1|Ccp110|Crocc
GO:0010498	GO Biological Processes	proteasomal protein catabolic process	1.86145	0.00126537	0.220116	1	Arntl|Spsb2|Trip12|Ube2b|Ubr1|Amfr|Cop1|Cul1|Prpf19|Fbxl3|Prkn|Trip4|Dnajb12|Usp14|Ube2w|Edem3|Peli1|Ercc8|Usp13|Cul5|Faf2|Tbl1xr1|Cul4a|Fbxo38|Znrf1|Kbtbd7|Klhl15|Fbxl4
GO:0051668	GO Biological Processes	localization within membrane	1.69688	0.00128219	0.221312	53	Adam22|Cask|Cd81|Crk|Dvl1|Flot1|Gas6|Grik2|Kcnb1|Myo5a|Nrxn1|Nsg1|Pikfyve|Ptch1|Rdx|Scp2|Reep1|Nptx2|Tspan5|Tmed2|Rabgef1|Exoc2|Ssr3|Tm9sf2|Zdhhc4|Vps50|Arl5a|Etv5|Exoc5|Tm9sf3|Exoc6|Pacs1|Zdhhc15|Sec63|4932438A13Rik|Wnk3|Shisa6
GO:0006282	GO Biological Processes	regulation of DNA repair	2.16621	0.00134327	0.226785	12	Trip12|Ogg1|Kat2b|Trp53bp1|Smarce1|Meaf6|Abraxas1|Mad2l2|Ercc8|Mrgbp|Smchd1|Cul4a|Nsd2|Supt3|Dtx3l|Kmt5b|Ino80d|Klhl15|Taf2
GO:0099054	GO Biological Processes	presynapse assembly	5.80913	0.00134445	0.226785	31	Dvl1|Nrxn1|Ptprd|Nlgn3|Il1rapl1
GO:0071071	GO Biological Processes	regulation of phospholipid biosynthetic process	5.80913	0.00134445	0.226785	50	Abca2|Pcx|Pdgfa|Scp2|Slc27a1
GO:0006281	GO Biological Processes	DNA repair	1.75032	0.00138739	0.229845	30	Parp2|Cdk2|Trip12|Ogg1|Ube2b|Wrn|Poli|Trp53bp1|Prpf19|Rnf138|Ube2w|Nabp2|Vcpip1|Abraxas1|Mad2l2|Ercc8|Smchd1|Ercc6l2|Rnf111|Exd2|Cul4a|Xrcc4|Dclre1b|Dtx3l|Mlh3|Kdm2a|Kmt5b|Pms1|Ino80d|Tnks1bp1|Rad9b|Smg1|H2aw
GO:0140535	GO Cellular Components	intracellular protein-containing complex	1.55403	0.00140357	0.229845	1	Arntl|Camk2b|Dpm1|Spsb2|Kat2b|Prkab1|Psme3|Pex2|Tob1|Ube2b|Ubr1|Amfr|Cop1|Cul1|Mkln1|Fbxo8|Fbxl3|Prkn|Klhl7|Zfp326|Ube2l6|Usp14|Polr3k|Klhl13|Anapc13|Pcgf3|Meaf6|Mad2l2|Ercc8|Mrgbp|Cul5|Trappc6b|Rictor|Gtf2a1|Cul4a|Cnot6|Xrcc4|Supt3|Kbtbd7|Cdc73|Pggt1b|Ric1|Tnks1bp1|Smg1|Rnf40|Klhl15|Rnf217|Slc38a9|Fbxl4|Taf2
GO:0071277	GO Biological Processes	cellular response to calcium ion	3.0884	0.00141378	0.229845	54	Kcnb1|Krt10|Nrxn1|Pkd2|Smpd1|Ncstn|Syt12|Syt11|Wnk1|Carf
GO:2000780	GO Biological Processes	negative regulation of double-strand break repair	4.72226	0.0014237	0.229845	12	Trip12|Ogg1|Trp53bp1|Mad2l2|Smchd1|Klhl15
GO:0090148	GO Biological Processes	membrane fission	4.72226	0.0014237	0.229845	55	Spast|Exoc2|Chmp2b|Exoc5|Exoc6|Tmcc1
GO:0070936	GO Biological Processes	protein K48-linked ubiquitination	3.32705	0.00142453	0.229845	1	Ube2b|Amfr|Cul1|Prkn|Peli1|Fbxo38|Znrf1|Dtx3l|Kbtbd7
GO:0099174	GO Biological Processes	regulation of presynapse organization	4.06639	0.00145903	0.230256	31	App|Nrxn1|Ptprd|Slitrk5|Farp1|Nlgn3|Il1rapl1
GO:0035249	GO Biological Processes	synaptic transmission, glutamatergic	4.06639	0.00145903	0.230256	56	Cacnb4|Grid1|Grik2|Plat|Prkn|Zzef1|Aph1b
GO:0005802	GO Cellular Components	trans-Golgi network	2.05769	0.00147527	0.230256	19	Adam10|Lamp2|M6pr|Nsg1|Ntsr2|Nucb1|Pam|Dennd5a|Tgfb2|Bace1|Scamp2|Scamp5|Plpp3|Chid1|Wls|Arl5a|Yipf6|Trappc6b|Fam91a1|Syt11|Slc24a5
GO:0032591	GO Cellular Components	dendritic spine membrane	7.50718	0.00148913	0.230256	17	Gria1|Atp2b1|Shisa9|Shisa6
GO:0005775	GO Cellular Components	vacuolar lumen	7.50718	0.00148913	0.230256	57	Hspa8|Lamp2|Nsg1|Cln5
GO:0098871	GO Cellular Components	postsynaptic actin cytoskeleton	7.50718	0.00148913	0.230256	58	Myo5a|Cttnbp2|Dbn1|Abi2
GO:0071709	GO Biological Processes	membrane assembly	3.61457	0.00150614	0.231281	31	Flot1|Nrxn1|Ptprd|Spast|Chmp2b|Ankle2|Nlgn3|Il1rapl1
GO:0042982	GO Biological Processes	amyloid precursor protein metabolic process	5.54508	0.00168176	0.253776	10	Adam10|Nsg1|Bace1|Ncstn|Aph1b
GO:0045738	GO Biological Processes	negative regulation of DNA repair	4.57469	0.00169229	0.253776	12	Trip12|Ogg1|Trp53bp1|Mad2l2|Smchd1|Klhl15
GO:0051020	GO Molecular Functions	GTPase binding	1.90018	0.00169919	0.253776	59	Chml|Dvl1|Dvl3|Aimp1|Gria1|Kpnb1|Myo5a|Dennd5a|Map2k1|Golga5|Net1|Rabgef1|Exoc2|Rhobtb3|Plce1|Iars|Exoc5|Dock3|Dock10|Rasa1|Farp1|Ric1|Rabgap1|Ipo13|Abi2
GO:0051640	GO Biological Processes	organelle localization	1.68264	0.0017107	0.253776	60	Kpnb1|Kcnb1|Myo5a|Nrxn1|Ntn1|Pafah1b1|Syn1|Tcf7l2|Ube2b|Def8|Map2k1|Spast|Prkn|Esyt2|Spag5|Pdcd10|Actr10|Ap3m2|Myo19|Exoc2|Chmp2b|Tmem106b|Zbed3|Trappc6b|Eml4|Ndel1|Exoc5|Exoc6|Fam91a1|Spice1|Spg11|Sun2|4932438A13Rik|Syt11|Crocc|Hook3
GO:0022604	GO Biological Processes	regulation of cell morphogenesis	1.87126	0.00172283	0.253776	43	Rhoc|Camk2b|Cask|Crk|Dvl1|Hnrnpk|Mdk|Pafah1b1|Ptprd|Rdx|Sema4a|Sh3d19|Mkln1|Prkn|Dbn1|Net1|Myl12b|Rhobtb3|Cdc42ep1|Plxnb2|Parvb|Larp4|Rnf157|Fitm2|Myo9a|Il1rapl1
GO:0018105	GO Biological Processes	peptidyl-serine phosphorylation	2.22996	0.00172559	0.253776	16	Bcl2|Cab39|Camk2b|Cdk2|Dmpk|Gas6|Hipk3|Lats1|Pikfyve|Map3k1|Rps6kb2|Ulk3|Rictor|Rps6ka3|Sgk3|Wnk1|Smg1
GO:0099634	GO Cellular Components	postsynaptic specialization membrane	2.45739	0.00173241	0.253776	2	Adam22|Gria1|Gria4|Grid1|Hspa8|Ptprz1|Nptx2|Kcnd3|Shisa9|Grm5|Nlgn3|Nrcam|Il1rapl1|Shisa6
GO:0031252	GO Cellular Components	cell leading edge	1.77658	0.00178841	0.260267	17	App|Cdk6|Atn1|Flot1|Gria1|Insr|Kcnb1|Kcnc1|Kcnc3|Myo5a|Pafah1b1|Pik3ca|Pkd2|Ptprz1|Rdx|Robo1|S100a6|Mkln1|Dbn1|Trpm7|Atp2b1|Wls|Tln2|Shisa9|Plce1|Ndel1|Parvb|Rasa1|Abi2|Shisa6
GO:0006396	GO Biological Processes	RNA processing	1.53256	0.00187389	0.270935	27	App|Dhx15|Ddx5|Srsf10|Hnrnpk|Hspa8|Lyar|Zfp638|Qki|Rbm6|Srsf5|Snrpn|Ssb|Supt6|Ik|Prpf19|Ddx56|Hnrnpa2b1|Zfp326|Wdr12|Hnrnph1|Lsm7|Polr3k|Mettl6|Rpl11|Srfbp1|Nvl|Mfap1a|Trmt112|Fam172a|Mtfmt|Snrpf|Rnf113a1|Thumpd2|Scaf11|Rrp1b|Bcdin3d|Pus7|Zcchc4|Sf3b1|Wdr6|Hnrnpf|U2af1|Rbm39|Tarbp1|Cdc73|Zc3h3|Hnrnpa3|Tut4|Wdr3
GO:0061001	GO Biological Processes	regulation of dendritic spine morphogenesis	3.48548	0.00191378	0.274917	4	Adam10|Camk2b|Cask|Pafah1b1|Dbn1|Zdhhc15|Nlgn3|Abi2
GO:0034504	GO Biological Processes	protein localization to nucleus	2.20623	0.00193483	0.275525	28	Agt|Arntl|Ddx5|Dvl1|Hspa8|Kpnb1|Irs1|Pikfyve|Wrn|Dnajb6|Fam53c|Rpl11|Pygo1|Spg11|Sun2|Ipo13|Nup98
GO:0042176	GO Biological Processes	regulation of protein catabolic process	1.78675	0.00194275	0.275525	61	Abca2|App|Arntl|Cd81|Dvl1|Gclc|Lats1|Smad3|Oaz1|Odc1|Psme3|Rdx|Timp3|Cop1|Sh3d19|Prkn|Usp14|Rpl11|Osbpl7|Mad2l2|Usp13|Asb5|Cul4a|Cblb|Nudt15|Ric1|Rnf40|Snx33|Rnf217
GO:0042984	GO Biological Processes	regulation of amyloid precursor protein biosynthetic process	6.97096	0.00201759	0.284327	35	Abca2|Ncstn|Itm2c|Necab2
GO:0006399	GO Biological Processes	tRNA metabolic process	2.25649	0.00206149	0.287273	62	Ssb|Polr3k|Mettl6|Trmt112|Mtfmt|Wars2|Thumpd2|Bcdin3d|Pus7|Wdr6|Iars|Lars|Sepsecs|Tarbp1|Tarsl2|Dtd2
GO:0006509	GO Biological Processes	membrane protein ectodomain proteolysis	5.30399	0.0020772	0.287273	10	Adam10|Bace1|Ncstn|Erap1|Aph1b
GO:0015215	GO Molecular Functions	nucleotide transmembrane transporter activity	5.30399	0.0020772	0.287273	63	Slc25a42|Slc35b3|Slc35b1|Slc25a36|Slc25a25
GO:1903726	GO Biological Processes	negative regulation of phospholipid metabolic process	10.4564	0.00212143	0.288023	50	Abca2|Pdgfa|Slc27a1
GO:0031685	GO Molecular Functions	adenosine receptor binding	10.4564	0.00212143	0.288023	57	Hspa8|Grm5|Necab2
GO:0016461	GO Cellular Components	unconventional myosin complex	10.4564	0.00212143	0.288023	64	Myl6|Myo5a|Dynll2
GO:0043549	GO Biological Processes	regulation of kinase activity	1.55955	0.0022271	0.300537	65	Agt|App|Cab39|Ddr1|Cd81|Cdc25b|Cdkn2c|Dvl1|Dvl3|Egr1|Epha5|Fgfr3|Gas6|Hipk3|Insr|Irs1|Lats1|Mertk|Nrxn1|Ntrk2|Kat2b|Pdgfa|Pkd2|Pkib|Rbl1|Robo1|Smpd1|Sos1|Tgfb2|Traf4|Gadd45g|Dazap2|Map2k1|Map3k1|Slc27a1|Prkn|Pdcd10|Midn|Dusp10|Plce1|Mmd2|Tsacc|Grm5|Cblb|Wnk1
GO:0030133	GO Cellular Components	transport vesicle	1.8334	0.00228554	0.306565	15	Adam10|App|Atp6v0d1|Clcn4|Fgfr3|Gria1|Hspa8|Myo5a|Sypl|Syn1|Vdac3|Bace1|Pebp1|Scamp2|Sec23b|Cttnbp2|Prkn|Scamp5|Trpm7|Ncstn|Sv2a|Atp2b1|Ndel1|Syt12|Aph1b|Syt11
GO:0005681	GO Cellular Components	spliceosomal complex	2.1114	0.00235405	0.313865	27	Dhx15|Ddx5|Hnrnpk|Hspa8|Myef2|Snrpn|Ik|Prpf19|Hnrnpa2b1|Hnrnph1|Lsm7|Mfap1a|Snrpf|Rnf113a1|Sf3b1|Hnrnpf|U2af1|Hnrnpa3
GO:0070977	GO Biological Processes	bone maturation	5.08299	0.00253637	0.336159	66	Fgfr3|Snx10|Ano6|Xylt1|Fat4
GO:2000112	GO Biological Processes	regulation of cellular macromolecule biosynthetic process	1.68089	0.00265166	0.345302	35	Abca2|App|Bcl2|Insr|Irs1|Pkm|Ppp1cb|Qki|Tcf7l2|Tob1|Eif3b|Ddx25|Tmed2|Rps6kb2|Ncstn|Itm2c|Cpeb4|Tm9sf2|Otud6b|Epm2aip1|Pus7|Zcchc4|Cnot6|Grm5|Necab2|Plxnb2|Larp4|Sepsecs|Tnrc6c|Paip1|Eif2a|Tut4|Rc3h2
GO:0051592	GO Biological Processes	response to calcium ion	2.43983	0.002655	0.345302	54	Kcnb1|Krt10|Nrxn1|Pkd2|Smpd1|Alg2|Kcnmb4|Ncstn|Slc25a12|Syt12|Syt11|Wnk1|Carf
GO:2000811	GO Biological Processes	negative regulation of anoikis	6.50623	0.00266272	0.345302	67	Bcl2|Mcl1|Ntrk2|Pik3ca
GO:0044389	GO Molecular Functions	ubiquitin-like protein ligase binding	1.83722	0.00267173	0.345302	68	Bcl2|Ckb|Crk|Dtx1|Grik2|Hspa8|Smad3|Mid1|Traf4|Ube2b|Cul1|Prkn|Trip4|Ube2l6|Ube2w|Rpl11|Trim37|Usp13|Cul5|Faf2|Cul4a|Dtx3l|Syt11|Rnf40|Abi2
GO:0051402	GO Biological Processes	neuron apoptotic process	3.30825	0.00268289	0.345302	37	Xiap|App|Bcl2|Atn1|Grik2|Ncstn|Diablo|Spg11
GO:0030488	GO Biological Processes	tRNA methylation	4.18257	0.0027311	0.34901	62	Mettl6|Trmt112|Thumpd2|Bcdin3d|Wdr6|Tarbp1
GO:0030833	GO Biological Processes	regulation of actin filament polymerization	2.33957	0.00274305	0.34901	24	Capza1|Eln|Lats1|Rdx|Map3k1|Tmod2|Dbn1|Cotl1|Rictor|Plekhg2|Cdc42ep1|Kirrel|Rasa1|Svil
GO:0016574	GO Biological Processes	histone ubiquitination	3.6338	0.00284972	0.360522	33	Ube2b|Trim37|Pcgf3|Scml2|Dtx3l|Cdc73|Rnf40
GO:0031346	GO Biological Processes	positive regulation of cell projection organization	1.70349	0.0028808	0.361807	43	Agt|Atp5g1|Camk2b|Cask|Dvl1|Hnrnpk|Mdk|Nrxn1|Ntn1|Ntrk2|Pafah1b1|Ptprd|Ptprz1|Qki|Robo1|Def8|Map2k1|Ddx56|Dbn1|Akirin1|Tmem106b|Plce1|Ndel1|Ccp110|Cdc42ep1|Fbxo38|Zdhhc15|Plxnb2|Crocc|Abi2|Il1rapl1
GO:0005801	GO Cellular Components	cis-Golgi network	3.00802	0.00289888	0.361807	69	H2-K1|Lrpap1|Nucb1|Golga5|Kdelr2|Yipf6|Trappc6b|Golgb1|Hook3
GO:0051648	GO Biological Processes	vesicle localization	2.18086	0.00290863	0.361807	60	Myo5a|Nrxn1|Pafah1b1|Syn1|Tcf7l2|Map2k1|Ap3m2|Myo19|Exoc2|Trappc6b|Ndel1|Exoc5|Exoc6|Fam91a1|Spg11|Syt11
GO:0051347	GO Biological Processes	positive regulation of transferase activity	1.6422	0.00292756	0.362139	65	Agt|App|Cab39|Ddr1|Cd81|Cdc25b|Dvl3|Egr1|Epha5|Fgfr3|Gas6|Insr|Irs1|Mertk|Nrxn1|Ntrk2|Pdgfa|Pkd2|Pkib|Robo1|Tgfb2|Traf4|Dazap2|Map2k1|Map3k1|Slc27a1|Hnrnpa2b1|Pdcd10|Serinc1|Nvl|Mmd2|Tsacc|Epm2aip1|Grm5|Dtx3l
GO:0010390	GO Biological Processes	histone monoubiquitination	4.06639	0.00316558	0.383096	33	Trim37|Pcgf3|Scml2|Dtx3l|Cdc73|Rnf40
GO:0048169	GO Biological Processes	regulation of long-term neuronal synaptic plasticity	4.06639	0.00316558	0.383096	70	Agt|App|Camk2b|Egr1|Grik2|Grm5
GO:0000902	GO Biological Processes	cell morphogenesis	1.50723	0.00316821	0.383096	20	App|Atrn|Bcl2|Bmpr1b|Ddr1|Camk2b|Dvl1|Emb|Epha5|Fgfr3|Flot1|Lats1|Lifr|Mdk|Mertk|Nrxn1|Ntn1|Pafah1b1|Ptch1|Ptprz1|Robo1|Sema4a|Slc1a3|Tgfb2|Cdh20|Map2k1|Map3k1|Dpysl4|Dbn1|B4galt6|Tmem106b|Atl1|Slitrk5|Ndel1|Plxnb2|Parvb|Dock10|Unc5d|Spg11|Sema6d|Farp1|Trio|Lamc1|Btbd3|Ece1|Nlgn3|Nrcam|Abi2
GO:0099061	GO Cellular Components	integral component of postsynaptic density membrane	2.96737	0.003183	0.383096	2	Adam22|Gria1|Gria4|Grid1|Ptprz1|Shisa9|Nrcam|Il1rapl1|Shisa6
GO:0048168	GO Biological Processes	regulation of neuronal synaptic plasticity	2.96737	0.003183	0.383096	70	Agt|App|Camk2b|Egr1|Grik2|Syn1|Shisa9|Grm5|Shisa6
GO:0000278	GO Biological Processes	mitotic cell cycle	1.6063	0.00326708	0.385839	71	Rhoc|Camk2b|Cdc25a|Cdc25b|Cdk2|E2f5|Kpnb1|Cep250|Lats1|Pafah1b1|Tubb2a|Ik|Map2k1|Fbxl3|Spast|Spag5|Ttyh1|Cables1|Exoc2|Chmp2b|Nabp2|Vcpip1|Abraxas1|Ankle2|Eml4|Ndel1|Exoc5|Exoc6|Snx18|Spice1|Nudt15|Tubb4b|Rad9b|Tubgcp5|Snx33|Taf2|Tubgcp6
GO:0016139	GO Biological Processes	glycoside catabolic process	9.14938	0.00329117	0.385839	72	Fuca2|Fuca1|Gusb
GO:0016742	GO Molecular Functions	hydroxymethyl-, formyl- and related transferase activity	9.14938	0.00329117	0.385839	73	Gart|Mtfmt|Aldh1l1
GO:0072657	GO Biological Processes	protein localization to membrane	1.67184	0.00331101	0.385839	53	Adam22|Cask|Cd81|Crk|Dvl1|Flot1|Gas6|Grik2|Kcnb1|Myo5a|Nrxn1|Nsg1|Pikfyve|Ptch1|Rdx|Scp2|Reep1|Nptx2|Tspan5|Tmed2|Rabgef1|Ssr3|Tm9sf2|Zdhhc4|Arl5a|Etv5|Exoc5|Tm9sf3|Pacs1|Zdhhc15|Sec63|Wnk3
GO:0031985	GO Cellular Components	Golgi cisterna	3.19978	0.00331677	0.385839	69	H2-K1|Nucb1|Golga5|Fut8|Atl1|Yipf6|Hid1|Xylt1
GO:0010001	GO Biological Processes	glial cell differentiation	2.09481	0.0033271	0.385839	38	Abca2|Adam22|Agt|App|Fgfr3|Dtx1|Mdk|Nab1|Ntrk2|Ptprz1|Tcf7l2|Map2k1|B4galt6|Ncstn|Dusp10|Plpp3|Nlgn3
GO:0030705	GO Biological Processes	cytoskeleton-dependent intracellular transport	2.09481	0.0033271	0.385839	60	App|Hspa8|Myo5a|Pafah1b1|Map2k1|Spast|Actr10|Ap3m2|Myo19|Ttc30b|Traf3ip1|Ndel1|Dync2h1|Dync2li1|Spg11|Sun2|Hook3
GO:0071786	GO Biological Processes	endoplasmic reticulum tubular network organization	6.09959	0.00343622	0.39643	74	Rtn3|Reep1|Lnpk|Atl1
GO:0007416	GO Biological Processes	synapse assembly	2.74139	0.00346228	0.396685	31	App|Dvl1|Nrxn1|Ptprd|Plxnb2|Shank2|Farp1|Nlgn3|Adgrl3|Il1rapl1
GO:0031267	GO Molecular Functions	small GTPase binding	1.88338	0.00347407	0.396685	59	Chml|Dvl1|Dvl3|Gria1|Kpnb1|Myo5a|Dennd5a|Map2k1|Golga5|Net1|Rabgef1|Exoc2|Rhobtb3|Plce1|Exoc5|Dock3|Dock10|Farp1|Ric1|Rabgap1|Ipo13|Abi2
GO:0031344	GO Biological Processes	regulation of cell projection organization	1.50686	0.00349538	0.397082	43	Adam10|Agt|App|Atp5g1|Camk2b|Cask|Crk|Dvl1|H2-K1|Hnrnpk|Mdk|Nrxn1|Ntn1|Ntrk2|Pafah1b1|Ptprd|Ptprz1|Qki|Dennd5a|Rdx|Robo1|Sema4a|Vdac3|Def8|Map2k1|Ddx56|Dbn1|Itm2c|Akirin1|Tmem106b|Plce1|Cep97|Ndel1|Ccp110|Cdc42ep1|Fbxo38|Zdhhc15|Plxnb2|Dync2li1|Sema6d|Crocc|Xylt1|Nlgn3|Myo9a|Nrcam|Abi2|Il1rapl1
GO:0000781	GO Cellular Components	chromosome, telomeric region	2.46034	0.00355727	0.401546	30	Cbx1|Cdk2|Ppp1cb|Wrn|Trp53bp1|Hnrnpa2b1|Nabp2|Smchd1|Xrcc4|Stn1|Dclre1b|Sun2
GO:0007409	GO Biological Processes	axonogenesis	1.75201	0.00357074	0.401546	20	App|Bcl2|Bmpr1b|Dvl1|Emb|Epha5|Fgfr3|Flot1|Ntn1|Pafah1b1|Ptch1|Ptprz1|Robo1|Sema4a|Tgfb2|B4galt6|Atl1|Slitrk5|Ndel1|Plxnb2|Unc5d|Spg11|Sema6d|Trio|Ece1|Nlgn3|Nrcam
GO:0099172	GO Biological Processes	presynapse organization	4.69199	0.00366842	0.405747	31	Dvl1|Nrxn1|Ptprd|Nlgn3|Il1rapl1
GO:0071782	GO Cellular Components	endoplasmic reticulum tubular network	4.69199	0.00366842	0.405747	74	Kpnb1|Spast|Reep1|Lnpk|Atl1
GO:0046395	GO Biological Processes	carboxylic acid catabolic process	2.07386	0.00368692	0.405747	75	Acadm|Glud1|Got2|Pex2|Renbp|Scp2|Gnpda1|Abhd2|Cyp39a1|Hacl1|Lpin2|Aig1|Bdh2|Aldh6a1|Aldh1l1|Hadhb|Csad
GO:0090090	GO Biological Processes	negative regulation of canonical Wnt signaling pathway	2.34947	0.00368744	0.405747	14	App|Egr1|Gli1|Lats1|Mdk|Tcf7l2|Amfr|Prkn|Mad2l2|Tmem64|Mcc|Shisa6|Znrf3
GO:0010970	GO Biological Processes	transport along microtubule	2.19147	0.00369921	0.405747	60	App|Hspa8|Myo5a|Pafah1b1|Map2k1|Spast|Actr10|Ap3m2|Ttc30b|Traf3ip1|Ndel1|Dync2h1|Dync2li1|Spg11|Sun2
GO:0048709	GO Biological Processes	oligodendrocyte differentiation	2.88928	0.00381676	0.414556	38	Abca2|Fgfr3|Ntrk2|Ptprz1|Tcf7l2|B4galt6|Ncstn|Dusp10|Nlgn3
GO:0051865	GO Biological Processes	protein autoubiquitination	2.88928	0.00381676	0.414556	76	Ube2b|Amfr|Rnf13|Prkn|Trim37|Ercc8|Nfx1|Dtx3l|Rnf157
GO:0120035	GO Biological Processes	regulation of plasma membrane bounded cell projection organization	1.50648	0.00385639	0.416827	43	Adam10|Agt|App|Atp5g1|Camk2b|Cask|Crk|Dvl1|H2-K1|Hnrnpk|Mdk|Nrxn1|Ntn1|Ntrk2|Pafah1b1|Ptprd|Ptprz1|Qki|Dennd5a|Rdx|Robo1|Sema4a|Vdac3|Def8|Map2k1|Ddx56|Dbn1|Itm2c|Akirin1|Tmem106b|Plce1|Cep97|Ndel1|Ccp110|Cdc42ep1|Fbxo38|Zdhhc15|Plxnb2|Dync2li1|Sema6d|Crocc|Xylt1|Nlgn3|Nrcam|Abi2|Il1rapl1
GO:0000904	GO Biological Processes	cell morphogenesis involved in differentiation	1.5676	0.00389207	0.418652	20	App|Atrn|Bcl2|Bmpr1b|Dvl1|Emb|Epha5|Fgfr3|Flot1|Lats1|Mertk|Ntn1|Pafah1b1|Ptch1|Ptprz1|Robo1|Sema4a|Slc1a3|Tgfb2|Map3k1|B4galt6|Tmem106b|Atl1|Slitrk5|Ndel1|Plxnb2|Parvb|Dock10|Unc5d|Spg11|Sema6d|Farp1|Trio|Lamc1|Btbd3|Ece1|Nlgn3|Nrcam|Abi2
GO:0007610	GO Biological Processes	behavior	1.51021	0.00404848	0.426321	8	Abca2|Adam22|Agt|App|Bcl2|Cacnb4|Celsr1|Dvl1|Egr1|Gria1|Grid1|Grik2|Mdk|Myo5a|Nrxn1|Ntrk2|Pafah1b1|Ptprz1|Slc1a3|Vdac3|Bace1|Npas3|Prkn|Tmod2|Nptx2|Sez6l|Trpm7|Ncstn|Ddhd2|Fgfbp3|Slitrk5|Adcy3|Etv5|Grm5|Zzef1|Aph1b|Shank2|Spg11|Syt11|Zfhx2|Olfm2|Nlgn3|Lsamp|Adgrl3|Abi2
GO:0006998	GO Biological Processes	nuclear envelope organization	3.41577	0.00407138	0.426321	51	Dmpk|Pafah1b1|Spast|Chmp2b|Ankle2|Ndel1|Sun2
GO:0007528	GO Biological Processes	neuromuscular junction development	3.41577	0.00407138	0.426321	77	App|Cacnb4|Col4a5|Dvl1|Ntrk2|Etv5|Spg11
GO:0045806	GO Biological Processes	negative regulation of endocytosis	3.41577	0.00407138	0.426321	78	Abca2|Lrpap1|Rabgef1|Scamp5|Necab2|Syt11|Snx33
GO:0051963	GO Biological Processes	regulation of synapse assembly	2.41967	0.00407519	0.426321	31	App|Lrrn1|Nrxn1|Ntn1|Ntrk2|Ptprd|Sema4a|Slitrk5|Farp1|Nlgn3|Adgrl3|Il1rapl1
GO:0016054	GO Biological Processes	organic acid catabolic process	2.05333	0.00407825	0.426321	75	Acadm|Glud1|Got2|Pex2|Renbp|Scp2|Gnpda1|Abhd2|Cyp39a1|Hacl1|Lpin2|Aig1|Bdh2|Aldh6a1|Aldh1l1|Hadhb|Csad
GO:0048667	GO Biological Processes	cell morphogenesis involved in neuron differentiation	1.64715	0.00413464	0.430196	20	App|Bcl2|Bmpr1b|Dvl1|Emb|Epha5|Fgfr3|Flot1|Ntn1|Pafah1b1|Ptch1|Ptprz1|Robo1|Sema4a|Slc1a3|Tgfb2|B4galt6|Tmem106b|Atl1|Slitrk5|Ndel1|Plxnb2|Dock10|Unc5d|Spg11|Sema6d|Farp1|Trio|Btbd3|Ece1|Nlgn3|Nrcam
GO:1905606	GO Biological Processes	regulation of presynapse assembly	3.85237	0.00418637	0.432655	31	App|Nrxn1|Ptprd|Slitrk5|Farp1|Il1rapl1
GO:0007264	GO Biological Processes	small GTPase mediated signal transduction	1.95599	0.00423509	0.432655	59	Rhoc|Celsr1|Chml|Adgrg1|Kpnb1|Nras|Ntn1|Nucb1|Rfxank|Ralgds|Sos1|Nisch|Rhobtb3|Plce1|Cdc42ep1|Dock3|Dock10|Rufy1|Abi2
GO:0030029	GO Biological Processes	actin filament-based process	1.56876	0.00429105	0.432655	24	Rhoc|Bcl2|Cacna2d1|Capza1|Cfl2|Crk|Eln|Epb41l1|Foxj1|Myl6|Myo5a|Pafah1b1|Pdgfa|Pik3ca|Zyx|Dnajb6|Mkln1|Cttnbp2|Tmod2|Dbn1|Naa80|Kcnd3|Trpm7|Nisch|Myo19|Flnc|Arhgap17|Mad2l2|Zbed3|Rhobtb3|Arhgap12|Rictor|Epdr1|Parvb|Farp1|Sun2|Svil|Abi2
GO:0042987	GO Biological Processes	amyloid precursor protein catabolic process	5.74079	0.00434936	0.432655	10	Adam10|Bace1|Ncstn|Aph1b
GO:2001034	GO Biological Processes	positive regulation of double-strand break repair via nonhomologous end joining	5.74079	0.00434936	0.432655	12	Mad2l2|Smchd1|Dtx3l|Kmt5b
GO:0030663	GO Cellular Components	COPI-coated vesicle membrane	5.74079	0.00434936	0.432655	44	Golga5|Copz2|Kdelr2|Copb1
GO:0000295	GO Molecular Functions	adenine nucleotide transmembrane transporter activity	5.74079	0.00434936	0.432655	63	Slc25a42|Slc35b3|Slc35b1|Slc25a25
GO:0005346	GO Molecular Functions	purine ribonucleotide transmembrane transporter activity	5.74079	0.00434936	0.432655	63	Slc25a42|Slc35b3|Slc35b1|Slc25a25
GO:0008066	GO Molecular Functions	glutamate receptor activity	4.51821	0.00435258	0.432655	56	Gria1|Gria4|Grid1|Grik2|Grm5
GO:0070306	GO Biological Processes	lens fiber cell differentiation	4.51821	0.00435258	0.432655	79	Fgfr3|Smad3|Maf|Plaat3|Abi2
GO:0016763	GO Molecular Functions	pentosyltransferase activity	3.34879	0.00455576	0.448843	80	Parp2|Nampt|Poglut2|Lacc1|Poglut1|Xylt1|Parp12
GO:0016830	GO Molecular Functions	carbon-carbon lyase activity	3.34879	0.00455576	0.448843	81	Ddt|Odc1|Mocs1|Hacl1|Fahd1|Csad|Pisd
GO:0007626	GO Biological Processes	locomotory behavior	1.8987	0.00473569	0.456393	8	Abca2|Adam22|App|Cacnb4|Celsr1|Egr1|Myo5a|Pafah1b1|Npas3|Prkn|Sez6l|Ddhd2|Etv5|Grm5|Aph1b|Shank2|Spg11|Olfm2|Lsamp|Adgrl3
GO:0006303	GO Biological Processes	double-strand break repair via nonhomologous end joining	3.75359	0.0047793	0.456393	30	Trp53bp1|Prpf19|Ercc8|Xrcc4|Dclre1b|Kdm2a
GO:0036353	GO Biological Processes	histone H2A-K119 monoubiquitination	8.13278	0.00478711	0.456393	33	Trim37|Pcgf3|Scml2
GO:0090522	GO Biological Processes	vesicle tethering involved in exocytosis	8.13278	0.00478711	0.456393	55	Exoc2|Exoc5|Exoc6
GO:0018242	GO Biological Processes	protein O-linked glycosylation via serine	8.13278	0.00478711	0.456393	80	Poglut2|Galnt16|Poglut1
GO:0035252	GO Molecular Functions	UDP-xylosyltransferase activity	8.13278	0.00478711	0.456393	80	Poglut2|Poglut1|Xylt1
GO:0001652	GO Cellular Components	granular component	8.13278	0.00478711	0.456393	82	Cdkn2aip|Rrp1b|Carf
GO:0051960	GO Biological Processes	regulation of nervous system development	1.57975	0.00479637	0.456393	43	Arntl|Atp5g1|Camk2b|Cask|Fgfr3|Lrrn1|Mdk|Nrxn1|Ntn1|Ntrk2|Pafah1b1|Ptpra|Ptprd|Ptprz1|Qki|Robo1|Rxrg|Sema4a|Bhlhe40|Tcf7l2|Map2k1|Prpf19|Nap1l1|Dbn1|Dusp10|Slitrk5|Ndel1|Etv5|Grm5|Xrcc4|Plxnb2|Sema6d|Nlgn3|Adgrl3|Hook3|Il1rapl1
GO:0006397	GO Biological Processes	mRNA processing	1.67666	0.00481913	0.456608	27	App|Dhx15|Ddx5|Srsf10|Hnrnpk|Hspa8|Qki|Rbm6|Srsf5|Snrpn|Supt6|Ik|Prpf19|Hnrnpa2b1|Zfp326|Hnrnph1|Lsm7|Mfap1a|Fam172a|Snrpf|Scaf11|Rrp1b|Sf3b1|Hnrnpf|U2af1|Rbm39|Cdc73|Zc3h3|Hnrnpa3
GO:0016607	GO Cellular Components	nuclear speck	1.75275	0.00490259	0.462547	21	Cacnb4|Dhx15|Srsf10|Trip12|Ogg1|Srsf5|Wrn|Dazap2|Ik|Poli|Prpf19|Prkn|Fnbp4|Ylpm1|Nampt|Dusp10|Gpatch2|Zc3h14|Zc3h18|Sf3b1|Maml1|U2af1|Rbm39|Rufy1|Fbxl4
GO:0034703	GO Cellular Components	cation channel complex	1.96937	0.00492575	0.462771	17	Atp5g1|Cacna2d1|Cacnb4|Gria1|Gria4|Grik2|Kcnb1|Kcnc1|Kcnc3|Pkd2|Kcnd3|Cacna1h|Kcnmb4|Shisa9|Abcb8|Olfm2|Unc80|Shisa6
GO:0008088	GO Biological Processes	axo-dendritic transport	2.77956	0.00494788	0.462897	60	App|Hspa8|Myo5a|Pafah1b1|Spast|Actr10|Ap3m2|Ndel1|Spg11
GO:0030177	GO Biological Processes	positive regulation of Wnt signaling pathway	2.26556	0.00502354	0.468009	14	Xiap|Arntl|Fgfr3|Smad3|Ube2b|Map3k1|Wls|Sulf2|Zbed3|Tbl1xr1|Cdc73|Wnk1|Lgr6
GO:0099060	GO Cellular Components	integral component of postsynaptic specialization membrane	2.46222	0.00511406	0.468228	2	Adam22|Gria1|Gria4|Grid1|Ptprz1|Kcnd3|Shisa9|Nlgn3|Nrcam|Il1rapl1|Shisa6
GO:0090263	GO Biological Processes	positive regulation of canonical Wnt signaling pathway	2.46222	0.00511406	0.468228	14	Xiap|Arntl|Fgfr3|Smad3|Ube2b|Map3k1|Wls|Sulf2|Zbed3|Tbl1xr1|Wnk1
GO:0015605	GO Molecular Functions	organophosphate ester transmembrane transporter activity	4.35685	0.00512297	0.468228	63	Slc25a42|Slc35b3|Slc35b1|Slc25a36|Slc25a25
GO:0048799	GO Biological Processes	animal organ maturation	4.35685	0.00512297	0.468228	66	Fgfr3|Snx10|Ano6|Xylt1|Fat4
GO:0005798	GO Cellular Components	Golgi-associated vesicle	2.59557	0.00513103	0.468228	44	Adam10|App|Nucb1|Golga5|Tmed2|Copz2|Kdelr2|Copb1|Pacs1|Erc2
GO:1901890	GO Biological Processes	positive regulation of cell junction assembly	2.34224	0.00529215	0.480959	31	Agt|Flot1|Lrrn1|Smad3|Nrxn1|Ntrk2|Ptprd|Sema4a|Slitrk5|Nlgn3|Adgrl3|Il1rapl1
GO:0099146	GO Cellular Components	intrinsic component of postsynaptic density membrane	2.74481	0.00537763	0.483768	2	Adam22|Gria1|Gria4|Grid1|Ptprz1|Shisa9|Nrcam|Il1rapl1|Shisa6
GO:0051965	GO Biological Processes	positive regulation of synapse assembly	2.74481	0.00537763	0.483768	31	Lrrn1|Nrxn1|Ntrk2|Ptprd|Sema4a|Slitrk5|Nlgn3|Adgrl3|Il1rapl1
GO:0045732	GO Biological Processes	positive regulation of protein catabolic process	1.95187	0.00539846	0.483768	61	Abca2|App|Cd81|Dvl1|Gclc|Oaz1|Rdx|Cop1|Sh3d19|Prkn|Osbpl7|Usp13|Asb5|Cul4a|Cblb|Rnf40|Snx33|Rnf217
GO:2000042	GO Biological Processes	negative regulation of double-strand break repair via homologous recombination	5.42185	0.0054129	0.483768	12	Trp53bp1|Mad2l2|Smchd1|Klhl15
GO:0072698	GO Biological Processes	protein localization to microtubule cytoskeleton	3.65975	0.00543169	0.483768	83	Dvl1|Mid1|Spag5|Snx10|Golgb1|Hook3
GO:0006302	GO Biological Processes	double-strand break repair	2.04384	0.00547173	0.484007	30	Parp2|Wrn|Trp53bp1|Prpf19|Rnf138|Nabp2|Abraxas1|Mad2l2|Ercc8|Smchd1|Exd2|Xrcc4|Dclre1b|Dtx3l|Kdm2a|Tnks1bp1
GO:0051087	GO Molecular Functions	chaperone binding	2.43983	0.00547785	0.484007	84	App|Cdc25a|H2-K1|Hspa8|Hspe1|Amfr|Dnajb6|Prkn|Usp13|Tsacc|Ficd
GO:0031625	GO Molecular Functions	ubiquitin protein ligase binding	1.78147	0.00560386	0.493184	68	Bcl2|Ckb|Crk|Dtx1|Grik2|Hspa8|Smad3|Mid1|Traf4|Ube2b|Cul1|Prkn|Ube2l6|Ube2w|Rpl11|Trim37|Usp13|Cul5|Faf2|Cul4a|Syt11|Rnf40|Abi2
GO:0110053	GO Biological Processes	regulation of actin filament organization	1.83643	0.00564227	0.49461	24	Rhoc|Capza1|Cfl2|Eln|Lats1|Smad3|Pik3ca|Rdx|Map3k1|Prkn|Tmod2|Dbn1|Naa80|Cotl1|Rictor|Plekhg2|Cdc42ep1|Kirrel|Rasa1|Svil|Abi2
GO:0051656	GO Biological Processes	establishment of organelle localization	1.68912	0.00579701	0.504933	60	Kpnb1|Myo5a|Ntn1|Pafah1b1|Ube2b|Map2k1|Spast|Spag5|Pdcd10|Actr10|Ap3m2|Myo19|Exoc2|Chmp2b|Zbed3|Trappc6b|Eml4|Ndel1|Exoc5|Exoc6|Fam91a1|Spice1|Spg11|Sun2|Syt11|Crocc|Hook3
GO:1903311	GO Biological Processes	regulation of mRNA metabolic process	1.77583	0.00581754	0.504933	27	Ddx5|Srsf10|Hnrnpk|Hspa8|Myef2|Qki|Supt6|Tob1|Prpf19|Hnrnpa2b1|Rbm7|Fam172a|Zc3h14|Cnot6|Rbm39|Cdc73|Tnrc6c|Paip1|Zc3h3|Tut4|Rnf40|Nup98|Rc3h2
GO:0055082	GO Biological Processes	cellular chemical homeostasis	1.5831	0.00582807	0.504933	36	Abca2|Agt|App|Atp6v1a|Atp6v0d1|Bcl2|Cacnb4|Ckb|Dmpk|Gas6|Grik2|Heph|Kcnb1|Myo5a|Pik3ca|Pkd2|Slc1a3|Tcf7l2|Ncoa4|Slc4a4|Rhcg|Trpm7|Sv2a|Atp2b1|Tmco1|Selenot|Tmem106b|Slc25a27|Cul5|Tmem64|Lacc1|Cln5|Fitm2|Slc24a5
GO:0010976	GO Biological Processes	positive regulation of neuron projection development	1.93467	0.00590764	0.509527	43	Agt|Camk2b|Cask|Dvl1|Hnrnpk|Mdk|Nrxn1|Ntrk2|Pafah1b1|Ptprz1|Qki|Ddx56|Dbn1|Tmem106b|Ndel1|Fbxo38|Zdhhc15|Plxnb2
GO:0001508	GO Biological Processes	action potential	2.54149	0.00595248	0.509527	77	Cacna2d1|Cacnb4|Gria1|Grik2|Kcnb1|Ntrk2|Kcnd3|Cacna1h|Kcnmb4|Nrcam
GO:0032281	GO Cellular Components	AMPA glutamate receptor complex	4.20661	0.00598508	0.509527	17	Gria1|Gria4|Shisa9|Olfm2|Shisa6
GO:0014812	GO Biological Processes	muscle cell migration	4.20661	0.00598508	0.509527	85	Ddr1|Plat|Net1|Akirin1|Megf10
GO:0043204	GO Cellular Components	perikaryon	2.21803	0.00599551	0.509527	86	Camk2b|Cryab|Got2|Grik2|Hspa8|Kcnb1|Ntrk2|Ntsr2|Pam|Map2k1|Hnrnpa2b1|Cacna1h|Ercc8
GO:0050769	GO Biological Processes	positive regulation of neurogenesis	1.7952	0.0060901	0.515598	43	Atp5g1|Camk2b|Cask|Mdk|Ntn1|Ntrk2|Pafah1b1|Ptpra|Ptprd|Ptprz1|Qki|Robo1|Map2k1|Prpf19|Nap1l1|Dbn1|Ndel1|Etv5|Grm5|Xrcc4|Plxnb2|Il1rapl1
GO:0045505	GO Molecular Functions	dynein intermediate chain binding	3.57049	0.00614688	0.518433	87	Pafah1b1|Dynll2|Dync2h1|Dnah7b|Hook3|Dnaaf5
GO:0009062	GO Biological Processes	fatty acid catabolic process	2.67787	0.00632326	0.527787	75	Acadm|Pex2|Scp2|Abhd2|Hacl1|Lpin2|Aig1|Bdh2|Hadhb
GO:0016071	GO Biological Processes	mRNA metabolic process	1.54051	0.00637259	0.527787	27	App|Dhx15|Ddx5|Srsf10|Hipk3|Hnrnpk|Hspa8|Qki|Rbm6|Srsf5|Snrpn|Ssb|Supt6|Ik|Prpf19|Hnrnpa2b1|Zfp326|Hnrnph1|Lsm7|Mfap1a|Fam172a|Snrpf|Scaf11|Rrp1b|Pus7|Sf3b1|Hnrnpf|Cnot6|U2af1|Rbm39|Cdc73|Zc3h3|Hnrnpa3|Tut4|Smg1|Rc3h2|Taf2
GO:0033674	GO Biological Processes	positive regulation of kinase activity	1.63785	0.00662254	0.527787	65	Agt|App|Cab39|Ddr1|Cd81|Cdc25b|Dvl3|Egr1|Epha5|Fgfr3|Gas6|Insr|Irs1|Mertk|Nrxn1|Ntrk2|Pdgfa|Pkd2|Robo1|Tgfb2|Traf4|Dazap2|Map2k1|Map3k1|Slc27a1|Pdcd10|Mmd2|Tsacc|Grm5
GO:0061564	GO Biological Processes	axon development	1.65413	0.00662872	0.527787	20	App|Bcl2|Bmpr1b|Ddr1|Dvl1|Emb|Epha5|Fgfr3|Flot1|Ntn1|Pafah1b1|Ptch1|Ptprz1|Robo1|Sema4a|Tgfb2|B4galt6|Atl1|Slitrk5|Ndel1|Plxnb2|Unc5d|Spg11|Sema6d|Trio|Ece1|Nlgn3|Nrcam
GO:0007220	GO Biological Processes	Notch receptor processing	7.3195	0.00663186	0.527787	10	Adam10|Ncstn|Aph1b
GO:0033523	GO Biological Processes	histone H2B ubiquitination	7.3195	0.00663186	0.527787	33	Dtx3l|Cdc73|Rnf40
GO:0043202	GO Cellular Components	lysosomal lumen	7.3195	0.00663186	0.527787	57	Hspa8|Lamp2|Nsg1
GO:0051643	GO Biological Processes	endoplasmic reticulum localization	7.3195	0.00663186	0.527787	64	Myo5a|Esyt2|Zbed3
GO:0000805	GO Cellular Components	X chromosome	7.3195	0.00663186	0.527787	88	Cdk2|Pcgf3|Smchd1
GO:0016812	GO Molecular Functions	hydrolase activity, acting on carbon-nitrogen (but not peptide) bonds, in cyclic amides	7.3195	0.00663186	0.527787	89	Mblac2|Oplah|Dclre1b
GO:0090129	GO Biological Processes	positive regulation of synapse maturation	7.3195	0.00663186	0.527787	90	Camk2b|Hnrnpk|Nrxn1
GO:0006054	GO Biological Processes	N-acetylneuraminate metabolic process	7.3195	0.00663186	0.527787	91	Renbp|Gnpda1|Gne
GO:0016857	GO Molecular Functions	racemase and epimerase activity, acting on carbohydrates and derivatives	7.3195	0.00663186	0.527787	91	Renbp|Gne|Dsel
GO:0004970	GO Molecular Functions	ionotropic glutamate receptor activity	5.13649	0.00663704	0.527787	56	Gria1|Gria4|Grid1|Grik2
GO:0099571	GO Cellular Components	postsynaptic cytoskeleton	5.13649	0.00663704	0.527787	58	Myo5a|Cttnbp2|Dbn1|Abi2
GO:0015216	GO Molecular Functions	purine nucleotide transmembrane transporter activity	5.13649	0.00663704	0.527787	63	Slc25a42|Slc35b3|Slc35b1|Slc25a25
GO:0006888	GO Biological Processes	endoplasmic reticulum to Golgi vesicle-mediated transport	2.37506	0.00669283	0.529528	44	Sec23b|Spast|Tmed2|Tmed7|Kdelr2|Copb1|Yipf6|Trappc6b|Lman2l|Nrbp2|Mia2
GO:0098889	GO Cellular Components	intrinsic component of presynaptic membrane	2.26961	0.00678202	0.529528	18	Cacna2d1|Gria1|Kcnc1|Kcnc3|Nrxn1|Ptprd|Cacna1h|Ncstn|Atp2b1|Syt11|Gabbr2|Slc6a11
GO:0031965	GO Cellular Components	nuclear membrane	1.86923	0.00684036	0.529528	92	Bcl2|Dmpk|Kpnb1|Smad3|Nrxn1|Spast|Dnajb12|Repin1|Akirin1|Osbpl3|Cenpv|Tmem38a|Nudt9|Phlpp1|Rasa1|Sun2|Inpp4a|Wdr3|Nup98
GO:0016741	GO Molecular Functions	transferase activity, transferring one-carbon groups	1.94729	0.00688774	0.529528	26	Gart|Tpmt|Setd6|Mettl6|Trmt112|Mtfmt|Eef2kmt|Thumpd2|Bcdin3d|Zcchc4|Bmt2|Aldh1l1|Nsd2|Tarbp1|Kmt5b|Pcmtd2|Pcmtd1
GO:1903725	GO Biological Processes	regulation of phospholipid metabolic process	3.48548	0.00692819	0.529528	50	Abca2|Pcx|Pdgfa|Scp2|Slc27a1|Dnajc19
GO:0030134	GO Cellular Components	COPII-coated ER to Golgi transport vesicle	3.10524	0.00693759	0.529528	44	App|Sec23b|Tmed2|Tmed7|Ddhd2|Yipf6|Lman2l
GO:0042440	GO Biological Processes	pigment metabolic process	3.10524	0.00693759	0.529528	93	Bcl2|Cpox|Ddt|Myo5a|Slc25a39|Cox15|Blvrb
GO:2001032	GO Biological Processes	regulation of double-strand break repair via nonhomologous end joining	4.06639	0.00694432	0.529528	12	Mad2l2|Smchd1|Nsd2|Dtx3l|Kmt5b
GO:0033522	GO Biological Processes	histone H2A ubiquitination	4.06639	0.00694432	0.529528	33	Ube2b|Trim37|Pcgf3|Scml2|Dtx3l
GO:0099022	GO Biological Processes	vesicle tethering	4.06639	0.00694432	0.529528	55	Exoc2|Trappc6b|Exoc5|Exoc6|Fam91a1
GO:0048261	GO Biological Processes	negative regulation of receptor-mediated endocytosis	4.06639	0.00694432	0.529528	78	Abca2|Lrpap1|Rabgef1|Necab2|Syt11
GO:0030291	GO Molecular Functions	protein serine/threonine kinase inhibitor activity	4.06639	0.00694432	0.529528	94	Cdkn2c|Kat2b|Pkib|Inka2|Wnk1
GO:0016829	GO Molecular Functions	lyase activity	1.9917	0.00697636	0.530156	81	Car8|Ddt|Npr1|Odc1|Ogg1|Pam|Mocs1|Hacl1|Fahd2a|Fahd1|Apmap|Pcbd2|Cenpv|Adcy3|Csad|Pisd
GO:0050801	GO Biological Processes	ion homeostasis	1.55929	0.00728401	0.551652	36	Agt|App|Atp6v1a|Atp6v0d1|Bcl2|Cacnb4|Ckb|Dmpk|Fgfr3|Grik2|Heph|Kcnj16|Myo5a|Pkd2|Slc1a3|Ncoa4|Slc4a4|Rhcg|Trpm7|Sv2a|Atp2b1|Tmco1|Bdh2|Tmem106b|Snx10|Slc25a27|Cul5|Tmem64|Lacc1|Cln5|Wnk1|Wnk3|Slc24a5|Unc80
GO:0032868	GO Biological Processes	response to insulin	2.0332	0.00734922	0.552723	95	Cdk2|Cry1|Egr1|Hnrnpk|Insr|Irs1|Myo5a|Kat2b|Pkm|Ptpra|Srsf5|Slc27a1|Lpin2|Epm2aip1|Ndel1
GO:0000151	GO Cellular Components	ubiquitin ligase complex	1.71719	0.00736721	0.552723	1	Spsb2|Ube2b|Ubr1|Amfr|Cop1|Cul1|Mkln1|Fbxo8|Fbxl3|Prkn|Klhl7|Ube2l6|Klhl13|Anapc13|Pcgf3|Mad2l2|Ercc8|Cul5|Cul4a|Kbtbd7|Rnf40|Klhl15|Rnf217|Fbxl4
GO:0098839	GO Cellular Components	postsynaptic density membrane	2.46448	0.00737262	0.552723	2	Adam22|Gria1|Gria4|Grid1|Ptprz1|Shisa9|Grm5|Nrcam|Il1rapl1|Shisa6
GO:0010720	GO Biological Processes	positive regulation of cell development	1.67377	0.00750101	0.560462	43	Atp5g1|Bcl2|Camk2b|Cask|Crk|Mdk|Ntn1|Ntrk2|Pafah1b1|Ptpra|Ptprd|Ptprz1|Qki|Rfx3|Robo1|Map2k1|Prpf19|Nap1l1|Dbn1|Net1|Ndel1|Etv5|Grm5|Xrcc4|Plxnb2|Il1rapl1
GO:0010975	GO Biological Processes	regulation of neuron projection development	1.5442	0.00755635	0.562708	43	Adam10|Agt|Atp5g1|Camk2b|Cask|Crk|Dvl1|H2-K1|Hnrnpk|Mdk|Nrxn1|Ntn1|Ntrk2|Pafah1b1|Ptprd|Ptprz1|Qki|Dennd5a|Robo1|Sema4a|Map2k1|Ddx56|Dbn1|Itm2c|Tmem106b|Ndel1|Fbxo38|Zdhhc15|Plxnb2|Sema6d|Xylt1|Nlgn3|Nrcam|Abi2|Il1rapl1
GO:0098948	GO Cellular Components	intrinsic component of postsynaptic specialization membrane	2.33375	0.0076134	0.563189	2	Adam22|Gria1|Gria4|Grid1|Ptprz1|Kcnd3|Shisa9|Nlgn3|Nrcam|Il1rapl1|Shisa6
GO:0048024	GO Biological Processes	regulation of mRNA splicing, via spliceosome	2.33375	0.0076134	0.563189	27	Ddx5|Srsf10|Hnrnpk|Hspa8|Qki|Prpf19|Hnrnpa2b1|Rbm7|Fam172a|Rbm39|Nup98
GO:0005819	GO Cellular Components	spindle	1.68964	0.00770512	0.568087	71	Xiap|App|Camk2b|Cbx1|Cdc25b|Cep250|Lats1|Pafah1b1|Kat2b|Pkd2|Tubb2a|Ik|Cntrl|Spag5|Spata5|Chmp2b|Mad2l2|Cenpv|Eml4|Tbl1xr1|Spice1|Tubb4b|Cdc14a|Tubgcp5|Tubgcp6
GO:0140352	GO Biological Processes	export from cell	1.60164	0.00788918	0.579737	96	Agt|Dvl1|Kcnb1|M6pr|Mertk|Myo5a|Nrxn1|Ntrk2|Pafah1b1|Syn1|Slc27a1|Slc4a4|Kcnd3|Scamp5|Sv2a|Nisch|Exoc2|Atp2b1|Wls|Selenot|Arhgap17|Exoc5|Exoc6|Ltbp4|Syt12|Syt11|Syt16|Erc2|Olfm2|Mia2
GO:0071763	GO Biological Processes	nuclear membrane organization	3.93522	0.00800598	0.586315	51	Pafah1b1|Spast|Chmp2b|Ankle2|Ndel1
GO:0005797	GO Cellular Components	Golgi medial cisterna	4.87967	0.00803135	0.586315	69	H2-K1|Golga5|Yipf6|Hid1
GO:0099056	GO Cellular Components	integral component of presynaptic membrane	2.31364	0.00810916	0.590061	18	Gria1|Kcnc1|Kcnc3|Nrxn1|Ptprd|Cacna1h|Ncstn|Atp2b1|Syt11|Gabbr2|Slc6a11
GO:0032535	GO Biological Processes	regulation of cellular component size	1.64278	0.00826832	0.599682	24	Atp5g1|Capza1|Cfl2|Eln|Lats1|Ntn1|Pafah1b1|Pik3ca|Rdx|Sema4a|Map3k1|Tmod2|Dbn1|Naa80|Cotl1|Abcb8|Rictor|Ndel1|Plekhg2|Cdc42ep1|Ano6|Lars|Kirrel|Sema6d|Rasa1|Svil|Wnk3
GO:0048146	GO Biological Processes	positive regulation of fibroblast proliferation	2.74911	0.00838897	0.606457	97	Agt|Cdk6|Gas6|Nras|Pdgfa|Ptprz1|Xrcc4|Rasa1
GO:0021543	GO Biological Processes	pallium development	2.05769	0.0085091	0.609633	39	Crk|Epha5|Nr2f1|Adgrg1|Hnrnpk|Mdk|Ntrk2|Pafah1b1|Robo1|Cul5|Ndel1|Sun2|Btbd3|Fat4
GO:2000779	GO Biological Processes	regulation of double-strand break repair	2.20135	0.00858429	0.609633	12	Trip12|Ogg1|Trp53bp1|Smarce1|Meaf6|Mad2l2|Mrgbp|Smchd1|Nsd2|Dtx3l|Kmt5b|Klhl15
GO:0051966	GO Biological Processes	regulation of synaptic transmission, glutamatergic	2.55332	0.00859288	0.609633	56	Gria4|Grik2|Myo5a|Nrxn1|Ntrk2|Prkn|Grm5|Shank2|Nlgn3
GO:0008328	GO Cellular Components	ionotropic glutamate receptor complex	3.32705	0.00870232	0.609633	17	Gria1|Gria4|Grik2|Shisa9|Olfm2|Shisa6
GO:0044380	GO Biological Processes	protein localization to cytoskeleton	3.32705	0.00870232	0.609633	83	Dvl1|Mid1|Spag5|Snx10|Golgb1|Hook3
GO:0045747	GO Biological Processes	positive regulation of Notch signaling pathway	3.32705	0.00870232	0.609633	98	Lfng|Robo1|Tgfb2|Tspan5|Pdcd10|Poglut1
GO:0099545	GO Biological Processes	trans-synaptic signaling by trans-synaptic complex	6.65409	0.00884359	0.609633	31	Ptprd|Farp1|Il1rapl1
GO:0019227	GO Biological Processes	neuronal action potential propagation	6.65409	0.00884359	0.609633	77	Cacnb4|Ntrk2|Nrcam
GO:0098870	GO Biological Processes	action potential propagation	6.65409	0.00884359	0.609633	77	Cacnb4|Ntrk2|Nrcam
GO:0042285	GO Molecular Functions	xylosyltransferase activity	6.65409	0.00884359	0.609633	80	Poglut2|Poglut1|Xylt1
GO:1903800	GO Biological Processes	positive regulation of production of miRNAs involved in gene silencing by miRNA	6.65409	0.00884359	0.609633	99	Ddx5|Nr2f1|Map2k1
GO:0009415	GO Biological Processes	response to water	6.65409	0.00884359	0.609633	100	Pik3ca|Pkd2|Lrp11
GO:0043560	GO Molecular Functions	insulin receptor substrate binding	6.65409	0.00884359	0.609633	100	Insr|Pik3ca|Wdr6
GO:0006646	GO Biological Processes	phosphatidylethanolamine biosynthetic process	6.65409	0.00884359	0.609633	101	Chkb|Slc27a1|Pisd
GO:0019107	GO Molecular Functions	myristoyltransferase activity	6.65409	0.00884359	0.609633	102	Scp2|Zdhhc15|Hadhb
GO:0042552	GO Biological Processes	myelination	2.18493	0.00908847	0.620956	38	Abca2|Adam22|Atrn|Degs1|Fgfr3|Myo5a|Nab1|Ntrk2|Pikfyve|Qki|B4galt6|Ncstn
GO:0019226	GO Biological Processes	transmission of nerve impulse	2.71093	0.0091082	0.620956	77	Cacnb4|Gria1|Grik2|Ntrk2|Pafah1b1|Cacna1h|Kcnmb4|Nrcam
GO:0016831	GO Molecular Functions	carboxy-lyase activity	3.81224	0.00917518	0.620956	81	Ddt|Odc1|Fahd1|Csad|Pisd
GO:0050686	GO Biological Processes	negative regulation of mRNA processing	3.81224	0.00917518	0.620956	103	Srsf10|Hnrnpk|Hnrnpa2b1|Zc3h14|Rnf40
GO:0009649	GO Biological Processes	entrainment of circadian clock	3.81224	0.00917518	0.620956	104	Cry1|Ppp1cb|Bhlhe40|Fbxl3|Phlpp1
GO:0017145	GO Biological Processes	stem cell division	3.81224	0.00917518	0.620956	105	Pafah1b1|Tgfb2|Cntrl|Fubp1|Etv5
GO:0048172	GO Biological Processes	regulation of short-term neuronal synaptic plasticity	4.6473	0.00960473	0.639653	17	Grik2|Syn1|Shisa9|Shisa6
GO:0098962	GO Biological Processes	regulation of postsynaptic neurotransmitter receptor activity	4.6473	0.00960473	0.639653	17	App|Nptx2|Shisa9|Shisa6
GO:0098576	GO Cellular Components	lumenal side of membrane	4.6473	0.00960473	0.639653	106	H2-K1|Nucb1|Pkd2|Dnajc19
GO:0099558	GO Biological Processes	maintenance of synapse structure	4.6473	0.00960473	0.639653	107	Hspa8|Nrxn1|Shank2|Erc2
GO:0030426	GO Cellular Components	growth cone	1.92302	0.00962381	0.639653	13	App|Dvl1|Nrxn1|Ntrk2|Pafah1b1|Ptch1|Ptprz1|Tmod2|Dbn1|Ndel1|Snx18|Shank2|Erc2|Slc2a13|Myo9a|Cbarp
GO:0030135	GO Cellular Components	coated vesicle	1.92302	0.00962381	0.639653	44	App|Dvl1|Syn1|Sec23b|Golga5|Tmed2|Copz2|Tmed7|Kdelr2|Copb1|Ddhd2|Yipf6|Pacs1|Snx18|Lman2l|Ece1
GO:0072329	GO Biological Processes	monocarboxylic acid catabolic process	2.36877	0.00965713	0.639958	75	Acadm|Pex2|Scp2|Abhd2|Cyp39a1|Hacl1|Lpin2|Aig1|Bdh2|Hadhb
GO:0017158	GO Biological Processes	regulation of calcium ion-dependent exocytosis	3.25311	0.00970162	0.640998	54	Kcnb1|Scamp5|Cacna1h|Syt12|Syt11|Cbarp
GO:0043393	GO Biological Processes	regulation of protein binding	1.8768	0.00978126	0.644348	41	App|Crk|Dvl1|Flot1|Hnrnpk|Lfng|Lrpap1|Tcf7l2|Amfr|Prkn|Rpl11|Nvl|Krit1|Ticam1|Pacs1|Cblb|Dtx3l
GO:0000281	GO Biological Processes	mitotic cytokinesis	2.67379	0.00987242	0.648435	55	Rhoc|Spast|Exoc2|Chmp2b|Exoc5|Exoc6|Snx18|Snx33
GO:0034702	GO Cellular Components	ion channel complex	1.74274	0.00998465	0.653877	17	Atp5g1|Cacna2d1|Cacnb4|Gria1|Gria4|Grik2|Kcnb1|Kcnc1|Kcnc3|Pkd2|Kcnd3|Ttyh1|Cacna1h|Kcnmb4|Shisa9|Abcb8|Ttyh3|Ano6|Olfm2|Unc80|Shisa6

## Sheet: S5h. Cluster0_RG1_GO-DOWN
Supplementary Table 5h. GO terms enriched for the downregulated DEGs of the cluster0: RG1
GO	Category	Description	Enrichment	Uncorrected P	BH-corrected P	GROUP_ID	Hits
GO:0031252	GO Cellular Components	cell leading edge	3.46216	3.61762e-10	3.19942e-06	1	Abi1|Anxa2|Ctnna2|Cd44|Cdk5|Cfl1|Cit|Eef1a1|Eps8|Fscn1|Gabra2|Grin1|Mapt|Pabpc1|Pak1|Pdgfrb|S100b|Src|Dpysl3|Ezr|Coro1b|Pdlim4|Arpc3|Gabarapl1|Cntnap2|Plekho1|Antxr1|Amotl1|Ccdc88a|Ablim1|Frmd4b|Cadm4|Rab5a|Syne2
GO:0030425	GO Cellular Components	dendrite	2.70666	4.31283e-10	3.19942e-06	2	Bdnf|Cacna1g|Cdk5|Cfl1|Chl1|Epha4|Fscn1|Fgf13|Ncs1|Fyn|Gabra2|Gnaq|Grik5|Grin1|Elavl4|Kif1a|Mt3|Mapt|Pabpc1|Pak1|Pdyn|Plk2|Src|Slc6a6|Tpbg|Txn1|Ybx1|Pdlim4|Zwint|Slc7a10|Gabarapl1|Camk2n1|Cntnap2|Lsm1|Kcnip1|Cnn3|Eif4b|Ckap5|Abhd12|Glrx|Atp1a2|Adcy2|Lzts1|Brinp3|Nr1d1|Fez1|Rab5a|Crtc1
GO:0097447	GO Cellular Components	dendritic tree	2.69579	4.93072e-10	3.19942e-06	2	Bdnf|Cacna1g|Cdk5|Cfl1|Chl1|Epha4|Fscn1|Fgf13|Ncs1|Fyn|Gabra2|Gnaq|Grik5|Grin1|Elavl4|Kif1a|Mt3|Mapt|Pabpc1|Pak1|Pdyn|Plk2|Src|Slc6a6|Tpbg|Txn1|Ybx1|Pdlim4|Zwint|Slc7a10|Gabarapl1|Camk2n1|Cntnap2|Lsm1|Kcnip1|Cnn3|Eif4b|Ckap5|Abhd12|Glrx|Atp1a2|Adcy2|Lzts1|Brinp3|Nr1d1|Fez1|Rab5a|Crtc1
GO:0031966	GO Cellular Components	mitochondrial membrane	2.70852	6.4907e-10	3.19942e-06	3	Slc25a5|Atp5c1|Bad|Bdnf|Bnip3l|Calm1|Cfl1|Cnr1|Cox4i1|Cox6a1|Epha4|Sfxn1|Gpd2|Ldhb|Maoa|Mt3|Ndufa2|Src|Pdk4|Suclg1|Mrpl38|Ndufb5|Sdhc|Aurkaip1|Tmem14c|Cyc1|Crls1|Sdhd|Gatm|Mtarc2|Sdhb|Mrps11|Ndufb10|Cox10|Bdh1|Sting1|Mcur1|Efhd1|Chchd10|Ndufb11|Maob|Rnf144b|Tomm22|Atp5g3|Spg7|Ndufs6|Micos10
GO:0005740	GO Cellular Components	mitochondrial envelope	2.63215	7.18455e-10	3.19942e-06	3	Slc25a5|Atp5c1|Bad|Bdnf|Bnip3l|Calm1|Cfl1|Cnr1|Cox4i1|Cox6a1|Epha4|Sfxn1|Gpd2|Ldhb|Maoa|Mt3|Ndufa2|Src|Pdk4|Suclg1|Mrpl38|Ndufb5|Sdhc|Aurkaip1|Tmem14c|Prelid3b|Cyc1|Crls1|Sdhd|Gatm|Mtarc2|Sdhb|Mrps11|Ndufb10|Cox10|Bdh1|Sting1|Mcur1|Glrx|Efhd1|Chchd10|Ndufb11|Maob|Rnf144b|Tomm22|Atp5g3|Spg7|Ndufs6|Micos10
GO:0098794	GO Cellular Components	postsynapse	2.64317	1.43185e-09	5.31361e-06	2	Abi1|Ctnna2|Entpd1|Cdk5|Cfl1|Epha4|Eps8|Ncs1|Fyn|Gabra2|Gap43|Grik5|Grin1|Kif1a|Mt3|Mapt|Pak1|Pcdh8|Rpl6|Sptbn2|Src|Syn2|Slc6a6|Mapk10|Add3|Pdlim4|Adgra1|Septin11|Camk2n1|Cntnap2|Cap2|Abhd17c|Cnn3|Eif4b|Anks1b|Tmem108|Atp1a2|Lzts1|Nr1d1|Pcdh17|Dlgap1|Ablim1|Igsf21|Rab5a|Insyn1|Cadps2|Crtc1
GO:0072521	GO Biological Processes	purine-containing compound metabolic process	3.42942	5.02463e-09	1.59826e-05	3	Atp5c1|Bad|Entpd1|Cs|Fasn|Ndufa2|Pnp|Papss1|Acot1|Gucy1b1|Nudt3|Pfkp|Suclg1|Gucy1a1|Ndufb5|Sdhc|Sdhd|Sdhb|Ndufb10|Pmvk|Crot|Adal|Ndufb11|Mthfd1|Hmgcs1|Adcy2|Enpp4|Atp5g3|Ahcy|Ndufs6
GO:0120035	GO Biological Processes	regulation of plasma membrane bounded cell projection organization	2.53409	1.17873e-08	3.23883e-05	4	Bdnf|Ctnna2|Cav1|Cd24a|Cd44|Cdk5|Cfl1|Cit|Cnr1|Eef1a1|Epha4|Eps8|Fscn1|Fgf13|Ncs1|Fyn|Gap43|Grin1|Elavl4|Kif1a|Mt3|Mapt|Neo1|Omg|Pak1|Prrx1|Sfrp1|Src|Dpysl3|Ezr|Yap1|Coro1b|Map2k2|Snx3|Rala|Gprc5b|Pls1|Ccdc88a|Hdac4|Lzts1|Fez1|Rab5a|Slc39a12|Syne2|Crtc1
GO:0032279	GO Cellular Components	asymmetric synapse	3.21124	1.30915e-08	3.23883e-05	2	Abi1|Ctnna2|Entpd1|Cdk5|Epha4|Eps8|Fyn|Gap43|Grik5|Grin1|Mt3|Mapt|Pak1|Rpl6|Src|Syn2|Mapk10|Add3|Adgra1|Camk2n1|Cntnap2|Cap2|Abhd17c|Cnn3|Anks1b|Tmem108|Lzts1|Dlgap1|Ablim1|Insyn1|Crtc1
GO:0098984	GO Cellular Components	neuron to neuron synapse	3.07914	2.06432e-08	4.0406e-05	2	Abi1|Ctnna2|Entpd1|Cdk5|Epha4|Eps8|Fyn|Gap43|Grik5|Grin1|Mt3|Mapt|Pak1|Rpl6|Src|Syn2|Mapk10|Add3|Adgra1|Septin11|Camk2n1|Cntnap2|Cap2|Abhd17c|Cnn3|Anks1b|Tmem108|Lzts1|Dlgap1|Ablim1|Insyn1|Crtc1
GO:0031344	GO Biological Processes	regulation of cell projection organization	2.48081	2.22193e-08	4.0406e-05	4	Bdnf|Ctnna2|Cav1|Cd24a|Cd44|Cdk5|Cfl1|Cit|Cnr1|Eef1a1|Epha4|Eps8|Fscn1|Fgf13|Ncs1|Fyn|Gap43|Grin1|Elavl4|Kif1a|Mt3|Mapt|Neo1|Omg|Pak1|Prrx1|Sfrp1|Src|Dpysl3|Ezr|Yap1|Coro1b|Map2k2|Snx3|Rala|Gprc5b|Pls1|Ccdc88a|Hdac4|Lzts1|Fez1|Rab5a|Slc39a12|Syne2|Crtc1
GO:0099572	GO Cellular Components	postsynaptic specialization	3.06508	2.29929e-08	4.0406e-05	2	Abi1|Ctnna2|Entpd1|Cdk5|Epha4|Eps8|Fyn|Gabra2|Gap43|Grik5|Grin1|Mt3|Mapt|Pak1|Rpl6|Src|Syn2|Mapk10|Add3|Adgra1|Septin11|Camk2n1|Cap2|Abhd17c|Cnn3|Anks1b|Tmem108|Lzts1|Dlgap1|Ablim1|Insyn1|Crtc1
GO:0009060	GO Biological Processes	aerobic respiration	4.96815	2.45129e-08	4.0406e-05	3	Atp5c1|Bdnf|Cox4i1|Cox6a1|Cs|Idh1|Ndufa2|Suclg1|Ndufb5|Sdhc|Cyc1|Sdhd|Sdhb|Ndufb10|Cox10|Chchd10|Ndufb11|Ndufs6
GO:0015980	GO Biological Processes	energy derivation by oxidation of organic compounds	3.93847	2.54057e-08	4.0406e-05	3	Atp5c1|Bdnf|Cox4i1|Cox6a1|Cs|Idh1|Mt3|Ndufa2|Phkg1|S100b|Suclg1|Ndufb5|Sdhc|Cyc1|Sdhd|Sdhb|Ndufb10|Cox10|Chchd10|Ndufb11|Pygb|Nr1d1|Ndufs6
GO:0009150	GO Biological Processes	purine ribonucleotide metabolic process	3.44297	2.74177e-08	4.06989e-05	3	Atp5c1|Bad|Entpd1|Cs|Fasn|Ndufa2|Pnp|Papss1|Acot1|Gucy1b1|Nudt3|Pfkp|Suclg1|Gucy1a1|Ndufb5|Sdhc|Sdhd|Sdhb|Ndufb10|Pmvk|Crot|Ndufb11|Mthfd1|Hmgcs1|Adcy2|Atp5g3|Ndufs6
GO:0014069	GO Cellular Components	postsynaptic density	3.17027	3.00931e-08	4.18783e-05	2	Abi1|Ctnna2|Entpd1|Cdk5|Epha4|Eps8|Fyn|Gap43|Grik5|Grin1|Mt3|Mapt|Pak1|Rpl6|Src|Syn2|Mapk10|Add3|Adgra1|Camk2n1|Cap2|Abhd17c|Cnn3|Anks1b|Tmem108|Lzts1|Dlgap1|Ablim1|Insyn1|Crtc1
GO:0030029	GO Biological Processes	actin filament-based process	2.6975	3.40108e-08	4.33166e-05	1	Abi1|Cacna1g|Cdk5|Cfl1|Cit|Cxadr|Eps8|Fscn1|Marcksl1|Nedd9|Pak1|Pdgfrb|Tmsb4x|Sfrp1|Sptbn2|Src|Dpysl3|Ezr|Coro1b|Slc9a3r1|Pdlim4|Rala|Arpc3|Dstn|Kcne1l|Lurap1|Ccdc88c|Antxr1|Inf2|Cnn3|Amotl1|Limch1|Arhgef18|Pls1|Foxp1|Cavin3|Rnd1|Syne2
GO:0005743	GO Cellular Components	mitochondrial inner membrane	2.78656	3.50175e-08	4.33166e-05	3	Slc25a5|Atp5c1|Bdnf|Cox4i1|Cox6a1|Sfxn1|Gpd2|Ldhb|Ndufa2|Src|Pdk4|Suclg1|Mrpl38|Ndufb5|Sdhc|Aurkaip1|Tmem14c|Cyc1|Crls1|Sdhd|Gatm|Mtarc2|Sdhb|Mrps11|Ndufb10|Bdh1|Mcur1|Efhd1|Chchd10|Ndufb11|Maob|Tomm22|Atp5g3|Spg7|Ndufs6|Micos10
GO:0043025	GO Cellular Components	neuronal cell body	2.46784	5.38593e-08	6.31175e-05	2	Bdnf|Fabp7|Cacna1g|Entpd1|Cdk5|Cfl1|Epha4|Gabra2|Grik5|Grin1|Gtf2i|Elavl4|Kif1a|Mapt|Neo1|Pde1b|Pdyn|Rab1a|S100b|Sptbn2|Src|Slc6a6|Txn1|Ybx1|Mapk10|Slc7a10|Camk2n1|Cntnap2|Lsm1|Tmem100|Kcnip1|Cnn3|Eif4b|Ckap5|Glrx|Atp1a2|Itga1|Brinp3|Nr1d1|Fez1|Cadm2|Rab5a|Crtc1
GO:0006163	GO Biological Processes	purine nucleotide metabolic process	3.29284	6.89379e-08	7.67485e-05	3	Atp5c1|Bad|Entpd1|Cs|Fasn|Ndufa2|Pnp|Papss1|Acot1|Gucy1b1|Nudt3|Pfkp|Suclg1|Gucy1a1|Ndufb5|Sdhc|Sdhd|Sdhb|Ndufb10|Pmvk|Crot|Ndufb11|Mthfd1|Hmgcs1|Adcy2|Atp5g3|Ndufs6
GO:0009259	GO Biological Processes	ribonucleotide metabolic process	3.24567	9.25681e-08	9.47143e-05	3	Atp5c1|Bad|Entpd1|Cs|Fasn|Ndufa2|Pnp|Papss1|Acot1|Gucy1b1|Nudt3|Pfkp|Suclg1|Gucy1a1|Ndufb5|Sdhc|Sdhd|Sdhb|Ndufb10|Pmvk|Crot|Ndufb11|Mthfd1|Hmgcs1|Adcy2|Atp5g3|Ndufs6
GO:0019866	GO Cellular Components	organelle inner membrane	2.63543	9.35828e-08	9.47143e-05	3	Slc25a5|Atp5c1|Bdnf|Cox4i1|Cox6a1|Sfxn1|Gpd2|Ldhb|Smad1|Ndufa2|Src|Pdk4|Suclg1|Mrpl38|Ndufb5|Sdhc|Aurkaip1|Tmem14c|Cyc1|Crls1|Sdhd|Gatm|Mtarc2|Sdhb|Mrps11|Ndufb10|Bdh1|Mcur1|Efhd1|Chchd10|Ndufb11|Maob|Tomm22|Atp5g3|Spg7|Ndufs6|Micos10
GO:0098858	GO Cellular Components	actin-based cell projection	3.84724	1.53426e-07	0.00014853	5	Abi1|Cd24a|Cd44|Cdk5|Cfl1|Cxadr|Epha4|Eps8|Fscn1|Fgf13|Gap43|Src|Slc6a6|Ezr|Slc27a4|Slc9a3r1|Clic4|Antxr1|Pls1|Fchsd2|Syne2
GO:0019693	GO Biological Processes	ribose phosphate metabolic process	3.13778	1.83318e-07	0.000170073	3	Atp5c1|Bad|Entpd1|Cs|Fasn|Ndufa2|Pnp|Papss1|Acot1|Gucy1b1|Nudt3|Pfkp|Suclg1|Gucy1a1|Ndufb5|Sdhc|Sdhd|Sdhb|Ndufb10|Pmvk|Crot|Ndufb11|Mthfd1|Hmgcs1|Adcy2|Atp5g3|Ndufs6
GO:0030036	GO Biological Processes	actin cytoskeleton organization	2.66619	2.40577e-07	0.000214267	1	Abi1|Cdk5|Cfl1|Cit|Cxadr|Eps8|Fscn1|Marcksl1|Nedd9|Pak1|Pdgfrb|Tmsb4x|Sfrp1|Sptbn2|Src|Dpysl3|Ezr|Coro1b|Slc9a3r1|Pdlim4|Rala|Arpc3|Dstn|Lurap1|Antxr1|Inf2|Cnn3|Amotl1|Limch1|Arhgef18|Pls1|Foxp1|Cavin3|Rnd1
GO:0042391	GO Biological Processes	regulation of membrane potential	2.76713	3.71961e-07	0.000318542	6	Atp1b1|Bad|Bdnf|Bnip3l|Cacna1g|Cav1|Cdk5|Cnr1|Cxadr|Fgf13|Gabra2|Gnaq|Grik5|Grin1|Kcnk1|Mapt|Src|Kcne1l|Cntnap2|Slc39a8|Kcnip1|Kcnk10|Ckap5|Tmem108|Glrx|Pid1|Chchd10|Celf4|Foxp1|Insyn1|Crtc1
GO:0098800	GO Cellular Components	inner mitochondrial membrane protein complex	4.56634	4.71948e-07	0.000374583	3	Atp5c1|Cox4i1|Cox6a1|Ndufa2|Ndufb5|Sdhc|Cyc1|Sdhd|Sdhb|Ndufb10|Chchd10|Ndufb11|Atp5g3|Spg7|Ndufs6|Micos10
GO:0006091	GO Biological Processes	generation of precursor metabolites and energy	3.14964	4.87845e-07	0.000374583	3	Atp5c1|Bdnf|Cox4i1|Cox6a1|Cs|Idh1|Mt3|Ndufa2|Phkg1|S100b|Pfkp|Suclg1|Ndufb5|Sdhc|Cyc1|Sdhd|Sdhb|Ndufb10|Cox10|Crot|Chchd10|Ndufb11|Pygb|Nr1d1|Ndufs6
GO:0045333	GO Biological Processes	cellular respiration	4.08194	4.95465e-07	0.000374583	3	Atp5c1|Bdnf|Cox4i1|Cox6a1|Cs|Idh1|Ndufa2|Suclg1|Ndufb5|Sdhc|Cyc1|Sdhd|Sdhb|Ndufb10|Cox10|Chchd10|Ndufb11|Ndufs6
GO:0006119	GO Biological Processes	oxidative phosphorylation	5.19775	5.04693e-07	0.000374583	3	Atp5c1|Bdnf|Cox4i1|Cox6a1|Ndufa2|Ndufb5|Sdhc|Cyc1|Sdhd|Sdhb|Ndufb10|Chchd10|Ndufb11|Ndufs6
GO:0046034	GO Biological Processes	ATP metabolic process	3.83227	6.35275e-07	0.000456292	3	Atp1b1|Atp5c1|Bad|Bdnf|Cox4i1|Cox6a1|Ndufa2|Pfkp|Ndufb5|Sdhc|Cyc1|Sdhd|Sdhb|Ndufb10|Atp1a2|Chchd10|Ndufb11|Atp5g3|Ndufs6
GO:1905114	GO Biological Processes	cell surface receptor signaling pathway involved in cell-cell signaling	3.18632	6.714e-07	0.000467169	7	Bdnf|Cav1|Cd44|Cdk5|Frat1|Gpc4|Grik5|Grin1|Lef1|Ndp|Sfrp1|Wnt7b|Slc9a3r1|Dkk3|Cntnap2|Ctnnbip1|Ccdc88c|Cthrc1|Pygo2|Amotl1|Ckap5|Anks1b|Rab5a|Insyn1
GO:0015629	GO Cellular Components	actin cytoskeleton	2.63753	6.93323e-07	0.000467804	1	Anxa2|Ctnna2|Cfl1|Cit|Cnr1|Eef1a1|Fscn1|Fyn|Gjb6|Gng12|Notch3|Pak1|Sptbn2|Src|Dpysl3|Ezr|Coro1b|Pdlim4|Septin11|Arpc3|Dstn|Lurap1|Afap1|Cnn3|Limch1|Stk17b|Pls1|Msra|Hdac4|Rnd1|Ablim1|Rab5a
GO:0098798	GO Cellular Components	mitochondrial protein-containing complex	3.27093	7.28343e-07	0.000469362	3	Slc25a5|Atp5c1|Cox4i1|Cox6a1|Ndufa2|Suclg1|Mrpl38|Ndufb5|Sdhc|Aurkaip1|Cyc1|Sdhd|Sdhb|Mrps11|Ndufb10|Chchd10|Ndufb11|Tomm22|Pdk1|Atp5g3|Spg7|Ndufs6|Micos10
GO:0035239	GO Biological Processes	tube morphogenesis	2.29651	7.37792e-07	0.000469362	8	Anxa2|Cav1|Cd44|Cdh13|Cfl1|Cyp1b1|Emx2|Epas1|Epha4|Fgf1|Ccn2|Il18|Lef1|Lhx2|Mmp14|Nfib|Notch3|Nrxn3|Pak1|Pdgfrb|Prrx1|Sfrp1|Sox11|Sox8|Src|Tead2|Vegfb|Vhl|Wnt7b|Yap1|Zic3|Clic4|Ramp1|Rala|Vav3|Ctnnbip1|Tmem100|Cthrc1|Pik3cb|Amotl1|Mthfd1
GO:0098978	GO Cellular Components	glutamatergic synapse	2.58174	1.10151e-06	0.000681283	2	Abi1|Adora2b|C1qbp|Cdk5|Cfl1|Cnr1|Epha4|Eps8|Ncs1|Fyn|Gpc4|Grik5|Grin1|Elavl4|Pak1|Pcdh8|Sptbn2|Src|Syn2|Vhl|Mapk10|Adgra1|Septin11|Gucy1b1|Gucy1a1|Cntnap2|Abhd17c|Anks1b|Pcdh17|Dlgap1|Cadps2|Crtc1
GO:0099536	GO Biological Processes	synaptic signaling	2.78363	1.222e-06	0.00073538	9	Abi1|Bdnf|Cacna1g|Cd24a|Cdk5|Cnr1|Gabra2|Grik5|Grin1|Nrxn3|Pak1|Pcdh8|Pdyn|Sptbn2|Syn2|Tpbg|Pdlim4|Gucy1b1|Gucy1a1|Cntnap2|Kcmf1|Ckap5|Anks1b|Fchsd2|Dlgap1|Insyn1|Cadps2|Crtc1
GO:0030900	GO Biological Processes	forebrain development	2.83894	1.3032e-06	0.000763607	10	Fabp7|Cdk5|Dbi|Emx2|Fgf13|Fyn|Gnaq|Grin1|Elavl4|Kif1a|Lef1|Lhx2|Nfib|Notch3|Pak1|Ncor1|Sox3|Src|Wnt7b|Zic1|Zic3|Cntnap2|Mboat7|Tmem108|Atp1a2|Foxp2|Syne2
GO:0009117	GO Biological Processes	nucleotide metabolic process	2.7705	1.34068e-06	0.000765428	3	Atp5c1|Bad|Entpd1|Cs|Fasn|Ndufa2|Pnp|Papss1|Acot1|Gucy1b1|Nudt3|Pfkp|Suclg1|Gucy1a1|Ndufb5|Sdhc|Sdhd|Sdhb|Ndufb10|Pmvk|Crot|Adal|Ndufb11|Mthfd1|Hmgcs1|Adcy2|Atp5g3|Ndufs6
GO:0006753	GO Biological Processes	nucleoside phosphate metabolic process	2.71919	1.92969e-06	0.00107416	3	Atp5c1|Bad|Entpd1|Cs|Fasn|Ndufa2|Pnp|Papss1|Acot1|Gucy1b1|Nudt3|Pfkp|Suclg1|Gucy1a1|Ndufb5|Sdhc|Sdhd|Sdhb|Ndufb10|Pmvk|Crot|Adal|Ndufb11|Mthfd1|Hmgcs1|Adcy2|Atp5g3|Ndufs6
GO:0050808	GO Biological Processes	synapse organization	3.08283	2.01572e-06	0.00109468	11	Bdnf|Ctnna2|Cdk5|Cfl1|Epha4|Fgf13|Gabra2|Gpc4|Mapt|Nfia|Nrxn3|Pak1|Sptbn2|Wnt7b|Pdzrn3|Cntnap2|Ckap5|Tmem108|Chchd10|Pcdh17|Tmeff1|Igsf21|Sybu
GO:0055086	GO Biological Processes	nucleobase-containing small molecule metabolic process	2.59505	2.15879e-06	0.00114447	3	Atp5c1|Bad|Entpd1|Cs|Fasn|Ndufa2|Pnp|Papss1|Acot1|Gucy1b1|Nudt3|Pfkp|Suclg1|Gucy1a1|Ndufb5|Sdhc|Sdhd|Sdhb|Ndufb10|Pmvk|Crot|Adal|Ndufb11|Mthfd1|Hmgcs1|Adcy2|Enpp4|Atp5g3|Ahcy|Ndufs6
GO:0007610	GO Biological Processes	behavior	2.25059	2.26341e-06	0.00117202	9	Adra1b|Bdnf|Cdk5|Chl1|Cnr1|Dach1|Dbi|Epha4|Eps8|Fgf13|Gnaq|Grin1|Elavl4|Mapt|Nrxn3|Pak1|Pde1b|Ncor1|S100b|Selenop|Plk2|Sptbn2|Tpbg|Zic1|Mapk10|Gprc5b|Camk2n1|Cntnap2|Gatm|Rnf180|Ckap5|Abhd12|Atp1a2|Foxp1|Foxp2|Pcdh17|Ciart|Ahcy|Crtc1
GO:0072522	GO Biological Processes	purine-containing compound biosynthetic process	3.81393	2.63037e-06	0.00133109	3	Atp5c1|Ndufa2|Pnp|Papss1|Gucy1b1|Gucy1a1|Ndufb5|Sdhc|Sdhd|Sdhb|Ndufb10|Adal|Ndufb11|Mthfd1|Adcy2|Atp5g3|Ndufs6
GO:0009152	GO Biological Processes	purine ribonucleotide biosynthetic process	3.92545	3.55358e-06	0.00175831	3	Atp5c1|Ndufa2|Pnp|Papss1|Gucy1b1|Gucy1a1|Ndufb5|Sdhc|Sdhd|Sdhb|Ndufb10|Ndufb11|Mthfd1|Adcy2|Atp5g3|Ndufs6
GO:0015986	GO Biological Processes	proton motive force-driven ATP synthesis	6.26168	3.96775e-06	0.00192056	3	Atp5c1|Ndufa2|Ndufb5|Sdhc|Sdhd|Sdhb|Ndufb10|Ndufb11|Atp5g3|Ndufs6
GO:0030175	GO Cellular Components	filopodium	5.08524	4.15363e-06	0.00196776	5	Abi1|Cdk5|Cfl1|Cxadr|Epha4|Fscn1|Fgf13|Gap43|Src|Ezr|Antxr1|Syne2
GO:0030027	GO Cellular Components	lamellipodium	3.81393	5.16205e-06	0.00239455	1	Abi1|Ctnna2|Cd44|Cdk5|Cfl1|Fscn1|Pak1|Dpysl3|Coro1b|Pdlim4|Arpc3|Antxr1|Amotl1|Ccdc88a|Ablim1|Syne2
GO:0099537	GO Biological Processes	trans-synaptic signaling	2.74563	5.78796e-06	0.00263009	9	Bdnf|Cacna1g|Cd24a|Cdk5|Cnr1|Gabra2|Grik5|Grin1|Nrxn3|Pak1|Pcdh8|Pdyn|Sptbn2|Syn2|Tpbg|Pdlim4|Gucy1b1|Gucy1a1|Cntnap2|Ckap5|Anks1b|Fchsd2|Dlgap1|Insyn1|Cadps2
GO:1990204	GO Cellular Components	oxidoreductase complex	4.50737	6.45733e-06	0.00287558	3	Gpd2|Ldhb|Ndufa2|Ndufb5|Sdhc|Cyc1|Sdhd|Sdhb|Gcsh|Ndufb10|Ndufb11|Pdk1|Ndufs6
GO:0006164	GO Biological Processes	purine nucleotide biosynthetic process	3.72918	6.8885e-06	0.00295726	3	Atp5c1|Ndufa2|Pnp|Papss1|Gucy1b1|Gucy1a1|Ndufb5|Sdhc|Sdhd|Sdhb|Ndufb10|Ndufb11|Mthfd1|Adcy2|Atp5g3|Ndufs6
GO:0005746	GO Cellular Components	mitochondrial respirasome	5.30443	6.90639e-06	0.00295726	3	Cox4i1|Cox6a1|Ndufa2|Ndufb5|Sdhc|Cyc1|Sdhd|Sdhb|Ndufb10|Ndufb11|Ndufs6
GO:0030426	GO Cellular Components	growth cone	3.51333	7.95819e-06	0.00334334	4	Calm1|Cdk5|Cfl1|Cnr1|Cxadr|Epha4|Fscn1|Fgf13|Grin1|Elavl4|Mapt|Neo1|Pak1|Src|Dpysl3|Arpc3|Fez1
GO:0009260	GO Biological Processes	ribonucleotide biosynthetic process	3.66804	8.50435e-06	0.00349331	3	Atp5c1|Ndufa2|Pnp|Papss1|Gucy1b1|Gucy1a1|Ndufb5|Sdhc|Sdhd|Sdhb|Ndufb10|Ndufb11|Mthfd1|Adcy2|Atp5g3|Ndufs6
GO:0098803	GO Cellular Components	respiratory chain complex	5.18523	8.62896e-06	0.00349331	3	Cox4i1|Cox6a1|Ndufa2|Ndufb5|Sdhc|Cyc1|Sdhd|Sdhb|Ndufb10|Ndufb11|Ndufs6
GO:0045121	GO Cellular Components	membrane raft	2.66878	9.45201e-06	0.00375818	12	Adcyap1r1|Slc25a5|Atp1b1|Anxa2|Cav1|Cd24a|Cdh13|Cnr1|Ctsb|Cxadr|Fyn|Gnaq|Ldhb|Mapt|Src|Ezr|Slc9a3r1|Gprc5b|Cntnap2|Atp1a2|Cavin3|Itga1|Mlc1|Adcy2|Rab5a
GO:0098857	GO Cellular Components	membrane microdomain	2.66201	9.87259e-06	0.00385655	12	Adcyap1r1|Slc25a5|Atp1b1|Anxa2|Cav1|Cd24a|Cdh13|Cnr1|Ctsb|Cxadr|Fyn|Gnaq|Ldhb|Mapt|Src|Ezr|Slc9a3r1|Gprc5b|Cntnap2|Atp1a2|Cavin3|Itga1|Mlc1|Adcy2|Rab5a
GO:0031253	GO Cellular Components	cell projection membrane	2.8753	1.02193e-05	0.00392315	5	Cd24a|Cd44|Eef1a1|Eps15|Eps8|Fscn1|Gabra2|Gap43|Grin1|Kcnk1|Mapt|Src|Slc6a6|Ezr|Slc27a4|Slc9a3r1|Gabarapl1|Cntnap2|Plekho1|Antxr1|Pik3cb|Syne2
GO:0007611	GO Biological Processes	learning or memory	2.86637	1.07304e-05	0.00399214	9	Adra1b|Bdnf|Cdk5|Cnr1|Dbi|Fgf13|Grin1|Elavl4|Mapt|Nrxn3|Pak1|Pde1b|S100b|Plk2|Tpbg|Camk2n1|Cntnap2|Gatm|Ckap5|Atp1a2|Foxp2|Crtc1
GO:0010975	GO Biological Processes	regulation of neuron projection development	2.35181	1.07576e-05	0.00399214	4	Bdnf|Ctnna2|Cd24a|Cdk5|Cfl1|Cit|Cnr1|Eef1a1|Epha4|Fgf13|Ncs1|Fyn|Grin1|Elavl4|Kif1a|Mt3|Mapt|Neo1|Omg|Pak1|Prrx1|Sfrp1|Dpysl3|Map2k2|Snx3|Gprc5b|Ccdc88a|Lzts1|Fez1|Slc39a12|Crtc1
GO:0010942	GO Biological Processes	positive regulation of cell death	2.18254	1.09884e-05	0.00401093	13	Bad|Bnip3l|C1qbp|Calm1|Cav1|Cd24a|Cd44|Cdk5|Cnr1|Cyp1b1|Eef1a1|Ccn2|Fyn|Grik5|Grin1|Il18|Mt3|Mapt|Pdgfrb|Pea15a|Rnps1|S100b|Sfrp1|Src|Slc6a6|Slc27a4|Slc9a3r1|Zfp622|Folh1|Pik3cb|Trim39|Stk17b|Foxp1|Itga1|Hdac4|Tomm22
GO:0070161	GO Cellular Components	anchoring junction	2.20807	1.14004e-05	0.0040942	14	Adcyap1r1|Adra1b|Atp1b1|Fabp7|Ctnna2|Cav1|Cfl1|Cxadr|Fscn1|Fgf13|Gjb6|Magi1|Nedd9|Pak1|Sptbn2|Src|Ezr|Map2k2|Add3|Clic4|Pdlim4|Rala|Cldn10|Afap1|Amotl1|Cadm3|Atp1a2|Itga1|Mlc1|Ccdc85a|Rnd1|Igsf21|Frmd4b|Cadm4|Syne2
GO:0030427	GO Cellular Components	site of polarized growth	3.39622	1.24459e-05	0.00439874	4	Calm1|Cdk5|Cfl1|Cnr1|Cxadr|Epha4|Fscn1|Fgf13|Grin1|Elavl4|Mapt|Neo1|Pak1|Src|Dpysl3|Arpc3|Fez1
GO:0030534	GO Biological Processes	adult behavior	3.5516	1.27837e-05	0.00444753	15	Adra1b|Bdnf|Cdk5|Chl1|Epha4|Eps8|Grin1|Mapt|Nrxn3|Sptbn2|Zic1|Cntnap2|Rnf180|Abhd12|Atp1a2|Pcdh17
GO:0009206	GO Biological Processes	purine ribonucleoside triphosphate biosynthetic process	4.90942	1.46596e-05	0.00502169	3	Atp5c1|Ndufa2|Pnp|Ndufb5|Sdhc|Sdhd|Sdhb|Ndufb10|Ndufb11|Atp5g3|Ndufs6
GO:0042776	GO Biological Processes	proton motive force-driven mitochondrial ATP synthesis	6.08999	1.52536e-05	0.00514602	3	Atp5c1|Ndufa2|Ndufb5|Sdhc|Sdhd|Sdhb|Ndufb10|Ndufb11|Ndufs6
GO:0046390	GO Biological Processes	ribose phosphate biosynthetic process	3.4961	1.557e-05	0.00516212	3	Atp5c1|Ndufa2|Pnp|Papss1|Gucy1b1|Gucy1a1|Ndufb5|Sdhc|Sdhd|Sdhb|Ndufb10|Ndufb11|Mthfd1|Adcy2|Atp5g3|Ndufs6
GO:0099565	GO Biological Processes	chemical synaptic transmission, postsynaptic	6.99221	1.60698e-05	0.00516212	9	Bdnf|Cdk5|Grik5|Grin1|Cntnap2|Ckap5|Anks1b|Insyn1
GO:0009145	GO Biological Processes	purine nucleoside triphosphate biosynthetic process	4.85774	1.62287e-05	0.00516212	3	Atp5c1|Ndufa2|Pnp|Ndufb5|Sdhc|Sdhd|Sdhb|Ndufb10|Ndufb11|Atp5g3|Ndufs6
GO:0070469	GO Cellular Components	respirasome	4.85774	1.62287e-05	0.00516212	3	Cox4i1|Cox6a1|Ndufa2|Ndufb5|Sdhc|Cyc1|Sdhd|Sdhb|Ndufb10|Ndufb11|Ndufs6
GO:0150034	GO Cellular Components	distal axon	2.64272	1.67134e-05	0.00524142	4	Bdnf|Calm1|Cdk5|Cfl1|Cnr1|Cxadr|Epha4|Fscn1|Fgf13|Ncs1|Grik5|Grin1|Elavl4|Kcna6|Mapt|Neo1|Pak1|Pdyn|Src|Tpbg|Dpysl3|Arpc3|Fez1|Rab5a
GO:0051099	GO Biological Processes	positive regulation of binding	3.46006	1.77155e-05	0.0054785	16	Bdnf|Anxa2|Calm1|Cav1|Cdk5|Epha4|Hsf1|Stmn1|Ppp2cb|Rb1|Plk2|Txn1|Ramp1|Cthrc1|Pygo2|Sting1
GO:0099550	GO Biological Processes	trans-synaptic signaling, modulating synaptic transmission	13.9844	1.85795e-05	0.005667	17	Bdnf|Cnr1|Pak1|Gucy1b1|Gucy1a1
GO:0050890	GO Biological Processes	cognition	2.68781	1.91348e-05	0.0057575	9	Adra1b|Bdnf|Cdk5|Chl1|Cnr1|Dbi|Fgf13|Grin1|Elavl4|Mapt|Nrxn3|Pak1|Pde1b|S100b|Plk2|Tpbg|Camk2n1|Cntnap2|Gatm|Ckap5|Atp1a2|Foxp2|Crtc1
GO:0005080	GO Molecular Functions	protein kinase C binding	5.89968	1.98534e-05	0.00589409	18	C1qbp|Pea15a|Src|Tdg|Add3|Hdac9|Ccdc88a|Cavin3|Fez1
GO:0009201	GO Biological Processes	ribonucleoside triphosphate biosynthetic process	4.66147	2.40525e-05	0.00704675	3	Atp5c1|Ndufa2|Pnp|Ndufb5|Sdhc|Sdhd|Sdhb|Ndufb10|Ndufb11|Atp5g3|Ndufs6
GO:0006754	GO Biological Processes	ATP biosynthetic process	5.05461	2.76997e-05	0.00800989	3	Atp5c1|Ndufa2|Ndufb5|Sdhc|Sdhd|Sdhb|Ndufb10|Ndufb11|Atp5g3|Ndufs6
GO:1902495	GO Cellular Components	transmembrane transporter complex	2.59388	3.34373e-05	0.00954505	19	Atp1b1|Cacna1g|Calm1|Eps8|Gabra2|Grik5|Grin1|Kcna6|Kcnk1|Ndufa2|Ryr1|Clic4|Ndufb5|Kcne1l|Cyc1|Cntnap2|Ndufb10|Kcnip1|Abhd12|Atp1a2|Ndufb11|Atp5g3|Ndufs6
GO:0062012	GO Biological Processes	regulation of small molecule metabolic process	2.57313	3.78706e-05	0.0106737	20	Adcyap1r1|Adora2b|Adra1b|Bad|Cav1|Entpd1|Cnr1|Dbi|Fgf1|Fmo1|Igfbp4|Ncor1|Src|Slc27a4|Abcd2|Pdk4|Dkk3|Clybl|Pid1|Hdac4|Nr1d1|Pdk1|Ppp1r3d
GO:0098793	GO Cellular Components	presynapse	2.19688	3.98532e-05	0.0109936	21	Bdnf|C1qbp|Calm1|Ctnna2|Entpd1|Cdk5|Cnr1|Dbi|Epha4|Ncs1|Gabra2|Gpc4|Grik5|Grin1|Kcna6|Kif1a|Marcksl1|Mt3|Nrxn3|Pdyn|Sptbn2|Syn2|Tpbg|Gucy1b1|Cntnap2|Anks1b|Cadm3|Pcdh17|Igsf21|Rab5a|Cadps2
GO:0030324	GO Biological Processes	lung development	3.10089	4.00939e-05	0.0109936	22	Epas1|Fgf1|Ccn2|Hsd11b1|Mmp14|Nfib|Pdgfrb|Sox11|Wnt7b|Yap1|Zic3|Map2k2|Smpd3|Nkiras1|Selenon|Foxp1|Foxp2
GO:0030424	GO Cellular Components	axon	2.05206	4.04866e-05	0.0109936	4	Bdnf|Calm1|Ctnna2|Cdk5|Cfl1|Cnr1|Cxadr|Epha4|Fscn1|Fgf13|Ncs1|Gabra2|Gap43|Grik5|Grin1|Elavl4|Kcna6|Kif1a|Mt3|Mapt|Neo1|Nfib|Pak1|Pdyn|Src|Tpbg|Txn1|Dpysl3|Arpc3|Cntnap2|Lsm1|Tmem108|Pygb|Fez1|Cadm2|Rab5a
GO:0090066	GO Biological Processes	regulation of anatomical structure size	2.22761	4.11416e-05	0.0110369	23	Adora2b|Adra1b|Bdnf|Cacna1g|Cav1|Cdk5|Cfl1|Eps8|Fgf13|Mt3|Mapt|Omg|Pak1|Tmsb4x|Ezr|Wnt7b|Slc9a3r1|Add3|Arpc3|Dstn|Smpd3|Gucy1a1|Akt1s1|Inf2|Scpep1|Atp1a2|Pls1|Itga1|Fchsd2|Rab5a
GO:0001525	GO Biological Processes	angiogenesis	2.69425	4.22658e-05	0.0112035	8	Anxa2|Cav1|Cdh13|Cyp1b1|Epas1|Fgf1|Ccn2|Il18|Lef1|Notch3|Nrxn3|Pdgfrb|Vegfb|Vhl|Wnt7b|Clic4|Ramp1|Vav3|Tmem100|Pik3cb|Amotl1
GO:0021761	GO Biological Processes	limbic system development	4.35364	4.56844e-05	0.0119672	10	Cdk5|Emx2|Fgf13|Lef1|Pak1|Sox3|Zic1|Zic3|Cntnap2|Tmem108|Atp1a2
GO:0030323	GO Biological Processes	respiratory tube development	3.06097	4.71899e-05	0.0122178	22	Epas1|Fgf1|Ccn2|Hsd11b1|Mmp14|Nfib|Pdgfrb|Sox11|Wnt7b|Yap1|Zic3|Map2k2|Smpd3|Nkiras1|Selenon|Foxp1|Foxp2
GO:0007626	GO Biological Processes	locomotory behavior	2.93836	4.86872e-05	0.0124606	15	Adra1b|Chl1|Epha4|Eps8|Grin1|Elavl4|Mapt|Pde1b|Ncor1|Selenop|Zic1|Mapk10|Gprc5b|Cntnap2|Ckap5|Abhd12|Atp1a2|Ciart
GO:0051098	GO Biological Processes	regulation of binding	2.46784	5.01815e-05	0.0125286	16	Bdnf|Anxa2|Calm1|Cav1|Cdk5|Epha4|Hsf1|Stmn1|Lef1|Lhx2|Nfib|Ppp2cb|Rb1|Plk2|Sox11|Src|Tdg|Txn1|Ramp1|Ctnnbip1|Cthrc1|Pygo2|Sting1|Hdac4
GO:0000104	GO Molecular Functions	succinate dehydrogenase activity	31.4649	5.28916e-05	0.0125286	24	Sdhc|Sdhd|Sdhb
GO:0005749	GO Cellular Components	mitochondrial respiratory chain complex II, succinate dehydrogenase complex (ubiquinone)	31.4649	5.28916e-05	0.0125286	24	Sdhc|Sdhd|Sdhb
GO:0045257	GO Cellular Components	succinate dehydrogenase complex (ubiquinone)	31.4649	5.28916e-05	0.0125286	24	Sdhc|Sdhd|Sdhb
GO:0045273	GO Cellular Components	respiratory chain complex II	31.4649	5.28916e-05	0.0125286	24	Sdhc|Sdhd|Sdhb
GO:0045281	GO Cellular Components	succinate dehydrogenase complex	31.4649	5.28916e-05	0.0125286	24	Sdhc|Sdhd|Sdhb
GO:0045283	GO Cellular Components	fumarate reductase complex	31.4649	5.28916e-05	0.0125286	24	Sdhc|Sdhd|Sdhb
GO:0060541	GO Biological Processes	respiratory system development	2.89333	5.94834e-05	0.0138572	22	Epas1|Fgf1|Ccn2|Hsd11b1|Lef1|Mmp14|Nfib|Pdgfrb|Sox11|Wnt7b|Yap1|Zic3|Map2k2|Smpd3|Nkiras1|Selenon|Foxp1|Foxp2
GO:0046130	GO Biological Processes	purine ribonucleoside catabolic process	16.7813	5.97453e-05	0.0138572	25	Pnp|Adal|Enpp4|Ahcy
GO:0034330	GO Biological Processes	cell junction organization	2.25037	6.21137e-05	0.014183	11	Bdnf|Ctnna2|Cdk5|Cfl1|Cxadr|Epha4|Fscn1|Fgf13|Gabra2|Gjb6|Gpc4|Mapt|Nfia|Nrxn3|Pak1|Sptbn2|Src|Wnt7b|Pdzrn3|Cldn10|Cntnap2|Ckap5|Tmem108|Chchd10|Pcdh17|Tmeff1|Igsf21|Sybu
GO:0007268	GO Biological Processes	chemical synaptic transmission	2.54965	6.36739e-05	0.014183	9	Bdnf|Cacna1g|Cd24a|Cdk5|Gabra2|Grik5|Grin1|Nrxn3|Pak1|Pcdh8|Pdyn|Sptbn2|Syn2|Tpbg|Pdlim4|Cntnap2|Ckap5|Anks1b|Fchsd2|Dlgap1|Insyn1|Cadps2
GO:0098916	GO Biological Processes	anterograde trans-synaptic signaling	2.54965	6.36739e-05	0.014183	9	Bdnf|Cacna1g|Cd24a|Cdk5|Gabra2|Grik5|Grin1|Nrxn3|Pak1|Pcdh8|Pdyn|Sptbn2|Syn2|Tpbg|Pdlim4|Cntnap2|Ckap5|Anks1b|Fchsd2|Dlgap1|Insyn1|Cadps2
GO:0009142	GO Biological Processes	nucleoside triphosphate biosynthetic process	4.19533	6.4335e-05	0.014183	3	Atp5c1|Ndufa2|Pnp|Ndufb5|Sdhc|Sdhd|Sdhb|Ndufb10|Ndufb11|Atp5g3|Ndufs6
GO:0098982	GO Cellular Components	GABA-ergic synapse	4.19533	6.4335e-05	0.014183	26	C1qbp|Cdh13|Cnr1|Gabra2|Gap43|Nrxn3|Pak1|Slc6a6|Septin11|Gucy1a1|Pcdh17
GO:0060322	GO Biological Processes	head development	2.01422	7.50458e-05	0.0163821	10	Fabp7|Ctnna2|Cdk5|Dbi|Emx2|Fgf13|Fyn|Gnaq|Grin1|Elavl4|Kif1a|Lef1|Lhx2|Smad1|Mmp14|Nfib|Notch3|Pak1|Ncor1|Selenop|Sox3|Sptbn2|Src|Wnt7b|Zic1|Zic3|Map2k2|Cntnap2|Pygo2|Mboat7|Tmem108|Atp1a2|Foxp2|Pcdh19|Syne2
GO:0007420	GO Biological Processes	brain development	2.06327	7.64416e-05	0.0165248	10	Fabp7|Ctnna2|Cdk5|Dbi|Emx2|Fgf13|Fyn|Gnaq|Grin1|Elavl4|Kif1a|Lef1|Lhx2|Smad1|Nfib|Notch3|Pak1|Ncor1|Selenop|Sox3|Sptbn2|Src|Wnt7b|Zic1|Zic3|Cntnap2|Pygo2|Mboat7|Tmem108|Atp1a2|Foxp2|Pcdh19|Syne2
GO:1990351	GO Cellular Components	transporter complex	2.45528	7.74291e-05	0.0165562	19	Atp1b1|Cacna1g|Calm1|Eps8|Gabra2|Grik5|Grin1|Kcna6|Kcnk1|Ndufa2|Ryr1|Clic4|Ndufb5|Kcne1l|Cyc1|Cntnap2|Ndufb10|Kcnip1|Abhd12|Atp1a2|Ndufb11|Atp5g3|Ndufs6
GO:0005911	GO Cellular Components	cell-cell junction	2.22059	7.80743e-05	0.0165562	14	Adcyap1r1|Adra1b|Atp1b1|Fabp7|Ctnna2|Cfl1|Cxadr|Fscn1|Fgf13|Gjb6|Magi1|Pak1|Sptbn2|Ezr|Map2k2|Add3|Clic4|Pdlim4|Cldn10|Amotl1|Cadm3|Atp1a2|Mlc1|Ccdc85a|Rnd1|Igsf21|Frmd4b|Cadm4
GO:0001726	GO Cellular Components	ruffle	3.56466	7.902e-05	0.0165987	27	Anxa2|Cit|Eef1a1|Eps8|Fscn1|Pak1|Pdgfrb|S100b|Src|Ezr|Plekho1|Frmd4b|Rab5a
GO:0009205	GO Biological Processes	purine ribonucleoside triphosphate metabolic process	4.08394	8.2296e-05	0.0171253	3	Atp5c1|Ndufa2|Pnp|Ndufb5|Sdhc|Sdhd|Sdhb|Ndufb10|Ndufb11|Atp5g3|Ndufs6
GO:0005884	GO Cellular Components	actin filament	3.78526	8.30752e-05	0.0171273	28	Fyn|Gjb6|Gng12|Pak1|Src|Dpysl3|Ezr|Coro1b|Pdlim4|Arpc3|Afap1|Pls1
GO:0019646	GO Biological Processes	aerobic electron transport chain	5.59377	8.48588e-05	0.0173346	3	Bdnf|Cox4i1|Cox6a1|Sdhc|Cyc1|Sdhd|Sdhb|Ndufs6
GO:0062197	GO Biological Processes	cellular response to chemical stress	2.79688	9.18438e-05	0.0185909	29	Cav1|Cfl1|Cyp1b1|Epas1|Fyn|Hsf1|Mt3|Mapt|Pdgfrb|Relb|Src|Xrcc5|Zfp622|Smpd3|Selenon|Msra|Pdk1|Adnp2
GO:0009725	GO Biological Processes	response to hormone	2.09428	9.61638e-05	0.0192899	30	Adora2b|Adra1b|Cav1|Cd24a|Cfl1|Hsf1|Idh1|Il18|Mmp14|Mt3|Pak1|Rb1|Sfrp1|Serpina3n|Src|Yap1|Slc27a4|Pdk4|Ramp1|Cyc1|Crls1|Cntnap2|Gatm|Pelp1|Hdac9|Acsbg1|Pid1|Atp1a2|Rab31|Timp4|Nr1d1
GO:0005901	GO Cellular Components	caveola	4.37013	9.75258e-05	0.0193885	12	Adcyap1r1|Atp1b1|Cav1|Cdh13|Ctsb|Gnaq|Src|Atp1a2|Cavin3|Mlc1
GO:0044853	GO Cellular Components	plasma membrane raft	3.70176	0.000103007	0.0202969	12	Adcyap1r1|Atp1b1|Cav1|Cdh13|Ctsb|Gnaq|Src|Ezr|Cntnap2|Atp1a2|Cavin3|Mlc1
GO:0009895	GO Biological Processes	negative regulation of catabolic process	2.58971	0.000109995	0.0214837	31	Adra1b|Anxa2|Cnr1|Dbi|Epha4|Fyn|Elavl4|Mt3|Pabpc1|Ncor1|Ybx1|Snx3|Azin1|Trim39|Ubqln4|Timp4|Hdac4|Lzts1|Wac|Fez1
GO:0006099	GO Biological Processes	tricarboxylic acid cycle	7.62786	0.000114005	0.0220733	24	Cs|Idh1|Suclg1|Sdhc|Sdhd|Sdhb
GO:0007005	GO Biological Processes	mitochondrion organization	2.29002	0.000116197	0.0223039	32	Slc25a5|Bad|Bnip3l|Cd24a|Cdk5|Cxadr|Epas1|Mapt|Ndufa2|Pnp|Ppp2cb|Gabarapl1|Ndufb5|Cntnap2|Ndufb10|Cox10|Selenon|Atg2b|Pid1|Chchd10|Ndufb11|Tomm22|Spg7|Fez1|Ndufs6
GO:0009165	GO Biological Processes	nucleotide biosynthetic process	2.95706	0.000117383	0.0223388	3	Atp5c1|Ndufa2|Pnp|Papss1|Gucy1b1|Gucy1a1|Ndufb5|Sdhc|Sdhd|Sdhb|Ndufb10|Ndufb11|Mthfd1|Adcy2|Atp5g3|Ndufs6
GO:0060078	GO Biological Processes	regulation of postsynaptic membrane potential	5.3274	0.000120681	0.0225992	9	Bdnf|Cdk5|Gabra2|Grik5|Grin1|Cntnap2|Ckap5|Insyn1
GO:0000902	GO Biological Processes	cell morphogenesis	1.94378	0.000120781	0.0225992	33	Abi1|Bdnf|Ctnna2|Cdk5|Chl1|Epha4|Fyn|Gap43|Elavl4|Stmn1|Lef1|Lhx2|Mapt|Neo1|Nfib|Notch3|Pak1|Rab1a|Rb1|Sfrp1|Src|Tpbg|Wnt7b|Yap1|Slc9a3r1|Clic4|Cntnap2|Plekho1|Cap2|Ccdc88c|Antxr1|Tmem108|Pls1|Foxp1|Itga1|Ablim1
GO:0006121	GO Biological Processes	mitochondrial electron transport, succinate to ubiquinone	25.172	0.000129882	0.0240996	24	Sdhc|Sdhd|Sdhb
GO:0009199	GO Biological Processes	ribonucleoside triphosphate metabolic process	3.87803	0.000131338	0.0241684	3	Atp5c1|Ndufa2|Pnp|Ndufb5|Sdhc|Sdhd|Sdhb|Ndufb10|Ndufb11|Atp5g3|Ndufs6
GO:0006152	GO Biological Processes	purine nucleoside catabolic process	13.9844	0.000135577	0.0247439	25	Pnp|Adal|Enpp4|Ahcy
GO:0097435	GO Biological Processes	supramolecular fiber organization	2.1436	0.000141578	0.0256291	1	Abi1|Anxa2|Cav1|Cfl1|Cyp1b1|Eps8|Fscn1|Fgf13|Stmn1|Loxl1|Marcksl1|Mapt|Nedd9|Pdgfrb|Tmsb4x|Src|Dpysl3|Ezr|Coro1b|Arpc3|Dstn|Ccdc88c|Ckap5|Pls1|Foxp1|Ccdc88a|Rnd1|Ccdc13
GO:0019901	GO Molecular Functions	protein kinase binding	1.92642	0.000143994	0.0258563	18	Atp1b1|Bad|C1qbp|Calm1|Cav1|Cd24a|Cd44|Cdk5|Cit|Eef1a1|Epha4|Ncs1|Gtf2i|Hsf1|Smad1|Mapt|Nedd9|Pak1|Pdgfrb|Pea15a|Relb|Src|Tdg|Ezr|Add3|Gprc5b|Camk2n1|Spag9|Sting1|Hdac9|Ccdc88a|Cavin3|Hdac4|Rnd1|Fez1|Cadm4
GO:0000904	GO Biological Processes	cell morphogenesis involved in differentiation	2.07347	0.000148001	0.0263632	33	Abi1|Bdnf|Ctnna2|Cdk5|Chl1|Epha4|Fyn|Gap43|Elavl4|Stmn1|Lef1|Lhx2|Mapt|Neo1|Nfib|Notch3|Rab1a|Rb1|Sfrp1|Src|Tpbg|Wnt7b|Slc9a3r1|Clic4|Cntnap2|Ccdc88c|Antxr1|Pls1|Foxp1|Ablim1
GO:0032092	GO Biological Processes	positive regulation of protein binding	4.15379	0.000149439	0.0264081	16	Bdnf|Anxa2|Cav1|Cdk5|Hsf1|Ppp2cb|Plk2|Ramp1|Cthrc1|Sting1
GO:0009144	GO Biological Processes	purine nucleoside triphosphate metabolic process	3.81393	0.000152425	0.0267235	3	Atp5c1|Ndufa2|Pnp|Ndufb5|Sdhc|Sdhd|Sdhb|Ndufb10|Ndufb11|Atp5g3|Ndufs6
GO:0034599	GO Biological Processes	cellular response to oxidative stress	3.011	0.000155969	0.0271312	29	Cfl1|Cyp1b1|Epas1|Fyn|Hsf1|Mt3|Mapt|Pdgfrb|Src|Zfp622|Smpd3|Selenon|Msra|Pdk1|Adnp2
GO:1901293	GO Biological Processes	nucleoside phosphate biosynthetic process	2.88091	0.000158689	0.0273905	3	Atp5c1|Ndufa2|Pnp|Papss1|Gucy1b1|Gucy1a1|Ndufb5|Sdhc|Sdhd|Sdhb|Ndufb10|Ndufb11|Mthfd1|Adcy2|Atp5g3|Ndufs6
GO:0007612	GO Biological Processes	learning	3.14089	0.000165231	0.0283003	9	Adra1b|Bdnf|Cdk5|Fgf13|Grin1|Elavl4|Nrxn3|Pak1|Pde1b|Tpbg|Cntnap2|Ckap5|Atp1a2|Foxp2
GO:1902903	GO Biological Processes	regulation of supramolecular fiber organization	2.37268	0.000179553	0.0305185	34	Ctnna2|Cav1|Cfl1|Eps8|Fgf13|Ccn2|Stmn1|Mapt|Pak1|Tmsb4x|Rb1|Coro1b|Add3|Pdlim4|Arpc3|Dstn|Ckap5|Limch1|Arhgef18|Ccdc88a|Fchsd2|Slc39a12
GO:0003779	GO Molecular Functions	actin binding	2.26774	0.000183298	0.0306865	1	Ctnna2|Cfl1|Eps8|Fscn1|Gjb6|Marcksl1|Tmsb4x|Sptbn2|Ezr|Coro1b|Add3|Pdlim4|Arpc3|Dstn|Cap2|Antxr1|Afap1|Inf2|Cnn3|Limch1|Pls1|Ccdc88a|Ablim1|Syne2
GO:0031346	GO Biological Processes	positive regulation of cell projection organization	2.26774	0.000183298	0.0306865	4	Bdnf|Cd24a|Cfl1|Cnr1|Eef1a1|Epha4|Eps8|Fscn1|Fyn|Grin1|Elavl4|Mapt|Pak1|Src|Dpysl3|Coro1b|Map2k2|Snx3|Rala|Gprc5b|Ccdc88a|Hdac4|Fez1|Crtc1
GO:0048514	GO Biological Processes	blood vessel morphogenesis	2.25252	0.000202592	0.0336635	8	Anxa2|Cav1|Cdh13|Cyp1b1|Epas1|Fgf1|Ccn2|Il18|Lef1|Notch3|Nrxn3|Pdgfrb|Prrx1|Tead2|Vegfb|Vhl|Wnt7b|Yap1|Clic4|Ramp1|Vav3|Tmem100|Pik3cb|Amotl1
GO:0043209	GO Cellular Components	myelin sheath	2.92697	0.000212547	0.0350562	35	Slc25a5|Atp1b1|Atp5c1|Anxa2|Calm1|Cct3|Cox6a1|Eef1a1|Fscn1|Ldhb|Omg|Syn2|Ezr|Rala|Atp1a2
GO:0050679	GO Biological Processes	positive regulation of epithelial cell proliferation	2.91342	0.000223525	0.0365957	36	Adora2b|Bad|Cav1|Cdh13|Cxadr|Fgf1|Il18|Sfrp1|Sox11|Vegfb|Vhl|Yap1|Azin1|Foxp1|Foxp2
GO:0051272	GO Biological Processes	positive regulation of cellular component movement	2.02022	0.000231399	0.0376083	37	Adora2b|C1qbp|Cav1|Cdh13|Cfl1|Cyp1b1|Epha4|Fgf1|Grin1|Il18|Stmn1|Lef1|Mmp14|Nedd9|Pak1|Pdgfrb|Tmsb4x|Plk2|Src|Vegfb|Map2k2|Cxcl14|Spag9|Pik3cb|Amotl1|Hdac9|Foxp1|Hdac4|Fez1|Syne2
GO:0018130	GO Biological Processes	heterocycle biosynthetic process	1.91722	0.000239986	0.0385672	3	Atp5c1|Anxa2|Epas1|Ccn2|Gtf2i|Hsf1|Smad1|Ndufa2|Prrx1|Pnp|Src|Zic3|Papss1|Gucy1b1|Snx3|Smpd3|Gucy1a1|Ndufb5|Sdhc|Tmem14c|Sdhd|Slc39a8|Sdhb|Polr2g|Ndufb10|Cox10|Mterf2|Adal|Ndufb11|Mthfd1|Adcy2|Iba57|Atp5g3|Ndufs6
GO:0048661	GO Biological Processes	positive regulation of smooth muscle cell proliferation	3.92086	0.000240764	0.0385672	37	Cdh13|Gnaq|Il18|Notch3|Pak1|Pdgfrb|Src|Smpd3|Foxp1|Hdac4
GO:0044057	GO Biological Processes	regulation of system process	1.98557	0.000246892	0.0392665	38	Adora2b|Adra1b|Atp1b1|Cacna1g|Calm1|Cav1|Cxadr|Epas1|Fgf13|Ccn2|Grin1|Gtf2i|Pak1|Ryr1|S100b|Src|Slc9a3r1|Add3|Gucy1a1|Kcne1l|Cntnap2|Tmem100|Selenon|Tmem108|Atp1a2|Celf4|Foxp1|Acat2|Gtf2ird2|Hdac4|Dlgap1
GO:0046912	GO Molecular Functions	acyltransferase activity, acyl groups converted into alkyl on transfer	20.9766	0.000255158	0.0402933	39	Cs|Clybl|Hmgcs1
GO:0044548	GO Molecular Functions	S100 protein binding	11.9866	0.000263958	0.0408146	27	Anxa2|Fgf1|S100b|Ezr
GO:0006809	GO Biological Processes	nitric oxide biosynthetic process	11.9866	0.000263958	0.0408146	40	Slc7a2|Cyp1b1|Mtarc2|Ddah1
GO:1900038	GO Biological Processes	negative regulation of cellular response to hypoxia	11.9866	0.000263958	0.0408146	41	Epha4|Vhl|Ddah1|Pik3cb
GO:0007416	GO Biological Processes	synapse assembly	4.24246	0.000271021	0.0416175	11	Bdnf|Cdk5|Fgf13|Gabra2|Mapt|Nrxn3|Sptbn2|Cntnap2|Pcdh17
GO:0042775	GO Biological Processes	mitochondrial ATP synthesis coupled electron transport	4.72713	0.000280797	0.0425321	3	Bdnf|Cox4i1|Cox6a1|Sdhc|Cyc1|Sdhd|Sdhb|Ndufs6
GO:0055117	GO Biological Processes	regulation of cardiac muscle contraction	4.72713	0.000280797	0.0425321	38	Adra1b|Atp1b1|Calm1|Cav1|Fgf13|Ccn2|Atp1a2|Hdac4
GO:0008283	GO Biological Processes	cell population proliferation	2.02437	0.000283408	0.0426376	42	Bad|Fabp7|Cdh13|Dach1|Dbi|Emx2|Fgf1|Fgf13|Ccn2|Fyn|Gng2|Igfbp4|Il18|Kif1a|Lef1|Smad1|Mmp14|Pdgfrb|Rasgrp1|Sox11|Src|Wnt7b|Xrcc5|Yap1|Map2k2|Serpinb1a|Cntnap2|Pik3cb|Pdk1
GO:0051015	GO Molecular Functions	actin filament binding	2.84751	0.000286075	0.04275	1	Ctnna2|Cfl1|Fscn1|Gjb6|Marcksl1|Sptbn2|Ezr|Coro1b|Add3|Arpc3|Dstn|Antxr1|Pls1|Ablim1|Syne2
GO:0060079	GO Biological Processes	excitatory postsynaptic potential	6.45435	0.000297598	0.0441754	9	Bdnf|Cdk5|Grik5|Grin1|Cntnap2|Ckap5
GO:0019438	GO Biological Processes	aromatic compound biosynthetic process	1.88429	0.000328995	0.0485126	3	Atp5c1|Anxa2|Epas1|Ccn2|Gtf2i|Hsf1|Smad1|Ndufa2|Prrx1|Pnp|Src|Zic3|Papss1|Gucy1b1|Snx3|Smpd3|Gucy1a1|Ndufb5|Sdhc|Tmem14c|Sdhd|Slc39a8|Sdhb|Polr2g|Ndufb10|Cox10|Mterf2|Adal|Ndufb11|Mthfd1|Adcy2|Iba57|Atp5g3|Ndufs6
GO:0042773	GO Biological Processes	ATP synthesis coupled electron transport	4.59762	0.00034037	0.0495338	3	Bdnf|Cox4i1|Cox6a1|Sdhc|Cyc1|Sdhd|Sdhb|Ndufs6
GO:0031532	GO Biological Processes	actin cytoskeleton reorganization	4.59762	0.00034037	0.0495338	43	Cxadr|Eps8|Nedd9|Pak1|Ezr|Pdlim4|Rala|Antxr1
GO:0032990	GO Biological Processes	cell part morphogenesis	2.05952	0.000349228	0.0504929	33	Abi1|Bdnf|Ctnna2|Cdk5|Chl1|Epha4|Fyn|Gap43|Elavl4|Stmn1|Lhx2|Mapt|Neo1|Nfib|Notch3|Pak1|Tpbg|Wnt7b|Cntnap2|Plekho1|Tmem108|Pid1|Foxp1|Itga1|Ablim1|Fez1|Ndufs6
GO:0043065	GO Biological Processes	positive regulation of apoptotic process	1.99777	0.000351907	0.050552	13	Bad|Bnip3l|C1qbp|Calm1|Cav1|Cd24a|Cd44|Cdk5|Cnr1|Cyp1b1|Grik5|Grin1|Il18|Pdgfrb|Pea15a|Rnps1|S100b|Sfrp1|Src|Slc27a4|Slc9a3r1|Zfp622|Folh1|Pik3cb|Trim39|Stk17b|Itga1|Hdac4|Tomm22
GO:0001568	GO Biological Processes	blood vessel development	2.04835	0.000380012	0.0542394	8	Anxa2|Cav1|Cdh13|Cyp1b1|Epas1|Fgf1|Ccn2|Il18|Lef1|Notch3|Nrxn3|Nsdhl|Pdgfrb|Prrx1|Tead2|Vegfb|Vhl|Wnt7b|Yap1|Clic4|Ramp1|Vav3|Tmem100|Antxr1|Pik3cb|Amotl1|Slc2a10
GO:0050804	GO Biological Processes	modulation of chemical synaptic transmission	1.9296	0.000402327	0.0569609	2	Adora2b|Bdnf|Cdk5|Cfl1|Cnr1|Dbi|Epha4|Ncs1|Fyn|Grik5|Grin1|Elavl4|Mapt|Nrxn3|Pak1|Pcdh8|S100b|Plk2|Src|Slc6a6|Vhl|Cntnap2|Ckap5|Tmem108|Celf4|Lzts1|Pcdh17|Dlgap1|Rab5a|Sybu|Crtc1
GO:0001666	GO Biological Processes	response to hypoxia	2.87914	0.000404196	0.0569609	44	Atp1b1|Bad|Bnip3l|Cav1|Cd24a|Epas1|Il18|Mt3|Pak1|Ryr1|Vegfb|Vhl|Sdhd|Pdk1
GO:0099177	GO Biological Processes	regulation of trans-synaptic signaling	1.92674	0.000412502	0.0577658	2	Adora2b|Bdnf|Cdk5|Cfl1|Cnr1|Dbi|Epha4|Ncs1|Fyn|Grik5|Grin1|Elavl4|Mapt|Nrxn3|Pak1|Pcdh8|S100b|Plk2|Src|Slc6a6|Vhl|Cntnap2|Ckap5|Tmem108|Celf4|Lzts1|Pcdh17|Dlgap1|Rab5a|Sybu|Crtc1
GO:0031256	GO Cellular Components	leading edge membrane	3.18632	0.000417904	0.0578575	5	Cd44|Eef1a1|Eps8|Gabra2|Grin1|Mapt|Src|Gabarapl1|Cntnap2|Plekho1|Antxr1|Syne2
GO:0048660	GO Biological Processes	regulation of smooth muscle cell proliferation	3.01322	0.000418354	0.0578575	37	Cav1|Cdh13|Gnaq|Il18|Notch3|Pak1|Pdgfrb|Src|Xrcc5|Smpd3|Ctnnbip1|Foxp1|Hdac4
GO:0042454	GO Biological Processes	ribonucleoside catabolic process	10.4883	0.000462084	0.0623931	25	Pnp|Adal|Enpp4|Ahcy
GO:0008179	GO Molecular Functions	adenylate cyclase binding	10.4883	0.000462084	0.0623931	45	Adcyap1r1|Calm1|Cap2|Adcy2
GO:0009070	GO Biological Processes	serine family amino acid biosynthetic process	10.4883	0.000462084	0.0623931	46	Psph|Psat1|Cth|Mthfd1
GO:0031175	GO Biological Processes	neuron projection development	1.86836	0.000465727	0.0623931	33	Abi1|Bdnf|Ctnna2|Cd24a|Cd44|Cdk5|Chl1|Cit|Cnr1|Epha4|Fyn|Gap43|Elavl4|Stmn1|Lhx2|Mapt|Neo1|Nfib|Notch3|Omg|Pak1|Rb1|Tpbg|Wnt7b|Slc9a3r1|Cntnap2|Cthrc1|Tmem108|Efhd1|Pls1|Foxp1|Itga1|Ablim1
GO:0032970	GO Biological Processes	regulation of actin filament-based process	2.21336	0.000467729	0.0623931	34	Ctnna2|Cav1|Cfl1|Eps8|Fscn1|Fgf13|Ccn2|Stmn1|Pak1|Pdgfrb|Tmsb4x|Coro1b|Add3|Pdlim4|Arpc3|Dstn|Limch1|Atp1a2|Arhgef18|Ccdc88a|Fchsd2|Rnd1
GO:0043068	GO Biological Processes	positive regulation of programmed cell death	1.96233	0.000469909	0.0623931	13	Bad|Bnip3l|C1qbp|Calm1|Cav1|Cd24a|Cd44|Cdk5|Cnr1|Cyp1b1|Grik5|Grin1|Il18|Pdgfrb|Pea15a|Rnps1|S100b|Sfrp1|Src|Slc27a4|Slc9a3r1|Zfp622|Folh1|Pik3cb|Trim39|Stk17b|Itga1|Hdac4|Tomm22
GO:0032148	GO Biological Processes	activation of protein kinase B activity	7.49165	0.000470765	0.0623931	47	Fgf1|Il18|Mt3|Src|Ccdc88a
GO:0007163	GO Biological Processes	establishment or maintenance of cell polarity	2.82378	0.000491119	0.0644237	14	Cfl1|Fscn1|Fgf13|Lhx2|Pak1|Ezr|Wnt7b|Slc9a3r1|Amotl1|Ckap5|Rnd1|Frmd4b|Fez1|Syne2
GO:0001944	GO Biological Processes	vasculature development	1.98428	0.000492672	0.0644237	8	Anxa2|Cav1|Cdh13|Cyp1b1|Epas1|Fgf1|Ccn2|Il18|Lef1|Ndp|Notch3|Nrxn3|Nsdhl|Pdgfrb|Prrx1|Tead2|Vegfb|Vhl|Wnt7b|Yap1|Clic4|Ramp1|Vav3|Tmem100|Antxr1|Pik3cb|Amotl1|Slc2a10
GO:0040017	GO Biological Processes	positive regulation of locomotion	1.95602	0.000494766	0.0644237	37	Adora2b|C1qbp|Cav1|Cdh13|Cfl1|Cyp1b1|Epha4|Fgf1|Grin1|Il18|Lef1|Mmp14|Nedd9|Pak1|Pdgfrb|Tmsb4x|Plk2|Src|Tpbg|Vegfb|Map2k2|Cxcl14|Spag9|Pik3cb|Amotl1|Hdac9|Foxp1|Hdac4|Syne2
GO:0014910	GO Biological Processes	regulation of smooth muscle cell migration	3.89257	0.00051545	0.0653275	37	Cav1|Cyp1b1|Il18|Pak1|Pdgfrb|Tmsb4x|Src|Coro1b|Hdac4
GO:0032432	GO Cellular Components	actin filament bundle	3.89257	0.00051545	0.0653275	48	Anxa2|Cfl1|Fscn1|Coro1b|Pdlim4|Septin11|Limch1|Pls1|Ablim1
GO:0042641	GO Cellular Components	actomyosin	3.89257	0.00051545	0.0653275	48	Anxa2|Fscn1|Coro1b|Pdlim4|Septin11|Lurap1|Limch1|Hdac4|Ablim1
GO:0016055	GO Biological Processes	Wnt signaling pathway	2.59171	0.0005182	0.0653275	7	Cav1|Cd44|Frat1|Gpc4|Lef1|Ndp|Sfrp1|Wnt7b|Slc9a3r1|Dkk3|Ctnnbip1|Ccdc88c|Cthrc1|Pygo2|Amotl1|Rab5a
GO:0198738	GO Biological Processes	cell-cell signaling by wnt	2.59171	0.0005182	0.0653275	7	Cav1|Cd44|Frat1|Gpc4|Lef1|Ndp|Sfrp1|Wnt7b|Slc9a3r1|Dkk3|Ctnnbip1|Ccdc88c|Cthrc1|Pygo2|Amotl1|Rab5a
GO:0098797	GO Cellular Components	plasma membrane protein complex	1.97759	0.00051931	0.0653275	19	Atp1b1|Cacna1g|Anxa2|Calm1|Ctnna2|Cav1|Cdh13|Eps15|Eps8|Gjb6|Gnaq|Gng12|Gng2|Grik5|Grin1|Kcna6|Kcnk1|Neo1|Slc6a6|Traf1|Slc9a3r1|Ramp1|Kcne1l|Cntnap2|Kcnip1|Abhd12|Atp1a2|Itga1
GO:0090257	GO Biological Processes	regulation of muscle system process	2.58174	0.000540363	0.0671819	38	Adora2b|Adra1b|Atp1b1|Calm1|Cav1|Fgf13|Ccn2|Gtf2i|Pak1|Ryr1|Gucy1a1|Selenon|Atp1a2|Foxp1|Gtf2ird2|Hdac4
GO:0000165	GO Biological Processes	MAPK cascade	3.29633	0.000540614	0.0671819	49	Fgf13|Hsf1|Il18|Smad1|Mt3|Pea15a|Map2k2|Mapk10|Hacd3|Cntnap2|Spag9
GO:0051017	GO Biological Processes	actin filament bundle assembly	4.89455	0.000543104	0.0671819	50	Eps8|Fscn1|Src|Dpysl3|Ezr|Coro1b|Pls1
GO:0033143	GO Biological Processes	regulation of intracellular steroid hormone receptor signaling pathway	4.24843	0.000583436	0.0717723	51	Bdnf|Pak1|Ncor1|Sfrp1|Src|Yap1|Foxp1|Lmo3
GO:0046209	GO Biological Processes	nitric oxide metabolic process	9.87135	0.00059294	0.0725407	40	Slc7a2|Cyp1b1|Mtarc2|Ddah1
GO:0062014	GO Biological Processes	negative regulation of small molecule metabolic process	3.77579	0.000644398	0.0781897	20	Entpd1|Cnr1|Dbi|Fmo1|Ncor1|Slc27a4|Dkk3|Pid1|Hdac4
GO:0009141	GO Biological Processes	nucleoside triphosphate metabolic process	3.22717	0.000646137	0.0781897	3	Atp5c1|Ndufa2|Pnp|Ndufb5|Sdhc|Sdhd|Sdhb|Ndufb10|Ndufb11|Atp5g3|Ndufs6
GO:0010675	GO Biological Processes	regulation of cellular carbohydrate metabolic process	3.03277	0.00065102	0.0783547	20	Adcyap1r1|Adora2b|Adra1b|Bad|Hsd11b1|Igfbp4|Ncor1|Src|Pdk4|Hdac4|Pdk1|Ppp1r3d
GO:0048512	GO Biological Processes	circadian behavior	6.99221	0.00065637	0.0785739	52	Ncor1|Mapk10|Cntnap2|Ciart|Ahcy
GO:0060562	GO Biological Processes	epithelial tube morphogenesis	2.25555	0.000661084	0.078715	53	Cd44|Cfl1|Epha4|Fgf1|Lef1|Lhx2|Mmp14|Pak1|Sfrp1|Sox11|Sox8|Src|Tead2|Yap1|Zic3|Clic4|Rala|Ctnnbip1|Cthrc1|Mthfd1
GO:0032535	GO Biological Processes	regulation of cellular component size	2.19705	0.000686801	0.0796231	23	Bdnf|Cdk5|Cfl1|Eps8|Fgf13|Mt3|Mapt|Omg|Pak1|Tmsb4x|Ezr|Wnt7b|Slc9a3r1|Add3|Arpc3|Dstn|Akt1s1|Inf2|Pls1|Fchsd2|Rab5a
GO:0060242	GO Biological Processes	contact inhibition	15.7325	0.00068938	0.0796231	51	Dach1|Pak1|Yap1
GO:0031258	GO Cellular Components	lamellipodium membrane	15.7325	0.00068938	0.0796231	54	Cd44|Antxr1|Syne2
GO:0008324	GO Molecular Functions	cation transmembrane transporter activity	1.94164	0.00068972	0.0796231	19	Slc25a5|Atp1b1|Atp5c1|Slc7a2|Cacna1g|Anxa2|Cdk5|Cnr1|Cox6a1|Sfxn1|Ncs1|Grik5|Grin1|Kcna6|Kcnk1|Marcksl1|Ryr1|Slc6a6|Slc15a2|Kcne1l|Cyc1|Slc39a8|Kcnip1|Kcnk10|Atp1a2|Atp5g3|Nipa1|Slc39a12
GO:2000147	GO Biological Processes	positive regulation of cell motility	1.94164	0.00068972	0.0796231	37	Adora2b|C1qbp|Cav1|Cdh13|Cfl1|Cyp1b1|Epha4|Fgf1|Grin1|Il18|Lef1|Mmp14|Nedd9|Pak1|Pdgfrb|Tmsb4x|Plk2|Src|Vegfb|Map2k2|Cxcl14|Spag9|Pik3cb|Amotl1|Hdac9|Foxp1|Hdac4|Syne2
GO:0043621	GO Molecular Functions	protein self-association	4.14353	0.000690167	0.0796231	55	Ctsb|Hsf1|Tcf4|Tdg|Slc9a3r1|Ccdc88c|Foxp1|Ahcy
GO:0051493	GO Biological Processes	regulation of cytoskeleton organization	1.99412	0.000720872	0.0827368	34	Ctnna2|Cav1|Cfl1|Eps8|Fscn1|Fgf13|Ccn2|Stmn1|Mapt|Pak1|Pdgfrb|Tmsb4x|Coro1b|Add3|Pdlim4|Cdk2ap2|Arpc3|Dstn|Afap1|Ckap5|Limch1|Arhgef18|Ccdc88a|Fchsd2|Rnd1|Slc39a12
GO:0061572	GO Biological Processes	actin filament bundle organization	4.66147	0.000731825	0.0835631	50	Eps8|Fscn1|Src|Dpysl3|Ezr|Coro1b|Pls1
GO:0045664	GO Biological Processes	regulation of neuron differentiation	2.60041	0.000740842	0.0837019	56	Bdnf|Cav1|Cd24a|Cit|Notch3|Sfrp1|Sox11|Sox8|Tcf4|Ttc3|Gprc5b|Lsm1|Spag9|Brinp3|Fez1
GO:0005245	GO Molecular Functions	voltage-gated calcium channel activity	5.47216	0.000742334	0.0837019	19	Cacna1g|Cdk5|Cnr1|Ncs1|Marcksl1|Ryr1
GO:0045475	GO Biological Processes	locomotor rhythm	9.32294	0.000748077	0.0837019	52	Ncor1|Mapk10|Cntnap2|Ciart
GO:2000641	GO Biological Processes	regulation of early endosome to late endosome transport	9.32294	0.000748077	0.0837019	57	Src|Ezr|Map2k2|Snx3
GO:1901653	GO Biological Processes	cellular response to peptide	2.58971	0.000772748	0.08603	30	Cav1|Cdk5|Cfl1|Epha4|Fyn|Hsf1|Il18|Pak1|Rb1|Src|Slc27a4|Pdk4|Smpd3|Hdac9|Rab31
GO:0070301	GO Biological Processes	cellular response to hydrogen peroxide	4.58864	0.000805109	0.0887453	29	Cfl1|Cyp1b1|Fyn|Hsf1|Pdgfrb|Src|Smpd3
GO:0014911	GO Biological Processes	positive regulation of smooth muscle cell migration	4.58864	0.000805109	0.0887453	37	Cyp1b1|Il18|Pak1|Pdgfrb|Tmsb4x|Src|Hdac4
GO:0090407	GO Biological Processes	organophosphate biosynthetic process	2.07958	0.000824488	0.0901586	3	Atp5c1|Ndufa2|Pnp|Papss1|Gucy1b1|Gucy1a1|Ndufb5|Sdhc|Crls1|Sdhd|Sdhb|Ndufb10|Pmvk|Pik3cb|Mboat7|Ndufb11|Mthfd1|Impa2|Hmgcs1|Adcy2|Hdhd5|Atp5g3|Ndufs6
GO:0043549	GO Biological Processes	regulation of kinase activity	1.84737	0.000826029	0.0901586	58	Bad|Cav1|Ccni|Cd24a|Cdk5|Eef1a1|Epha4|Fgf1|Gnaq|Il18|Mt3|Mapt|Nedd9|Pak1|Pdgfrb|Rasgrp1|Rb1|Sfrp1|Src|Xrcc5|Map2k2|Slc9a3r1|Zfp622|Vav3|Gprc5b|Camk2n1|Akt1s1|Dbndd1|Pik3cb|Ccdc88a|Ppp2r5a
GO:0072523	GO Biological Processes	purine-containing compound catabolic process	5.35573	0.000834079	0.0905932	25	Entpd1|Pnp|Nudt3|Adal|Enpp4|Ahcy
GO:0034654	GO Biological Processes	nucleobase-containing compound biosynthetic process	1.86459	0.000862074	0.0931794	3	Atp5c1|Anxa2|Epas1|Ccn2|Gtf2i|Hsf1|Smad1|Ndufa2|Prrx1|Pnp|Src|Zic3|Papss1|Gucy1b1|Smpd3|Gucy1a1|Ndufb5|Sdhc|Sdhd|Slc39a8|Sdhb|Polr2g|Ndufb10|Mterf2|Adal|Ndufb11|Mthfd1|Adcy2|Atp5g3|Ndufs6
GO:0043393	GO Biological Processes	regulation of protein binding	2.65767	0.000891569	0.0950204	16	Bdnf|Anxa2|Cav1|Cdk5|Hsf1|Ppp2cb|Plk2|Src|Tdg|Ramp1|Ctnnbip1|Cthrc1|Sting1|Hdac4
GO:0098688	GO Cellular Components	parallel fiber to Purkinje cell synapse	6.5552	0.00089191	0.0950204	59	Ctnna2|Grin1|Sptbn2|Cadm3|Cadps2
GO:0046875	GO Molecular Functions	ephrin receptor binding	6.5552	0.00089191	0.0950204	60	Cdk5|Epha4|Fyn|Src|Anks1b
GO:0022890	GO Molecular Functions	inorganic cation transmembrane transporter activity	1.96184	0.000913354	0.0967463	19	Slc25a5|Atp1b1|Atp5c1|Cacna1g|Anxa2|Cdk5|Cnr1|Cox6a1|Ncs1|Grik5|Grin1|Kcna6|Kcnk1|Marcksl1|Ryr1|Slc6a6|Slc15a2|Kcne1l|Cyc1|Slc39a8|Kcnip1|Kcnk10|Atp1a2|Atp5g3|Nipa1|Slc39a12
GO:0032989	GO Biological Processes	cellular component morphogenesis	1.88044	0.000918517	0.0967463	33	Abi1|Bdnf|Ctnna2|Cdk5|Chl1|Epha4|Fyn|Gap43|Elavl4|Stmn1|Lhx2|Mapt|Neo1|Nfib|Notch3|Pak1|Pdgfrb|Tpbg|Wnt7b|Cntnap2|Plekho1|Ckap5|Tmem108|Pid1|Foxp1|Itga1|Ablim1|Fez1|Ndufs6
GO:2001057	GO Biological Processes	reactive nitrogen species metabolic process	8.83226	0.000929835	0.0967463	40	Slc7a2|Cyp1b1|Mtarc2|Ddah1
GO:1900037	GO Biological Processes	regulation of cellular response to hypoxia	8.83226	0.000929835	0.0967463	41	Epha4|Vhl|Ddah1|Pik3cb
GO:0033145	GO Biological Processes	positive regulation of intracellular steroid hormone receptor signaling pathway	8.83226	0.000929835	0.0967463	51	Bdnf|Pak1|Yap1|Lmo3
GO:0006109	GO Biological Processes	regulation of carbohydrate metabolic process	2.75451	0.000970859	0.100545	20	Adcyap1r1|Adora2b|Adra1b|Bad|Hsd11b1|Igfbp4|Ncor1|Src|Pdk4|Smpd3|Hdac4|Pdk1|Ppp1r3d
GO:0045921	GO Biological Processes	positive regulation of exocytosis	3.56207	0.000981522	0.101179	61	Adora2b|Cacna1g|Anxa2|Cdk5|Ncs1|Smpd3|Glrx|Rab5a|Cadps2
GO:0003013	GO Biological Processes	circulatory system process	2.04867	0.00100662	0.101425	62	Adora2b|Adra1b|Atp1b1|Cacna1g|Cav1|Cnr1|Fyn|Gnaq|Il18|Src|Vegfb|Yap1|Slc27a4|Add3|Smpd3|Gucy1a1|Kcne1l|Camk2n1|Ctnnbip1|Ddah1|Scpep1|Atp1a2|Itga1
GO:0097060	GO Cellular Components	synaptic membrane	2.04867	0.00100662	0.101425	63	Ctnna2|Entpd1|Cfl1|Cnr1|Epha4|Gabra2|Gpc4|Grik5|Grin1|Marcksl1|Nrxn3|Pcdh8|Src|Slc6a6|Pdlim4|Cntnap2|Abhd17c|Cadm3|Lzts1|Pcdh17|Dlgap1|Igsf21|Cadps2
GO:1901652	GO Biological Processes	response to peptide	2.23281	0.00100676	0.101425	30	Adora2b|Cav1|Cdk5|Cfl1|Epha4|Fyn|Hsf1|Il18|Pak1|Rb1|Serpina3n|Src|Slc27a4|Pdk4|Smpd3|Cyc1|Gatm|Hdac9|Rab31
GO:0060245	GO Biological Processes	detection of cell density	13.9844	0.0010158	0.101425	51	Dach1|Pak1|Yap1
GO:0033029	GO Biological Processes	regulation of neutrophil apoptotic process	13.9844	0.0010158	0.101425	64	Cd44|Il18|Pik3cb
GO:0098597	GO Biological Processes	observational learning	13.9844	0.0010158	0.101425	65	Pak1|Cntnap2|Foxp2
GO:2000392	GO Biological Processes	regulation of lamellipodium morphogenesis	13.9844	0.0010158	0.101425	66	Cd44|Src|Coro1b
GO:0007622	GO Biological Processes	rhythmic behavior	6.35655	0.00103082	0.102466	52	Ncor1|Mapk10|Cntnap2|Ciart|Ahcy
GO:0097581	GO Biological Processes	lamellipodium organization	5.13713	0.00104358	0.103273	67	Abi1|Cdh13|Vav3|Plekho1|Ccdc88a|Ablim1
GO:0048667	GO Biological Processes	cell morphogenesis involved in neuron differentiation	2.03571	0.00109474	0.107856	33	Abi1|Bdnf|Ctnna2|Cdk5|Chl1|Epha4|Fyn|Gap43|Elavl4|Stmn1|Lhx2|Mapt|Neo1|Nfib|Notch3|Rb1|Tpbg|Wnt7b|Slc9a3r1|Cntnap2|Pls1|Foxp1|Ablim1
GO:0042734	GO Cellular Components	presynaptic membrane	2.71339	0.00111398	0.109268	63	Ctnna2|Cnr1|Epha4|Gpc4|Grik5|Grin1|Marcksl1|Nrxn3|Cntnap2|Cadm3|Pcdh17|Igsf21|Cadps2
GO:0007519	GO Biological Processes	skeletal muscle tissue development	3.01625	0.00112916	0.110272	36	Cav1|Cdk5|Rb1|Ryr1|Sox11|Sox8|Cntnap2|Selenon|Foxp1|Foxp2|Hlf
GO:0008631	GO Biological Processes	intrinsic apoptotic signaling pathway in response to oxidative stress	8.39065	0.00114057	0.110808	68	Cyp1b1|Mapt|Zfp622|Pdk1
GO:0110053	GO Biological Processes	regulation of actin filament organization	2.40592	0.0011446	0.110808	34	Ctnna2|Cfl1|Eps8|Ccn2|Stmn1|Pak1|Tmsb4x|Coro1b|Add3|Pdlim4|Arpc3|Dstn|Limch1|Arhgef18|Ccdc88a|Fchsd2
GO:0098900	GO Biological Processes	regulation of action potential	4.31872	0.00115808	0.111559	69	Cav1|Cnr1|Cxadr|Fgf13|Cntnap2|Kcnip1|Foxp1
GO:1902743	GO Biological Processes	regulation of lamellipodium organization	5.03439	0.00116239	0.111559	66	Cd44|Cfl1|Fscn1|Src|Coro1b|Hdac4
GO:0000038	GO Biological Processes	very long-chain fatty acid metabolic process	6.1696	0.00118516	0.113256	70	Slc27a4|Abcd2|Elovl2|Hacd3|Acsbg1
GO:0006942	GO Biological Processes	regulation of striated muscle contraction	3.81393	0.00119362	0.113578	38	Adra1b|Atp1b1|Calm1|Cav1|Fgf13|Ccn2|Atp1a2|Hdac4
GO:0005938	GO Cellular Components	cell cortex	2.3156	0.00123399	0.11692	71	Anxa2|Ctnna2|Cav1|Cfl1|Eef1a1|Eps8|Ccn2|Ryr1|Sptbn2|Map2k2|Add3|Septin11|Gucy1b1|Dstn|Crip2|Pls1|Rnd1
GO:0016462	GO Molecular Functions	pyrophosphatase activity	1.86755	0.00123964	0.116957	72	Arf5|Atp5c1|Cct3|Cct7|Entpd1|Eef1a1|Gem|Gnaq|Gng2|Kif1a|Rab1a|Upf1|Abcd2|Septin11|Gbp3|Rala|Nudt3|Rasl11b|Nkiras1|Tbcc|Atp1a2|Rab31|Chd3|Rnd1|Enpp4|Spg7|Chd2|Rab5a
GO:0032507	GO Biological Processes	maintenance of protein location in cell	4.25613	0.00126286	0.118645	73	Cav1|Cdk5|Grik5|Tmsb4x|Txn1|Chchd10|Ccdc88a
GO:0008047	GO Molecular Functions	enzyme activator activity	1.97041	0.00133882	0.125252	74	Abi1|Bad|Calm1|Cav1|Cd24a|Fgf13|Ncs1|Fyn|Gnaq|Mt3|Src|Map2k2|Azin1|Rgs17|Arhgap23|Gprc5b|Krtcap2|Grtp1|Ranbp3|Tbc1d9b|Tbc1d16|Afap1l2|Ppp2r5a|Dcp1b
GO:0036293	GO Biological Processes	response to decreased oxygen levels	2.54262	0.00136184	0.126873	44	Atp1b1|Bad|Bnip3l|Cav1|Cd24a|Epas1|Il18|Mt3|Pak1|Ryr1|Vegfb|Vhl|Sdhd|Pdk1
GO:1902905	GO Biological Processes	positive regulation of supramolecular fiber organization	2.78143	0.00138292	0.127504	34	Cav1|Cfl1|Ccn2|Mapt|Pak1|Rb1|Pdlim4|Dstn|Ckap5|Limch1|Ccdc88a|Fchsd2
GO:0060284	GO Biological Processes	regulation of cell development	1.8785	0.00138438	0.127504	75	Bad|Bdnf|C1qbp|Anxa2|Cd24a|Cdk5|Cit|Epha4|Fgf13|Lef1|Lhx2|Mt3|Mapt|Nedd9|Pak1|Sox11|Sox8|Ttc3|Wnt7b|Xrcc5|Yap1|Map2k2|Ttpa|Hdac9|Trim11|Hdac4|Nr1d1
GO:0048471	GO Cellular Components	perinuclear region of cytoplasm	1.80833	0.00138903	0.127504	76	Bdnf|Cacna1g|Anxa2|Cav1|Cdh13|Ctsb|Dbi|Ccn2|Fyn|Hsf1|Mt3|Ncor1|S100b|Sptbn2|Src|Ezr|Ybx1|Coro1b|Map2k2|Slc9a3r1|Clic4|Pdlim4|Gbp3|Tmem100|Inf2|Spag9|Sting1|Slc2a10|Mlc1|Slc39a12
GO:0010721	GO Biological Processes	negative regulation of cell development	2.64754	0.00139152	0.127504	75	Bdnf|Cd24a|Cdk5|Cit|Fgf13|Lhx2|Mt3|Sox11|Ttc3|Wnt7b|Ttpa|Trim11|Nr1d1
GO:0031330	GO Biological Processes	negative regulation of cellular catabolic process	2.43914	0.00141038	0.128703	31	Adra1b|Anxa2|Cnr1|Dbi|Epha4|Elavl4|Mt3|Pabpc1|Ybx1|Trim39|Ubqln4|Timp4|Lzts1|Wac|Fez1
GO:0009898	GO Cellular Components	cytoplasmic side of plasma membrane	2.76615	0.00144941	0.13155	57	Fyn|Gem|Gnaq|Gng12|Gng2|Mapt|Ryr1|Src|Traf1|Ezr|Map2k2|Kcnip1
GO:0098562	GO Cellular Components	cytoplasmic side of membrane	2.63475	0.0014534	0.13155	57	Fyn|Gem|Gnaq|Gng12|Gng2|Mapt|Ryr1|Src|Traf1|Ezr|Map2k2|Kcnip1|Rab5a
GO:0017111	GO Molecular Functions	nucleoside-triphosphatase activity	1.89702	0.00147119	0.132622	72	Arf5|Atp5c1|Cct3|Cct7|Entpd1|Eef1a1|Gem|Gnaq|Gng2|Kif1a|Rab1a|Upf1|Abcd2|Septin11|Gbp3|Rala|Rasl11b|Nkiras1|Tbcc|Atp1a2|Rab31|Chd3|Rnd1|Spg7|Chd2|Rab5a
GO:0032956	GO Biological Processes	regulation of actin cytoskeleton organization	2.16019	0.00147727	0.132633	34	Ctnna2|Cfl1|Eps8|Fscn1|Ccn2|Stmn1|Pak1|Pdgfrb|Tmsb4x|Coro1b|Add3|Pdlim4|Arpc3|Dstn|Limch1|Arhgef18|Ccdc88a|Fchsd2|Rnd1
GO:0016818	GO Molecular Functions	hydrolase activity, acting on acid anhydrides, in phosphorus-containing anhydrides	1.8441	0.00149288	0.133113	72	Arf5|Atp5c1|Cct3|Cct7|Entpd1|Eef1a1|Gem|Gnaq|Gng2|Kif1a|Rab1a|Upf1|Abcd2|Septin11|Gbp3|Rala|Nudt3|Rasl11b|Nkiras1|Tbcc|Atp1a2|Rab31|Chd3|Rnd1|Enpp4|Spg7|Chd2|Rab5a
GO:0008643	GO Biological Processes	carbohydrate transport	4.13624	0.00149458	0.133113	77	Pea15a|Ezr|Slc27a4|Smpd3|Tmem144|Pls1|Slc2a10
GO:0016331	GO Biological Processes	morphogenesis of embryonic epithelium	2.75103	0.00151852	0.134309	53	Cfl1|Lhx2|Pcdh8|Sfrp1|Sox11|Sox8|Tead2|Wnt7b|Rala|Cthrc1|Mthfd1|Grsf1
GO:0016817	GO Molecular Functions	hydrolase activity, acting on acid anhydrides	1.84121	0.00152748	0.134309	72	Arf5|Atp5c1|Cct3|Cct7|Entpd1|Eef1a1|Gem|Gnaq|Gng2|Kif1a|Rab1a|Upf1|Abcd2|Septin11|Gbp3|Rala|Nudt3|Rasl11b|Nkiras1|Tbcc|Atp1a2|Rab31|Chd3|Rnd1|Enpp4|Spg7|Chd2|Rab5a
GO:0003018	GO Biological Processes	vascular process in circulatory system	2.51002	0.00153793	0.134309	62	Adora2b|Adra1b|Cacna1g|Cav1|Il18|Slc27a4|Add3|Smpd3|Gucy1a1|Ctnnbip1|Ddah1|Scpep1|Atp1a2|Itga1
GO:0009069	GO Biological Processes	serine family amino acid metabolic process	5.82684	0.0015442	0.134309	46	Gcsh|Psph|Psat1|Cth|Mthfd1
GO:1902745	GO Biological Processes	positive regulation of lamellipodium organization	5.82684	0.0015442	0.134309	66	Cfl1|Fscn1|Src|Coro1b|Hdac4
GO:0045577	GO Biological Processes	regulation of B cell differentiation	5.82684	0.0015442	0.134309	78	Bad|Cd24a|Mmp14|Pnp|Sfrp1
GO:0120039	GO Biological Processes	plasma membrane bounded cell projection morphogenesis	1.94754	0.00156375	0.13548	33	Abi1|Bdnf|Ctnna2|Cdk5|Chl1|Epha4|Fyn|Gap43|Elavl4|Stmn1|Lhx2|Mapt|Neo1|Nfib|Notch3|Pak1|Tpbg|Wnt7b|Cntnap2|Plekho1|Tmem108|Foxp1|Itga1|Ablim1
GO:0021537	GO Biological Processes	telencephalon development	2.41111	0.00158029	0.135654	10	Cdk5|Dbi|Emx2|Fgf13|Grin1|Lef1|Lhx2|Nfib|Zic1|Zic3|Mboat7|Tmem108|Atp1a2|Foxp2|Syne2
GO:0030335	GO Biological Processes	positive regulation of cell migration	1.88717	0.00158187	0.135654	37	Adora2b|C1qbp|Cav1|Cdh13|Cyp1b1|Epha4|Fgf1|Grin1|Il18|Lef1|Mmp14|Nedd9|Pak1|Pdgfrb|Tmsb4x|Plk2|Src|Vegfb|Cxcl14|Spag9|Pik3cb|Amotl1|Hdac9|Foxp1|Hdac4|Syne2
GO:0060491	GO Biological Processes	regulation of cell projection assembly	2.60953	0.00158403	0.135654	43	Cav1|Cfl1|Eps8|Fscn1|Gap43|Src|Dpysl3|Yap1|Rala|Ccdc88a|Hdac4|Rab5a|Syne2
GO:0045177	GO Cellular Components	apical part of cell	1.9773	0.0015995	0.136454	79	Atp1b1|Cav1|Cd44|Chl1|Ctsb|Gjb6|Hsd11b1|Igfbp2|Il18|Kcnk1|Pdgfrb|Sptbn2|Slc6a6|Ezr|Slc9a3r1|Clic4|Slc15a2|Ifitm3|Slc39a8|Amotl1|Arhgef18|Mlc1|Lzts1
GO:0009164	GO Biological Processes	nucleoside catabolic process	7.62786	0.00165833	0.139865	25	Pnp|Adal|Enpp4|Ahcy
GO:0071625	GO Biological Processes	vocalization behavior	7.62786	0.00165833	0.139865	65	Nrxn3|Cntnap2|Foxp1|Foxp2
GO:0046931	GO Biological Processes	pore complex assembly	7.62786	0.00165833	0.139865	80	Bad|Cct3|Nup93|Atp5g3
GO:0006979	GO Biological Processes	response to oxidative stress	2.18887	0.00168569	0.141636	29	Car3|Cfl1|Cyp1b1|Epas1|Fyn|Hsf1|Idh1|Mt3|Mapt|Pdgfrb|Ppp2cb|Src|Zfp622|Smpd3|Selenon|Msra|Pdk1|Adnp2
GO:2000377	GO Biological Processes	regulation of reactive oxygen species metabolic process	2.86637	0.00170191	0.142157	81	Cyp1b1|Eef1a1|Fyn|Grin1|Il18|Mt3|Mapt|Pdgfrb|Abcd2|Pid1|Hdac4
GO:0070482	GO Biological Processes	response to oxygen levels	2.31466	0.00170466	0.142157	44	Atp1b1|Bad|Bnip3l|Cav1|Cd24a|Epas1|Il18|Mt3|Pak1|Ryr1|Vegfb|Vhl|Gucy1b1|Gucy1a1|Sdhd|Pdk1
GO:0097718	GO Molecular Functions	disordered domain specific binding	5.66936	0.00175099	0.145476	82	Calm1|Fyn|Rb1|Tead2|Ezr
GO:0048858	GO Biological Processes	cell projection morphogenesis	1.9252	0.00182038	0.150679	33	Abi1|Bdnf|Ctnna2|Cdk5|Chl1|Epha4|Fyn|Gap43|Elavl4|Stmn1|Lhx2|Mapt|Neo1|Nfib|Notch3|Pak1|Tpbg|Wnt7b|Cntnap2|Plekho1|Tmem108|Foxp1|Itga1|Ablim1
GO:0099513	GO Cellular Components	polymeric cytoskeletal fiber	1.77517	0.00183977	0.15127	28	Calm1|Cct3|Cct7|Cdk5|Fgf13|Fyn|Gjb6|Gng12|Kif1a|Stmn1|Mt3|Mapt|Pak1|Src|Dpysl3|Ezr|Coro1b|Map2k2|Reep3|Pdlim4|Cdk2ap2|Dnal4|Arpc3|Gabarapl1|Tpgs2|Afap1|Ckap5|Pls1|Fez1|Sybu
GO:0044283	GO Biological Processes	small molecule biosynthetic process	2.07177	0.00184111	0.15127	46	Bcat2|Fasn|Fdft1|Gpd2|Ldhb|Nsdhl|Pnp|Elovl2|Hacd3|Gatm|Pmvk|Adal|Chst15|Acsbg1|Psph|Psat1|Cth|Mthfd1|Hmgcs1|Fads6
GO:0050768	GO Biological Processes	negative regulation of neurogenesis	2.8312	0.00187707	0.153658	75	Bdnf|Cd24a|Cdk5|Cit|Fgf13|Lhx2|Mt3|Sox11|Wnt7b|Trim11|Nr1d1
GO:0098917	GO Biological Processes	retrograde trans-synaptic signaling	11.4418	0.00192557	0.153944	17	Bdnf|Cnr1|Gucy1a1
GO:0090520	GO Biological Processes	sphingolipid mediated signaling pathway	11.4418	0.00192557	0.153944	77	Ezr|Smpd3|Pik3cb
GO:0061299	GO Biological Processes	retina vasculature morphogenesis in camera-type eye	11.4418	0.00192557	0.153944	83	Cyp1b1|Ndp|Clic4
GO:0015812	GO Biological Processes	gamma-aminobutyric acid transport	11.4418	0.00192557	0.153944	84	Pak1|Slc6a6|Slc9a3r1
GO:0042542	GO Biological Processes	response to hydrogen peroxide	3.53291	0.00195408	0.153944	29	Cfl1|Cyp1b1|Fyn|Hsf1|Pdgfrb|Ppp2cb|Src|Smpd3
GO:0045596	GO Biological Processes	negative regulation of cell differentiation	1.74805	0.00196998	0.153944	75	Bdnf|Cav1|Cd24a|Cd44|Cdk5|Cit|Epha4|Fgf13|Il18|Lhx2|Smad1|Mt3|Notch3|Pak1|Rb1|S100b|Sfrp1|Sox11|Sox8|Ttc3|Vhl|Wnt7b|Yap1|Ybx1|Ttpa|Cxcl14|Lsm1|Trim11|Foxp1|Hdac4|Nr1d1
GO:1900543	GO Biological Processes	negative regulation of purine nucleotide metabolic process	7.29622	0.00197002	0.153944	20	Entpd1|Ncor1|Pid1|Hdac4
GO:0031528	GO Cellular Components	microvillus membrane	7.29622	0.00197002	0.153944	84	Cd24a|Slc6a6|Ezr|Slc9a3r1
GO:0006783	GO Biological Processes	heme biosynthetic process	7.29622	0.00197002	0.153944	85	Snx3|Tmem14c|Cox10|Iba57
GO:0007015	GO Biological Processes	actin filament organization	2.35692	0.00197182	0.153944	1	Abi1|Cfl1|Eps8|Fscn1|Marcksl1|Nedd9|Tmsb4x|Src|Dpysl3|Ezr|Coro1b|Arpc3|Dstn|Pls1|Rnd1
GO:0030808	GO Biological Processes	regulation of nucleotide biosynthetic process	5.52016	0.00197736	0.153944	20	Adora2b|Entpd1|Pdk4|Pid1|Pdk1
GO:1900371	GO Biological Processes	regulation of purine nucleotide biosynthetic process	5.52016	0.00197736	0.153944	20	Adora2b|Entpd1|Pdk4|Pid1|Pdk1
GO:0099091	GO Cellular Components	postsynaptic specialization, intracellular component	5.52016	0.00197736	0.153944	60	Ctnna2|Fyn|Src|Anks1b|Dlgap1
GO:0097386	GO Cellular Components	glial cell projection	5.52016	0.00197736	0.153944	86	Fyn|Mt3|Mapt|Ezr|Mlc1
GO:0060538	GO Biological Processes	skeletal muscle organ development	2.79688	0.00206665	0.160335	36	Cav1|Cdk5|Rb1|Ryr1|Sox11|Sox8|Cntnap2|Selenon|Foxp1|Foxp2|Hlf
GO:0010638	GO Biological Processes	positive regulation of organelle organization	1.90336	0.00211222	0.163301	34	Slc25a5|Bad|Cav1|Cct3|Cct7|Cfl1|Fscn1|Ccn2|Mapt|Pak1|Pdgfrb|Rb1|Src|Xrcc5|Add3|Pdlim4|Rala|Dstn|Smpd3|Ckap5|Limch1|Chchd10|Ccdc88a|Fchsd2
GO:0021543	GO Biological Processes	pallium development	2.78003	0.00216712	0.166126	10	Cdk5|Emx2|Fgf13|Grin1|Lef1|Lhx2|Zic1|Zic3|Mboat7|Tmem108|Syne2
GO:0022843	GO Molecular Functions	voltage-gated cation channel activity	2.95445	0.00217971	0.166126	19	Cacna1g|Cdk5|Cnr1|Ncs1|Grin1|Kcna6|Kcnk1|Marcksl1|Ryr1|Kcne1l
GO:0072073	GO Biological Processes	kidney epithelium development	2.95445	0.00217971	0.166126	87	Bdnf|Cd24a|Cd44|Epha4|Fgf1|Smad1|Sfrp1|Sox8|Wnt7b|Ctnnbip1
GO:0019001	GO Molecular Functions	guanyl nucleotide binding	2.08668	0.00218606	0.166126	72	Arf5|Eef1a1|Gem|Gnaq|Rab1a|Septin11|Gucy1b1|Gbp3|Rala|Suclg1|Gucy1a1|Rasl11b|Nkiras1|Sting1|Mpped2|Rab31|Eif5|Rnd1|Rab5a
GO:0032561	GO Molecular Functions	guanyl ribonucleotide binding	2.08668	0.00218606	0.166126	72	Arf5|Eef1a1|Gem|Gnaq|Rab1a|Septin11|Gucy1b1|Gbp3|Rala|Suclg1|Gucy1a1|Rasl11b|Nkiras1|Sting1|Mpped2|Rab31|Eif5|Rnd1|Rab5a
GO:0070570	GO Biological Processes	regulation of neuron projection regeneration	5.37862	0.00222438	0.168293	88	Epha4|Neo1|Omg|Prrx1|Map2k2
GO:0022904	GO Biological Processes	respiratory electron transport chain	3.46006	0.0022297	0.168293	3	Bdnf|Cox4i1|Cox6a1|Sdhc|Cyc1|Sdhd|Sdhb|Ndufs6
GO:0051961	GO Biological Processes	negative regulation of nervous system development	2.76339	0.00227151	0.170579	75	Bdnf|Cd24a|Cdk5|Cit|Fgf13|Lhx2|Mt3|Sox11|Wnt7b|Trim11|Nr1d1
GO:0050803	GO Biological Processes	regulation of synapse structure or activity	2.32214	0.0022753	0.170579	89	Bdnf|Ctnna2|Cdk5|Cfl1|Epha4|Fyn|Gpc4|Grin1|Kif1a|Pcdh8|Tpbg|Vhl|Septin11|Abhd17c|Sybu
GO:0031113	GO Biological Processes	regulation of microtubule polymerization	4.41613	0.00230801	0.171048	90	Cav1|Stmn1|Mapt|Pak1|Ckap5|Slc39a12
GO:0045980	GO Biological Processes	negative regulation of nucleotide metabolic process	6.99221	0.00231997	0.171048	20	Entpd1|Ncor1|Pid1|Hdac4
GO:0048339	GO Biological Processes	paraxial mesoderm development	6.99221	0.00231997	0.171048	91	Lef1|Tead2|Yap1|Zic3
GO:1990776	GO Biological Processes	response to angiotensin	6.99221	0.00231997	0.171048	92	Adora2b|Cav1|Hsf1|Src
GO:0048025	GO Biological Processes	negative regulation of mRNA splicing, via spliceosome	6.99221	0.00231997	0.171048	93	C1qbp|Rnps1|Celf4|Srsf9
GO:0002009	GO Biological Processes	morphogenesis of an epithelium	1.88908	0.00232821	0.171056	53	Cd44|Cfl1|Epha4|Fgf1|Lef1|Lhx2|Mmp14|Pak1|Pcdh8|Sfrp1|Sox11|Sox8|Src|Tead2|Wnt7b|Yap1|Zic3|Slc9a3r1|Clic4|Rala|Ctnnbip1|Cthrc1|Mthfd1|Grsf1
GO:0008306	GO Biological Processes	associative learning	3.14649	0.00233545	0.171056	9	Adra1b|Bdnf|Cdk5|Grin1|Pde1b|Tpbg|Cntnap2|Ckap5|Atp1a2
GO:0005244	GO Molecular Functions	voltage-gated ion channel activity	2.60849	0.00237128	0.173111	19	Cacna1g|Cdk5|Cnr1|Ncs1|Grin1|Kcna6|Kcnk1|Marcksl1|Ryr1|Clic4|Kcne1l|Kcnip1
GO:0006937	GO Biological Processes	regulation of muscle contraction	2.74694	0.00237995	0.173176	38	Adora2b|Adra1b|Atp1b1|Calm1|Cav1|Fgf13|Ccn2|Ryr1|Gucy1a1|Atp1a2|Hdac4
GO:0016358	GO Biological Processes	dendrite development	2.91342	0.00241518	0.175167	33	Abi1|Bdnf|Ctnna2|Cdk5|Cit|Fyn|Elavl4|Pak1|Tpbg|Cntnap2
GO:0022832	GO Molecular Functions	voltage-gated channel activity	2.59505	0.0024746	0.178894	19	Cacna1g|Cdk5|Cnr1|Ncs1|Grin1|Kcna6|Kcnk1|Marcksl1|Ryr1|Clic4|Kcne1l|Kcnip1
GO:0004016	GO Molecular Functions	adenylate cyclase activity	10.4883	0.00252224	0.181162	45	Gucy1b1|Gucy1a1|Adcy2
GO:0045843	GO Biological Processes	negative regulation of striated muscle tissue development	10.4883	0.00252224	0.181162	94	Bdnf|Lef1|Hdac9
GO:0060070	GO Biological Processes	canonical Wnt signaling pathway	3.76504	0.00257561	0.183222	7	Cav1|Frat1|Lef1|Sfrp1|Wnt7b|Pygo2|Rab5a
GO:0021766	GO Biological Processes	hippocampus development	3.76504	0.00257561	0.183222	10	Cdk5|Emx2|Fgf13|Lef1|Zic1|Zic3|Tmem108
GO:2000379	GO Biological Processes	positive regulation of reactive oxygen species metabolic process	3.76504	0.00257561	0.183222	81	Cyp1b1|Grin1|Il18|Mapt|Pdgfrb|Pid1|Hdac4
GO:0019216	GO Biological Processes	regulation of lipid metabolic process	2.05441	0.00259918	0.18431	95	Adora2b|Cav1|Cnr1|Dbi|Fgf1|Fmo1|Idh1|Pdgfrb|Ncor1|Src|Abcd2|Pdk4|Dkk3|Vav3|Smpd3|Mboat7|Nr1d1|Ppp2r5a|Pdk1
GO:0016829	GO Molecular Functions	lyase activity	2.56857	0.00269225	0.190304	96	Car3|Cyp1b1|Fasn|Xrcc5|Gucy1b1|Azin1|Hacd3|Gucy1a1|L3hypdh|Clybl|Cth|Adcy2
GO:0036473	GO Biological Processes	cell death in response to oxidative stress	6.71252	0.00271046	0.190382	68	Cyp1b1|Mapt|Zfp622|Pdk1
GO:0042069	GO Biological Processes	regulation of catecholamine metabolic process	6.71252	0.00271046	0.190382	97	Epas1|Pde1b|Vhl|Maob
GO:0015318	GO Molecular Functions	inorganic molecular entity transmembrane transporter activity	1.74805	0.00271981	0.190438	19	Slc25a5|Atp1b1|Atp5c1|Cacna1g|Anxa2|Cdk5|Cnr1|Cox6a1|Ncs1|Gabra2|Grik5|Grin1|Kcna6|Kcnk1|Marcksl1|Ryr1|Slc6a6|Clic4|Slc15a2|Kcne1l|Cyc1|Slc39a8|Kcnip1|Kcnk10|Atp1a2|Mfsd5|Atp5g3|Nipa1|Slc39a12
GO:0048813	GO Biological Processes	dendrite morphogenesis	3.71738	0.00276929	0.192558	33	Abi1|Ctnna2|Cdk5|Fyn|Elavl4|Tpbg|Cntnap2
GO:0045669	GO Biological Processes	positive regulation of osteoblast differentiation	3.71738	0.00276929	0.192558	98	Smad1|Sox11|Wnt7b|Yap1|Ifitm3|Ctnnbip1|Cthrc1
GO:0051154	GO Biological Processes	negative regulation of striated muscle cell differentiation	5.11625	0.00278468	0.192558	99	Bdnf|Pak1|Ybx1|Foxp1|Hdac4
GO:0005109	GO Molecular Functions	frizzled binding	5.11625	0.00278468	0.192558	100	Ndp|Sfrp1|Wnt7b|Ccdc88c|Cthrc1
GO:0034703	GO Cellular Components	cation channel complex	2.44571	0.00279774	0.192862	19	Cacna1g|Calm1|Eps8|Grik5|Grin1|Kcna6|Kcnk1|Ryr1|Kcne1l|Cntnap2|Kcnip1|Abhd12|Atp5g3
GO:0008016	GO Biological Processes	regulation of heart contraction	2.55553	0.00280677	0.192888	38	Adra1b|Atp1b1|Cacna1g|Calm1|Cav1|Cxadr|Epas1|Fgf13|Ccn2|Kcne1l|Atp1a2|Hdac4
GO:0060828	GO Biological Processes	regulation of canonical Wnt signaling pathway	2.34938	0.00282859	0.193789	7	Cav1|Frat1|Gnaq|Sfrp1|Src|Tpbg|Yap1|Slc9a3r1|Dkk3|Gprc5b|Ctnnbip1|Ccdc88c|Cthrc1|Gpc5
GO:0005925	GO Cellular Components	focal adhesion	2.68306	0.00285638	0.194707	43	Cav1|Cfl1|Nedd9|Pak1|Src|Ezr|Map2k2|Rala|Afap1|Itga1|Syne2
GO:0048812	GO Biological Processes	neuron projection morphogenesis	1.88831	0.00285947	0.194707	33	Abi1|Bdnf|Ctnna2|Cdk5|Chl1|Epha4|Fyn|Gap43|Elavl4|Stmn1|Lhx2|Mapt|Neo1|Nfib|Notch3|Pak1|Tpbg|Wnt7b|Cntnap2|Tmem108|Foxp1|Itga1|Ablim1
GO:0051651	GO Biological Processes	maintenance of location in cell	3.32303	0.00287195	0.19496	73	Cav1|Cdk5|Grik5|Tmsb4x|Txn1|Tbccd1|Chchd10|Ccdc88a
GO:0046873	GO Molecular Functions	metal ion transmembrane transporter activity	1.98831	0.0029527	0.199832	19	Atp1b1|Cacna1g|Anxa2|Cdk5|Cnr1|Ncs1|Grik5|Grin1|Kcna6|Kcnk1|Marcksl1|Ryr1|Slc6a6|Kcne1l|Slc39a8|Kcnip1|Kcnk10|Atp1a2|Nipa1|Slc39a12
GO:0042063	GO Biological Processes	gliogenesis	2.33074	0.00303915	0.20506	101	Cdk5|Dbi|Epha4|Gap43|Lef1|Mt3|Nfib|Omg|Sox11|Sox8|Cntnap2|Ckap5|Mboat7|Syne2
GO:0080135	GO Biological Processes	regulation of cellular response to stress	1.71471	0.00306849	0.206414	102	Bad|Cav1|Cd44|Epha4|Ccn2|Fyn|Lancl1|Hsf1|Mapt|Neo1|Omg|Prrx1|Pnp|Rasgrp1|Ncor1|Sfrp1|Traf1|Txn1|Vhl|Ezr|Wnt7b|Map2k2|Zfp622|Ddah1|Pik3cb|Glrx|Ubqln4|Efhd1|Rell1|Foxp1
GO:0034656	GO Biological Processes	nucleobase-containing small molecule catabolic process	6.45435	0.00314369	0.209721	25	Pnp|Adal|Enpp4|Ahcy
GO:0010996	GO Biological Processes	response to auditory stimulus	6.45435	0.00314369	0.209721	65	Cntnap2|Abhd12|Atp1a2|Foxp2
GO:0043279	GO Biological Processes	response to alkaloid	3.62559	0.00318999	0.209721	103	Adra1b|Bdnf|Cdk5|Cnr1|Grin1|Ryr1|Selenon
GO:0043408	GO Biological Processes	regulation of MAPK cascade	1.71005	0.00319163	0.209721	58	Adra1b|Cav1|Cd24a|Cd44|Epha4|Fgf1|Ccn2|Igfbp4|Mt3|Pak1|Pdgfrb|Rasgrp1|Ncor1|Sfrp1|Src|Tpbg|Traf1|Vegfb|Ezr|Wnt7b|Map2k2|Slc9a3r1|Zfp622|Spag9|Pik3cb|Dok5|Rell1|Cavin3|Lmo3|Itga1
GO:1904862	GO Biological Processes	inhibitory synapse assembly	9.68152	0.00322126	0.209721	69	Fgf13|Gabra2|Cntnap2
GO:1902950	GO Biological Processes	regulation of dendritic spine maintenance	9.68152	0.00322126	0.209721	81	Cfl1|Fyn|Grin1
GO:0035256	GO Molecular Functions	G protein-coupled glutamate receptor binding	9.68152	0.00322126	0.209721	82	Calm1|Fyn|Slc9a3r1
GO:1990907	GO Cellular Components	beta-catenin-TCF complex	9.68152	0.00322126	0.209721	94	Lef1|Tcf4|Pygo2
GO:0042428	GO Biological Processes	serotonin metabolic process	9.68152	0.00322126	0.209721	104	Maoa|Pde1b|Rnf180
GO:0044342	GO Biological Processes	type B pancreatic cell proliferation	9.68152	0.00322126	0.209721	105	Bad|Igfbp4|Serpinb1a
GO:0032009	GO Cellular Components	early phagosome	9.68152	0.00322126	0.209721	106	Snx3|Rab31|Rab5a
GO:1901214	GO Biological Processes	regulation of neuron death	2.01291	0.00325019	0.210988	107	Bad|Bdnf|Cdk5|Chl1|Fyn|Lancl1|Grik5|Grin1|Hsf1|Il18|Mt3|Mapt|Neo1|Vegfb|Akt1s1|Trim2|Itga1|Hdac4|Tox3
GO:0040007	GO Biological Processes	growth	1.89522	0.0033462	0.216589	87	Adra1b|Bdnf|Fgf1|Gap43|Gpd2|Lhx2|Smad1|Mapt|Pdgfrb|Sfrp1|Sptbn2|Src|Wnt7b|Yap1|Clic4|Smpd3|Cntnap2|Pygo2|Selenon|Tmem108|Foxp2|Ndufs6
GO:0022604	GO Biological Processes	regulation of cell morphogenesis	2.10385	0.0033622	0.216994	108	C1qbp|Cd44|Cfl1|Epha4|Eps8|Fyn|Nedd9|S100b|Src|Ttc3|Ezr|Coro1b|Slc9a3r1|Plekho1|Tbccd1|Arhgef18|Rnd1
GO:0070382	GO Cellular Components	exocytic vesicle	2.29432	0.00349888	0.225162	21	Bdnf|Calm1|Entpd1|Dbi|Gabra2|Grin1|Kif1a|Marcksl1|Mt3|Pdyn|Sptbn2|Syn2|Dpysl3|Rab5a
GO:0016324	GO Cellular Components	apical plasma membrane	2.04097	0.00356542	0.228783	79	Atp1b1|Cav1|Cd44|Ctsb|Gjb6|Igfbp2|Il18|Kcnk1|Pdgfrb|Sptbn2|Slc6a6|Ezr|Slc9a3r1|Slc15a2|Slc39a8|Amotl1|Mlc1|Lzts1
GO:0051495	GO Biological Processes	positive regulation of cytoskeleton organization	2.48	0.00357979	0.229045	34	Cav1|Cfl1|Ccn2|Mapt|Pak1|Add3|Pdlim4|Dstn|Ckap5|Limch1|Ccdc88a|Fchsd2
GO:0071354	GO Biological Processes	cellular response to interleukin-6	6.2153	0.00362183	0.229578	66	Cfl1|Src|Yap1|Pid1
GO:0033865	GO Biological Processes	nucleoside bisphosphate metabolic process	3.19644	0.00364999	0.229578	39	Cs|Fasn|Papss1|Acot1|Suclg1|Pmvk|Crot|Hmgcs1
GO:0033875	GO Biological Processes	ribonucleoside bisphosphate metabolic process	3.19644	0.00364999	0.229578	39	Cs|Fasn|Papss1|Acot1|Suclg1|Pmvk|Crot|Hmgcs1
GO:0034032	GO Biological Processes	purine nucleoside bisphosphate metabolic process	3.19644	0.00364999	0.229578	39	Cs|Fasn|Papss1|Acot1|Suclg1|Pmvk|Crot|Hmgcs1
GO:0005902	GO Cellular Components	microvillus	3.19644	0.00364999	0.229578	84	Cd24a|Cd44|Fscn1|Slc6a6|Ezr|Slc27a4|Slc9a3r1|Clic4
GO:0019217	GO Biological Processes	regulation of fatty acid metabolic process	3.19644	0.00364999	0.229578	95	Cav1|Cnr1|Dbi|Fmo1|Ncor1|Abcd2|Pdk4|Pdk1
GO:0070851	GO Molecular Functions	growth factor receptor binding	2.74204	0.0037396	0.234552	109	Cd44|Fgf1|Fyn|Pdgfrb|Src|Vegfb|Slc9a3r1|Vav3|Ccdc88a|Cadm4
GO:0046320	GO Biological Processes	regulation of fatty acid oxidation	4.76742	0.00380693	0.237438	95	Cnr1|Dbi|Fmo1|Abcd2|Pdk4
GO:0010464	GO Biological Processes	regulation of mesenchymal cell proliferation	4.76742	0.00380693	0.237438	110	Nfib|Prrx1|Ctnnbip1|Foxp1|Foxp2
GO:0032870	GO Biological Processes	cellular response to hormone stimulus	1.98287	0.0038232	0.237786	30	Cav1|Cfl1|Hsf1|Il18|Mt3|Pak1|Rb1|Sfrp1|Src|Yap1|Slc27a4|Pdk4|Ramp1|Pelp1|Hdac9|Pid1|Atp1a2|Rab31|Nr1d1
GO:0016071	GO Biological Processes	mRNA metabolic process	1.78981	0.00385607	0.239162	111	C1qbp|Anxa2|Epas1|Hsf1|Elavl4|Pabpc1|Upf1|Rnps1|Ybx1|Zic3|Snrpa|Prpf40b|Aurkaip1|Snrnp27|Lsm1|Sf3a1|Polr2g|Syf2|Mrto4|Csdc2|Celf4|Srsf9|Grsf1|Txnl4b|Dcp1b
GO:0043523	GO Biological Processes	regulation of neuron apoptotic process	2.19268	0.00390293	0.241188	107	Bdnf|Cdk5|Chl1|Fyn|Lancl1|Grik5|Grin1|Il18|Mt3|Vegfb|Akt1s1|Trim2|Itga1|Hdac4|Tox3
GO:1900542	GO Biological Processes	regulation of purine nucleotide metabolic process	3.4961	0.0039104	0.241188	20	Adora2b|Entpd1|Ncor1|Pdk4|Pid1|Hdac4|Pdk1
GO:0014070	GO Biological Processes	response to organic cyclic compound	1.68262	0.00402234	0.244616	112	Adra1b|Bdnf|Cav1|Cdk5|Cnr1|Cyp1b1|Gnaq|Grin1|Hsf1|Idh1|Il18|Smad1|Pak1|Ryr1|Sfrp1|Src|Ezr|Yap1|Slc9a3r1|Crls1|Sting1|Rftn2|Selenon|Glrx|Acsbg1|Atp1a2|Foxp1|Mlc1|Hmgcs1|Adcy2
GO:0120032	GO Biological Processes	regulation of plasma membrane bounded cell projection assembly	2.44388	0.00402608	0.244616	43	Cav1|Cfl1|Eps8|Fscn1|Gap43|Dpysl3|Yap1|Rala|Ccdc88a|Hdac4|Rab5a|Syne2
GO:0032536	GO Biological Processes	regulation of cell projection size	8.98998	0.0040278	0.244616	50	Ezr|Wnt7b|Pls1
GO:0048635	GO Biological Processes	negative regulation of muscle organ development	8.98998	0.0040278	0.244616	94	Bdnf|Lef1|Hdac9
GO:1990124	GO Cellular Components	messenger ribonucleoprotein complex	8.98998	0.0040278	0.244616	113	Pabpc1|Ybx1|Lsm1
GO:0050678	GO Biological Processes	regulation of epithelial cell proliferation	1.97305	0.00403189	0.244616	36	Adora2b|Bad|Cav1|Cdh13|Cxadr|Fgf1|Il18|Nfib|Rb1|Sfrp1|Sox11|Vegfb|Vhl|Yap1|Azin1|Pygo2|Foxp1|Foxp2|Nr1d1
GO:0022900	GO Biological Processes	electron transport chain	3.13669	0.00409557	0.246891	3	Bdnf|Cox4i1|Cox6a1|Sdhc|Cyc1|Sdhd|Sdhb|Ndufs6
GO:0003015	GO Biological Processes	heart process	3.13669	0.00409557	0.246891	92	Atp1b1|Cacna1g|Cav1|Fyn|Src|Vegfb|Yap1|Kcne1l
GO:0046128	GO Biological Processes	purine ribonucleoside metabolic process	5.99332	0.00414701	0.246891	25	Pnp|Adal|Enpp4|Ahcy
GO:0061298	GO Biological Processes	retina vasculature development in camera-type eye	5.99332	0.00414701	0.246891	83	Cyp1b1|Ndp|Pdgfrb|Clic4
GO:0006779	GO Biological Processes	porphyrin-containing compound biosynthetic process	5.99332	0.00414701	0.246891	85	Snx3|Tmem14c|Cox10|Iba57
GO:0033014	GO Biological Processes	tetrapyrrole biosynthetic process	5.99332	0.00414701	0.246891	85	Snx3|Tmem14c|Cox10|Iba57
GO:0033688	GO Biological Processes	regulation of osteoblast proliferation	5.99332	0.00414701	0.246891	100	Sfrp1|Sox8|Cthrc1|Mn1
GO:0006140	GO Biological Processes	regulation of nucleotide metabolic process	3.45497	0.00417601	0.247792	20	Adora2b|Entpd1|Ncor1|Pdk4|Pid1|Hdac4|Pdk1
GO:0032271	GO Biological Processes	regulation of protein polymerization	2.43207	0.0041844	0.247792	34	Cav1|Cfl1|Eps8|Stmn1|Mapt|Pak1|Tmsb4x|Add3|Arpc3|Ckap5|Fchsd2|Slc39a12
GO:0060428	GO Biological Processes	lung epithelium development	4.66147	0.00420048	0.248081	22	Nfib|Wnt7b|Yap1|Map2k2|Foxp1
GO:0008021	GO Cellular Components	synaptic vesicle	2.33074	0.00421156	0.248081	21	Bdnf|Calm1|Entpd1|Dbi|Gabra2|Grin1|Kif1a|Marcksl1|Mt3|Pdyn|Sptbn2|Syn2|Rab5a
GO:0044282	GO Biological Processes	small molecule catabolic process	2.11086	0.00423376	0.24873	25	Bad|Bcat2|Mt3|Pnp|Slc27a4|Abcd2|Nudt3|Pfkp|Gcsh|Ddah1|Crot|Adal|Acat2|Impa2|Enpp4|Ahcy
GO:0010565	GO Biological Processes	regulation of cellular ketone metabolic process	2.68931	0.0042905	0.251401	95	Cav1|Cnr1|Dbi|Fmo1|Ncor1|Abcd2|Pdk4|Dkk3|Nr1d1|Pdk1
GO:0030111	GO Biological Processes	regulation of Wnt signaling pathway	2.10424	0.00436257	0.254953	7	Cav1|Frat1|Gnaq|Lef1|Sfrp1|Src|Tpbg|Yap1|Slc9a3r1|Dkk3|Snx3|Gprc5b|Ctnnbip1|Ccdc88c|Cthrc1|Gpc5
GO:0050807	GO Biological Processes	regulation of synapse organization	2.23325	0.00443923	0.258754	89	Bdnf|Ctnna2|Cdk5|Cfl1|Epha4|Fyn|Gpc4|Grin1|Kif1a|Pcdh8|Tpbg|Vhl|Septin11|Abhd17c
GO:0048511	GO Biological Processes	rhythmic process	2.22479	0.00458888	0.266083	52	Bdnf|Cdk5|Grin1|Relb|Ncor1|Src|Mapk10|Cntnap2|Cavin3|Hlf|Nr1d1|Ciart|Ahcy|Crtc1
GO:0050730	GO Biological Processes	regulation of peptidyl-tyrosine phosphorylation	2.22479	0.00458888	0.266083	109	Cav1|Cd24a|Cd44|Epha4|Fyn|Hsf1|Il18|Nedd9|Pdgfrb|Sfrp1|Src|Vegfb|Gprc5b|Cadm4
GO:0017124	GO Molecular Functions	SH3 domain binding	2.83894	0.00464188	0.268457	114	Abi1|Cit|Eps15|Lancl1|Grik5|Mapt|Dpysl3|Afap1|Afap1l2
GO:0051147	GO Biological Processes	regulation of muscle cell differentiation	2.65527	0.00469199	0.269549	99	Bdnf|Smad1|Mmp14|Pak1|Tmsb4x|Ybx1|Hdac9|Cth|Foxp1|Hdac4
GO:0008360	GO Biological Processes	regulation of cell shape	2.65527	0.00469199	0.269549	108	Cfl1|Eps8|Fyn|S100b|Ezr|Slc9a3r1|Plekho1|Tbccd1|Arhgef18|Rnd1
GO:1903649	GO Biological Processes	regulation of cytoplasmic transport	5.78666	0.00472128	0.269549	57	Src|Ezr|Map2k2|Snx3
GO:0070741	GO Biological Processes	response to interleukin-6	5.78666	0.00472128	0.269549	66	Cfl1|Src|Yap1|Pid1
GO:0033119	GO Biological Processes	negative regulation of RNA splicing	5.78666	0.00472128	0.269549	93	C1qbp|Rnps1|Celf4|Srsf9
GO:0051148	GO Biological Processes	negative regulation of muscle cell differentiation	3.81393	0.00483125	0.274954	99	Bdnf|Smad1|Pak1|Ybx1|Foxp1|Hdac4
GO:0034702	GO Cellular Components	ion channel complex	2.14047	0.00486606	0.274954	19	Cacna1g|Calm1|Eps8|Gabra2|Grik5|Grin1|Kcna6|Kcnk1|Ryr1|Clic4|Kcne1l|Cntnap2|Kcnip1|Abhd12|Atp5g3
GO:0044089	GO Biological Processes	positive regulation of cellular component biogenesis	1.80698	0.00487235	0.274954	34	Bdnf|Cav1|Cd24a|Cfl1|Eps8|Fscn1|Ccn2|Hsf1|Mapt|Pak1|Src|Tpbg|Dpysl3|Pdlim4|Rala|Smpd3|Cntnap2|Ckap5|Limch1|Col16a1|Ccdc88a|Fchsd2|Hdac4
GO:0032530	GO Biological Processes	regulation of microvillus organization	8.39065	0.00494646	0.274954	50	Fscn1|Ezr|Pls1
GO:2000811	GO Biological Processes	negative regulation of anoikis	8.39065	0.00494646	0.274954	92	Cav1|Src|Pdk4
GO:1901160	GO Biological Processes	primary amino compound metabolic process	8.39065	0.00494646	0.274954	104	Maoa|Pde1b|Rnf180
GO:0110154	GO Biological Processes	RNA decapping	8.39065	0.00494646	0.274954	113	Nudt3|Lsm1|Dcp1b
GO:0043471	GO Biological Processes	regulation of cellular carbohydrate catabolic process	8.39065	0.00494646	0.274954	115	Adra1b|Hsd11b1|Ppp1r3d
GO:0032252	GO Biological Processes	secretory granule localization	8.39065	0.00494646	0.274954	116	Kif1a|Rasgrp1|Sybu
GO:0035102	GO Cellular Components	PRC1 complex	8.39065	0.00494646	0.274954	117	Phc2|Pcgf1|Phc3
GO:0030055	GO Cellular Components	cell-substrate junction	2.49452	0.00495779	0.274954	43	Cav1|Cfl1|Nedd9|Pak1|Src|Ezr|Map2k2|Rala|Afap1|Itga1|Syne2
GO:0030001	GO Biological Processes	metal ion transport	1.7539	0.00497648	0.274954	19	Atp1b1|Cacna1g|Calm1|Cav1|Cdk5|Sfxn1|Fgf13|Ccn2|Grin1|Kcna6|Kcnk1|Mt3|Ryr1|Slc6a6|Slc9a3r1|Ramp1|Snx3|Kcne1l|Slc39a8|Kcnip1|Kcnk10|Mcur1|Atp1a2|Nipa1|Slc39a12
GO:0045859	GO Biological Processes	regulation of protein kinase activity	1.7539	0.00497648	0.274954	58	Cav1|Ccni|Cd24a|Cdk5|Epha4|Fgf1|Gnaq|Il18|Mt3|Nedd9|Pak1|Pdgfrb|Rasgrp1|Rb1|Sfrp1|Src|Xrcc5|Map2k2|Slc9a3r1|Gprc5b|Camk2n1|Akt1s1|Dbndd1|Pik3cb|Ccdc88a
GO:0051129	GO Biological Processes	negative regulation of cellular component organization	1.67351	0.00500011	0.275575	118	Slc25a5|Ctnna2|Cav1|Cdk5|Cfl1|Cit|Epha4|Eps8|Fgf13|Fyn|Hsf1|Stmn1|Mmp14|Mt3|Mapt|Neo1|Tmsb4x|Src|Dpysl3|Xrcc5|Yap1|Coro1b|Add3|Zwint|Ctnnbip1|Antxr1|Ubqln4|Arhgef18|Fez1
GO:0001725	GO Cellular Components	stress fiber	3.33719	0.0050551	0.276552	48	Anxa2|Fscn1|Coro1b|Pdlim4|Septin11|Limch1|Ablim1
GO:0097517	GO Cellular Components	contractile actin filament bundle	3.33719	0.0050551	0.276552	48	Anxa2|Fscn1|Coro1b|Pdlim4|Septin11|Limch1|Ablim1
GO:0001570	GO Biological Processes	vasculogenesis	3.33719	0.0050551	0.276552	91	Cav1|Fgf1|Pdgfrb|Tead2|Wnt7b|Yap1|Tmem100
GO:0008344	GO Biological Processes	adult locomotory behavior	3.02366	0.00511147	0.27759	15	Chl1|Epha4|Eps8|Grin1|Mapt|Zic1|Abhd12|Atp1a2
GO:0034614	GO Biological Processes	cellular response to reactive oxygen species	3.02366	0.00511147	0.27759	29	Cfl1|Cyp1b1|Fyn|Hsf1|Mt3|Pdgfrb|Src|Smpd3
GO:0099175	GO Biological Processes	regulation of postsynapse organization	3.02366	0.00511147	0.27759	89	Cdk5|Cfl1|Epha4|Fyn|Grin1|Kif1a|Vhl|Abhd17c
GO:0043434	GO Biological Processes	response to peptide hormone	2.12601	0.00517412	0.280309	30	Adora2b|Cav1|Cfl1|Hsf1|Il18|Pak1|Rb1|Serpina3n|Src|Slc27a4|Pdk4|Cyc1|Gatm|Hdac9|Rab31
GO:0014704	GO Cellular Components	intercalated disc	3.75701	0.00520217	0.281144	38	Adra1b|Atp1b1|Cxadr|Fgf13|Pak1|Atp1a2
GO:1901658	GO Biological Processes	glycosyl compound catabolic process	5.59377	0.00534665	0.288253	25	Pnp|Adal|Enpp4|Ahcy
GO:0034705	GO Cellular Components	potassium channel complex	3.29969	0.00537696	0.289187	19	Calm1|Grik5|Kcna6|Kcnk1|Kcne1l|Cntnap2|Kcnip1
GO:0008134	GO Molecular Functions	transcription factor binding	1.69318	0.00570835	0.3051	119	C1qbp|Cit|Ctcf|Epas1|Gtf2i|Hsf1|Lef1|Lhx2|Nfia|Prrx1|Rb1|Ncor1|Sox8|Src|Tcf4|Tead2|Vhl|Yap1|Gabarapl1|Sting1|Hdac9|Trim11|Foxp1|Foxp2|Hdac4|Nr1d1|Crtc1
GO:0044291	GO Cellular Components	cell-cell contact zone	3.26303	0.00571394	0.3051	38	Adra1b|Atp1b1|Cxadr|Fgf13|Pak1|Atp1a2|Cadm4
GO:0045665	GO Biological Processes	negative regulation of neuron differentiation	3.26303	0.00571394	0.3051	56	Cav1|Cd24a|Cit|Notch3|Sox8|Ttc3|Lsm1
GO:0047484	GO Biological Processes	regulation of response to osmotic stress	7.86623	0.00598131	0.316342	105	Bad|Efhd1|Mlc1
GO:0099527	GO Biological Processes	postsynapse to nucleus signaling pathway	7.86623	0.00598131	0.316342	120	Abi1|Anks1b|Crtc1
GO:0005172	GO Molecular Functions	vascular endothelial growth factor receptor binding	7.86623	0.00598131	0.316342	121	Vegfb|Ccdc88a|Cadm4
GO:0030322	GO Biological Processes	stabilization of membrane potential	7.86623	0.00598131	0.316342	122	Kcnk1|Kcnk10|Chchd10
GO:0000045	GO Biological Processes	autophagosome assembly	3.64811	0.00600598	0.316401	123	Rab1a|Gabarapl1|Atg101|Sting1|Atg16l2|Atg2b
GO:1903579	GO Biological Processes	negative regulation of ATP metabolic process	5.41332	0.00602506	0.316401	20	Entpd1|Ncor1|Pid1|Hdac4
GO:0006084	GO Biological Processes	acetyl-CoA metabolic process	5.41332	0.00602506	0.316401	39	Cs|Fasn|Pmvk|Hmgcs1
GO:0019935	GO Biological Processes	cyclic-nucleotide-mediated signaling	4.28094	0.00606703	0.317109	45	Adcyap1r1|Gucy1b1|Gucy1a1|Cap2|Adcy2
GO:0031305	GO Cellular Components	integral component of mitochondrial inner membrane	4.28094	0.00606703	0.317109	124	Sfxn1|Mcur1|Chchd10|Spg7|Micos10
GO:0072001	GO Biological Processes	renal system development	2.02795	0.00617405	0.321209	87	Bdnf|Cd24a|Cd44|Emx2|Epha4|Fgf1|Smad1|Nfia|Notch3|Pdgfrb|Sfrp1|Sox8|Wnt7b|Ctnnbip1|Pygo2|Ndufs6
GO:0016032	GO Biological Processes	viral process	2.7164	0.00617432	0.321209	125	Bad|Cav1|Ctsb|Eps15|Rab1a|Banf1|Atg16l2|Arxes2|Rab5a
GO:0032231	GO Biological Processes	regulation of actin filament bundle assembly	2.91849	0.00630969	0.327486	34	Cfl1|Ccn2|Stmn1|Pak1|Pdlim4|Limch1|Arhgef18|Ccdc88a
GO:0007623	GO Biological Processes	circadian rhythm	2.69699	0.00646364	0.334696	52	Bdnf|Relb|Ncor1|Mapk10|Cntnap2|Cavin3|Nr1d1|Ciart|Ahcy
GO:0005516	GO Molecular Functions	calmodulin binding	2.40357	0.00651324	0.335359	126	Eef1a1|Gap43|Grin1|Marcksl1|Pde1b|Phkg1|Ryr1|Add3|Cnn3|Arpp21|Cth
GO:0048589	GO Biological Processes	developmental growth	1.81653	0.0065732	0.335359	87	Adra1b|Bdnf|Fgf1|Gap43|Gpd2|Lhx2|Smad1|Mapt|Pdgfrb|Sfrp1|Sptbn2|Src|Wnt7b|Yap1|Clic4|Smpd3|Cntnap2|Pygo2|Selenon|Tmem108|Ndufs6
GO:0005747	GO Cellular Components	mitochondrial respiratory chain complex I	4.19533	0.00661199	0.335359	3	Ndufa2|Ndufb5|Ndufb10|Ndufb11|Ndufs6
GO:0030964	GO Cellular Components	NADH dehydrogenase complex	4.19533	0.00661199	0.335359	3	Ndufa2|Ndufb5|Ndufb10|Ndufb11|Ndufs6
GO:0045271	GO Cellular Components	respiratory chain complex I	4.19533	0.00661199	0.335359	3	Ndufa2|Ndufb5|Ndufb10|Ndufb11|Ndufs6
GO:0090659	GO Biological Processes	walking behavior	4.19533	0.00661199	0.335359	15	Epha4|Mapt|Zic1|Cntnap2|Abhd12
GO:0031304	GO Cellular Components	intrinsic component of mitochondrial inner membrane	4.19533	0.00661199	0.335359	124	Sfxn1|Mcur1|Chchd10|Spg7|Micos10
GO:0051879	GO Molecular Functions	Hsp90 protein binding	4.19533	0.00661199	0.335359	127	Cd24a|Cdk5|Hsf1|Mapt|Gucy1b1
GO:0006998	GO Biological Processes	nuclear envelope organization	4.19533	0.00661199	0.335359	128	Banf1|Reep3|Cdan1|Nup93|Syne2
GO:0005262	GO Molecular Functions	calcium channel activity	2.89333	0.00664002	0.336015	19	Cacna1g|Anxa2|Cdk5|Cnr1|Ncs1|Grin1|Marcksl1|Ryr1
GO:0048729	GO Biological Processes	tissue morphogenesis	1.69114	0.00670917	0.337403	53	Cd44|Cfl1|Epha4|Fgf1|Lef1|Lhx2|Smad1|Mmp14|Pak1|Pcdh8|Sfrp1|Sox11|Sox8|Src|Tead2|Wnt7b|Yap1|Zic3|Slc9a3r1|Clic4|Rala|Ctnnbip1|Tmem100|Cthrc1|Mthfd1|Grsf1
GO:0031331	GO Biological Processes	positive regulation of cellular catabolic process	1.8441	0.00672908	0.337403	129	Adra1b|Slc25a5|Bnip3l|Cav1|Hsf1|Pabpc1|Upf1|Plk2|Tfeb|Ezr|Abcd2|Lsm1|Polr2g|Atg101|Rnf180|Sting1|Rnf144b|Wac|Grsf1|Dcp1b
GO:0099092	GO Cellular Components	postsynaptic density, intracellular component	5.24416	0.00675837	0.337403	60	Ctnna2|Fyn|Anks1b|Dlgap1
GO:0031116	GO Biological Processes	positive regulation of microtubule polymerization	5.24416	0.00675837	0.337403	90	Cav1|Mapt|Pak1|Ckap5
GO:0050686	GO Biological Processes	negative regulation of mRNA processing	5.24416	0.00675837	0.337403	93	C1qbp|Rnps1|Celf4|Srsf9
GO:0005963	GO Cellular Components	magnesium-dependent protein serine/threonine phosphatase complex	5.24416	0.00675837	0.337403	130	Calm1|Ppp2cb|Ppp2r2d|Ppp2r5a
GO:0060537	GO Biological Processes	muscle tissue development	1.95399	0.00694765	0.346077	36	Adra1b|Cav1|Cdk5|Cxadr|Fgf1|Smad1|Pdgfrb|Rb1|Ryr1|Sox11|Sox8|Zic3|Cntnap2|Selenon|Foxp1|Foxp2|Hlf
GO:1901137	GO Biological Processes	carbohydrate derivative biosynthetic process	1.77837	0.00697057	0.346444	3	Atp5c1|Ndufa2|Pdgfrb|Pnp|Vegfb|Papss1|Gucy1b1|Gucy1a1|Ndufb5|Sdhc|Krtcap2|Sdhd|Slc39a8|Sdhb|Ndufb10|Adal|Ndufb11|Mthfd1|Adcy2|Atp5g3|St6gal2|Ndufs6
GO:0050767	GO Biological Processes	regulation of neurogenesis	1.83603	0.00704789	0.349506	75	Bdnf|Anxa2|Cd24a|Cdk5|Cit|Epha4|Fgf13|Lef1|Lhx2|Mt3|Mapt|Pak1|Sox11|Sox8|Wnt7b|Xrcc5|Yap1|Map2k2|Trim11|Nr1d1
GO:0005912	GO Cellular Components	adherens junction	2.65901	0.00707343	0.349993	14	Ctnna2|Cxadr|Magi1|Ezr|Pdlim4|Ccdc85a|Rnd1|Igsf21|Frmd4b
GO:0031527	GO Cellular Components	filopodium membrane	7.40352	0.00713596	0.350749	54	Gap43|Antxr1|Syne2
GO:0010524	GO Biological Processes	positive regulation of calcium ion transport into cytosol	7.40352	0.00713596	0.350749	131	Adcyap1r1|Cav1|Grin1
GO:0060766	GO Biological Processes	negative regulation of androgen receptor signaling pathway	7.40352	0.00713596	0.350749	132	Ncor1|Sfrp1|Foxp1
GO:0008038	GO Biological Processes	neuron recognition	4.11306	0.00719033	0.352625	17	Bdnf|Cnr1|Epha4|Gap43|Cntnap2
GO:0031110	GO Biological Processes	regulation of microtubule polymerization or depolymerization	3.12418	0.00722164	0.352625	90	Cav1|Fgf13|Stmn1|Mapt|Pak1|Ckap5|Slc39a12
GO:0061351	GO Biological Processes	neural precursor cell proliferation	3.12418	0.00722164	0.352625	133	Fabp7|Emx2|Fgf13|Kif1a|Lef1|Wnt7b|Cntnap2
GO:0006812	GO Biological Processes	cation transport	1.62436	0.00745253	0.363103	19	Atp1b1|Slc7a2|Cacna1g|Calm1|Cav1|Cdk5|Sfxn1|Fgf13|Ccn2|Grin1|Kcna6|Kcnk1|Mt3|Ryr1|Slc6a6|Slc9a3r1|Ramp1|Slc7a10|Snx3|Smpd3|Kcne1l|Slc39a8|Kcnip1|Kcnk10|Mcur1|Atp1a2|Atp5g3|Nipa1|Slc39a12
GO:0001505	GO Biological Processes	regulation of neurotransmitter levels	2.17288	0.00747987	0.363639	61	Adora2b|Ncs1|Gabra2|Maoa|Nrxn3|Pak1|Pde1b|Sptbn2|Syn2|Atp1a2|Maob|Rab5a|Cadps2
GO:0042168	GO Biological Processes	heme metabolic process	5.08524	0.00754837	0.36617	85	Snx3|Tmem14c|Cox10|Iba57
GO:0030162	GO Biological Processes	regulation of proteolysis	1.62219	0.00758427	0.367112	118	Bad|Cav1|Cd44|Cdk5|Cfl1|Ctsb|Epha4|Ccn2|Fyn|Grin1|Hsf1|Lxn|Mmp14|Mt3|Plk2|Serpina3n|Src|Aurkaip1|Serpinb1a|Antxr1|Rnf180|Trim39|Ubqln4|Timp4|Gsap|Rnf144b|Dlgap1|Wac|A2m
GO:0009055	GO Molecular Functions	electron transfer activity	4.03397	0.00780304	0.376066	3	Cox6a1|Ndufa2|Sdhc|Cyc1|Sdhb
GO:1903426	GO Biological Processes	regulation of reactive oxygen species biosynthetic process	4.03397	0.00780304	0.376066	81	Eef1a1|Fyn|Grin1|Abcd2|Hdac4
GO:1903169	GO Biological Processes	regulation of calcium ion transmembrane transport	2.34257	0.00784111	0.377084	131	Adcyap1r1|Atp1b1|Calm1|Cav1|Cdk5|Dbi|Fyn|Gem|Grin1|Selenon|Atp1a2
GO:0008542	GO Biological Processes	visual learning	3.44821	0.00787925	0.377678	9	Adra1b|Cdk5|Grin1|Pde1b|Ckap5|Atp1a2
GO:0071363	GO Biological Processes	cellular response to growth factor stimulus	1.84945	0.00789952	0.377678	109	Bdnf|Cav1|Cd44|Cfl1|Eef1a1|Fgf1|Ccn2|Fyn|Lef1|Smad1|Pdgfrb|Sfrp1|Src|Vegfb|Coro1b|Smpd3|Akt1s1|Tmem100|Tmem108
GO:0007169	GO Biological Processes	transmembrane receptor protein tyrosine kinase signaling pathway	1.92758	0.00790434	0.377678	109	Bdnf|Epha4|Fgf1|Ccn2|Fyn|Stmn1|Nedd9|Pak1|Pdgfrb|Src|Vegfb|Pdk4|Smpd3|Akt1s1|Dok5|Anks1b|Pdap1
GO:0003924	GO Molecular Functions	GTPase activity	2.02347	0.00802216	0.382487	72	Arf5|Eef1a1|Gem|Gnaq|Gng2|Rab1a|Septin11|Gbp3|Rala|Rasl11b|Nkiras1|Tbcc|Rab31|Rnd1|Rab5a
GO:0071375	GO Biological Processes	cellular response to peptide hormone stimulus	2.33074	0.00813027	0.385989	30	Cav1|Cfl1|Hsf1|Il18|Pak1|Rb1|Src|Slc27a4|Pdk4|Hdac9|Rab31
GO:0030705	GO Biological Processes	cytoskeleton-dependent intracellular transport	2.33074	0.00813027	0.385989	116	Kif1a|Mapt|Rab1a|Rasgrp1|Cilk1|Ccdc88c|Tmem108|Ccdc88a|Spg7|Syne2|Sybu
GO:1901361	GO Biological Processes	organic cyclic compound catabolic process	1.96273	0.00832841	0.391211	111	Entpd1|Hsd11b1|Maoa|Mt3|Pabpc1|Pnp|Upf1|Rnps1|Nudt3|Lsm1|Polr2g|Mrto4|Adal|Enpp4|Ahcy|Dcp1b
GO:0009119	GO Biological Processes	ribonucleoside metabolic process	4.93568	0.0083968	0.391211	25	Pnp|Adal|Enpp4|Ahcy
GO:0045922	GO Biological Processes	negative regulation of fatty acid metabolic process	4.93568	0.0083968	0.391211	95	Cnr1|Dbi|Fmo1|Ncor1
GO:0060134	GO Biological Processes	prepulse inhibition	6.99221	0.00841354	0.391211	59	Fabp7|Ctnna2|Grin1
GO:1905664	GO Biological Processes	regulation of calcium ion import across plasma membrane	6.99221	0.00841354	0.391211	82	Calm1|Cav1|Fyn
GO:0046322	GO Biological Processes	negative regulation of fatty acid oxidation	6.99221	0.00841354	0.391211	95	Cnr1|Dbi|Fmo1
GO:0043278	GO Biological Processes	response to morphine	6.99221	0.00841354	0.391211	103	Adra1b|Cnr1|Grin1
GO:0000159	GO Cellular Components	protein phosphatase type 2A complex	6.99221	0.00841354	0.391211	130	Ppp2cb|Ppp2r2d|Ppp2r5a
GO:0060074	GO Biological Processes	synapse maturation	6.99221	0.00841354	0.391211	134	Nfia|Igsf21|Sybu
GO:0043410	GO Biological Processes	positive regulation of MAPK cascade	1.74805	0.0084335	0.391211	58	Adra1b|Cd24a|Cd44|Epha4|Fgf1|Ccn2|Igfbp4|Mt3|Pak1|Pdgfrb|Rasgrp1|Src|Tpbg|Traf1|Vegfb|Wnt7b|Zfp622|Spag9|Dok5|Rell1|Cavin3|Itga1
GO:0043392	GO Biological Processes	negative regulation of DNA binding	3.95785	0.00845111	0.391211	110	Lef1|Lhx2|Nfib|Sox11|Ctnnbip1
GO:0043550	GO Biological Processes	regulation of lipid kinase activity	3.95785	0.00845111	0.391211	135	Pdgfrb|Rb1|Src|Vav3|Ppp2r5a
GO:0030165	GO Molecular Functions	PDZ domain binding	2.77377	0.0084917	0.39223	136	Cit|Cxadr|Gng12|Grik5|Map2k2|Slc9a3r1|Cntnap2|Ccdc88c
GO:0000956	GO Biological Processes	nuclear-transcribed mRNA catabolic process	3.02755	0.00853217	0.39223	111	Pabpc1|Upf1|Rnps1|Lsm1|Polr2g|Mrto4|Dcp1b
GO:0015078	GO Molecular Functions	proton transmembrane transporter activity	3.02755	0.00853217	0.39223	137	Slc25a5|Atp5c1|Cox6a1|Slc15a2|Cyc1|Slc39a8|Atp5g3
GO:0010976	GO Biological Processes	positive regulation of neuron projection development	2.21779	0.00854359	0.39223	4	Bdnf|Cd24a|Cnr1|Eef1a1|Fyn|Elavl4|Mapt|Dpysl3|Snx3|Gprc5b|Fez1|Crtc1
GO:0001701	GO Biological Processes	in utero embryonic development	1.72001	0.00861651	0.394764	138	Atp1b1|Epas1|Hsf1|Lef1|Ndufa2|Nsdhl|Pdgfrb|Ncor1|Sox8|Tfeb|Ube2a|Wnt7b|Yap1|Ybx1|Ttpa|Cntnap2|Tmem100|Syf2|Cmip|Psph|Celf4|Foxp1|Btf3
GO:0035296	GO Biological Processes	regulation of tube diameter	2.42504	0.00872456	0.398076	62	Adora2b|Adra1b|Cacna1g|Cav1|Add3|Smpd3|Gucy1a1|Scpep1|Atp1a2|Itga1
GO:0097746	GO Biological Processes	blood vessel diameter maintenance	2.42504	0.00872456	0.398076	62	Adora2b|Adra1b|Cacna1g|Cav1|Add3|Smpd3|Gucy1a1|Scpep1|Atp1a2|Itga1
GO:0008076	GO Cellular Components	voltage-gated potassium channel complex	3.35626	0.00895877	0.407926	19	Calm1|Kcna6|Kcnk1|Kcne1l|Cntnap2|Kcnip1
GO:0061138	GO Biological Processes	morphogenesis of a branching epithelium	2.29595	0.00904768	0.410103	53	Cd44|Fgf1|Lef1|Mmp14|Pak1|Sfrp1|Sox8|Src|Yap1|Clic4|Ctnnbip1
GO:0035150	GO Biological Processes	regulation of tube size	2.41111	0.00906618	0.410103	62	Adora2b|Adra1b|Cacna1g|Cav1|Add3|Smpd3|Gucy1a1|Scpep1|Atp1a2|Itga1
GO:0008015	GO Biological Processes	blood circulation	1.82405	0.00907521	0.410103	62	Adora2b|Adra1b|Atp1b1|Cacna1g|Cav1|Cnr1|Gnaq|Il18|Vegfb|Add3|Smpd3|Gucy1a1|Kcne1l|Camk2n1|Ctnnbip1|Ddah1|Scpep1|Atp1a2|Itga1
GO:1901607	GO Biological Processes	alpha-amino acid biosynthetic process	3.88456	0.00913551	0.410103	46	Bcat2|Psph|Psat1|Cth|Mthfd1
GO:0031109	GO Biological Processes	microtubule polymerization or depolymerization	3.88456	0.00913551	0.410103	90	Cav1|Fgf13|Stmn1|Mapt|Ckap5
GO:0008287	GO Cellular Components	protein serine/threonine phosphatase complex	3.88456	0.00913551	0.410103	130	Calm1|Ppp2cb|Ppp2r2d|Ppp2r5a|Ppp1r3d
GO:0016790	GO Molecular Functions	thiolester hydrolase activity	3.88456	0.00913551	0.410103	139	Fasn|Abcd2|Acot1|Abhd17c|Abhd12
GO:0051668	GO Biological Processes	localization within membrane	1.73491	0.00915941	0.410349	140	Atp1b1|Anxa2|Cd24a|Cdh13|Cdk5|Fgf13|Grik5|Grin1|Pak1|Tpbg|Ezr|Mapk10|Slc9a3r1|Ramp1|Snx3|Rala|Golga7|Rab31|Ccdc88a|Tomm22|Golph3l|Tmeff1
GO:0019439	GO Biological Processes	aromatic compound catabolic process	1.99145	0.00920957	0.411768	111	Entpd1|Maoa|Pabpc1|Pnp|Upf1|Rnps1|Nudt3|Lsm1|Polr2g|Mrto4|Adal|Enpp4|Ahcy|Dcp1b|Pon2
GO:0034329	GO Biological Processes	cell junction assembly	2.11392	0.00930286	0.413556	11	Bdnf|Cdk5|Fscn1|Fgf13|Gabra2|Gjb6|Mapt|Nrxn3|Sptbn2|Src|Cldn10|Cntnap2|Pcdh17
GO:0042278	GO Biological Processes	purine nucleoside metabolic process	4.79466	0.0093053	0.413556	25	Pnp|Adal|Enpp4|Ahcy
GO:0021846	GO Biological Processes	cell proliferation in forebrain	4.79466	0.0093053	0.413556	133	Fabp7|Emx2|Kif1a|Wnt7b
GO:1901605	GO Biological Processes	alpha-amino acid metabolic process	2.39733	0.00941796	0.41773	46	Bcat2|Azin1|Slc39a8|Gcsh|Ddah1|Psph|Psat1|Cth|Mthfd1|Ahcy
GO:0090287	GO Biological Processes	regulation of cellular response to growth factor stimulus	1.98517	0.00946296	0.418891	141	Cav1|Fgf1|Mt3|Neo1|Sfrp1|Sox11|Tcf4|Vegfb|Rasl11b|Pik3cb|Dok5|Htra3|Tmem108|Slc2a10|Cadm4
GO:0051492	GO Biological Processes	regulation of stress fiber assembly	2.96639	0.00949786	0.419602	34	Ccn2|Stmn1|Pak1|Pdlim4|Limch1|Arhgef18|Ccdc88a
GO:0045579	GO Biological Processes	positive regulation of B cell differentiation	6.6242	0.00981674	0.426913	78	Bad|Mmp14|Pnp
GO:0035329	GO Biological Processes	hippo signaling	6.6242	0.00981674	0.426913	91	Tead2|Yap1|Amotl1
GO:0032570	GO Biological Processes	response to progesterone	6.6242	0.00981674	0.426913	92	Cav1|Src|Yap1
GO:1904385	GO Biological Processes	cellular response to angiotensin	6.6242	0.00981674	0.426913	92	Cav1|Hsf1|Src
GO:0014009	GO Biological Processes	glial cell proliferation	6.6242	0.00981674	0.426913	101	Dbi|Sox11|Cntnap2
GO:0014072	GO Biological Processes	response to isoquinoline alkaloid	6.6242	0.00981674	0.426913	103	Adra1b|Cnr1|Grin1
GO:0021542	GO Biological Processes	dentate gyrus development	6.6242	0.00981674	0.426913	133	Emx2|Lef1|Tmem108
GO:0072189	GO Biological Processes	ureter development	6.6242	0.00981674	0.426913	134	Emx2|Nfia|Sox8
GO:0042440	GO Biological Processes	pigment metabolic process	3.81393	0.00985717	0.427004	85	Vhl|Snx3|Tmem14c|Cox10|Iba57
GO:1903293	GO Cellular Components	phosphatase complex	3.81393	0.00985717	0.427004	130	Calm1|Ppp2cb|Ppp2r2d|Ppp2r5a|Ppp1r3d
GO:1990778	GO Biological Processes	protein localization to cell periphery	2.09766	0.0098829	0.427287	140	Atp1b1|Anxa2|Fgf13|Grin1|Tpbg|Ezr|Mapk10|Slc9a3r1|Ramp1|Golga7|Rab31|Ccdc88a|Golph3l

## Sheet: S5i. Cluster9_Im-Neu_GO-UP
Supplementary Table 5i. GO terms enriched for the upregulated DEGs of the cluster9: Im-Neu
GO	Category	Description	Enrichment	Uncorrected P	BH-corrected P	GROUP_ID	Hits
GO:0098978	GO Cellular Components	glutamatergic synapse	3.1658	2.49618e-10	5.558e-06	1	Actb|Adam10|Adam22|Cacna1a|Cacng2|Camk2b|Epha4|Grik3|Kcnma1|Nrg3|Pak3|Phb|Prkce|Ppp3ca|Ppp3cb|Ptpro|Ptprz1|Sh3gl2|Snap25|Shank3|Nrgn|Sv2a|Atad1|Nos1ap|Nptxr|Lrrtm1|Baiap2|Rims2|Tspoap1|Dgkb|Ina|Camkv|Lrrc7|Gabbr2|Olfm2|Cnksr2|Atp2b3|Begain|Taok2
GO:0097060	GO Cellular Components	synaptic membrane	2.95743	3.26308e-08	0.000221358	2	Adam10|Adam22|Cacna1a|Cacng2|Epha4|Gabra2|Gabrb3|Grik3|Kcnma1|L1cam|Nrxn2|Phb|Ptpro|Ptprz1|Scn1a|Sema4f|Snap25|Shank3|Nrgn|Cltc|Atad1|Lrrtm1|Baiap2|Slc8a2|Rims2|Arrb2|Dgkb|Igsf21|Lrrc7|Gabbr2|Olfm2|Cnksr2|Gphn
GO:0032989	GO Biological Processes	cellular component morphogenesis	2.60962	3.61104e-08	0.000221358	3	Abca2|Actb|Actg1|Cacna1a|Camk2b|Dscam|Epha4|Epha8|Gas1|Grcc10|Agfg1|L1cam|Mef2a|Map6|Ctnnd2|Pak3|Prox1|Ptpro|Ptprz1|Atxn2|Sema4f|Sh3gl2|Zeb2|Mapk8ip3|Tmod2|Shank3|Bhlhe22|Mapk8ip2|Pnpt1|Sptbn4|Chn1|Ablim1|Abitram|Myo16|Map1s|Auts2|Zdhhc17|Taok3|Taok2|Brsk1
GO:0005740	GO Cellular Components	mitochondrial envelope	2.43211	3.9766e-08	0.000221358	4	Atp5b|Atp5g1|Cox5b|Cpox|Epha4|Chchd2|Sfxn1|Gdap1|Phb|Timm8b|Acaa2|Abcb10|Mrpl37|Mrpl19|Tk2|Nrgn|Dap3|Tmem177|Cyc1|Ccdc51|Tmem186|Mrpl45|Higd2a|Uqcrb|Atad1|Slc25a22|Mrps18a|Mrps18c|Ndufa11|Pnpt1|Chchd4|Pgam5|Ngrn|Exd2|Chchd10|Acat1|Slc8a2|Micu1|Coq3|Slc25a51|Sarm1|Vps13a|Pisd|Acsl5|Mthfd2l
GO:0031175	GO Biological Processes	neuron projection development	2.44947	6.63554e-08	0.000295494	3	Actb|Cacna1a|Diaph1|Dscam|Epha4|Epha8|Gas1|Grcc10|L1cam|Mef2a|Map6|Ctnnd2|Pak3|Ptpro|Ptprz1|Bex1|Atxn2|Sema4f|Sh3gl2|Zeb2|Usp21|Mapk8ip3|Shank3|Bhlhe22|Mapk8ip2|Camsap2|Svbp|Tmem30a|Fryl|Nptxr|Sptbn4|Baiap2|Chn1|Ablim1|Abitram|Myo16|Map1s|Auts2|Zdhhc17|Fry|Taok3|Taok2|Brsk1
GO:0098794	GO Cellular Components	postsynapse	2.43305	8.01116e-08	0.000297294	2	Actb|Actg1|Adam10|Adam22|C1qc|Cacng2|Camk2b|Epha4|Gabra2|Gabrb3|Grik3|Kcnma1|Ctnnd2|Pak3|Phb|Ppp3ca|Psmc5|Ptpro|Ptprz1|Sema4f|Snap25|Sptbn1|Shank3|Mapk8ip2|Slc29a1|Nrgn|Atad1|Nos1ap|Lrrtm1|Baiap2|Slc8a2|Arrb2|Dgkb|Ina|Ablim1|Hnrnpa3|Igsf21|Camkv|Lrrc7|Gabbr2|Cnksr2|Gphn|Begain
GO:0031966	GO Cellular Components	mitochondrial membrane	2.43523	1.11493e-07	0.00032947	4	Atp5b|Atp5g1|Cox5b|Cpox|Epha4|Sfxn1|Gdap1|Phb|Timm8b|Acaa2|Abcb10|Mrpl37|Mrpl19|Tk2|Nrgn|Dap3|Tmem177|Cyc1|Ccdc51|Tmem186|Mrpl45|Higd2a|Uqcrb|Atad1|Slc25a22|Mrps18a|Mrps18c|Ndufa11|Pgam5|Ngrn|Exd2|Chchd10|Acat1|Slc8a2|Micu1|Coq3|Slc25a51|Sarm1|Vps13a|Pisd|Acsl5|Mthfd2l
GO:0048858	GO Biological Processes	cell projection morphogenesis	2.74409	1.2232e-07	0.00032947	3	Actb|Cacna1a|Camk2b|Dscam|Epha4|Epha8|Gas1|Grcc10|L1cam|Mef2a|Map6|Ctnnd2|Pak3|Ptpro|Ptprz1|Atxn2|Sema4f|Sh3gl2|Zeb2|Mapk8ip3|Shank3|Bhlhe22|Mapk8ip2|Sptbn4|Chn1|Ablim1|Abitram|Myo16|Map1s|Auts2|Zdhhc17|Taok3|Taok2|Brsk1
GO:0032990	GO Biological Processes	cell part morphogenesis	2.68613	1.33173e-07	0.00032947	3	Actb|Cacna1a|Camk2b|Dscam|Epha4|Epha8|Gas1|Grcc10|L1cam|Mef2a|Map6|Ctnnd2|Pak3|Ptpro|Ptprz1|Atxn2|Sema4f|Sh3gl2|Zeb2|Mapk8ip3|Shank3|Bhlhe22|Mapk8ip2|Pnpt1|Sptbn4|Chn1|Ablim1|Abitram|Myo16|Map1s|Auts2|Zdhhc17|Taok3|Taok2|Brsk1
GO:0048812	GO Biological Processes	neuron projection morphogenesis	2.72593	2.19279e-07	0.000488246	3	Actb|Cacna1a|Dscam|Epha4|Epha8|Gas1|Grcc10|L1cam|Mef2a|Map6|Ctnnd2|Pak3|Ptpro|Ptprz1|Atxn2|Sema4f|Sh3gl2|Zeb2|Mapk8ip3|Shank3|Bhlhe22|Mapk8ip2|Sptbn4|Chn1|Ablim1|Abitram|Myo16|Map1s|Auts2|Zdhhc17|Taok3|Taok2|Brsk1
GO:0120039	GO Biological Processes	plasma membrane bounded cell projection morphogenesis	2.6943	2.86164e-07	0.000579247	3	Actb|Cacna1a|Dscam|Epha4|Epha8|Gas1|Grcc10|L1cam|Mef2a|Map6|Ctnnd2|Pak3|Ptpro|Ptprz1|Atxn2|Sema4f|Sh3gl2|Zeb2|Mapk8ip3|Shank3|Bhlhe22|Mapk8ip2|Sptbn4|Chn1|Ablim1|Abitram|Myo16|Map1s|Auts2|Zdhhc17|Taok3|Taok2|Brsk1
GO:0050808	GO Biological Processes	synapse organization	3.2366	5.06911e-07	0.000940574	2	Actb|Adam10|C1qc|Cacna1a|Cacng2|Chrd|Epha4|Gabra2|Gabrb3|L1cam|Ctnnd2|Nrxn2|Pak3|Shank3|Ppfibp1|Nos1ap|Lrrtm1|Chchd10|Baiap2|Slc8a2|Igsf21|Dok7|Cnksr2|Gphn
GO:0098973	GO Molecular Functions	structural constituent of postsynaptic actin cytoskeleton	33.7685	1.52695e-06	0.00261531	5	Actb|Actg1|Camk2b|Ina
GO:0005743	GO Cellular Components	mitochondrial inner membrane	2.49214	2.33642e-06	0.00371591	4	Atp5b|Atp5g1|Cox5b|Cpox|Sfxn1|Phb|Timm8b|Acaa2|Abcb10|Mrpl37|Mrpl19|Tk2|Dap3|Tmem177|Cyc1|Ccdc51|Tmem186|Mrpl45|Higd2a|Uqcrb|Slc25a22|Mrps18a|Mrps18c|Ndufa11|Chchd10|Acat1|Micu1|Coq3|Slc25a51|Pisd|Acsl5|Mthfd2l
GO:0030424	GO Cellular Components	axon	2.2367	2.62227e-06	0.0038925	6	Actb|Actg1|Adam22|Atp5g1|Cacng2|Dscam|Epha4|Gabra2|Gabrb3|Grik3|Kcnma1|Kcnq2|Kif1b|L1cam|Cd200|Map6|Ptprz1|Scn1a|Snap25|Sptbn1|Trpv2|Mapk8ip3|Tmod2|Trpm7|Tpm3|Nrgn|Lrrtm1|Sptbn4|Rap1gap|Slc8a2|Tspoap1|Abitram|Slc38a7|Dip2b|Lrrc7|Auts2|Atp2b3|Taok2|Brsk1
GO:0120035	GO Biological Processes	regulation of plasma membrane bounded cell projection organization	2.20968	3.50219e-06	0.00440169	7	Adam10|Atp5g1|Cacna1a|Camk2b|Dscam|Epha4|Fut9|Grn|L1cam|Limk2|Map6|Pak3|Ppp3ca|Ptprz1|Rit2|Cx3cl1|Sema4f|Snap25|Trpv2|Tiam2|Zeb2|Shank3|Camsap2|Ppp1r35|Tmem30a|Dock11|Hecw1|Mob2|Baiap2|Chn1|Rap1gap|Cep120|Abitram|Sarm1|Dip2b|Lrrc7|Auts2|Trim67|Brsk1
GO:0048667	GO Biological Processes	cell morphogenesis involved in neuron differentiation	2.58251	3.50959e-06	0.00440169	3	Actb|Cacna1a|Dscam|Epha4|Epha8|Gas1|Grcc10|L1cam|Mef2a|Map6|Ctnnd2|Pak3|Ptpro|Ptprz1|Sema4f|Zeb2|Mapk8ip3|Shank3|Bhlhe22|Mapk8ip2|Sptbn4|Chn1|Ablim1|Abitram|Map1s|Auts2|Zdhhc17|Taok2|Brsk1
GO:0010975	GO Biological Processes	regulation of neuron projection development	2.44257	3.55836e-06	0.00440169	7	Adam10|Atp5g1|Cacna1a|Camk2b|Dscam|Epha4|Fut9|Grn|L1cam|Map6|Pak3|Ppp3ca|Ptprz1|Rit2|Cx3cl1|Sema4f|Snap25|Trpv2|Tiam2|Zeb2|Shank3|Camsap2|Tmem30a|Hecw1|Mob2|Baiap2|Chn1|Sarm1|Dip2b|Lrrc7|Trim67|Brsk1
GO:0045211	GO Cellular Components	postsynaptic membrane	2.9509	4.20448e-06	0.00492721	2	Adam10|Adam22|Cacng2|Epha4|Gabra2|Gabrb3|Grik3|Kcnma1|Ptpro|Ptprz1|Sema4f|Shank3|Nrgn|Atad1|Lrrtm1|Slc8a2|Arrb2|Dgkb|Igsf21|Lrrc7|Gabbr2|Cnksr2|Gphn
GO:0098918	GO Molecular Functions	structural constituent of synapse	9.84915	5.09202e-06	0.00566894	5	Actb|Actg1|Camk2b|Shank3|Pls3|Rims2|Ina
GO:0098793	GO Cellular Components	presynapse	2.35296	5.52556e-06	0.00584174	8	Actb|Actg1|Adam10|Cacna1a|Epha4|Gabra2|Gabrb3|Grik3|Ica1|Kcnma1|L1cam|Nrxn2|Phb|Prkce|Rab3d|Scn1a|Sh3gl2|Snap25|Trpm7|Slc29a1|Sv2a|Cltc|Ppfibp1|Nos1ap|Baiap2|Ston2|Slc8a2|Rims2|Tspoap1|Igsf21|Gabbr2|Begain|Brsk1
GO:0031344	GO Biological Processes	regulation of cell projection organization	2.16323	5.77196e-06	0.00584174	7	Adam10|Atp5g1|Cacna1a|Camk2b|Dscam|Epha4|Fut9|Grn|L1cam|Limk2|Map6|Pak3|Ppp3ca|Ptprz1|Rit2|Cx3cl1|Sema4f|Snap25|Trpv2|Tiam2|Zeb2|Shank3|Camsap2|Ppp1r35|Tmem30a|Dock11|Hecw1|Mob2|Baiap2|Chn1|Rap1gap|Cep120|Abitram|Sarm1|Dip2b|Lrrc7|Auts2|Trim67|Brsk1
GO:0007610	GO Biological Processes	behavior	2.14827	1.17409e-05	0.0113663	9	Abca2|Adam22|Cacna1a|Chrd|Dscam|Epha4|Gabrb3|Gls|Gm2a|Gnaq|Grcc10|Grn|Hmgcr|Kcnma1|Ctnnd2|Nrxn2|Prkce|Ppp3cb|Ptprz1|Scn1a|Snap25|Tmod2|Uchl3|Deaf1|Shank3|Trpm7|Mapk8ip2|Atad1|Lrrtm1|Kmt2b|Sptbn4|Slc8a2|Arrb2|Olfm2|Vps13a|Auts2|Brsk1
GO:0019866	GO Cellular Components	organelle inner membrane	2.29328	1.28716e-05	0.0117958	4	Atp5b|Atp5g1|Cox5b|Cpox|Sfxn1|Phb|Timm8b|Acaa2|Abcb10|Mrpl37|Mrpl19|Tk2|Dap3|Tmem177|Cyc1|Ccdc51|Tmem186|Mrpl45|Higd2a|Uqcrb|Slc25a22|Mrps18a|Mrps18c|Ndufa11|Chchd10|Acat1|Micu1|Coq3|Slc25a51|Pisd|Acsl5|Mthfd2l
GO:0043025	GO Cellular Components	neuronal cell body	2.13652	1.32442e-05	0.0117958	1	Adam10|Atp5g1|Cacna1a|Camk2b|Dpp6|Dscam|Epha4|Gabra2|Grik3|Agfg1|Kcnma1|L1cam|Cd200|Ctnnd2|Pcmt1|Ptprz1|Scn1a|Cx3cl1|Sh3gl2|Snap25|Mast1|Trpm7|Mapk8ip2|Nrgn|Sv2a|Sptbn4|Fbxw11|Baiap2|Rap1gap|Slc8a2|Slc38a7|Dip2b|Cpne5|Cnksr2|Gphn|Map1s|Begain
GO:0048813	GO Biological Processes	dendrite morphogenesis	5.34312	1.69465e-05	0.0145127	3	Cacna1a|Dscam|Mef2a|Map6|Ctnnd2|Pak3|Shank3|Mapk8ip2|Abitram|Taok2
GO:0099572	GO Cellular Components	postsynaptic specialization	2.50565	1.89487e-05	0.0156263	2	Actb|Adam10|Adam22|Cacng2|Camk2b|Epha4|Gabra2|Gabrb3|Ctnnd2|Pak3|Phb|Ptpro|Ptprz1|Sptbn1|Shank3|Mapk8ip2|Nrgn|Lrrtm1|Baiap2|Slc8a2|Arrb2|Ablim1|Hnrnpa3|Lrrc7|Cnksr2|Gphn
GO:0061564	GO Biological Processes	axon development	2.55512	1.97592e-05	0.015673	3	Actb|Dscam|Epha4|Epha8|Gas1|Grcc10|L1cam|Pak3|Ptpro|Ptprz1|Bex1|Sema4f|Zeb2|Mapk8ip3|Bhlhe22|Camsap2|Svbp|Sptbn4|Chn1|Ablim1|Map1s|Auts2|Zdhhc17|Taok2|Brsk1
GO:1902414	GO Biological Processes	protein localization to cell junction	4.73793	2.06462e-05	0.015673	10	Actb|Actg1|Adam22|Cacng2|Nrxn2|Snap25|Mapk8ip3|Nptxr|Lrrtm1|Baiap2|Gphn
GO:0000902	GO Biological Processes	cell morphogenesis	2.06436	2.16593e-05	0.015673	3	Actb|Cacna1a|Camk2b|Dscam|Epha4|Epha8|Gas1|Grcc10|L1cam|Mef2a|Map6|Ctnnd2|Pak3|Prox1|Ptpro|Ptprz1|Atxn2|Sema4f|Sh3gl2|Zeb2|Mapk8ip3|Shank3|Bhlhe22|Mapk8ip2|Fryl|Sptbn4|Thoc5|Chn1|Ablim1|Abitram|Myo16|Map1s|Auts2|Zdhhc17|Fry|Taok3|Taok2|Brsk1
GO:0034330	GO Biological Processes	cell junction organization	2.34504	2.18209e-05	0.015673	2	Actb|Actg1|Adam10|C1qc|Cacna1a|Cacng2|Chrd|Epha4|Gabra2|Gabrb3|Hipk1|L1cam|Ctnnd2|Nrxn2|Pak3|Ptpro|Shank3|Inava|Ppfibp1|Nos1ap|Lrrtm1|Chchd10|Baiap2|Slc8a2|Igsf21|Dok7|Cnksr2|Gphn|Taok2
GO:0005200	GO Molecular Functions	structural constituent of cytoskeleton	5.756	2.43838e-05	0.0169665	5	Actb|Actg1|Camk2b|Lor|Sptb|Sptbn1|Tubd1|Pls3|Ina
GO:0035418	GO Biological Processes	protein localization to synapse	5.67009	2.75842e-05	0.0186118	10	Adam22|Cacng2|Nrxn2|Snap25|Mapk8ip3|Nptxr|Lrrtm1|Baiap2|Gphn
GO:0007626	GO Biological Processes	locomotory behavior	2.95639	4.49952e-05	0.0294666	9	Abca2|Adam22|Cacna1a|Dscam|Epha4|Grn|Kcnma1|Prkce|Ppp3cb|Scn1a|Snap25|Uchl3|Shank3|Lrrtm1|Sptbn4|Arrb2|Olfm2|Vps13a
GO:0008324	GO Molecular Functions	cation transmembrane transporter activity	2.16286	5.32931e-05	0.0339035	11	Atp2a2|Atp5b|Atp5g1|Cacna1a|Cacng2|Cpox|Sfxn1|Grik3|Kcnab3|Kcnma1|Kcnq2|Scn1a|Snap25|Trpv2|Trpm7|Kcnq4|Atp6v1f|Cyc1|Ccdc51|Slc39a11|Slc12a9|Slc39a6|Slc8a2|Atp13a1|Tspoap1|Slc39a14|Slc38a7|Slc29a4|Zdhhc17|Atp2b3|Slc41a2
GO:0005516	GO Molecular Functions	calmodulin binding	3.29771	5.62353e-05	0.0347815	12	Cacna1a|Camk2b|Kcnq2|Map6|Ppp3ca|Ppp3cb|Rit2|Sptbn1|Kcnq4|Nrgn|Camsap2|Dapk1|Arpp21|Slc8a2|Camkv
GO:0014069	GO Cellular Components	postsynaptic density	2.44545	8.22623e-05	0.0482078	2	Actb|Adam10|Adam22|Cacng2|Camk2b|Epha4|Ctnnd2|Pak3|Phb|Ptpro|Ptprz1|Sptbn1|Shank3|Mapk8ip2|Nrgn|Baiap2|Slc8a2|Arrb2|Ablim1|Hnrnpa3|Lrrc7|Cnksr2|Gphn
GO:0016301	GO Molecular Functions	kinase activity	2.00458	8.24279e-05	0.0482078	13	Araf|Camk2b|Dck|Dyrk1b|Epha4|Epha8|Guk1|Hipk1|Limk2|Matk|Pak3|Prkce|Mapk3|Mapk6|Gne|Nprl2|Nagk|Mast1|Tk2|Trpm7|Stk32b|Dapk1|Ulk3|Pan3|Nek8|Sgms1|Dgkb|Cdc42bpb|Pik3c3|Elp1|Pdik1l|Camkv|Taok3|Taok2|Brsk1
GO:0099186	GO Molecular Functions	structural constituent of postsynapse	10.5527	8.44384e-05	0.0482078	5	Actb|Actg1|Camk2b|Shank3|Ina
GO:0007409	GO Biological Processes	axonogenesis	2.46977	0.000101334	0.0564074	3	Actb|Dscam|Epha4|Epha8|Gas1|Grcc10|L1cam|Pak3|Ptpro|Ptprz1|Sema4f|Zeb2|Mapk8ip3|Bhlhe22|Sptbn4|Chn1|Ablim1|Map1s|Auts2|Zdhhc17|Taok2|Brsk1
GO:0097447	GO Cellular Components	dendritic tree	1.97774	0.000107281	0.0575339	1	Adam10|Cacna1a|Camk2b|Dscam|Epha4|Gabra2|Gnaq|Grik3|Ica1|Kcnma1|Kif1b|L1cam|Map6|Ppp3ca|Ptpro|Ptprz1|Rit2|Sh3gl2|Mapk8ip3|Shank3|Nrgn|Sv2a|Baiap2|Rap1gap|Slc8a2|Arrb2|Zdhhc5|Abitram|Sarm1|Dip2b|Lrrc7|Gphn|Map1s|Begain|Taok2
GO:0032279	GO Cellular Components	asymmetric synapse	2.39715	0.000110762	0.0575339	2	Actb|Adam10|Adam22|Cacng2|Camk2b|Epha4|Ctnnd2|Pak3|Phb|Ptpro|Ptprz1|Sptbn1|Shank3|Mapk8ip2|Nrgn|Baiap2|Slc8a2|Arrb2|Ablim1|Hnrnpa3|Lrrc7|Cnksr2|Gphn
GO:0007628	GO Biological Processes	adult walking behavior	6.28669	0.000111109	0.0575339	9	Cacna1a|Epha4|Kcnma1|Scn1a|Uchl3|Sptbn4|Arrb2
GO:0098984	GO Cellular Components	neuron to neuron synapse	2.32352	0.000127269	0.0644041	2	Actb|Adam10|Adam22|Cacng2|Camk2b|Epha4|Ctnnd2|Pak3|Phb|Ptpro|Ptprz1|Sh3gl2|Sptbn1|Shank3|Mapk8ip2|Nrgn|Baiap2|Slc8a2|Arrb2|Ablim1|Hnrnpa3|Lrrc7|Cnksr2|Gphn
GO:0000904	GO Biological Processes	cell morphogenesis involved in differentiation	2.08619	0.000133013	0.0658148	3	Actb|Cacna1a|Dscam|Epha4|Epha8|Gas1|Grcc10|L1cam|Mef2a|Map6|Ctnnd2|Pak3|Prox1|Ptpro|Ptprz1|Sema4f|Zeb2|Mapk8ip3|Shank3|Bhlhe22|Mapk8ip2|Sptbn4|Chn1|Ablim1|Abitram|Map1s|Auts2|Zdhhc17|Taok2|Brsk1
GO:0050770	GO Biological Processes	regulation of axonogenesis	3.19432	0.000138507	0.0670436	7	Atp5g1|Cacna1a|Dscam|Epha4|L1cam|Map6|Pak3|Sema4f|Trpv2|Tiam2|Zeb2|Chn1|Dip2b|Brsk1
GO:0042391	GO Biological Processes	regulation of membrane potential	2.24525	0.000157834	0.0731755	8	Atp2a2|Atp5g1|Cacna1a|Cacng2|Dpp6|Gabra2|Gabrb3|Gnaq|Grik3|Kcnma1|Kcnq2|Prkce|Ppp3ca|Scn1a|Cx3cl1|Shank3|Mapk8ip2|Slc29a1|Ppid|Nos1ap|Chchd10|Baiap2|Slc8a2|Rims2|Begain
GO:0022890	GO Molecular Functions	inorganic cation transmembrane transporter activity	2.12572	0.000162661	0.0731755	11	Atp2a2|Atp5b|Atp5g1|Cacna1a|Cacng2|Cpox|Grik3|Kcnab3|Kcnma1|Kcnq2|Scn1a|Snap25|Trpv2|Trpm7|Kcnq4|Atp6v1f|Cyc1|Ccdc51|Slc39a11|Slc12a9|Slc39a6|Slc8a2|Atp13a1|Tspoap1|Slc39a14|Zdhhc17|Atp2b3|Slc41a2
GO:0090659	GO Biological Processes	walking behavior	5.90949	0.000165997	0.0731755	9	Cacna1a|Epha4|Kcnma1|Scn1a|Uchl3|Sptbn4|Arrb2
GO:0031346	GO Biological Processes	positive regulation of cell projection organization	2.28166	0.000167326	0.0731755	7	Atp5g1|Camk2b|Dscam|Epha4|Fut9|Grn|L1cam|Map6|Pak3|Ptprz1|Rit2|Cx3cl1|Trpv2|Tiam2|Zeb2|Ppp1r35|Tmem30a|Dock11|Mob2|Baiap2|Cep120|Lrrc7|Auts2|Trim67
GO:0016358	GO Biological Processes	dendrite development	3.51755	0.000167607	0.0731755	3	Cacna1a|Dscam|Mef2a|Map6|Ctnnd2|Pak3|Shank3|Mapk8ip2|Baiap2|Abitram|Map1s|Taok2
GO:0030506	GO Molecular Functions	ankyrin binding	9.17622	0.000172814	0.0739975	14	Kcnq2|Sptb|Sptbn1|Cltc|Sptbn4
GO:1990351	GO Cellular Components	transporter complex	2.36294	0.000190309	0.0799513	11	Atp2a2|Atp5g1|Cacna1a|Cacng2|Dpp6|Gabra2|Gabrb3|Grik3|Kcnab3|Kcnma1|Kcnq2|Scn1a|Snap25|Kcnq4|Cyc1|Ccdc51|Uqcrb|Ndufa11|Tmem30a|Sacm1l|Micu1|Olfm2
GO:0035640	GO Biological Processes	exploration behavior	6.84497	0.000213598	0.0858944	15	Chrd|Gabrb3|Grn|Prkce|Shank3|Lrrtm1
GO:0030425	GO Cellular Components	dendrite	1.92898	0.000214285	0.0858944	1	Adam10|Cacna1a|Camk2b|Dscam|Epha4|Gabra2|Gnaq|Grik3|Ica1|Kcnma1|Kif1b|L1cam|Map6|Ppp3ca|Ptpro|Ptprz1|Sh3gl2|Mapk8ip3|Shank3|Nrgn|Sv2a|Baiap2|Rap1gap|Slc8a2|Arrb2|Zdhhc5|Abitram|Sarm1|Dip2b|Lrrc7|Gphn|Map1s|Begain|Taok2
GO:0006468	GO Biological Processes	protein phosphorylation	1.95091	0.000216028	0.0858944	13	Adam10|Araf|Camk2b|Dyrk1b|Epha4|Epha8|H3f3a|Hipk1|Hus1|Limk2|Matk|Pak3|Prkce|Ppp3cb|Sptbn1|Mapk3|Mapk6|Mast1|Trpm7|Stk32b|Dapk1|Ulk3|Pan3|Nek8|Gtf2h3|Cdc42bpb|Pik3c3|Elp1|Pdik1l|Camkv|Taok3|Taok2|Brsk1
GO:1902495	GO Cellular Components	transmembrane transporter complex	2.38286	0.000236272	0.0922952	11	Atp2a2|Atp5g1|Cacna1a|Cacng2|Dpp6|Gabra2|Gabrb3|Grik3|Kcnab3|Kcnma1|Kcnq2|Scn1a|Snap25|Kcnq4|Cyc1|Ccdc51|Uqcrb|Ndufa11|Sacm1l|Micu1|Olfm2
GO:0008091	GO Cellular Components	spectrin	21.1053	0.000250593	0.0959672	14	Sptb|Sptbn1|Sptbn4
GO:0099504	GO Biological Processes	synaptic vesicle cycle	3.59936	0.000254292	0.0959672	16	Actb|Actg1|Cacna1a|Grn|Sh3gl2|Snap25|Sv2a|Cltc|Ston2|Rims2|Brsk1
GO:0098982	GO Cellular Components	GABA-ergic synapse	3.83733	0.000287351	0.106636	17	Gabra2|Gabrb3|Phb|Ptpro|Sv2a|Lrrtm1|Rims2|Gabbr2|Gphn|Atp2b3
GO:0034703	GO Cellular Components	cation channel complex	2.83928	0.000295301	0.10779	11	Atp5g1|Cacna1a|Cacng2|Dpp6|Grik3|Kcnab3|Kcnma1|Kcnq2|Scn1a|Snap25|Kcnq4|Ccdc51|Sacm1l|Micu1|Olfm2
GO:0099240	GO Cellular Components	intrinsic component of synaptic membrane	2.72327	0.000300398	0.107882	2	Adam22|Cacna1a|Cacng2|Epha4|Gabra2|Gabrb3|Kcnma1|Ptpro|Ptprz1|Scn1a|Snap25|Lrrtm1|Slc8a2|Lrrc7|Gabbr2|Gphn
GO:0004672	GO Molecular Functions	protein kinase activity	2.03775	0.000323453	0.113231	13	Araf|Camk2b|Dyrk1b|Epha4|Epha8|Hipk1|Limk2|Matk|Pak3|Prkce|Mapk3|Mapk6|Nprl2|Mast1|Trpm7|Stk32b|Dapk1|Ulk3|Pan3|Nek8|Cdc42bpb|Pik3c3|Elp1|Pdik1l|Camkv|Taok3|Taok2|Brsk1
GO:0150034	GO Cellular Components	distal axon	2.32657	0.000325465	0.113231	6	Actb|Actg1|Atp5g1|Dscam|Epha4|Gabrb3|Grik3|Kcnma1|L1cam|Ptprz1|Snap25|Trpv2|Tmod2|Tpm3|Lrrtm1|Slc8a2|Tspoap1|Abitram|Auts2|Taok2|Brsk1
GO:0043603	GO Biological Processes	cellular amide metabolic process	1.86302	0.000332223	0.113804	18	Abca2|Adam10|Ddx3x|Gdap1|Gm2a|Hsd17b4|Pcsk4|Rps3a1|Gne|Acaa2|Nagk|Mrpl37|Mrpl19|Dap3|Mrpl45|Cers4|Rpl37|Rpl22l1|Mrps18a|Mrps18c|Vars2|Mcts1|Mtfmt|Secisbp2l|Trnau1ap|Mtif3|Ltn1|Acaca|Acat1|Sgms1|Acot6|Lnpep|Cers6|Rpl13|Acsl5
GO:0006974	GO Biological Processes	cellular response to DNA damage stimulus	1.92413	0.000341886	0.11534	19	Bach1|Clock|Dyrk1b|Hipk1|Hus1|Mif|Pold1|Mapk3|Parg|Rnf8|Tipin|Bccip|Ube2w|Alkbh8|Tmem109|Mcts1|Foxn3|Smug1|Chchd4|Macrod2|Exo5|Exd2|Fancm|Topors|Otub1|Babam2|Hdac10|Gtf2h3|Nfrkb|Taok3|Taok2|Brsk1
GO:0098685	GO Cellular Components	Schaffer collateral - CA1 synapse	3.67049	0.000411277	0.136679	5	Actb|Actg1|Cacng2|Epha4|L1cam|Ppp3ca|Sh3gl2|Baiap2|Dgkb|Ina
GO:0007268	GO Biological Processes	chemical synaptic transmission	2.33208	0.000434931	0.138725	8	Cacna1a|Gabra2|Gabrb3|Gls|Grik3|Kcnma1|Kif1b|Nrxn2|Ppp3ca|Cx3cl1|Snap25|Tmod2|Mapk8ip2|Slc29a1|Sv2a|Ston2|Rims2|Gabbr2|Begain|Brsk1
GO:0098916	GO Biological Processes	anterograde trans-synaptic signaling	2.33208	0.000434931	0.138725	8	Cacna1a|Gabra2|Gabrb3|Gls|Grik3|Kcnma1|Kif1b|Nrxn2|Ppp3ca|Cx3cl1|Snap25|Tmod2|Mapk8ip2|Slc29a1|Sv2a|Ston2|Rims2|Gabbr2|Begain|Brsk1
GO:0051668	GO Biological Processes	localization within membrane	2.06293	0.000436124	0.138725	20	Adam22|Cacna1a|Cacng2|Dpp6|Nrxn2|Pex16|Rab3d|Snap25|Sptbn1|Atp6ap1|Shank3|Exoc2|Atad1|Ssna1|Exoc1|Nptxr|Chic2|Arl5a|Sptbn4|Atp13a1|Zdhhc9|Dok7|Lrrc7|Gphn|Dennd1b|Zdhhc23
GO:0099633	GO Biological Processes	protein localization to postsynaptic specialization membrane	10.5527	0.000451518	0.139632	10	Adam22|Cacng2|Nptxr|Gphn
GO:0099645	GO Biological Processes	neurotransmitter receptor localization to postsynaptic specialization membrane	10.5527	0.000451518	0.139632	10	Adam22|Cacng2|Nptxr|Gphn
GO:0060077	GO Cellular Components	inhibitory synapse	7.53761	0.000457811	0.139639	17	Gabra2|Gabrb3|Rims2|Igsf21|Gphn
GO:0016773	GO Molecular Functions	phosphotransferase activity, alcohol group as acceptor	1.91306	0.000464717	0.13983	13	Araf|Camk2b|Dyrk1b|Epha4|Epha8|Hipk1|Limk2|Matk|Pak3|Prkce|Mapk3|Mapk6|Gne|Nprl2|Nagk|Mast1|Trpm7|Stk32b|Dapk1|Ulk3|Pan3|Nek8|Dgkb|Cdc42bpb|Pik3c3|Elp1|Pdik1l|Camkv|Taok3|Taok2|Brsk1
GO:0046873	GO Molecular Functions	metal ion transmembrane transporter activity	2.20055	0.000505698	0.149034	11	Atp2a2|Cacna1a|Cacng2|Cpox|Grik3|Kcnab3|Kcnma1|Kcnq2|Scn1a|Snap25|Trpv2|Trpm7|Kcnq4|Ccdc51|Slc39a11|Slc12a9|Slc39a6|Slc8a2|Tspoap1|Slc39a14|Zdhhc17|Atp2b3
GO:0030427	GO Cellular Components	site of polarized growth	2.81404	0.000508693	0.149034	6	Dscam|Epha4|L1cam|Ptprz1|Snap25|Trpv2|Tmod2|Tpm3|Fryl|Lrrtm1|Abitram|Auts2|Fry|Taok2
GO:0015629	GO Cellular Components	actin cytoskeleton	2.07321	0.000520061	0.150385	21	Actb|Actg1|Diaph1|Gng12|Ppp1r12a|Snap25|Sptb|Sptbn1|Tmod2|Tpm3|Dapk1|Lancl2|Fblim1|Sptbn4|Pls3|Acaca|Baiap2|Trmt10a|Cdc42bpb|Ablim1|Ankrd26|Lrrc7|Myo16|Auts2|Taok2
GO:0099003	GO Biological Processes	vesicle-mediated transport in synapse	3.24697	0.000614384	0.174786	16	Actb|Actg1|Cacna1a|Grn|Sh3gl2|Snap25|Sv2a|Cltc|Ston2|Rims2|Brsk1
GO:0015318	GO Molecular Functions	inorganic molecular entity transmembrane transporter activity	1.88007	0.000620142	0.174786	11	Atp2a2|Atp5b|Atp5g1|Cacna1a|Cacng2|Cpox|Gabra2|Gabrb3|Grik3|Kcnab3|Kcnma1|Kcnq2|Scn1a|Slc4a3|Snap25|Trpv2|Trpm7|Kcnq4|Atp6v1f|Cyc1|Ccdc51|Slc39a11|Slc12a9|Slc39a6|Slc8a2|Atp13a1|Tspoap1|Slc39a14|Zdhhc17|Atp2b3|Slc41a2
GO:0007214	GO Biological Processes	gamma-aminobutyric acid signaling pathway	7.03511	0.000638463	0.176039	17	Cacna1a|Gabra2|Gabrb3|Phf24|Gabbr2
GO:0043113	GO Biological Processes	receptor clustering	4.76572	0.000640399	0.176039	20	Cacna1a|Nrxn2|Shank3|Ssna1|Dok7|Lrrc7|Gphn
GO:0032592	GO Cellular Components	integral component of mitochondrial membrane	4.16895	0.000663207	0.177953	22	Sfxn1|Gdap1|Abcb10|Tmem177|Ccdc51|Chchd10|Slc8a2|Micu1
GO:0099173	GO Biological Processes	postsynapse organization	3.76134	0.000663349	0.177953	2	Actb|Adam10|Ctnnd2|Nrxn2|Pak3|Shank3|Nos1ap|Cnksr2|Gphn
GO:0021540	GO Biological Processes	corpus callosum morphogenesis	15.829	0.000677194	0.179505	23	Grcc10|Zeb2|Bhlhe22
GO:0034702	GO Cellular Components	ion channel complex	2.44075	0.000692903	0.181508	11	Atp5g1|Cacna1a|Cacng2|Dpp6|Gabra2|Gabrb3|Grik3|Kcnab3|Kcnma1|Kcnq2|Scn1a|Snap25|Kcnq4|Ccdc51|Sacm1l|Micu1|Olfm2
GO:0060078	GO Biological Processes	regulation of postsynaptic membrane potential	4.69007	0.000705986	0.182785	24	Gabra2|Gabrb3|Ppp3ca|Cx3cl1|Mapk8ip2|Slc29a1|Begain
GO:0021952	GO Biological Processes	central nervous system projection neuron axonogenesis	6.80817	0.000746573	0.191071	23	Epha4|Grcc10|Zeb2|Bhlhe22|Sptbn4
GO:0098573	GO Cellular Components	intrinsic component of mitochondrial membrane	4.06849	0.000780566	0.197501	22	Sfxn1|Gdap1|Abcb10|Tmem177|Ccdc51|Chchd10|Slc8a2|Micu1
GO:0099537	GO Biological Processes	trans-synaptic signaling	2.20998	0.000850484	0.212774	8	Cacna1a|Gabra2|Gabrb3|Gls|Grik3|Kcnma1|Kif1b|Nrxn2|Ppp3ca|Cx3cl1|Snap25|Tmod2|Mapk8ip2|Slc29a1|Sv2a|Ston2|Rims2|Gabbr2|Begain|Brsk1
GO:0099565	GO Biological Processes	chemical synaptic transmission, postsynaptic	5.27633	0.000905222	0.223952	24	Gabrb3|Ppp3ca|Cx3cl1|Mapk8ip2|Slc29a1|Begain
GO:0018193	GO Biological Processes	peptidyl-amino acid modification	1.79043	0.000961609	0.235288	13	Actb|Camk2b|Dyrk1b|Epha4|H3f3a|Hipk1|Prkce|Rab3d|Mapk3|Mast1|Stk32b|Ppid|Wdr77|Prdm5|Ttll7|Ulk3|Chchd4|Kmt2b|Zfp451|Prmt9|Topors|Jmjd6|Hdac10|Zdhhc9|Tada2a|Cdc42bpb|Smyd2|Smyd5|Camkv|Zdhhc17|Senp5|Zdhhc23|Brsk1
GO:0006812	GO Biological Processes	cation transport	1.80339	0.00101704	0.246146	11	Atp2a2|Atp5b|Atp5g1|Commd3|Cacna1a|Cacng2|Camk2b|Cpox|Sfxn1|Ccn2|Kcnab3|Kcnma1|Kcnq2|Ppp3ca|Scn1a|Trpv2|Trpm7|Kcnq4|Atp6v1f|Ccdc51|Cltc|Slc39a11|Slc12a9|Slc39a6|Slc8a2|Atp13a1|Slc39a14|Micu1|Slc38a7|Slc29a4|Atp2b3|Slc41a2
GO:0042734	GO Cellular Components	presynaptic membrane	2.73004	0.00105418	0.252391	8	Cacna1a|Epha4|Grik3|Kcnma1|L1cam|Nrxn2|Phb|Scn1a|Snap25|Cltc|Rims2|Igsf21|Gabbr2
GO:0030001	GO Biological Processes	metal ion transport	1.90583	0.00112323	0.264123	11	Atp2a2|Commd3|Cacna1a|Cacng2|Camk2b|Cpox|Sfxn1|Ccn2|Kcnab3|Kcnma1|Kcnq2|Ppp3ca|Scn1a|Trpv2|Trpm7|Kcnq4|Ccdc51|Cltc|Slc39a11|Slc12a9|Slc39a6|Slc8a2|Slc39a14|Micu1|Slc38a7|Atp2b3|Slc41a2
GO:0099699	GO Cellular Components	integral component of synaptic membrane	2.59188	0.00113537	0.264123	2	Adam22|Cacna1a|Cacng2|Epha4|Gabra2|Gabrb3|Kcnma1|Ptpro|Ptprz1|Scn1a|Lrrtm1|Slc8a2|Lrrc7|Gabbr2
GO:0006836	GO Biological Processes	neurotransmitter transport	3.22219	0.00113877	0.264123	8	Cacna1a|Gabra2|Ica1|Nrxn2|Snap25|Slc29a1|Sv2a|Rims2|Slc29a4|Brsk1
GO:0034705	GO Cellular Components	potassium channel complex	3.79421	0.0012358	0.283674	11	Dpp6|Grik3|Kcnab3|Kcnma1|Kcnq2|Snap25|Kcnq4|Ccdc51
GO:0016796	GO Molecular Functions	exonuclease activity, active with either ribo- or deoxyribonucleic acids and producing 5'-phosphomonoesters	4.87046	0.00138691	0.308781	25	Pold1|Pnpt1|Pan3|Exo5|Exd2|Eri3
GO:0021957	GO Biological Processes	corticospinal tract morphogenesis	12.6632	0.00140065	0.308781	23	Epha4|Zeb2|Bhlhe22
GO:0007270	GO Biological Processes	neuron-neuron synaptic transmission	12.6632	0.00140065	0.308781	26	Cacna1a|Kif1b|Tmod2
GO:0070544	GO Biological Processes	histone H3-K36 demethylation	12.6632	0.00140065	0.308781	27	Kdm2b|Riox2|Phf8
GO:0050804	GO Biological Processes	modulation of chemical synaptic transmission	1.81618	0.00155532	0.338677	1	Atp2a2|Cacna1a|Cacng2|Camk2b|Chrd|Epha4|Grik3|Ica1|L1cam|Ctnnd2|Nrg3|Prkce|Ppp3ca|Psmc5|Snap25|Shank3|Mapk8ip2|Nrgn|Atad1|Nptxr|Lrrtm1|Baiap2|Slc8a2|Rims2|Arrb2|Dgkb|Phf24|Begain|Brsk1
GO:0019226	GO Biological Processes	transmission of nerve impulse	4.10381	0.00156668	0.338677	9	Cacna1a|Cacng2|Dpp6|Kcnma1|Kcnq2|Scn1a|Sptbn4
GO:0099177	GO Biological Processes	regulation of trans-synaptic signaling	1.81349	0.00159003	0.340419	1	Atp2a2|Cacna1a|Cacng2|Camk2b|Chrd|Epha4|Grik3|Ica1|L1cam|Ctnnd2|Nrg3|Prkce|Ppp3ca|Psmc5|Snap25|Shank3|Mapk8ip2|Nrgn|Atad1|Nptxr|Lrrtm1|Baiap2|Slc8a2|Rims2|Arrb2|Dgkb|Phf24|Begain|Brsk1
GO:0035561	GO Biological Processes	regulation of chromatin binding	7.67466	0.00162154	0.341662	28	Ppp3ca|Tunar|Med25|Btaf1
GO:0030100	GO Biological Processes	regulation of endocytosis	2.49346	0.00163722	0.341662	29	Abca2|Dll1|Ppp3ca|Ppp3cb|Rab5b|Rit2|Atxn2|Sh3gl2|Atad1|Tbc1d5|Lrrtm1|Ston2|Arrb2|Rubcn
GO:0048814	GO Biological Processes	regulation of dendrite morphogenesis	3.63102	0.00164187	0.341662	30	Camk2b|Epha4|Pak3|Ppp3ca|Ptprz1|Hecw1|Baiap2|Sarm1
GO:0097120	GO Biological Processes	receptor localization to synapse	4.69007	0.00169094	0.341941	10	Adam22|Cacng2|Snap25|Nptxr|Lrrc7|Gphn
GO:0044818	GO Biological Processes	mitotic G2/M transition checkpoint	4.69007	0.00169094	0.341941	19	Hus1|Foxn3|Babam2|Taok3|Taok2|Brsk1
GO:0004527	GO Molecular Functions	exonuclease activity	4.0476	0.00169819	0.341941	25	Pold1|Pnpt1|Pan3|Exo5|Exd2|Eri3|Rexo5
GO:0007095	GO Biological Processes	mitotic G2 DNA damage checkpoint signaling	5.70414	0.00170464	0.341941	19	Foxn3|Babam2|Taok3|Taok2|Brsk1
GO:0007612	GO Biological Processes	learning	2.7087	0.00173232	0.344391	31	Chrd|Gabrb3|Hmgcr|Ctnnd2|Nrxn2|Snap25|Deaf1|Shank3|Mapk8ip2|Atad1|Slc8a2|Brsk1
GO:0098655	GO Biological Processes	cation transmembrane transport	1.95735	0.00182151	0.358919	11	Atp2a2|Atp5b|Atp5g1|Cacna1a|Cacng2|Sfxn1|Ccn2|Kcnma1|Kcnq2|Scn1a|Trpv2|Trpm7|Kcnq4|Atp6v1f|Ccdc51|Slc39a11|Slc12a9|Slc39a6|Slc8a2|Slc39a14|Micu1|Slc29a4|Atp2b3
GO:0007611	GO Biological Processes	learning or memory	2.22851	0.00185737	0.359667	31	Chrd|Gabrb3|Gm2a|Hmgcr|Ctnnd2|Nrxn2|Ptprz1|Snap25|Tmod2|Deaf1|Shank3|Trpm7|Mapk8ip2|Atad1|Kmt2b|Slc8a2|Brsk1
GO:0072657	GO Biological Processes	protein localization to membrane	1.98851	0.0018679	0.359667	20	Adam22|Cacna1a|Cacng2|Dpp6|Nrxn2|Pex16|Rab3d|Snap25|Sptbn1|Atp6ap1|Shank3|Atad1|Ssna1|Nptxr|Arl5a|Sptbn4|Atp13a1|Zdhhc9|Dok7|Lrrc7|Gphn|Zdhhc23
GO:0000077	GO Biological Processes	DNA damage checkpoint signaling	3.55458	0.00188105	0.359667	19	Clock|Hus1|Tipin|Foxn3|Babam2|Taok3|Taok2|Brsk1
GO:0051864	GO Molecular Functions	histone H3-methyl-lysine-36 demethylase activity	11.512	0.00189216	0.359667	27	Kdm2b|Riox2|Phf8
GO:0098798	GO Cellular Components	mitochondrial protein-containing complex	2.28939	0.00190608	0.359667	4	Atp5b|Atp5g1|Cox5b|Phb|Mrpl37|Mrpl19|Dap3|Cyc1|Mrpl45|Uqcrb|Mrps18a|Mrps18c|Ndufa11|Pnpt1|Chchd10|Micu1
GO:0097470	GO Cellular Components	ribbon synapse	7.34098	0.00192653	0.360472	16	Atp2a2|Sh3gl2|Cltc|Rims2
GO:0061001	GO Biological Processes	regulation of dendritic spine morphogenesis	4.52257	0.00204304	0.379086	30	Adam10|Camk2b|Epha4|Pak3|Shank3|Baiap2
GO:0004674	GO Molecular Functions	protein serine/threonine kinase activity	2.01003	0.00206483	0.379962	13	Araf|Camk2b|Dyrk1b|Hipk1|Limk2|Pak3|Prkce|Mapk3|Mapk6|Mast1|Trpm7|Stk32b|Dapk1|Ulk3|Nek8|Cdc42bpb|Pdik1l|Camkv|Taok3|Taok2|Brsk1
GO:0044773	GO Biological Processes	mitotic DNA damage checkpoint signaling	3.88782	0.00214467	0.388238	19	Hus1|Tipin|Foxn3|Babam2|Taok3|Taok2|Brsk1
GO:0051865	GO Biological Processes	protein autoubiquitination	3.88782	0.00214467	0.388238	32	Trim17|Rnf8|Rchy1|Rnf208|Ltn1|Babam2|Rnf157
GO:0019829	GO Molecular Functions	ATPase-coupled cation transmembrane transporter activity	4.44322	0.00223857	0.401967	33	Atp2a2|Atp5b|Cpox|Atp6v1f|Atp13a1|Atp2b3
GO:0030036	GO Biological Processes	actin cytoskeleton organization	1.89356	0.00225795	0.402204	21	Actb|Actg1|Diaph1|Eln|Limk2|Mef2a|Prox1|Sirpa|Sptb|Sptbn1|Tmod2|Trpm7|Tpm3|Nos1ap|Arfip2|Sptbn4|Mob2|Pls3|Baiap2|Mical3|Cdc42bpb|Frmd3|Auts2|Taok2
GO:0140657	GO Molecular Functions	ATP-dependent activity	1.89003	0.00231299	0.408737	33	Abca2|Atp2a2|Atp5b|Cct4|Cct5|Chd1|Cpox|Ddx3x|Kif1b|Psmc5|Abcb10|Atp6v1f|Atad1|Tmem30a|Dhx30|Lonp1|Helz|Fancm|Btaf1|Atp13a1|Twnk|Ddx27|Atp2b3|Acsl5
GO:1903539	GO Biological Processes	protein localization to postsynaptic membrane	5.27633	0.002428	0.418118	10	Adam22|Cacng2|Snap25|Nptxr|Gphn
GO:1901568	GO Biological Processes	fatty acid derivative metabolic process	5.27633	0.002428	0.418118	34	Hsd17b4|Lypla2|Acat1|Hmgcll1|Acsl5
GO:0050890	GO Biological Processes	cognition	2.11641	0.00242948	0.418118	31	Chrd|Gabrb3|Gm2a|Grcc10|Hmgcr|Ctnnd2|Nrxn2|Ptprz1|Snap25|Tmod2|Deaf1|Shank3|Trpm7|Mapk8ip2|Atad1|Kmt2b|Slc8a2|Brsk1
GO:0043604	GO Biological Processes	amide biosynthetic process	1.91111	0.0024632	0.418118	18	Ddx3x|Rps3a1|Mrpl37|Mrpl19|Dap3|Mrpl45|Cers4|Rpl37|Rpl22l1|Mrps18a|Mrps18c|Vars2|Mcts1|Mtfmt|Secisbp2l|Trnau1ap|Mtif3|Ltn1|Acat1|Sgms1|Cers6|Rpl13|Acsl5
GO:0098684	GO Cellular Components	photoreceptor ribbon synapse	10.5527	0.00247874	0.418118	16	Sh3gl2|Cltc|Rims2
GO:0033173	GO Biological Processes	calcineurin-NFAT signaling cascade	10.5527	0.00247874	0.418118	35	Ppp3ca|Ppp3cb|Adgrb2
GO:0099055	GO Cellular Components	integral component of postsynaptic membrane	2.7153	0.00260579	0.436245	2	Adam22|Cacng2|Epha4|Gabra2|Gabrb3|Ptpro|Ptprz1|Lrrtm1|Slc8a2|Lrrc7|Gabbr2
GO:0048488	GO Biological Processes	synaptic vesicle endocytosis	4.29261	0.00267154	0.440625	16	Actb|Actg1|Grn|Sh3gl2|Cltc|Ston2
GO:0140238	GO Biological Processes	presynaptic endocytosis	4.29261	0.00267154	0.440625	16	Actb|Actg1|Grn|Sh3gl2|Cltc|Ston2
GO:0062237	GO Biological Processes	protein localization to postsynapse	5.14764	0.00271226	0.440811	10	Adam22|Cacng2|Snap25|Nptxr|Gphn
GO:0018198	GO Biological Processes	peptidyl-cysteine modification	5.14764	0.00271226	0.440811	36	Rab3d|Chchd4|Zdhhc9|Zdhhc17|Zdhhc23
GO:0099536	GO Biological Processes	synaptic signaling	2.0005	0.00275538	0.444575	8	Cacna1a|Gabra2|Gabrb3|Gls|Grik3|Kcnma1|Kif1b|Nrxn2|Ppp3ca|Cx3cl1|Snap25|Tmod2|Mapk8ip2|Slc29a1|Sv2a|Ston2|Rims2|Gabbr2|Begain|Brsk1
GO:0042770	GO Biological Processes	signal transduction in response to DNA damage	3.06368	0.00280069	0.448635	19	Clock|Hus1|Mif|Tipin|Foxn3|Babam2|Taok3|Taok2|Brsk1
GO:0044774	GO Biological Processes	mitotic DNA integrity checkpoint signaling	3.69343	0.00287498	0.457245	19	Hus1|Tipin|Foxn3|Babam2|Taok3|Taok2|Brsk1
GO:0031570	GO Biological Processes	DNA integrity checkpoint signaling	3.31064	0.00294149	0.463572	19	Clock|Hus1|Tipin|Foxn3|Babam2|Taok3|Taok2|Brsk1
GO:0035637	GO Biological Processes	multicellular organismal signaling	3.03917	0.0029564	0.463572	9	Cacna1a|Cacng2|Dpp6|Kcnma1|Kcnq2|Mef2a|Scn1a|Slc4a3|Sptbn4
GO:0051493	GO Biological Processes	regulation of cytoskeleton organization	1.85202	0.00299766	0.466755	37	Actg1|Diaph1|Eln|Ccn2|Map6|Pak3|Prkce|Prox1|Cx3cl1|Sptb|Sptbn1|Mapk3|Tmod2|Shank3|Cltc|Camsap2|Ppp1r35|Arfip2|Baiap2|Arhgdia|Cep120|Abitram|Map1s|Taok2
GO:0019706	GO Molecular Functions	protein-cysteine S-palmitoyltransferase activity	6.49394	0.00307535	0.472246	36	Zdhhc9|Zdhhc5|Zdhhc17|Zdhhc23
GO:0019707	GO Molecular Functions	protein-cysteine S-acyltransferase activity	6.49394	0.00307535	0.472246	36	Zdhhc9|Zdhhc5|Zdhhc17|Zdhhc23
GO:0050767	GO Biological Processes	regulation of neurogenesis	1.93966	0.00314104	0.47632	7	Atp5g1|Camk2b|Dll1|Dscam|Epha4|L1cam|Map6|Mycn|Pak3|Ppp3ca|Ptprz1|Bex1|Cx3cl1|Sema4f|Ski|Trpv2|Tiam2|Zeb2|Shank3|Baiap2|Dip2b
GO:0030431	GO Biological Processes	sleep	9.74092	0.00316605	0.47632	24	Gabrb3|Snap25|Slc29a1
GO:0150079	GO Biological Processes	negative regulation of neuroinflammatory response	9.74092	0.00316605	0.47632	38	Grn|Cd200|Cx3cl1
GO:0008234	GO Molecular Functions	cysteine-type peptidase activity	2.63816	0.00325316	0.48614	39	Casp7|Gpaa1|Usp21|Capn15|Uchl3|Otud1|Usp31|Otub1|Otud7b|Senp5|Usp24
GO:0030426	GO Cellular Components	growth cone	2.49521	0.00340929	0.506075	6	Dscam|Epha4|L1cam|Ptprz1|Snap25|Trpv2|Tmod2|Tpm3|Lrrtm1|Abitram|Auts2|Taok2
GO:0022406	GO Biological Processes	membrane docking	3.55993	0.00353736	0.519077	40	Atp2a2|Pex16|Rab3d|Exoc2|Exoc1|Cep83|Rims2
GO:0043194	GO Cellular Components	axon initial segment	6.25343	0.0035435	0.519077	14	Kcnq2|Scn1a|Sptbn4|Lrrc7
GO:0044295	GO Cellular Components	axonal growth cone	4.79666	0.00370923	0.536298	6	Epha4|L1cam|Snap25|Trpv2|Taok2
GO:0021955	GO Biological Processes	central nervous system neuron axonogenesis	4.79666	0.00370923	0.536298	23	Epha4|Grcc10|Zeb2|Bhlhe22|Sptbn4
GO:0006914	GO Biological Processes	autophagy	2.27288	0.0038042	0.542976	41	Atp2a2|Aup1|Trim17|Dram2|Cltc|Ulk3|Mfsd8|Tbc1d5|Clec16a|Arfip2|Hdac10|Pik3c3|Vps13a|Rubcn
GO:0061919	GO Biological Processes	process utilizing autophagic mechanism	2.27288	0.0038042	0.542976	41	Atp2a2|Aup1|Trim17|Dram2|Cltc|Ulk3|Mfsd8|Tbc1d5|Clec16a|Arfip2|Hdac10|Pik3c3|Vps13a|Rubcn
GO:0042626	GO Molecular Functions	ATPase-coupled transmembrane transporter activity	3.15594	0.00394837	0.559965	33	Abca2|Atp2a2|Atp5b|Cpox|Abcb10|Atp6v1f|Atp13a1|Atp2b3
GO:0030029	GO Biological Processes	actin filament-based process	1.78556	0.00397383	0.560008	21	Actb|Actg1|Diaph1|Eln|Limk2|Mef2a|Prox1|Sirpa|Scn1a|Sptb|Sptbn1|Tmod2|Trpm7|Tpm3|Nos1ap|Arfip2|Sptbn4|Mob2|Pls3|Baiap2|Mical3|Cdc42bpb|Frmd3|Auts2|Taok2
GO:0098936	GO Cellular Components	intrinsic component of postsynaptic membrane	2.56529	0.00402374	0.562146	2	Adam22|Cacng2|Epha4|Gabra2|Gabrb3|Ptpro|Ptprz1|Lrrtm1|Slc8a2|Lrrc7|Gabbr2
GO:0044304	GO Cellular Components	main axon	3.47617	0.00403949	0.562146	14	Kcnq2|Scn1a|Sptbn1|Mapk8ip3|Trpm7|Sptbn4|Lrrc7
GO:0034332	GO Biological Processes	adherens junction organization	4.69007	0.00409316	0.566076	42	Actb|Adam10|Epha4|Hipk1|Inava
GO:0005840	GO Cellular Components	ribosome	2.33506	0.00414834	0.570166	18	Ddx3x|Rps3a1|Mrpl37|Mrpl19|Dap3|Mrpl45|Rpl37|Rpl22l1|Mrps18a|Mrps18c|Mcts1|Pnpt1|Rpl13
GO:0000278	GO Biological Processes	mitotic cell cycle	1.80259	0.00420138	0.573914	19	Bach1|Camk2b|Hus1|Ppp1r12a|Ppp3ca|Sptbn1|Tubd1|Tipin|Bccip|Exoc2|Cltc|Exoc1|Prdm5|Foxn3|Fbxw11|Babam2|Tada2a|Ccdc61|Ccnj|Tacc1|Phf8|Taok3|Taok2|Brsk1
GO:0010972	GO Biological Processes	negative regulation of G2/M transition of mitotic cell cycle	3.89637	0.00434953	0.586949	19	Hus1|Foxn3|Babam2|Taok3|Taok2|Brsk1
GO:0060999	GO Biological Processes	positive regulation of dendritic spine development	3.89637	0.00434953	0.586949	30	Camk2b|Grn|Pak3|Mapk6|Shank3|Baiap2
GO:0099060	GO Cellular Components	integral component of postsynaptic specialization membrane	3.09803	0.00441835	0.592645	2	Adam22|Cacng2|Gabra2|Gabrb3|Ptpro|Ptprz1|Lrrtm1|Lrrc7
GO:0017124	GO Molecular Functions	SH3 domain binding	2.85636	0.00446237	0.594965	43	Adam10|Arhgap31|Pak3|Prkce|Sirpa|Sh3bp5|Shank3|Afap1l1|Khdrbs2
GO:0031301	GO Cellular Components	integral component of organelle membrane	1.9942	0.00453113	0.597617	22	Aup1|Sfxn1|Gabra2|Gdap1|Gpaa1|Pcsk4|Pex16|Elovl2|Abcb10|Tmem177|Ccdc51|Plpp6|Sacm1l|Chchd10|Slc8a2|Atp13a1|Sgms1|Micu1
GO:0031300	GO Cellular Components	intrinsic component of organelle membrane	1.95134	0.00453594	0.597617	22	Aup1|Sfxn1|Gabra2|Gdap1|Gpaa1|Pcsk4|Pex16|Elovl2|Abcb10|Tmem177|Ccdc51|Plpp6|Sacm1l|Chchd10|Slc8a2|Atp13a1|Sgms1|Zdhhc9|Micu1
GO:0000175	GO Molecular Functions	3'-5'-exoribonuclease activity	5.82216	0.00462023	0.598105	25	Pnpt1|Pan3|Exd2|Eri3
GO:0032452	GO Molecular Functions	histone demethylase activity	5.82216	0.00462023	0.598105	27	Kdm2b|Riox2|Jmjd6|Phf8
GO:0140457	GO Molecular Functions	protein demethylase activity	5.82216	0.00462023	0.598105	27	Kdm2b|Riox2|Jmjd6|Phf8
GO:0036465	GO Biological Processes	synaptic vesicle recycling	3.83733	0.00469097	0.603752	16	Actb|Actg1|Grn|Sh3gl2|Cltc|Ston2
GO:0060322	GO Biological Processes	head development	1.67916	0.00477377	0.60494	44	Cacna1a|Chrd|Diaph1|Dll1|Gabrb3|Gas1|Gnaq|Grcc10|Limk2|Nrg3|Prox1|Atxn2|Ski|Zeb2|Mapk3|Kdm2b|Zbtb18|Mapk8ip3|Psmg1|Mast1|Shank3|Bhlhe22|Macrod2|Fbxw11|Cep120|Map1s|Tacc1|Nanos1|Ccdc85c
GO:0097720	GO Biological Processes	calcineurin-mediated signaling	8.44213	0.00486273	0.60494	35	Ppp3ca|Ppp3cb|Adgrb2
GO:0043031	GO Biological Processes	negative regulation of macrophage activation	8.44213	0.00486273	0.60494	38	Grn|Cd200|Cx3cl1
GO:0072148	GO Biological Processes	epithelial cell fate commitment	8.44213	0.00486273	0.60494	44	Chrd|Dll1|Prox1
GO:0008344	GO Biological Processes	adult locomotory behavior	3.04221	0.00493019	0.60494	9	Adam22|Cacna1a|Epha4|Kcnma1|Scn1a|Uchl3|Sptbn4|Arrb2
GO:0099175	GO Biological Processes	regulation of postsynapse organization	3.04221	0.00493019	0.60494	30	Adam10|Camk2b|Epha4|Pak3|Shank3|Lrrtm1|Baiap2|Dgkb
GO:0021549	GO Biological Processes	cerebellum development	3.04221	0.00493019	0.60494	44	Cacna1a|Dll1|Gabrb3|Gas1|Prox1|Atxn2|Zbtb18|Nanos1
GO:0018105	GO Biological Processes	peptidyl-serine phosphorylation	2.49633	0.00493337	0.60494	13	Camk2b|Dyrk1b|H3f3a|Hipk1|Prkce|Mapk3|Mast1|Stk32b|Ulk3|Camkv|Brsk1
GO:0008408	GO Molecular Functions	3'-5' exonuclease activity	4.49049	0.00494471	0.60494	25	Pold1|Pnpt1|Pan3|Exd2|Eri3
GO:0016741	GO Molecular Functions	transferase activity, transferring one-carbon groups	2.37806	0.00499897	0.608235	45	Pcmt1|Alkbh8|Comtd1|Mtfmt|Prdm5|Kmt2b|Prmt9|Trmt10a|Fbxo11|Smyd2|Coq3|Smyd5
GO:1902750	GO Biological Processes	negative regulation of cell cycle G2/M phase transition	3.78006	0.00505172	0.611313	19	Hus1|Foxn3|Babam2|Taok3|Taok2|Brsk1
GO:0034220	GO Biological Processes	ion transmembrane transport	1.72831	0.00510333	0.61323	11	Atp2a2|Atp5b|Atp5g1|Cacna1a|Cacng2|Sfxn1|Ccn2|Gabra2|Gabrb3|Kcnma1|Kcnq2|Scn1a|Trpv2|Trpm7|Kcnq4|Atp6v1f|Ccdc51|Slc25a22|Slc39a11|Slc12a9|Slc39a6|Slc8a2|Slc39a14|Micu1|Slc29a4|Atp2b3
GO:0006412	GO Biological Processes	translation	1.96837	0.00517448	0.61323	18	Ddx3x|Rps3a1|Mrpl37|Mrpl19|Dap3|Mrpl45|Rpl37|Rpl22l1|Mrps18a|Mrps18c|Vars2|Mcts1|Mtfmt|Secisbp2l|Trnau1ap|Mtif3|Ltn1|Rpl13
GO:0098660	GO Biological Processes	inorganic ion transmembrane transport	1.82443	0.00521819	0.61323	11	Atp2a2|Atp5b|Atp5g1|Cacna1a|Cacng2|Ccn2|Gabra2|Gabrb3|Kcnma1|Kcnq2|Scn1a|Trpv2|Kcnq4|Atp6v1f|Ccdc51|Slc39a11|Slc12a9|Slc39a6|Slc8a2|Slc39a14|Micu1|Atp2b3
GO:0015662	GO Molecular Functions	P-type ion transporter activity	5.62808	0.00523281	0.61323	33	Atp2a2|Cpox|Atp13a1|Atp2b3
GO:0140358	GO Molecular Functions	P-type transmembrane transporter activity	5.62808	0.00523281	0.61323	33	Atp2a2|Cpox|Atp13a1|Atp2b3
GO:0016417	GO Molecular Functions	S-acyltransferase activity	5.62808	0.00523281	0.61323	36	Zdhhc9|Zdhhc5|Zdhhc17|Zdhhc23
GO:0050769	GO Biological Processes	positive regulation of neurogenesis	2.11759	0.00536407	0.625322	7	Atp5g1|Camk2b|Dscam|Epha4|L1cam|Map6|Pak3|Ptprz1|Bex1|Cx3cl1|Trpv2|Tiam2|Zeb2|Shank3|Baiap2
GO:0007420	GO Biological Processes	brain development	1.69849	0.00548074	0.632937	44	Cacna1a|Chrd|Diaph1|Dll1|Gabrb3|Gas1|Gnaq|Grcc10|Nrg3|Prox1|Atxn2|Ski|Zeb2|Kdm2b|Zbtb18|Mapk8ip3|Psmg1|Mast1|Shank3|Bhlhe22|Macrod2|Fbxw11|Cep120|Map1s|Tacc1|Nanos1|Ccdc85c
GO:0031032	GO Biological Processes	actomyosin structure organization	2.98836	0.00548625	0.632937	21	Actg1|Eln|Mef2a|Prox1|Tmod2|Trpm7|Cdc42bpb|Frmd3
GO:0140053	GO Biological Processes	mitochondrial gene expression	2.75287	0.00567062	0.647273	18	Mrpl37|Mrpl19|Dap3|Mrpl45|Mrps18a|Mrps18c|Pnpt1|Mtif3|Twnk
GO:0050773	GO Biological Processes	regulation of dendrite development	2.75287	0.00567062	0.647273	30	Camk2b|Epha4|Pak3|Ppp3ca|Ptprz1|Camsap2|Hecw1|Baiap2|Sarm1
GO:0051962	GO Biological Processes	positive regulation of nervous system development	1.99328	0.00573835	0.647273	7	Atp5g1|Camk2b|Dscam|Epha4|L1cam|Map6|Pak3|Ptprz1|Bex1|Cx3cl1|Trpv2|Tiam2|Zeb2|Shank3|Lrrtm1|Baiap2|Adgrb2
GO:0014733	GO Biological Processes	regulation of skeletal muscle adaptation	7.91449	0.0058807	0.647273	35	Atp2a2|Igfbp5|Ppp3ca
GO:0016322	GO Biological Processes	neuron remodeling	7.91449	0.0058807	0.647273	46	Epha8|Gnaq|Anks1
GO:0090148	GO Biological Processes	membrane fission	5.44653	0.00589744	0.647273	40	Sh3gl2|Exoc2|2610002M06Rik|Exoc1
GO:0000002	GO Biological Processes	mitochondrial genome maintenance	5.44653	0.00589744	0.647273	47	Mef2a|Tk2|Chchd4|Twnk
GO:0099634	GO Cellular Components	postsynaptic specialization membrane	2.73306	0.00593997	0.647273	2	Adam22|Cacng2|Gabra2|Gabrb3|Ptpro|Ptprz1|Lrrtm1|Lrrc7|Cnksr2
GO:0006479	GO Biological Processes	protein methylation	2.73306	0.00593997	0.647273	45	Pcmt1|Rab3d|Snrpd3|Wdr77|Prdm5|Kmt2b|Prmt9|Smyd2|Smyd5
GO:0008213	GO Biological Processes	protein alkylation	2.73306	0.00593997	0.647273	45	Pcmt1|Rab3d|Snrpd3|Wdr77|Prdm5|Kmt2b|Prmt9|Smyd2|Smyd5
GO:0030695	GO Molecular Functions	GTPase regulator activity	1.90048	0.00598079	0.647273	48	Arhgap31|Gnaq|Agfg1|Sirpa|Rasgrp2|Tiam2|Sh3bp5|Nprl2|Ralgapa1|Tbc1d5|Pgam5|Dock11|Chn1|Rap1gap|Hps4|Arhgdia|Arhgap33|Rapgefl1|Dennd1b
GO:0060589	GO Molecular Functions	nucleoside-triphosphatase regulator activity	1.90048	0.00598079	0.647273	48	Arhgap31|Gnaq|Agfg1|Sirpa|Rasgrp2|Tiam2|Sh3bp5|Nprl2|Ralgapa1|Tbc1d5|Pgam5|Dock11|Chn1|Rap1gap|Hps4|Arhgdia|Arhgap33|Rapgefl1|Dennd1b
GO:0001227	GO Molecular Functions	DNA-binding transcription repressor activity, RNA polymerase II-specific	2.03425	0.00600017	0.647273	49	Bach1|Ctcf|Prox1|Ski|Zeb2|Zbtb18|Deaf1|Ylpm1|Prdm5|Zfp597|Zfp949|2610044O15Rik8|Atf7|Zfp958|Zfp709|Zbtb24
GO:0098662	GO Biological Processes	inorganic cation transmembrane transport	1.8636	0.00601749	0.647273	11	Atp2a2|Atp5b|Atp5g1|Cacna1a|Cacng2|Ccn2|Kcnma1|Kcnq2|Scn1a|Trpv2|Kcnq4|Atp6v1f|Ccdc51|Slc39a11|Slc12a9|Slc39a6|Slc8a2|Slc39a14|Micu1|Atp2b3
GO:0098948	GO Cellular Components	intrinsic component of postsynaptic specialization membrane	2.93639	0.00608891	0.651806	2	Adam22|Cacng2|Gabra2|Gabrb3|Ptpro|Ptprz1|Lrrtm1|Lrrc7
GO:0000165	GO Biological Processes	MAPK cascade	2.71354	0.00621908	0.657743	50	Araf|Mef2a|Mapk3|Mapk8ip3|Shank3|Mapk8ip2|Atf7|Taok3|Taok2
GO:0005758	GO Cellular Components	mitochondrial intermembrane space	3.21168	0.00622991	0.657743	51	Cpox|Chchd2|Timm8b|Pnpt1|Chchd4|Chchd10|Micu1
GO:0099601	GO Biological Processes	regulation of neurotransmitter receptor activity	3.61805	0.00625613	0.657743	10	Cacng2|Shank3|Mapk8ip2|Dapk1|Nptxr|Begain
GO:0005198	GO Molecular Functions	structural molecule activity	1.72148	0.00626253	0.657743	18	Actb|Actg1|Camk2b|Col9a2|Cpox|Eln|Lor|Rps3a1|Sptb|Sptbn1|Mrpl37|Mrpl19|Tubd1|Shank3|Dap3|Rpl37|Cltc|Rpl22l1|Mrps18a|Mrps18c|Creld2|Pls3|Rims2|Ina|Rpl13
GO:0015399	GO Molecular Functions	primary active transmembrane transporter activity	2.6943	0.00650818	0.669595	33	Abca2|Atp2a2|Atp5b|Cpox|Abcb10|Atp6v1f|Cyc1|Atp13a1|Atp2b3
GO:1904375	GO Biological Processes	regulation of protein localization to cell periphery	2.6943	0.00650818	0.669595	52	Abca2|Actb|Adam10|Cacng2|Camk2b|Dpp6|Sptbn1|Cltc|Zdhhc5
GO:0001217	GO Molecular Functions	DNA-binding transcription repressor activity	2.01603	0.00652153	0.669595	49	Bach1|Ctcf|Prox1|Ski|Zeb2|Zbtb18|Deaf1|Ylpm1|Prdm5|Zfp597|Zfp949|2610044O15Rik8|Atf7|Zfp958|Zfp709|Zbtb24
GO:0016896	GO Molecular Functions	exoribonuclease activity, producing 5'-phosphomonoesters	5.27633	0.00661596	0.669595	25	Pnpt1|Pan3|Exd2|Eri3
GO:0006482	GO Biological Processes	protein demethylation	5.27633	0.00661596	0.669595	27	Kdm2b|Riox2|Jmjd6|Phf8
GO:0008214	GO Biological Processes	protein dealkylation	5.27633	0.00661596	0.669595	27	Kdm2b|Riox2|Jmjd6|Phf8
GO:0018345	GO Biological Processes	protein palmitoylation	5.27633	0.00661596	0.669595	36	Zdhhc9|Zdhhc5|Zdhhc17|Zdhhc23
GO:0048013	GO Biological Processes	ephrin receptor signaling pathway	5.27633	0.00661596	0.669595	46	Epha4|Epha8|Chn1|Anks1
GO:0004843	GO Molecular Functions	cysteine-type deubiquitinase activity	3.14335	0.0069932	0.69747	39	Usp21|Uchl3|Otud1|Usp31|Otub1|Otud7b|Usp24
GO:1901983	GO Biological Processes	regulation of protein acetylation	3.14335	0.0069932	0.69747	53	Ctcf|Ddx3x|Mapk3|Zfp451|Tada2a|Dip2b|Auts2
GO:1903358	GO Biological Processes	regulation of Golgi organization	7.44894	0.00701668	0.69747	54	Mapk3|Pdcd10|Camsap2
GO:0002098	GO Biological Processes	tRNA wobble uridine modification	7.44894	0.00701668	0.69747	55	Alkbh8|Elp3|Elp1
GO:0051960	GO Biological Processes	regulation of nervous system development	1.74612	0.00726101	0.718549	7	Atp5g1|Camk2b|Dll1|Dscam|Epha4|L1cam|Map6|Mycn|Pak3|Ppp3ca|Ptprz1|Bex1|Cx3cl1|Sema4f|Ski|Trpv2|Tiam2|Zeb2|Shank3|Lrrtm1|Baiap2|Adgrb2|Dip2b
GO:0004532	GO Molecular Functions	exoribonuclease activity	5.11644	0.00739015	0.724886	25	Pnpt1|Pan3|Exd2|Eri3
GO:0021697	GO Biological Processes	cerebellar cortex formation	5.11644	0.00739015	0.724886	44	Cacna1a|Dll1|Prox1|Atxn2
GO:0032535	GO Biological Processes	regulation of cellular component size	1.89474	0.00756671	0.738949	37	Atp5g1|Dscam|Eln|Kcnma1|L1cam|Pak3|Prkce|Sema4f|Sptb|Sptbn1|Trpv2|Tmod2|Shank3|Ccdc51|Slc12a9|Baiap2|Abitram|Dip2b
GO:0060627	GO Biological Processes	regulation of vesicle-mediated transport	1.69385	0.00761649	0.740562	29	Abca2|Atp2a2|Cacna1a|Dll1|Gas1|Prkce|Ppp3ca|Ppp3cb|Sirpa|Rab3d|Rab5b|Rit2|Atxn2|Sh3gl2|Mapk3|Exoc2|Atad1|Tbc1d5|Lrrtm1|Pls3|Ston2|Rap1gap|Rims2|Arrb2|Rubcn
GO:0019783	GO Molecular Functions	ubiquitin-like protein peptidase activity	2.81404	0.00781522	0.756581	39	Usp21|Uchl3|Otud1|Usp31|Otub1|Otud7b|Senp5|Usp24
GO:0016747	GO Molecular Functions	acyltransferase activity, transferring groups other than amino-acyl groups	2.24127	0.00789354	0.760855	36	Clock|Acaa2|Elovl2|Cers4|Elp3|Acat1|Zdhhc9|Tada2a|Zdhhc5|Cers6|Zdhhc17|Zdhhc23
GO:0070646	GO Biological Processes	protein modification by small protein removal	2.60203	0.00811144	0.778489	39	Usp21|Uchl3|Otud1|Usp31|Otub1|Babam2|Otud7b|Senp5|Usp24
GO:0010976	GO Biological Processes	positive regulation of neuron projection development	2.2314	0.00816143	0.779925	7	Camk2b|Fut9|Grn|Pak3|Ptprz1|Rit2|Cx3cl1|Tmem30a|Mob2|Baiap2|Lrrc7|Trim67
GO:0048791	GO Biological Processes	calcium ion-regulated exocytosis of neurotransmitter	7.03511	0.00827379	0.780611	8	Cacna1a|Snap25|Rims2
GO:1905244	GO Biological Processes	regulation of modification of synaptic structure	7.03511	0.00827379	0.780611	30	Epha4|Baiap2|Camkv
GO:1904424	GO Biological Processes	regulation of GTP binding	7.03511	0.00827379	0.780611	56	Epha4|Ccpg1|Rap1gap
GO:0030902	GO Biological Processes	hindbrain development	2.43992	0.0083783	0.787136	44	Cacna1a|Dll1|Gabrb3|Gas1|Prox1|Atxn2|Kdm2b|Zbtb18|Psmg1|Nanos1
GO:0098800	GO Cellular Components	inner mitochondrial membrane protein complex	2.58432	0.00846527	0.791965	4	Atp5b|Atp5g1|Cox5b|Phb|Cyc1|Uqcrb|Ndufa11|Chchd10|Micu1
GO:0043197	GO Cellular Components	dendritic spine	2.31003	0.00866675	0.797982	2	Adam10|Epha4|Ppp3ca|Ptpro|Ptprz1|Shank3|Nrgn|Baiap2|Slc8a2|Arrb2|Lrrc7
GO:0044391	GO Cellular Components	ribosomal subunit	2.31003	0.00866675	0.797982	18	Ddx3x|Rps3a1|Mrpl37|Mrpl19|Dap3|Mrpl45|Rpl37|Mrps18a|Mrps18c|Mcts1|Rpl13
GO:0008076	GO Cellular Components	voltage-gated potassium channel complex	3.37685	0.00870795	0.797982	11	Dpp6|Kcnab3|Kcnma1|Kcnq2|Snap25|Kcnq4
GO:0019843	GO Molecular Functions	rRNA binding	3.37685	0.00870795	0.797982	57	Kdm2b|Rpl37|Mrps18a|Mrps18c|Ngrn|Nol12
GO:0003727	GO Molecular Functions	single-stranded RNA binding	3.01505	0.00872485	0.797982	25	Ddx3x|Rbmx|Pnpt1|Pan3|Lonp1|Jmjd6|Khdrbs2
GO:0043043	GO Biological Processes	peptide biosynthetic process	1.86681	0.00874462	0.797982	18	Ddx3x|Rps3a1|Mrpl37|Mrpl19|Dap3|Mrpl45|Rpl37|Rpl22l1|Mrps18a|Mrps18c|Vars2|Mcts1|Mtfmt|Secisbp2l|Trnau1ap|Mtif3|Ltn1|Rpl13
GO:0008168	GO Molecular Functions	methyltransferase activity	2.2986	0.00897722	0.815864	45	Pcmt1|Alkbh8|Comtd1|Prdm5|Kmt2b|Prmt9|Trmt10a|Fbxo11|Smyd2|Coq3|Smyd5
GO:0048786	GO Cellular Components	presynaptic active zone	2.98459	0.00920294	0.832978	8	Cacna1a|Kcnma1|Phb|Snap25|Sv2a|Ppfibp1|Rims2
GO:0021953	GO Biological Processes	central nervous system neuron differentiation	2.28728	0.00929621	0.838014	23	Cacna1a|Epha4|Gnaq|Grcc10|Lmo4|Prox1|Atxn2|Zeb2|Shank3|Bhlhe22|Sptbn4
GO:0016579	GO Biological Processes	protein deubiquitination	2.72327	0.00944229	0.846345	39	Usp21|Uchl3|Otud1|Usp31|Otub1|Babam2|Otud7b|Usp24
GO:2001222	GO Biological Processes	regulation of neuron migration	3.83733	0.00961653	0.846345	58	Camk2b|Nrg3|Ptprz1|Mapk8ip3|Gpr173
GO:0099571	GO Cellular Components	postsynaptic cytoskeleton	6.66484	0.0096547	0.846345	5	Actb|Actg1|Ina
GO:0033268	GO Cellular Components	node of Ranvier	6.66484	0.0096547	0.846345	14	Kcnq2|Scn1a|Sptbn4
GO:0035641	GO Biological Processes	locomotory exploration behavior	6.66484	0.0096547	0.846345	15	Grn|Prkce|Shank3
GO:0022038	GO Biological Processes	corpus callosum development	6.66484	0.0096547	0.846345	23	Grcc10|Zeb2|Bhlhe22
GO:0048016	GO Biological Processes	inositol phosphate-mediated signaling	6.66484	0.0096547	0.846345	35	Ppp3ca|Ppp3cb|Adgrb2
GO:0031252	GO Cellular Components	cell leading edge	1.84415	0.00983503	0.852941	59	Actb|Arhgap31|Ddx3x|Diaph1|Gabra2|Lmo4|Ptprz1|Snap25|Sptbn1|Trpv2|Mapk8ip3|Trpm7|Arfip2|Slc39a6|Baiap2|Ablim1|Abitram|Frmd4b
GO:0002090	GO Biological Processes	regulation of receptor internalization	3.28914	0.00985856	0.852941	29	Atxn2|Sh3gl2|Atad1|Tbc1d5|Lrrtm1|Arrb2
GO:0051345	GO Biological Processes	positive regulation of hydrolase activity	1.72288	0.00987742	0.852941	48	Camk2b|Ddx3x|Epha4|Ccn2|Gnaq|Grn|Cd200|Ppp1r12a|Pdcd6|Phb|Rasgrp2|Ccl25|Cx3cl1|Tiam2|Ralgapa1|Dapk1|Tbc1d5|Dock11|Chn1|Rap1gap|Rapgefl1|Dennd1b
GO:0022037	GO Biological Processes	metencephalon development	2.70148	0.00988577	0.852941	44	Cacna1a|Dll1|Gabrb3|Gas1|Prox1|Atxn2|Zbtb18|Nanos1
GO:0008022	GO Molecular Functions	protein C-terminus binding	2.17394	0.00992148	0.852941	60	Atp2a2|Ccn2|Pex16|Phb|Atxn2|Sh3gl2|Shank3|Cltc|Foxn3|Cep120|Lrrc7|Cnrip1

## Sheet: S5j. Cluster9_Im-Neu_GO-DOWN
Supplementary Table 5j. GO terms enriched for the downregulated DEGs of the cluster9: Im-Neu
GO	Category	Description	Enrichment	Uncorrected P	BH-corrected P	GROUP_ID	Hits
GO:0007420	GO Biological Processes	brain development	3.26259	2.09344e-06	0.0237729	1	Arx|Neurog2|Col4a1|E2f1|Eomes|Hspa5|Ndst1|Elavl4|Meis2|Nnat|Pbx3|Rora|Sox1|Sox2|Tulp3|Wnt7b|Fezf2|Mettl3|Zic5|Dpcd|C2cd3
GO:0060322	GO Biological Processes	head development	3.14601	2.13535e-06	0.0237729	1	Arx|Neurog2|Col4a1|E2f1|Eomes|Hspa5|Ndst1|Elavl4|Mmp14|Meis2|Nnat|Pbx3|Rora|Sox1|Sox2|Tulp3|Wnt7b|Fezf2|Mettl3|Zic5|Dpcd|C2cd3
GO:0072594	GO Biological Processes	establishment of protein localization to organelle	4.1699	1.63711e-05	0.121506	2	Cry2|Hspa5|Pex7|Sec61g|Macroh2a1|Srp9|Rangrf|Pink1|Phip|Pex12|Ipo9|Cox18|Acd
GO:0006476	GO Biological Processes	protein deacetylation	10.2538	2.58592e-05	0.123283	3	Elk4|Eomes|Ndst1|Sirt2|Rcor3|Chd3
GO:0021953	GO Biological Processes	central nervous system neuron differentiation	5.13534	2.76842e-05	0.123283	1	Arx|Neurog2|Eomes|Elavl4|Rora|Sox1|Sox2|Sox4|Tulp3|Fezf2
GO:0033365	GO Biological Processes	protein localization to organelle	2.86229	4.02377e-05	0.134253	2	Arf6|Cry2|Hspa5|Pex7|Sec61g|Tulp3|Pacsin2|Macroh2a1|Srp9|Abca7|Rangrf|Pink1|Phip|Xpo1|Pex12|Ipo9|Cox18|C2cd3|Acd
GO:1904936	GO Biological Processes	interneuron migration	39.0928	4.69913e-05	0.134253	1	Arx|Sox1|Fezf2
GO:1900019	GO Biological Processes	regulation of protein kinase C activity	34.7492	6.99885e-05	0.134253	4	Marcks|Dipk2a|Cemip
GO:1900020	GO Biological Processes	positive regulation of protein kinase C activity	34.7492	6.99885e-05	0.134253	4	Marcks|Dipk2a|Cemip
GO:0035601	GO Biological Processes	protein deacylation	8.56829	7.20724e-05	0.134253	3	Elk4|Eomes|Ndst1|Sirt2|Rcor3|Chd3
GO:0098732	GO Biological Processes	macromolecule deacylation	8.56829	7.20724e-05	0.134253	3	Elk4|Eomes|Ndst1|Sirt2|Rcor3|Chd3
GO:0008283	GO Biological Processes	cell population proliferation	2.94876	7.2354e-05	0.134253	5	Arx|Cebpb|Dvl2|Gnb1|Gpx1|Ndst1|Mmp14|Nes|Rasgrf1|Rora|Sox4|Wnt7b|Larp7|Cks1b|Dipk2a|Gins4|Plcl2
GO:0030900	GO Biological Processes	forebrain development	3.39653	0.000133056	0.223324	1	Arx|Neurog2|E2f1|Eomes|Ndst1|Elavl4|Sox1|Sox2|Wnt7b|Fezf2|Mettl3|Zic5|Dpcd
GO:0021895	GO Biological Processes	cerebral cortex neuron differentiation	14.8925	0.000140417	0.223324	1	Arx|Eomes|Elavl4|Fezf2
GO:0006886	GO Biological Processes	intracellular protein transport	2.75187	0.000165922	0.246294	2	Ap3s1|Arf6|Cry2|Hspa5|Hspb1|Marcks|Pex7|Sec61g|Srp9|Rangrf|Arl4d|Phip|Xpo1|Pex12|Ipo9|Cox18|Acd
GO:1900102	GO Biological Processes	negative regulation of endoplasmic reticulum unfolded protein response	26.0619	0.000179446	0.249721	6	Nck2|Abca7|Bfar
GO:0016575	GO Biological Processes	histone deacetylation	9.14452	0.000215701	0.282518	3	Elk4|Eomes|Sirt2|Rcor3|Chd3
GO:0008134	GO Molecular Functions	transcription factor binding	2.64904	0.000259198	0.320628	7	Cebpb|Cit|Cry2|E2f1|Eomes|Hey1|Hspb1|Meis2|Rora|Sox2|Wiz|Psma6|Trip4|Rbx1|Sirt2|Ubn1|Ubxn7
GO:0016604	GO Cellular Components	nuclear body	2.51535	0.000319206	0.364182	8	Cry2|Gadd45a|Dvl2|Hp1bp3|Vps72|Pacsin2|Srrm1|Mettl3|Trip4|Med7|Sf3a1|Tut1|Rbm15b|Ubn1|Chd3|Ubxn7|Cdc14a|Acd
GO:0043130	GO Molecular Functions	ubiquitin binding	6.51547	0.00032712	0.364182	9	Hspb1|Cks1b|Ube2l6|Sirt2|Dnaaf10|Ubxn7
GO:0007389	GO Biological Processes	pattern specification process	2.88959	0.000625846	0.617558	1	Dvl2|Eomes|Hey1|Meis2|Sox1|Tulp3|Wnt7b|Fezf2|Ift74|Aida|Dpcd|C2cd3|Acd
GO:0042026	GO Biological Processes	protein refolding	17.3746	0.000637916	0.617558	10	Hspa5|Hspb1|Hspa14
GO:1902176	GO Biological Processes	negative regulation of oxidative stress-induced intrinsic apoptotic signaling pathway	17.3746	0.000637916	0.617558	10	Gpx1|Hspb1|Pink1
GO:0032182	GO Molecular Functions	ubiquitin-like protein binding	5.34602	0.000935003	0.83883	9	Hspb1|Cks1b|Ube2l6|Sirt2|Dnaaf10|Ubxn7
GO:0060562	GO Biological Processes	epithelial tube morphogenesis	3.08259	0.000970908	0.83883	11	Col4a1|Dvl2|Hey1|Ilk|Mmp14|Sox2|Sox4|Tulp3|Clic4|Zic5|C2cd3
GO:0045669	GO Biological Processes	positive regulation of osteoblast differentiation	6.59794	0.000979502	0.83883	11	Cebpb|Hey1|Ilk|Wnt7b|Lrp3
GO:1900101	GO Biological Processes	regulation of endoplasmic reticulum unfolded protein response	13.5975	0.00133649	1	6	Nck2|Abca7|Bfar
GO:0034248	GO Biological Processes	regulation of cellular amide metabolic process	2.77377	0.00142752	1	12	Elavl4|Nck2|Sox4|Srp9|Abca7|Cnot11|Caprin1|Mettl3|Pink1|Ppp1r15b|Tnrc6a|Rbm24
GO:0006417	GO Biological Processes	regulation of translation	2.93279	0.00144632	1	12	Elavl4|Nck2|Sox4|Srp9|Cnot11|Caprin1|Mettl3|Pink1|Ppp1r15b|Tnrc6a|Rbm24
GO:0007549	GO Biological Processes	dosage compensation	13.0309	0.00151669	1	13	Macroh2a1|Mettl3|Rbm15b
GO:0050767	GO Biological Processes	regulation of neurogenesis	2.73735	0.00159491	1	14	Rnd2|Cdh4|Cit|E2f1|Hey1|Ilk|Marcks|Sox2|Wnt7b|Caprin1|Fezf2|Sirt2
GO:0010563	GO Biological Processes	negative regulation of phosphorus metabolic process	2.73137	0.00162433	1	15	Cry2|Gadd45a|Hspb1|Ilk|Nck2|Macroh2a1|Arpp19|Sirt2|Pmepa1|Akt1s1|Aida|Ppp1r15b
GO:0045936	GO Biological Processes	negative regulation of phosphate metabolic process	2.73137	0.00162433	1	15	Cry2|Gadd45a|Hspb1|Ilk|Nck2|Macroh2a1|Arpp19|Sirt2|Pmepa1|Akt1s1|Aida|Ppp1r15b
GO:0008380	GO Biological Processes	RNA splicing	3.08424	0.00163384	1	16	Hnrnpc|Elavl4|Larp7|Srrm1|Mettl3|Zbtb8os|Sf3a1|Snip1|Rbm15b|Rbm24
GO:0065002	GO Biological Processes	intracellular protein transmembrane transport	7.72204	0.00178601	1	2	Hspa5|Pex7|Sec61g|Pex12
GO:0003682	GO Molecular Functions	chromatin binding	2.36926	0.00181836	1	3	Arx|Cbx1|Cebpb|Gadd45a|Elk4|Eomes|Fosl2|Hp1bp3|Sox2|Macroh2a1|Fezf2|Sirt2|Ift74|Pwwp3a|Chd3
GO:0046471	GO Biological Processes	phosphatidylglycerol metabolic process	12.0286	0.00192107	1	17	Abca3|Tamm41|Plscr3
GO:0016607	GO Cellular Components	nuclear speck	2.99562	0.00202269	1	8	Cry2|Gadd45a|Hp1bp3|Vps72|Pacsin2|Srrm1|Mettl3|Sf3a1|Tut1|Rbm15b
GO:0071456	GO Biological Processes	cellular response to hypoxia	5.6047	0.00202795	1	18	Gnb1|Hp1bp3|Rora|Sirt2|Pink1
GO:0031400	GO Biological Processes	negative regulation of protein modification process	2.53312	0.00204522	1	15	Cry2|Gadd45a|Hspb1|Ilk|Nck2|Sox4|Macroh2a1|Arpp19|Sirt2|Pmepa1|Akt1s1|Aida|Ppp1r15b
GO:0021871	GO Biological Processes	forebrain regionalization	11.5831	0.00214604	1	1	Eomes|Wnt7b|Fezf2
GO:0035035	GO Molecular Functions	histone acetyltransferase binding	11.5831	0.00214604	1	18	Cebpb|Trip4|Sirt2
GO:0050773	GO Biological Processes	regulation of dendrite development	4.5325	0.00217742	1	14	Arf6|Cit|Elavl4|Ilk|Marcks|Caprin1
GO:0090329	GO Biological Processes	regulation of DNA-templated DNA replication	7.31561	0.00218157	1	19	Mcm6|Wiz|Gins4|Kat7
GO:0008589	GO Biological Processes	regulation of smoothened signaling pathway	5.48671	0.00222639	1	20	Ndst1|Rora|Tulp3|Wnt7b|C2cd3
GO:0001933	GO Biological Processes	negative regulation of protein phosphorylation	2.95319	0.00224339	1	15	Gadd45a|Hspb1|Ilk|Nck2|Macroh2a1|Sirt2|Pmepa1|Akt1s1|Aida|Ppp1r15b
GO:0071806	GO Biological Processes	protein transmembrane transport	7.18948	0.00232582	1	2	Hspa5|Pex7|Sec61g|Pex12
GO:0032153	GO Cellular Components	cell division site	7.18948	0.00232582	1	21	Arf6|Septin3|Septin9|Wdr73
GO:2000112	GO Biological Processes	regulation of cellular macromolecule biosynthetic process	2.61163	0.00235322	1	12	Elavl4|Nck2|Sox4|Srp9|Abca7|Cnot11|Caprin1|Mettl3|Pink1|Ppp1r15b|Tnrc6a|Rbm24
GO:1902175	GO Biological Processes	regulation of oxidative stress-induced intrinsic apoptotic signaling pathway	11.1694	0.00238672	1	10	Gpx1|Hspb1|Pink1
GO:0021872	GO Biological Processes	forebrain generation of neurons	7.06763	0.0024765	1	1	Sox1|Sox2|Fezf2|Mettl3
GO:0045599	GO Biological Processes	negative regulation of fat cell differentiation	7.06763	0.0024765	1	18	E2f1|Rora|Sirt2|Lrp3
GO:0019827	GO Biological Processes	stem cell population maintenance	4.37402	0.00260214	1	22	Eomes|Sox2|Sox4|Vps72|Mettl3|Med7
GO:0003002	GO Biological Processes	regionalization	2.86394	0.00279742	1	1	Dvl2|Eomes|Hey1|Sox1|Tulp3|Wnt7b|Fezf2|Aida|Dpcd|Acd
GO:0051960	GO Biological Processes	regulation of nervous system development	2.43744	0.00285027	1	14	Rnd2|Cbln2|Cdh4|Cit|E2f1|Hey1|Ilk|Marcks|Sox2|Wnt7b|Caprin1|Fezf2|Sirt2
GO:0030291	GO Molecular Functions	protein serine/threonine kinase inhibitor activity	10.4247	0.0029166	1	13	Cit|Hspb1|Macroh2a1
GO:0035196	GO Biological Processes	miRNA maturation	10.4247	0.0029166	1	16	Mettl3|Pus10|Snip1
GO:0098727	GO Biological Processes	maintenance of cell number	4.22625	0.00308625	1	22	Eomes|Sox2|Sox4|Vps72|Mettl3|Med7
GO:0007169	GO Biological Processes	transmembrane receptor protein tyrosine kinase signaling pathway	2.8175	0.00314286	1	15	Col4a1|Efs|Hspb1|Ndst1|Nck2|Sirt2|Akt1s1|Sulf2|Phip|Lmtk2
GO:0009451	GO Biological Processes	RNA modification	4.1699	0.00329762	1	16	Larp7|Mettl3|Mocs3|Nsun6|Pus10|Rbm15b
GO:0045598	GO Biological Processes	regulation of fat cell differentiation	4.1699	0.00329762	1	18	Cebpb|E2f1|Rora|Sirt2|Aamdc|Lrp3
GO:0001764	GO Biological Processes	neuron migration	4.14228	0.00340727	1	1	Arx|Neurog2|Eomes|Pex7|Sox1|Fezf2
GO:2000113	GO Biological Processes	negative regulation of cellular macromolecule biosynthetic process	3.61254	0.00342656	1	12	Srp9|Abca7|Cnot11|Caprin1|Mettl3|Tnrc6a|Rbm24
GO:0006325	GO Biological Processes	chromatin organization	2.38175	0.00346723	1	23	Cbx1|Eomes|Gpx1|Hp1bp3|Vps72|Macroh2a1|Mettl3|Anp32e|Pwwp3a|Rbm15b|Ubn1|Chd3|Kat7
GO:1903311	GO Biological Processes	regulation of mRNA metabolic process	2.96907	0.00355542	1	16	E2f1|Hnrnpc|Elavl4|Larp7|Srrm1|Mettl3|Rbm15b|Tnrc6a|Rbm24
GO:0061629	GO Molecular Functions	RNA polymerase II-specific DNA-binding transcription factor binding	2.76519	0.00358801	1	7	Cebpb|Cry2|Eomes|Hey1|Hspb1|Sox2|Psma6|Trip4|Rbx1|Ubxn7
GO:0034249	GO Biological Processes	negative regulation of cellular amide metabolic process	3.57712	0.00361701	1	12	Srp9|Abca7|Cnot11|Caprin1|Mettl3|Tnrc6a|Rbm24
GO:0140297	GO Molecular Functions	DNA-binding transcription factor binding	2.47227	0.00366268	1	7	Cebpb|Cry2|E2f1|Eomes|Hey1|Hspb1|Sox2|Psma6|Trip4|Rbx1|Sirt2|Ubxn7
GO:0070918	GO Biological Processes	primary sncRNA processing	9.19831	0.00417971	1	16	Mettl3|Pus10|Snip1
GO:0006396	GO Biological Processes	RNA processing	2.09543	0.00434821	1	16	Hnrnpc|Elavl4|Larp7|Srrm1|Mettl3|Zbtb8os|Sf3a1|Mocs3|Tut1|Ints12|Nsun6|Pus10|Snip1|Rbm15b|Hnrnpul1|Rbm24
GO:0001958	GO Biological Processes	endochondral ossification	8.9355	0.00453962	1	24	Mmp14|Pex7|Sik3
GO:0036075	GO Biological Processes	replacement ossification	8.9355	0.00453962	1	24	Mmp14|Pex7|Sik3
GO:0045667	GO Biological Processes	regulation of osteoblast differentiation	3.86102	0.00479992	1	11	Cebpb|Hey1|Ilk|Sox2|Wnt7b|Lrp3
GO:0001510	GO Biological Processes	RNA methylation	5.8731	0.00483692	1	16	Larp7|Mettl3|Nsun6|Rbm15b
GO:0048568	GO Biological Processes	embryonic organ development	2.3828	0.00489646	1	11	Cebpb|Dvl2|Eomes|Hey1|Ndst1|Mmp14|Pbx3|Sox2|Tulp3|Wnt7b|Pkdcc|C2cd3
GO:0034976	GO Biological Processes	response to endoplasmic reticulum stress	3.33211	0.00531363	1	25	Cebpb|Hspa5|Marcks|Nck2|Rasgrf1|Tmx1|Ppp1r15b
GO:0045746	GO Biological Processes	negative regulation of Notch signaling pathway	8.4525	0.00531428	1	24	Cbfa2t2|Hey1|Mmp14
GO:0002009	GO Biological Processes	morphogenesis of an epithelium	2.34704	0.00550648	1	11	Col4a1|Dvl2|Hey1|Ilk|Mmp14|Sox2|Sox4|Tulp3|Wnt7b|Clic4|Zic5|C2cd3
GO:0042326	GO Biological Processes	negative regulation of phosphorylation	2.59969	0.00550661	1	15	Gadd45a|Hspb1|Ilk|Nck2|Macroh2a1|Sirt2|Pmepa1|Akt1s1|Aida|Ppp1r15b
GO:0036294	GO Biological Processes	cellular response to decreased oxygen levels	4.41727	0.00563671	1	18	Gnb1|Hp1bp3|Rora|Sirt2|Pink1
GO:0097386	GO Cellular Components	glial cell projection	8.23006	0.00572953	1	18	Abca7|Sirt2|Pink1
GO:0042593	GO Biological Processes	glucose homeostasis	3.27234	0.00585313	1	26	Cry2|Gpx1|Sox4|Plscr3|Aacs|Lrrc8d|Cyb5r4
GO:0035239	GO Biological Processes	tube morphogenesis	2.08773	0.00588907	1	11	Col4a1|Dvl2|Gpx1|Hey1|Ilk|Mmp14|Rora|Sox2|Sox4|Tulp3|Wnt7b|Clic4|Zic5|Aggf1|C2cd3
GO:0033500	GO Biological Processes	carbohydrate homeostasis	3.25773	0.00599419	1	26	Cry2|Gpx1|Sox4|Plscr3|Aacs|Lrrc8d|Cyb5r4
GO:1903573	GO Biological Processes	negative regulation of response to endoplasmic reticulum stress	7.81856	0.006617	1	6	Nck2|Abca7|Bfar
GO:0044183	GO Molecular Functions	protein folding chaperone	7.81856	0.006617	1	10	Hspa5|Hspb1|Hspa14
GO:0043628	GO Biological Processes	ncRNA 3'-end processing	7.81856	0.006617	1	27	Larp7|Tut1|Ints12
GO:0016877	GO Molecular Functions	ligase activity, forming carbon-sulfur bonds	7.81856	0.006617	1	28	Sucla2|Mocs3|Aacs
GO:0005667	GO Cellular Components	transcription regulator complex	2.28696	0.00671856	1	29	Cebpb|Dbp|E2f1|Fosl2|Pbx3|Sox2|Sox4|Trip4|Med7|Gtf3c5|Rcor3|Chd3
GO:0035107	GO Biological Processes	appendage morphogenesis	3.5742	0.0069394	1	20	Sox4|Tulp3|Sik3|Pkdcc|C2cd3|Acd
GO:0035108	GO Biological Processes	limb morphogenesis	3.5742	0.0069394	1	20	Sox4|Tulp3|Sik3|Pkdcc|C2cd3|Acd
GO:0009311	GO Biological Processes	oligosaccharide metabolic process	7.62786	0.00708965	1	30	St3gal2|B3galt1|Mogs
GO:0071900	GO Biological Processes	regulation of protein serine/threonine kinase activity	2.66542	0.00709535	1	4	Gadd45a|Dvl2|Irak1|Ilk|Marcks|Macroh2a1|Dipk2a|Cemip|Aida
GO:0010608	GO Biological Processes	post-transcriptional regulation of gene expression	2.27036	0.00710103	1	12	E2f1|Elavl4|Nck2|Sox4|Srp9|Cnot11|Caprin1|Mettl3|Pink1|Ppp1r15b|Tnrc6a|Rbm24
GO:0006397	GO Biological Processes	mRNA processing	2.47032	0.00777406	1	16	Hnrnpc|Elavl4|Larp7|Srrm1|Mettl3|Sf3a1|Tut1|Snip1|Rbm15b|Rbm24
GO:0006974	GO Biological Processes	cellular response to DNA damage stimulus	2.07901	0.00797594	1	19	Cbx1|Ddb1|Gadd45a|E2f1|Mcm6|Nek4|Mettl3|Rbx1|Pwwp3a|Mgme1|Gins4|Kat7|Acd|Rbm24
GO:0010874	GO Biological Processes	regulation of cholesterol efflux	7.27308	0.00809374	1	17	Irak1|Abca7|Abca3
GO:2000008	GO Biological Processes	regulation of protein localization to cell surface	7.27308	0.00809374	1	31	Arf6|Abca7|Rangrf
GO:0042393	GO Molecular Functions	histone binding	2.80801	0.00810809	1	23	Cbx1|Vps72|Cks1b|Anp32e|Phip|Chd3|Kat7|Ipo9
GO:0017148	GO Biological Processes	negative regulation of translation	3.45572	0.00813026	1	12	Srp9|Cnot11|Caprin1|Mettl3|Tnrc6a|Rbm24
GO:1903829	GO Biological Processes	positive regulation of protein localization	2.31661	0.0084873	1	31	Arf6|Nnat|Oaz2|Ppm1a|Sox4|Abca7|Larp7|Rangrf|Aacs|Cemip|Kat7
GO:0045047	GO Biological Processes	protein targeting to ER	7.10778	0.00862552	1	2	Hspa5|Sec61g|Srp9
GO:0009743	GO Biological Processes	response to carbohydrate	3.97891	0.00868234	1	26	Gpx1|Nnat|Sox4|Aacs|Kat7
GO:0019901	GO Molecular Functions	protein kinase binding	1.99453	0.00878825	1	32	Rnd2|Cit|Cry2|Dvl2|E2f1|Hspb1|Irak1|Ilk|Marcks|Nck2|Rasgrf1|Macroh2a1|Cks1b|Trip4|Pink1
GO:0140303	GO Molecular Functions	intramembrane lipid transporter activity	6.94983	0.00917736	1	17	Abca7|Abca3|Plscr3
GO:0019212	GO Molecular Functions	phosphatase inhibitor activity	6.94983	0.00917736	1	33	Arpp19|Anp32e|Lmtk2
GO:0017124	GO Molecular Functions	SH3 domain binding	3.91908	0.00923492	1	34	Cit|Efs|Gpx1|Ilk|Plscr3
GO:0000932	GO Cellular Components	P-body	4.84872	0.00946319	1	35	Psma6|Caprin1|Nbdy|Tnrc6a
GO:0071453	GO Biological Processes	cellular response to oxygen levels	3.88983	0.00952011	1	18	Gnb1|Hp1bp3|Rora|Sirt2|Pink1
GO:0048729	GO Biological Processes	tissue morphogenesis	2.10111	0.00958989	1	11	Col4a1|Dvl2|Eomes|Hey1|Ilk|Mmp14|Sox2|Sox4|Tulp3|Wnt7b|Clic4|Zic5|C2cd3
GO:0034504	GO Biological Processes	protein localization to nucleus	3.32705	0.0096977	1	31	Cry2|Abca7|Rangrf|Phip|Xpo1|Ipo9
GO:0021879	GO Biological Processes	forebrain neuron differentiation	6.79875	0.0097494	1	1	Sox1|Sox2|Fezf2
GO:0034470	GO Biological Processes	ncRNA processing	2.52212	0.00998081	1	16	Larp7|Mettl3|Zbtb8os|Mocs3|Tut1|Ints12|Nsun6|Pus10|Snip1

[truncated: 2 more sheets: S5k. Cluster8_RG2_GO-UP, S5l. Cluster8_RG2_GO-DOWN]
