# Supplementary material for: Transcriptomic dysregulation and autistic-like behaviors in Kmt2c haploinsufficient mice rescued by an LSD1 inhibitor
Source: Mol Psychiatry. 2024 Mar 26;29(9):2888–904. doi: 10.1038/s41380-024-02479-8 (PMC11420081; doi:10.1038/s41380-024-02479-8)
Supplement: Supplementary file 8 — Supplementary Table 6 [file 41380_2024_2479_MOESM8_ESM.xlsx]

## Sheet: S6.SETD1A peaks in promoter-TSS
Supplementary Table 6. Peaks of SETD1A in promoter-TSS regions
PeakID	Chr	Start	End	Strand	Annotation	Nearest Ensembl	Gene Name	Gene Type
1	chr1	4785164	4786407	+	promoter-TSS	ENSMUSG00000033845	Mrpl15	protein-coding
2	chr1	4857017	4859036	+	promoter-TSS	ENSMUSG00000033813	Tcea1	protein-coding
3	chr1	7088002	7089760	+	promoter-TSS	ENSMUSG00000051285	Pcmtd1	protein-coding
4	chr1	9544855	9545824	+	promoter-TSS	ENSMUSG00000061024	Rrs1	protein-coding
5	chr1	9700204	9701582	+	promoter-TSS	ENSMUSG00000025912	Mybl1	protein-coding
6	chr1	9747766	9749001	+	promoter-TSS	ENSMUSG00000045210	Vcpip1	protein-coding
7	chr1	9943619	9944584	+	promoter-TSS	ENSMUSG00000098234	Snhg6	ncRNA
8	chr1	10037119	10038816	+	promoter-TSS	ENSMUSG00000025917	Cops5	protein-coding
9	chr1	11413145	11414590	+	promoter-TSS	ENSMUSG00000057715	A830018L16Rik	protein-coding
10	chr1	12718063	12718676	+	promoter-TSS	ENSMUSG00000016918	Sulf1	protein-coding
11	chr1	13589543	13590612	+	promoter-TSS	ENSMUSG00000025935	Tram1	protein-coding
12	chr1	16104077	16105631	+	promoter-TSS	ENSMUSG00000043716	Rpl7	protein-coding
13	chr1	16656358	16658096	+	promoter-TSS	ENSMUSG00000079658	Eloc	protein-coding
14	chr1	17097322	17098967	+	promoter-TSS	ENSMUSG00000042686	Jph1	protein-coding
15	chr1	20820025	20820958	+	promoter-TSS	ENSMUSG00000041859	Mcm3	protein-coding
16	chr1	20890163	20891449	+	promoter-TSS	ENSMUSG00000025931	Paqr8	protein-coding
17	chr1	21078890	21080019	+	promoter-TSS	ENSMUSG00000041779	Tram2	protein-coding
18	chr1	23383169	23384045	+	promoter-TSS	ENSMUSG00000026158	Ogfrl1	protein-coding
19	chr1	23922266	23922821	+	promoter-TSS	ENSMUSG00000026155	Smap1	protein-coding
20	chr1	24099623	24101133	+	promoter-TSS	ENSMUSG00000026153	Fam135a	protein-coding
21	chr1	24677647	24680076	+	promoter-TSS	ENSMUSG00000073725	Lmbrd1	protein-coding
22	chr1	30948308	30951092	+	promoter-TSS		Gm13363	pseudo
23	chr1	33669428	33670798	+	promoter-TSS	ENSMUSG00000103746	1700001G17Rik	ncRNA
24	chr1	33719325	33720503	+	promoter-TSS	ENSMUSG00000004768	Rab23	protein-coding
25	chr1	34439114	34440435	+	promoter-TSS	ENSMUSG00000026127	Imp4	protein-coding
26	chr1	34842911	34843833	+	promoter-TSS	ENSMUSG00000037503	Fam168b	protein-coding
27	chr1	36067550	36068509	+	promoter-TSS	ENSMUSG00000045216	Hs6st1	protein-coding
28	chr1	36243754	36244822	+	promoter-TSS	ENSMUSG00000037470	Uggt1	protein-coding
29	chr1	36444835	36445957	+	promoter-TSS	ENSMUSG00000001143	Lman2l	protein-coding
30	chr1	36470601	36472132	+	promoter-TSS	ENSMUSG00000037408	Cnnm4	protein-coding
31	chr1	36511227	36512209	+	promoter-TSS	ENSMUSG00000001138	Cnnm3	protein-coding
32	chr1	36546909	36547714	+	promoter-TSS	ENSMUSG00000079610	Ankrd39	protein-coding
33	chr1	36556281	36558777	+	promoter-TSS	ENSMUSG00000026121	Sema4c	protein-coding
34	chr1	36691038	36692051	+	promoter-TSS	ENSMUSG00000061518	Cox5b	protein-coding
35	chr1	36939338	36940712	+	promoter-TSS	ENSMUSG00000026116	Tmem131	protein-coding
36	chr1	37429505	37430724	+	promoter-TSS	ENSMUSG00000026112	Coa5	protein-coding
37	chr1	37541060	37541849	+	promoter-TSS	ENSMUSG00000026110	Mgat4a	protein-coding
38	chr1	37863992	37866264	+	promoter-TSS	ENSMUSG00000060771	Tsga10	protein-coding
39	chr1	37889984	37891095	+	promoter-TSS	ENSMUSG00000026087	Mrpl30	protein-coding
40	chr1	37996654	37998567	+	promoter-TSS	ENSMUSG00000026083	Eif5b	protein-coding
41	chr1	38836346	38837212	+	promoter-TSS	ENSMUSG00000048814	Lonrf2	protein-coding
42	chr1	38986908	38988411	+	promoter-TSS	ENSMUSG00000026078	Pdcl3	protein-coding
43	chr1	39366942	39368909	+	promoter-TSS	ENSMUSG00000073702	Rpl31	protein-coding
44	chr1	39478457	39479324	+	promoter-TSS	ENSMUSG00000003134	Tbc1d8	protein-coding
45	chr1	39576757	39577863	+	promoter-TSS	ENSMUSG00000048234	Rnf149	protein-coding
46	chr1	42749799	42750424	+	promoter-TSS	ENSMUSG00000099784	Dalir	ncRNA
47	chr1	42850757	42851735	+	promoter-TSS	ENSMUSG00000060679	Mrps9	protein-coding
48	chr1	43097436	43099446	+	promoter-TSS	ENSMUSG00000070939	Tgfbrap1	protein-coding
49	chr1	43932857	43934679	+	promoter-TSS	ENSMUSG00000041763	Tpp2	protein-coding
50	chr1	44118394	44120951	+	promoter-TSS	ENSMUSG00000041684	Bivm	protein-coding
51	chr1	44218555	44219911	+	promoter-TSS	ENSMUSG00000046828	Mettl21e	protein-coding
52	chr1	46853151	46855021	+	promoter-TSS	ENSMUSG00000025986	Slc39a10	protein-coding
53	chr1	51333049	51335247	+	promoter-TSS	ENSMUSG00000101799	9330175M20Rik	ncRNA
54	chr1	51477563	51479247	+	promoter-TSS	ENSMUSG00000026107	Nabp1	protein-coding
55	chr1	52118948	52120101	+	promoter-TSS	ENSMUSG00000026104	Stat1	protein-coding
56	chr1	52232881	52234341	+	promoter-TSS	ENSMUSG00000026103	Gls	protein-coding
57	chr1	52844283	52845895	+	promoter-TSS	ENSMUSG00000041426	Hibch	protein-coding
58	chr1	53296555	53297870	+	promoter-TSS	ENSMUSG00000026097	Ormdl1	protein-coding
59	chr1	53313033	53314393	+	promoter-TSS	ENSMUSG00000026096	Osgepl1	protein-coding
60	chr1	54250047	54251011	+	promoter-TSS	ENSMUSG00000025983	Ccdc150	protein-coding
61	chr1	54438594	54439596	+	promoter-TSS	ENSMUSG00000041303	Gtf3c3	protein-coding
62	chr1	55051439	55053622	+	promoter-TSS	ENSMUSG00000025981	Coq10b	protein-coding
63	chr1	55087347	55088776	+	promoter-TSS	ENSMUSG00000073676	Hspe1	protein-coding
64	chr1	55130321	55132021	+	promoter-TSS	ENSMUSG00000025979	Mob4	protein-coding
65	chr1	57377039	57378730	+	promoter-TSS	ENSMUSG00000038323	1700066M21Rik	protein-coding
66	chr1	57969386	57970709	+	promoter-TSS	ENSMUSG00000054770	Kctd18	protein-coding
67	chr1	58392186	58393346	+	promoter-TSS	ENSMUSG00000051223	Bzw1	protein-coding
68	chr1	58444778	58446230	+	promoter-TSS	ENSMUSG00000026035	Ppil3	protein-coding
69	chr1	58504371	58505714	+	promoter-TSS	ENSMUSG00000026037	Orc2	protein-coding
70	chr1	58585850	58587193	+	promoter-TSS	ENSMUSG00000026032	Ndufb3	protein-coding
71	chr1	58972599	58974517	+	promoter-TSS	ENSMUSG00000026027	Stradb	protein-coding
72	chr1	59119429	59121007	+	promoter-TSS	ENSMUSG00000038079	Tmem237	protein-coding
73	chr1	59236257	59238245	+	promoter-TSS	ENSMUSG00000026024	Als2	protein-coding
74	chr1	59481321	59482336	+	promoter-TSS	ENSMUSG00000041075	Fzd7	protein-coding
75	chr1	59684425	59685410	+	promoter-TSS	ENSMUSG00000026020	Nop58	protein-coding
76	chr1	59911840	59913339	+	promoter-TSS	ENSMUSG00000041040	Fam117b	protein-coding
77	chr1	60097361	60099014	+	promoter-TSS	ENSMUSG00000026019	Wdr12	protein-coding
78	chr1	60179722	60181535	+	promoter-TSS	ENSMUSG00000073664	Nbeal1	protein-coding
79	chr1	60408322	60409978	+	promoter-TSS	ENSMUSG00000026782	Abi2	protein-coding
80	chr1	63176266	63177641	+	promoter-TSS	ENSMUSG00000025967	Eef1b2	protein-coding
81	chr1	63444674	63446131	+	promoter-TSS	ENSMUSG00000025964	Adam23	protein-coding
82	chr1	63729630	63731055	+	promoter-TSS	ENSMUSG00000025963	Mdh1b	protein-coding
83	chr1	63964134	63965070	+	promoter-TSS	ENSMUSG00000044689	Gm13749	ncRNA
84	chr1	64120089	64123312	+	promoter-TSS	ENSMUSG00000025959	Klf7	protein-coding
85	chr1	64531638	64533295	+	promoter-TSS	ENSMUSG00000025958	Creb1	protein-coding
86	chr1	64737514	64738494	+	promoter-TSS	ENSMUSG00000045005	Fzd5	protein-coding
87	chr1	64955862	64957618	+	promoter-TSS	ENSMUSG00000051344	Plekhm3	protein-coding
88	chr1	65177769	65180362	+	promoter-TSS	ENSMUSG00000025950	Idh1	protein-coding
89	chr1	65185710	65187566	+	promoter-TSS	ENSMUSG00000025949	Pikfyve	protein-coding
90	chr1	66320709	66322809	+	promoter-TSS	ENSMUSG00000015222	Map2	protein-coding
91	chr1	66700252	66701453	+	promoter-TSS	ENSMUSG00000026005	Rpe	protein-coding
92	chr1	71102336	71103547	+	promoter-TSS	ENSMUSG00000026196	Bard1	protein-coding
93	chr1	71556539	71557750	+	promoter-TSS	ENSMUSG00000026192	Atic	protein-coding
94	chr1	72283846	72284985	+	promoter-TSS	ENSMUSG00000026188	Tmem169	protein-coding
95	chr1	72306760	72308112	+	promoter-TSS	ENSMUSG00000026187	Xrcc5	protein-coding
96	chr1	72582596	72583856	+	promoter-TSS	ENSMUSG00000039354	Smarcal1	protein-coding
97	chr1	72710763	72711868	+	promoter-TSS	ENSMUSG00000046330	Rpl37a	protein-coding
98	chr1	74284020	74285753	+	promoter-TSS	ENSMUSG00000006299	Aamp	protein-coding
99	chr1	74505139	74507131	+	promoter-TSS	ENSMUSG00000026174	Cnot9	protein-coding
100	chr1	74586663	74589153	+	promoter-TSS	ENSMUSG00000026135	Zfp142	protein-coding
101	chr1	74600486	74601786	+	promoter-TSS	ENSMUSG00000026171	Rnf25	protein-coding
102	chr1	74849771	74852185	+	promoter-TSS		Gm16582	ncRNA
103	chr1	75141107	75143483	+	promoter-TSS	ENSMUSG00000033159	Cnppd1	protein-coding
104	chr1	75191487	75193032	+	promoter-TSS	ENSMUSG00000026199	Ankzf1	protein-coding
105	chr1	75210437	75211304	+	promoter-TSS	ENSMUSG00000026201	Stk16	protein-coding
106	chr1	75234489	75237633	+	promoter-TSS	ENSMUSG00000026203	Dnajb2	protein-coding
107	chr1	75262645	75265177	+	promoter-TSS	ENSMUSG00000026204	Ptprn	protein-coding
108	chr1	75316526	75318439	+	promoter-TSS	ENSMUSG00000026209	Dnpep	protein-coding
109	chr1	75435618	75436432	+	promoter-TSS	ENSMUSG00000033021	Gmppa	protein-coding
110	chr1	75478317	75480035	+	promoter-TSS	ENSMUSG00000032997	Chpf	protein-coding
111	chr1	75521007	75522194	+	promoter-TSS	ENSMUSG00000026213	Stk11ip	protein-coding
112	chr1	75545861	75547065	+	promoter-TSS	ENSMUSG00000006576	Slc4a3	protein-coding
113	chr1	78488456	78489698	+	promoter-TSS	ENSMUSG00000026245	Farsb	protein-coding
114	chr1	78657262	78658877	+	promoter-TSS	ENSMUSG00000079470	Utp14b	protein-coding
115	chr1	79761413	79762197	+	promoter-TSS	ENSMUSG00000073643	Wdfy1	protein-coding
116	chr1	80340534	80341693	+	promoter-TSS	ENSMUSG00000004364	Cul3	protein-coding
117	chr1	81075827	81078376	+	promoter-TSS	ENSMUSG00000054976	Nyap2	protein-coding
118	chr1	82316089	82317210	+	promoter-TSS	ENSMUSG00000026142	Rhbdd1	protein-coding
119	chr1	84838280	84840431	+	promoter-TSS	ENSMUSG00000026219	Trip12	protein-coding
120	chr1	84935396	84936140	+	promoter-TSS	ENSMUSG00000026220	Slc16a14	protein-coding
121	chr1	86020820	86022568	+	promoter-TSS	ENSMUSG00000026226	Spata3	protein-coding
122	chr1	86064151	86065140	+	promoter-TSS	ENSMUSG00000026229	Psmd1	protein-coding
123	chr1	86153977	86155180	+	promoter-TSS	ENSMUSG00000062590	Armc9	protein-coding
124	chr1	86358533	86360223	+	promoter-TSS	ENSMUSG00000026234	Ncl	protein-coding
125	chr1	86524629	86526983	+	promoter-TSS	ENSMUSG00000026238	Ptma	protein-coding
126	chr1	86582206	86583260	+	promoter-TSS	ENSMUSG00000026239	Pde6d	protein-coding
127	chr1	87326111	87327945	+	promoter-TSS	ENSMUSG00000048000	Gigyf2	protein-coding
128	chr1	87593487	87594982	+	promoter-TSS	ENSMUSG00000079434	Neu2	protein-coding
129	chr1	87755433	87756781	+	promoter-TSS	ENSMUSG00000026289	Atg16l1	protein-coding
130	chr1	88007855	88009075	+	promoter-TSS	ENSMUSG00000005501	Usp40	protein-coding
131	chr1	89069386	89071494	+	promoter-TSS	ENSMUSG00000036206	Sh3bp4	protein-coding
132	chr1	89454064	89454893	+	promoter-TSS	ENSMUSG00000055013	Agap1	protein-coding
133	chr1	90998242	90999005	+	promoter-TSS	ENSMUSG00000026305	Lrrfip1	protein-coding
134	chr1	91052264	91053987	+	promoter-TSS	ENSMUSG00000026305	Lrrfip1	protein-coding
135	chr1	91249634	91250654	+	promoter-TSS	ENSMUSG00000034343	Ube2f	protein-coding
136	chr1	91397870	91399652	+	promoter-TSS	ENSMUSG00000026309	Ilkap	protein-coding
137	chr1	91412805	91414794	+	promoter-TSS	ENSMUSG00000067071	Hes6	protein-coding
138	chr1	91494288	91494893	+	promoter-TSS	ENSMUSG00000034292	Traf3ip1	protein-coding
139	chr1	91539750	91541042	+	promoter-TSS	ENSMUSG00000026311	Asb1	protein-coding
140	chr1	92180160	92181620	+	promoter-TSS	ENSMUSG00000026313	Hdac4	protein-coding
141	chr1	92473169	92474319	+	promoter-TSS	ENSMUSG00000026260	Ndufa10	protein-coding
142	chr1	92830899	92831655	+	promoter-TSS	ENSMUSG00000034220	Gpc1	protein-coding
143	chr1	93342591	93344143	+	promoter-TSS	ENSMUSG00000026275	Ppp1r7	protein-coding
144	chr1	93477766	93479843	+	promoter-TSS	ENSMUSG00000034088	Hdlbp	protein-coding
145	chr1	93511191	93512611	+	promoter-TSS	ENSMUSG00000034066	Farp2	protein-coding
146	chr1	93753700	93755654	+	promoter-TSS	ENSMUSG00000026279	Thap4	protein-coding
147	chr1	93801431	93802515	+	promoter-TSS	ENSMUSG00000026281	Dtymk	protein-coding
148	chr1	95313063	95314322	+	promoter-TSS	ENSMUSG00000051185	Fam174a	protein-coding
149	chr1	95667350	95668745	+	promoter-TSS	ENSMUSG00000040710	St8sia4	protein-coding
150	chr1	97661488	97662857	+	promoter-TSS	ENSMUSG00000044768	D1Ertd622e	protein-coding
151	chr1	97768696	97770858	+	promoter-TSS	ENSMUSG00000040648	Ppip5k2	protein-coding
152	chr1	98046853	98049062	+	promoter-TSS	ENSMUSG00000089706	B230216N24Rik	ncRNA
153	chr1	105662978	105664604	+	promoter-TSS	ENSMUSG00000026319	Relch	protein-coding
154	chr1	105989658	105990782	+	promoter-TSS		Gm7160	ncRNA
155	chr1	106170648	106172005	+	promoter-TSS	ENSMUSG00000101583	Gm20753	ncRNA
156	chr1	106796073	106797206	+	promoter-TSS	ENSMUSG00000009907	Vps4b	protein-coding
157	chr1	107588598	107590586	+	promoter-TSS	ENSMUSG00000026315	Serpinb8	protein-coding
158	chr1	118310896	118311791	+	promoter-TSS	ENSMUSG00000026374	Tsn	protein-coding
159	chr1	118321514	118322219	+	promoter-TSS	ENSMUSG00000026377	Nifk	protein-coding
160	chr1	118458685	118460511	+	promoter-TSS	ENSMUSG00000107722	2900060B14Rik	ncRNA
161	chr1	119503933	119505620	+	promoter-TSS	ENSMUSG00000004451	Ralb	protein-coding
162	chr1	119525698	119526671	+	promoter-TSS	ENSMUSG00000098923	Tmem185b	protein-coding
163	chr1	119836371	119838023	+	promoter-TSS	ENSMUSG00000026384	Ptpn4	protein-coding
164	chr1	120120219	120121995	+	promoter-TSS	ENSMUSG00000026385	Dbi	protein-coding
165	chr1	121327388	121328749	+	promoter-TSS	ENSMUSG00000003721	Insig2	protein-coding
166	chr1	125559794	125561993	+	promoter-TSS	ENSMUSG00000026342	Slc35f5	protein-coding
167	chr1	127773479	127775167	+	promoter-TSS	ENSMUSG00000026349	Ccnt2	protein-coding
168	chr1	128102266	128104492	+	promoter-TSS	ENSMUSG00000056211	R3hdm1	protein-coding
169	chr1	128139723	128143003	+	promoter-TSS	ENSMUSG00000056211	R3hdm1	protein-coding
170	chr1	128243173	128245198	+	promoter-TSS	ENSMUSG00000026353	Ubxn4	protein-coding
171	chr1	130715322	130716864	+	promoter-TSS	ENSMUSG00000026409	Pfkfb2	protein-coding
172	chr1	131137007	131139320	+	promoter-TSS	ENSMUSG00000016526	Dyrk3	protein-coding
173	chr1	131152679	131153512	+	promoter-TSS	ENSMUSG00000026427	Eif2d	protein-coding
174	chr1	131525713	131528580	+	promoter-TSS	ENSMUSG00000026425	Srgap2	protein-coding
175	chr1	131827185	131828854	+	promoter-TSS	ENSMUSG00000013275	Slc41a1	protein-coding
176	chr1	131866811	131867692	+	promoter-TSS	ENSMUSG00000026433	Rab29	protein-coding
177	chr1	132476584	132477837	+	promoter-TSS	ENSMUSG00000026439	Rbbp5	protein-coding
178	chr1	132542435	132543333	+	promoter-TSS	ENSMUSG00000053024	Cntn2	protein-coding
179	chr1	133129375	133132041	+	promoter-TSS	ENSMUSG00000046062	Ppp1r15b	protein-coding
180	chr1	133609687	133610768	+	promoter-TSS	ENSMUSG00000090553	Snrpe	protein-coding
181	chr1	133660361	133661956	+	promoter-TSS	ENSMUSG00000102976	Zc3h11a	protein-coding
182	chr1	134332616	134333473	+	promoter-TSS	ENSMUSG00000026458	Ppfia4	protein-coding
183	chr1	134361739	134362552	+	promoter-TSS	ENSMUSG00000042305	Tmem183a	protein-coding
184	chr1	134414694	134416107	+	promoter-TSS	ENSMUSG00000026457	Adipor1	protein-coding
185	chr1	134454950	134456004	+	promoter-TSS	ENSMUSG00000026455	Klhl12	protein-coding
186	chr1	134494027	134495337	+	promoter-TSS	ENSMUSG00000042229	Rabif	protein-coding
187	chr1	134962139	134962950	+	promoter-TSS	ENSMUSG00000026429	Ube2t	protein-coding
188	chr1	135313195	135314247	+	promoter-TSS	ENSMUSG00000062580	Timm17a	protein-coding
189	chr1	135728595	135729696	+	promoter-TSS	ENSMUSG00000026421	Csrp1	protein-coding
190	chr1	136130886	136132322	+	promoter-TSS	ENSMUSG00000041642	Kif21b	protein-coding
191	chr1	136414279	136416086	+	promoter-TSS	ENSMUSG00000026404	Ddx59	protein-coding
192	chr1	136623862	136625133	+	promoter-TSS	ENSMUSG00000041483	Zfp281	protein-coding
193	chr1	138856604	138857078	+	promoter-TSS	ENSMUSG00000079283	2310009B15Rik	protein-coding
194	chr1	143738949	143740545	+	promoter-TSS	ENSMUSG00000018196	Glrx2	protein-coding
195	chr1	143775878	143777902	+	promoter-TSS	ENSMUSG00000018199	Ro60	protein-coding
196	chr1	144176737	144177870	+	promoter-TSS	ENSMUSG00000051079	Rgs13	protein-coding
197	chr1	150392228	150394318	+	promoter-TSS	ENSMUSG00000006010	Odr4	protein-coding
198	chr1	151342708	151346093	+	promoter-TSS	ENSMUSG00000023150	Ivns1abp	protein-coding
199	chr1	151427448	151429432	+	promoter-TSS	ENSMUSG00000052748	Swt1	protein-coding
200	chr1	151500560	151501572	+	promoter-TSS	ENSMUSG00000026484	Rnf2	protein-coding
201	chr1	151754621	151756223	+	promoter-TSS	ENSMUSG00000043019	Edem3	protein-coding
202	chr1	152764461	152768528	+	promoter-TSS	ENSMUSG00000008475	Arpc5	protein-coding
203	chr1	152901725	152905232	+	promoter-TSS	ENSMUSG00000042772	Smg7	protein-coding
204	chr1	153332557	153334130	+	promoter-TSS	ENSMUSG00000026478	Lamc1	protein-coding
205	chr1	153898934	153900879	+	promoter-TSS	ENSMUSG00000099227	Mir8114	ncRNA
206	chr1	155082629	155084706	+	promoter-TSS	ENSMUSG00000096950	Gm9530	ncRNA
207	chr1	155812233	155813445	+	promoter-TSS	ENSMUSG00000033684	Qsox1	protein-coding
208	chr1	155972330	155974581	+	promoter-TSS	ENSMUSG00000033671	Cep350	protein-coding
209	chr1	156035146	156037808	+	promoter-TSS	ENSMUSG00000026466	Tor1aip1	protein-coding
210	chr1	156040335	156041521	+	promoter-TSS	ENSMUSG00000050565	Tor1aip2	protein-coding
211	chr1	157410927	157413413	+	promoter-TSS	ENSMUSG00000049881	2810025M15Rik	ncRNA
212	chr1	159231483	159232511	+	promoter-TSS	ENSMUSG00000040782	Cop1	protein-coding
213	chr1	160194553	160195929	+	promoter-TSS	ENSMUSG00000058267	Mrps14	protein-coding
214	chr1	161033781	161036070	+	promoter-TSS	ENSMUSG00000053332	Gas5	ncRNA
215	chr1	161069936	161071478	+	promoter-TSS	ENSMUSG00000026709	Dars2	protein-coding
216	chr1	161875505	161877730	+	promoter-TSS	ENSMUSG00000040297	Suco	protein-coding
217	chr1	161968581	161969824	+	promoter-TSS	ENSMUSG00000026698	Pigc	protein-coding
218	chr1	162477330	162478754	+	promoter-TSS	ENSMUSG00000040265	Dnm3	protein-coding
219	chr1	162548046	162549211	+	promoter-TSS	ENSMUSG00000026694	Eef1aknmt	protein-coding
220	chr1	163403362	163404360	+	promoter-TSS	ENSMUSG00000040124	Gorab	protein-coding
221	chr1	163994124	163995625	+	promoter-TSS	ENSMUSG00000041396	Mettl18	protein-coding
222	chr1	164248111	164250134	+	promoter-TSS	ENSMUSG00000040918	Slc19a2	protein-coding
223	chr1	164275047	164276312	+	promoter-TSS	ENSMUSG00000026578	Ccdc181	protein-coding
224	chr1	164306933	164308318	+	promoter-TSS	ENSMUSG00000026575	Nme7	protein-coding
225	chr1	165091359	165092507	+	promoter-TSS	ENSMUSG00000102408	4930568G15Rik	ncRNA
226	chr1	165194078	165194913	+	promoter-TSS	ENSMUSG00000040848	Sft2d2	protein-coding
227	chr1	165236146	165237990	+	promoter-TSS	ENSMUSG00000040843	Tiprl	protein-coding
228	chr1	165459018	165461919	+	promoter-TSS	ENSMUSG00000026571	Dcaf6	protein-coding
229	chr1	165763254	165764402	+	promoter-TSS	ENSMUSG00000040713	Creg1	protein-coding
230	chr1	165934416	165935882	+	promoter-TSS	ENSMUSG00000026565	Pou2f1	protein-coding
231	chr1	166002365	166003911	+	promoter-TSS	ENSMUSG00000026565	Pou2f1	protein-coding
232	chr1	166409434	166410210	+	promoter-TSS	ENSMUSG00000040596	Pogk	protein-coding
233	chr1	167307581	167309031	+	promoter-TSS	ENSMUSG00000052428	Tmco1	protein-coding
234	chr1	167349465	167350698	+	promoter-TSS	ENSMUSG00000026687	Aldh9a1	protein-coding
235	chr1	167393119	167394663	+	promoter-TSS	ENSMUSG00000026688	Mgst3	protein-coding
236	chr1	169531190	169532706	+	promoter-TSS	ENSMUSG00000026683	Nuf2	protein-coding
237	chr1	169747111	169748172	+	promoter-TSS	ENSMUSG00000038530	Rgs4	protein-coding
238	chr1	169968807	169969904	+	promoter-TSS	ENSMUSG00000097503	3110045C21Rik	ncRNA
239	chr1	170174311	170175652	+	promoter-TSS	ENSMUSG00000026670	Uap1	protein-coding
240	chr1	170644068	170644740	+	promoter-TSS	ENSMUSG00000038463	Olfml2b	protein-coding
241	chr1	170866622	170869027	+	promoter-TSS	ENSMUSG00000026663	Atf6	protein-coding
242	chr1	171150027	171151856	+	promoter-TSS	ENSMUSG00000056569	Mpz	protein-coding
243	chr1	171246451	171248102	+	promoter-TSS	ENSMUSG00000013593	Ndufs2	protein-coding
244	chr1	171280726	171281944	+	promoter-TSS	ENSMUSG00000062729	Ppox	protein-coding
245	chr1	171327887	171329852	+	promoter-TSS	ENSMUSG00000013973	Dedd	protein-coding
246	chr1	171345197	171346296	+	promoter-TSS	ENSMUSG00000006412	Pfdn2	protein-coding
247	chr1	171360036	171361967	+	promoter-TSS	ENSMUSG00000045259	Klhdc9	protein-coding
248	chr1	171502568	171504585	+	promoter-TSS	ENSMUSG00000060244	Alyref2	protein-coding
249	chr1	172026776	172027698	+	promoter-TSS	ENSMUSG00000026556	Vangl2	protein-coding
250	chr1	172081969	172083251	+	promoter-TSS	ENSMUSG00000026553	Copa	protein-coding
251	chr1	172126213	172127322	+	promoter-TSS	ENSMUSG00000003464	Pex19	protein-coding
252	chr1	172309410	172314516	+	promoter-TSS	ENSMUSG00000038034	Igsf8	protein-coding
253	chr1	172328824	172330345	+	promoter-TSS	ENSMUSG00000038026	Kcnj9	protein-coding
254	chr1	172375681	172376921	+	promoter-TSS	ENSMUSG00000050229	Pigm	protein-coding
255	chr1	172481540	172482782	+	promoter-TSS	ENSMUSG00000037995	Igsf9	protein-coding
256	chr1	175625116	175626290	+	promoter-TSS	ENSMUSG00000026526	Fh1	protein-coding
257	chr1	175692032	175694114	+	promoter-TSS	ENSMUSG00000026525	Opn3	protein-coding
258	chr1	175880304	175881046	+	promoter-TSS	ENSMUSG00000039748	Exo1	protein-coding
259	chr1	176812643	176815323	+	promoter-TSS	ENSMUSG00000057335	Cep170	protein-coding
260	chr1	177441079	177442277	+	promoter-TSS	ENSMUSG00000063659	Zbtb18	protein-coding
261	chr1	177795443	177797657	+	promoter-TSS	ENSMUSG00000015961	Adss	protein-coding
262	chr1	178186659	178187956	+	promoter-TSS	ENSMUSG00000026502	Desi2	protein-coding
263	chr1	178405077	178407119	+	promoter-TSS	ENSMUSG00000026495	Efcab2	protein-coding
264	chr1	179545455	179548071	+	promoter-TSS	ENSMUSG00000038949	Cnst	protein-coding
265	chr1	180195527	180196606	+	promoter-TSS	ENSMUSG00000026489	Coq8a	protein-coding
266	chr1	180725149	180726859	+	promoter-TSS	ENSMUSG00000026499	Acbd3	protein-coding
267	chr1	180849363	180852090	+	promoter-TSS	ENSMUSG00000038806	Sde2	protein-coding
268	chr1	181143519	181144931	+	promoter-TSS	ENSMUSG00000026516	Nvl	protein-coding
269	chr1	181150326	181151642	+	promoter-TSS	ENSMUSG00000062169	Cnih4	protein-coding
270	chr1	181841572	181843307	+	promoter-TSS	ENSMUSG00000004880	Lbr	protein-coding
271	chr1	182281843	182283298	+	promoter-TSS	ENSMUSG00000038633	Degs1	protein-coding
272	chr1	182408231	182410214	+	promoter-TSS	ENSMUSG00000026510	Trp53bp2	protein-coding
273	chr1	183296555	183297420	+	promoter-TSS	ENSMUSG00000046836	Brox	protein-coding
274	chr1	183297642	183298401	+	promoter-TSS	ENSMUSG00000046836	Brox	protein-coding
275	chr1	183369028	183370497	+	promoter-TSS		Mia3	protein-coding
276	chr1	183388483	183389411	+	promoter-TSS	ENSMUSG00000072258	Taf1a	protein-coding
277	chr1	184033088	184034636	+	promoter-TSS	ENSMUSG00000044854	1700056E22Rik	protein-coding
278	chr1	185202754	185204888	+	promoter-TSS	ENSMUSG00000039318	Rab3gap2	protein-coding
279	chr1	185331390	185332742	+	promoter-TSS	ENSMUSG00000026617	Bpnt1	protein-coding
280	chr1	186748951	186749793	+	promoter-TSS	ENSMUSG00000001305	Rrp15	protein-coding
281	chr1	187215092	187216081	+	promoter-TSS	ENSMUSG00000039210	Gpatch2	protein-coding
282	chr1	189007315	189008249	+	promoter-TSS	ENSMUSG00000026608	Kctd3	protein-coding
283	chr1	189687883	189688711	+	promoter-TSS	ENSMUSG00000026605	Cenpf	protein-coding
284	chr1	190911345	190912925	+	promoter-TSS	ENSMUSG00000089872	Rps6kc1	protein-coding
285	chr1	190927865	190929853	+	promoter-TSS	ENSMUSG00000026634	Angel2	protein-coding
286	chr1	191025769	191027151	+	promoter-TSS	ENSMUSG00000066595	Flvcr1	protein-coding
287	chr1	191062666	191063296	+	promoter-TSS	ENSMUSG00000062510	Nsl1	protein-coding
288	chr1	191182942	191184427	+	promoter-TSS	ENSMUSG00000026628	Atf3	protein-coding
289	chr1	191396698	191398511	+	promoter-TSS	ENSMUSG00000026626	Ppp2r5a	protein-coding
290	chr1	191574935	191576523	+	promoter-TSS	ENSMUSG00000037461	Ints7	protein-coding
291	chr1	191820782	191822118	+	promoter-TSS	ENSMUSG00000026622	Nek2	protein-coding
292	chr1	191905719	191907014	+	promoter-TSS	ENSMUSG00000037434	Slc30a1	protein-coding
293	chr1	193129780	193130969	+	promoter-TSS	ENSMUSG00000016181	Utp25	protein-coding
294	chr1	193172708	193174154	+	promoter-TSS	ENSMUSG00000079144	A130010J15Rik	protein-coding
295	chr1	193242048	193242984	+	promoter-TSS	ENSMUSG00000016194	Hsd11b1	protein-coding
296	chr1	194975954	194978785	+	promoter-TSS	ENSMUSG00000097325	Gm16897	ncRNA
297	chr1	195015837	195018782	+	promoter-TSS	ENSMUSG00000096929	A330023F24Rik	ncRNA
298	chr10	4431381	4433634	+	promoter-TSS	ENSMUSG00000061759	Armt1	protein-coding
299	chr10	5193846	5195620	+	promoter-TSS	ENSMUSG00000096054	Syne1	protein-coding
300	chr10	5805233	5806878	+	promoter-TSS	ENSMUSG00000019773	Fbxo5	protein-coding
301	chr10	5823422	5825319	+	promoter-TSS	ENSMUSG00000019774	Mtrf1l	protein-coding
302	chr10	7589341	7590364	+	promoter-TSS	ENSMUSG00000019796	Lrp11	protein-coding
303	chr10	7662322	7664417	+	promoter-TSS		A630066F11Rik	ncRNA
304	chr10	7667054	7668032	+	promoter-TSS	ENSMUSG00000040034	Nup43	protein-coding
305	chr10	7680487	7681388	+	promoter-TSS	ENSMUSG00000019795	Pcmt1	protein-coding
306	chr10	7780290	7781507	+	promoter-TSS	ENSMUSG00000040006	Ginm1	protein-coding
307	chr10	7792038	7793420	+	promoter-TSS	ENSMUSG00000015757	Ppil4	protein-coding
308	chr10	9901274	9902455	+	promoter-TSS	ENSMUSG00000019790	Stxbp5	protein-coding
309	chr10	11148371	11150005	+	promoter-TSS	ENSMUSG00000090112	Shprh	protein-coding
310	chr10	11280418	11281517	+	promoter-TSS	ENSMUSG00000047648	Fbxo30	protein-coding
311	chr10	13007903	13009094	+	promoter-TSS	ENSMUSG00000078348	Sf3b5	protein-coding
312	chr10	13192632	13193482	+	promoter-TSS	ENSMUSG00000019814	Ltv1	protein-coding
313	chr10	13500641	13501434	+	promoter-TSS	ENSMUSG00000019810	Fuca2	protein-coding
314	chr10	13552779	13553508	+	promoter-TSS	ENSMUSG00000019809	Pex3	protein-coding
315	chr10	13964194	13966976	+	promoter-TSS	ENSMUSG00000015501	Hivep2	protein-coding
316	chr10	14704753	14705796	+	promoter-TSS	ENSMUSG00000019868	Vta1	protein-coding
317	chr10	17721503	17723846	+	promoter-TSS	ENSMUSG00000039910	Cited2	protein-coding
318	chr10	17947961	17948823	+	promoter-TSS	ENSMUSG00000039879	Heca	protein-coding
319	chr10	18234275	18236095	+	promoter-TSS	ENSMUSG00000059554	Ccdc28a	protein-coding
320	chr10	19014854	19016132	+	promoter-TSS	ENSMUSG00000019850	Tnfaip3	protein-coding
321	chr10	19591335	19592516	+	promoter-TSS	ENSMUSG00000020009	Ifngr1	protein-coding
322	chr10	20951257	20953726	+	promoter-TSS	ENSMUSG00000019986	Ahi1	protein-coding
323	chr10	21342049	21343102	+	promoter-TSS	ENSMUSG00000112654	4930455C13Rik	ncRNA
324	chr10	21992197	21995784	+	promoter-TSS	ENSMUSG00000019970	Sgk1	protein-coding
325	chr10	23786570	23788364	+	promoter-TSS	ENSMUSG00000061983	Rps12	protein-coding
326	chr10	24869359	24870477	+	promoter-TSS	ENSMUSG00000019984	Med23	protein-coding
327	chr10	25359137	25360150	+	promoter-TSS	ENSMUSG00000019978	Epb41l2	protein-coding
328	chr10	29312674	29314174	+	promoter-TSS	ENSMUSG00000019883	Echdc1	protein-coding
329	chr10	30200168	30201006	+	promoter-TSS	ENSMUSG00000075266	Cenpw	protein-coding
330	chr10	30600093	30601254	+	promoter-TSS	ENSMUSG00000019792	Trmt11	protein-coding
331	chr10	30617698	30619062	+	promoter-TSS	ENSMUSG00000019791	Hint3	protein-coding
332	chr10	30842126	30843522	+	promoter-TSS	ENSMUSG00000019789	Hey2	protein-coding
333	chr10	31445115	31447063	+	promoter-TSS	ENSMUSG00000000296	Tpd52l1	protein-coding
334	chr10	31609383	31610274	+	promoter-TSS	ENSMUSG00000063760	Rnf217	protein-coding
335	chr10	34296509	34298486	+	promoter-TSS	ENSMUSG00000039485	Tspyl4	protein-coding
336	chr10	34418078	34419029	+	promoter-TSS	ENSMUSG00000039480	Nt5dc1	protein-coding
337	chr10	37136839	37141756	+	promoter-TSS	ENSMUSG00000069662	Marcks	protein-coding
338	chr10	39133302	39134469	+	promoter-TSS	ENSMUSG00000051736	Fam229b	protein-coding
339	chr10	39369248	39369986	+	promoter-TSS	ENSMUSG00000019843	Fyn	protein-coding
340	chr10	39730468	39734213	+	promoter-TSS	ENSMUSG00000019841	Rev3l	protein-coding
341	chr10	40246446	40247569	+	promoter-TSS	ENSMUSG00000038510	Rpf2	protein-coding
342	chr10	40301954	40303314	+	promoter-TSS	ENSMUSG00000075232	Amd1	protein-coding
343	chr10	40348145	40350316	+	promoter-TSS	ENSMUSG00000038481	Cdk19	protein-coding
344	chr10	40681390	40683184	+	promoter-TSS	ENSMUSG00000045555	Mettl24	protein-coding
345	chr10	40882395	40883906	+	promoter-TSS	ENSMUSG00000038446	Cdc40	protein-coding
346	chr10	41449712	41450935	+	promoter-TSS	ENSMUSG00000019826	Zbtb24	protein-coding
347	chr10	41490082	41491209	+	promoter-TSS	ENSMUSG00000078451	Ppil6	protein-coding
348	chr10	41518337	41520370	+	promoter-TSS	ENSMUSG00000019818	Cd164	protein-coding
349	chr10	41809047	41811651	+	promoter-TSS	ENSMUSG00000038332	Sesn1	protein-coding
350	chr10	42017892	42019311	+	promoter-TSS	ENSMUSG00000071324	Armc2	protein-coding
351	chr10	42275078	42279016	+	promoter-TSS	ENSMUSG00000048756	Foxo3	protein-coding
352	chr10	42678366	42679474	+	promoter-TSS	ENSMUSG00000038280	Ostm1	protein-coding
353	chr10	43220439	43222343	+	promoter-TSS	ENSMUSG00000038240	Pdss2	protein-coding
354	chr10	43900980	43902410	+	promoter-TSS	ENSMUSG00000019863	Qrsl1	protein-coding
355	chr10	44267582	44269240	+	promoter-TSS	ENSMUSG00000038160	Atg5	protein-coding
356	chr10	50591915	50593458	+	promoter-TSS	ENSMUSG00000038774	Ascc3	protein-coding
357	chr10	52381138	52382945	+	promoter-TSS	ENSMUSG00000019861	Gopc	protein-coding
358	chr10	52416776	52418426	+	promoter-TSS	ENSMUSG00000023068	Nus1	protein-coding
359	chr10	53378974	53380653	+	promoter-TSS	ENSMUSG00000038594	Cep85l	protein-coding
360	chr10	53595695	53597429	+	promoter-TSS	ENSMUSG00000019857	Asf1a	protein-coding
361	chr10	53629143	53630631	+	promoter-TSS	ENSMUSG00000058298	Mcm9	protein-coding
362	chr10	53750601	53751737	+	promoter-TSS	ENSMUSG00000019856	Fam184a	protein-coding
363	chr10	54075478	54076183	+	promoter-TSS	ENSMUSG00000097069	Gm16998	ncRNA
364	chr10	56105746	56107455	+	promoter-TSS	ENSMUSG00000047669	Msl3l2	protein-coding
365	chr10	57485835	57487672	+	promoter-TSS	ENSMUSG00000019878	Hsf2	protein-coding
366	chr10	58254554	58256364	+	promoter-TSS	ENSMUSG00000038039	Gcc2	protein-coding
367	chr10	58370036	58372285	+	promoter-TSS	ENSMUSG00000019920	Lims1	protein-coding
368	chr10	58445875	58447741	+	promoter-TSS	ENSMUSG00000003226	Ranbp2	protein-coding
369	chr10	58497169	58498845	+	promoter-TSS	ENSMUSG00000038010	Ccdc138	protein-coding
370	chr10	59220784	59222445	+	promoter-TSS	ENSMUSG00000019917	2022-09-10	protein-coding
371	chr10	59878764	59880534	+	promoter-TSS	ENSMUSG00000020109	Dnajb12	protein-coding
372	chr10	60752139	60753268	+	promoter-TSS	ENSMUSG00000020100	Slc29a3	protein-coding
373	chr10	60831205	60832107	+	promoter-TSS	ENSMUSG00000020099	Unc5b	protein-coding
374	chr10	61147164	61148147	+	promoter-TSS	ENSMUSG00000020097	Sgpl1	protein-coding
375	chr10	61382984	61383876	+	promoter-TSS	ENSMUSG00000020092	Pald1	protein-coding
376	chr10	61451899	61453508	+	promoter-TSS	ENSMUSG00000020091	Eif4ebp2	protein-coding
377	chr10	61474950	61476553	+	promoter-TSS	ENSMUSG00000037151	Lrrc20	protein-coding
378	chr10	61647976	61649067	+	promoter-TSS	ENSMUSG00000020089	Ppa1	protein-coding
379	chr10	61679656	61681231	+	promoter-TSS		1700022H01Rik	ncRNA
380	chr10	61694667	61696166	+	promoter-TSS	ENSMUSG00000020087	Tysnd1	protein-coding
381	chr10	62339191	62341125	+	promoter-TSS	ENSMUSG00000037012	Hk1	protein-coding
382	chr10	62448992	62450674	+	promoter-TSS	ENSMUSG00000020079	Supv3l1	protein-coding
383	chr10	62485845	62487640	+	promoter-TSS	ENSMUSG00000020078	Vps26a	protein-coding
384	chr10	62650352	62652583	+	promoter-TSS	ENSMUSG00000020076	Ddx50	protein-coding
385	chr10	62791939	62793009	+	promoter-TSS	ENSMUSG00000020074	Ccar1	protein-coding
386	chr10	62793131	62793417	+	promoter-TSS	ENSMUSG00000020074	Ccar1	protein-coding
387	chr10	62919748	62921161	+	promoter-TSS	ENSMUSG00000071253	Slc25a16	protein-coding
388	chr10	62946211	62947473	+	promoter-TSS	ENSMUSG00000036875	Dna2	protein-coding
389	chr10	63022407	63025393	+	promoter-TSS	ENSMUSG00000020069	Hnrnph3	protein-coding
390	chr10	63386074	63387187	+	promoter-TSS	ENSMUSG00000036764	Dnajc12	protein-coding
391	chr10	63428825	63430465	+	promoter-TSS	ENSMUSG00000060843	Ctnna3	protein-coding
392	chr10	66919920	66922213	+	promoter-TSS		1110002J07Rik	ncRNA
393	chr10	67126041	67127274	+	promoter-TSS	ENSMUSG00000037876	Jmjd1c	protein-coding
394	chr10	67284649	67285862	+	promoter-TSS	ENSMUSG00000075000	Nrbf2	protein-coding
395	chr10	67536133	67538124	+	promoter-TSS	ENSMUSG00000037868	Egr2	protein-coding
396	chr10	67548250	67549774	+	promoter-TSS	ENSMUSG00000057134	Ado	protein-coding
397	chr10	67979214	67979925	+	promoter-TSS	ENSMUSG00000037846	Rtkn2	protein-coding
398	chr10	69211678	69213627	+	promoter-TSS	ENSMUSG00000019944	Rhobtb1	protein-coding
399	chr10	69352778	69353264	+	promoter-TSS	ENSMUSG00000019942	Cdk1	protein-coding
400	chr10	70598118	70600744	+	promoter-TSS	ENSMUSG00000037747	Phyhipl	protein-coding
401	chr10	71237479	71238614	+	promoter-TSS	ENSMUSG00000003923	Tfam	protein-coding
402	chr10	71344116	71345502	+	promoter-TSS	ENSMUSG00000037710	Cisd1	protein-coding
403	chr10	71347107	71348093	+	promoter-TSS	ENSMUSG00000060733	Ipmk	protein-coding
404	chr10	72653764	72656121	+	promoter-TSS	ENSMUSG00000019923	Zwint	protein-coding
405	chr10	74966566	74967671	+	promoter-TSS	ENSMUSG00000040009	Gnaz	protein-coding
406	chr10	75036457	75037900	+	promoter-TSS	ENSMUSG00000020175	Rab36	protein-coding
407	chr10	75211477	75212752	+	promoter-TSS	ENSMUSG00000033444	Specc1l	protein-coding
408	chr10	75516603	75518516	+	promoter-TSS	ENSMUSG00000033416	Gucd1	protein-coding
409	chr10	75763691	75764950	+	promoter-TSS	ENSMUSG00000020196	Cabin1	protein-coding
410	chr10	75773000	75773882	+	promoter-TSS	ENSMUSG00000001666	Ddt	protein-coding
411	chr10	75892726	75893873	+	promoter-TSS	ENSMUSG00000009092	Derl3	protein-coding
412	chr10	76236992	76238898	+	promoter-TSS	ENSMUSG00000020230	Prmt2	protein-coding
413	chr10	76468281	76469269	+	promoter-TSS	ENSMUSG00000001150	Mcm3ap	protein-coding
414	chr10	76531052	76532230	+	promoter-TSS	ENSMUSG00000033105	Lss	protein-coding
415	chr10	76961320	76962641	+	promoter-TSS	ENSMUSG00000001120	Pcbp3	protein-coding
416	chr10	77515198	77516648	+	promoter-TSS
417	chr10	77605875	77607045	+	promoter-TSS	ENSMUSG00000020265	Sumo3	protein-coding
418	chr10	77613356	77614022	+	promoter-TSS	ENSMUSG00000020265	Sumo3	protein-coding
419	chr10	77901982	77904144	+	promoter-TSS	ENSMUSG00000051652	Lrrc3	protein-coding
420	chr10	77969605	77970405	+	promoter-TSS	ENSMUSG00000009292	Trpm2	protein-coding
421	chr10	77977974	77979292	+	promoter-TSS	ENSMUSG00000020284	Cfap410	protein-coding
422	chr10	78008889	78010581	+	promoter-TSS	ENSMUSG00000020277	Pfkl	protein-coding
423	chr10	78168995	78170433	+	promoter-TSS	ENSMUSG00000053329	Gatd3a	protein-coding
424	chr10	78184485	78185614	+	promoter-TSS	ENSMUSG00000032834	Pwp2	protein-coding
425	chr10	78244223	78245400	+	promoter-TSS	ENSMUSG00000000374	Trappc10	protein-coding
426	chr10	78425287	78426134	+	promoter-TSS	ENSMUSG00000005054	Cstb	protein-coding
427	chr10	78463840	78465880	+	promoter-TSS	ENSMUSG00000032788	Pdxk	protein-coding
428	chr10	78573190	78575456	+	promoter-TSS	ENSMUSG00000032763	Ilvbl	protein-coding
429	chr10	79098022	79098319	+	promoter-TSS	ENSMUSG00000060301	2610008E11Rik	protein-coding
430	chr10	79554818	79555491	+	promoter-TSS	ENSMUSG00000042570	Mier2	protein-coding
431	chr10	79613507	79614416	+	promoter-TSS	ENSMUSG00000045912	C2cd4c	protein-coding
432	chr10	79668427	79670339	+	promoter-TSS	ENSMUSG00000020308	Tpgs1	protein-coding
433	chr10	79681198	79682216	+	promoter-TSS	ENSMUSG00000020307	Cdc34	protein-coding
434	chr10	79746116	79747222	+	promoter-TSS	ENSMUSG00000020329	Polrmt	protein-coding
435	chr10	79766677	79768223	+	promoter-TSS	ENSMUSG00000035890	Rnf126	protein-coding
436	chr10	79908062	79909861	+	promoter-TSS	ENSMUSG00000013833	Med16	protein-coding
437	chr10	79925104	79928084	+	promoter-TSS	ENSMUSG00000019564	Arid3a	protein-coding
438	chr10	79959405	79960872	+	promoter-TSS	ENSMUSG00000035754	Wdr18	protein-coding
439	chr10	79984237	79986235	+	promoter-TSS	ENSMUSG00000013858	Tmem259	protein-coding
440	chr10	80038960	80040379	+	promoter-TSS	ENSMUSG00000004667	Polr2e	protein-coding
441	chr10	80052931	80054912	+	promoter-TSS	ENSMUSG00000075706	Gpx4	protein-coding
442	chr10	80102310	80103186	+	promoter-TSS	ENSMUSG00000035673	Sbno2	protein-coding
443	chr10	80114320	80116639	+	promoter-TSS	ENSMUSG00000003068	Stk11	protein-coding
444	chr10	80136942	80139742	+	promoter-TSS	ENSMUSG00000035640	Cbarp	protein-coding
445	chr10	80140980	80143325	+	promoter-TSS	ENSMUSG00000003072	Atp5d	protein-coding
446	chr10	80166676	80168885	+	promoter-TSS	ENSMUSG00000045193	Cirbp	protein-coding
447	chr10	80225618	80227543	+	promoter-TSS	ENSMUSG00000020156	Pwwp3a	protein-coding
448	chr10	80259509	80262537	+	promoter-TSS	ENSMUSG00000020150	Gamt	protein-coding
449	chr10	80264129	80265402	+	promoter-TSS	ENSMUSG00000069565	Dazap1	protein-coding
450	chr10	80291933	80292917	+	promoter-TSS	ENSMUSG00000063457	Rps15	protein-coding
451	chr10	80320062	80320884	+	promoter-TSS	ENSMUSG00000020133	2310011J03Rik	protein-coding
452	chr10	80329181	80330565	+	promoter-TSS	ENSMUSG00000035504	Reep6	protein-coding
453	chr10	80387562	80388329	+	promoter-TSS	ENSMUSG00000048696	Mex3d	protein-coding
454	chr10	80433130	80434608	+	promoter-TSS	ENSMUSG00000020167	Tcf3	protein-coding
455	chr10	80560882	80562381	+	promoter-TSS	ENSMUSG00000047417	Rexo1	protein-coding
456	chr10	80576629	80578910	+	promoter-TSS		Gm26710	ncRNA
457	chr10	80754291	80755628	+	promoter-TSS	ENSMUSG00000061589	Dot1l	protein-coding
458	chr10	80825771	80827440	+	promoter-TSS	ENSMUSG00000035242	Oaz1	protein-coding
459	chr10	80854521	80855925	+	promoter-TSS	ENSMUSG00000035215	Lsm7	protein-coding
460	chr10	80928333	80931616	+	promoter-TSS	ENSMUSG00000015312	Gadd45b	protein-coding
461	chr10	81014690	81015461	+	promoter-TSS	ENSMUSG00000048240	Gng7	protein-coding
462	chr10	81036725	81037919	+	promoter-TSS	ENSMUSG00000046822	Slc39a3	protein-coding
463	chr10	81059795	81060775	+	promoter-TSS	ENSMUSG00000004937	Sgta	protein-coding
464	chr10	81069554	81070750	+	promoter-TSS	ENSMUSG00000004929	Thop1	protein-coding
465	chr10	81167434	81169198	+	promoter-TSS	ENSMUSG00000004934	Pias4	protein-coding
466	chr10	81232609	81233656	+	promoter-TSS	ENSMUSG00000034949	Zfr2	protein-coding
467	chr10	81266236	81267437	+	promoter-TSS	ENSMUSG00000034932	Mrpl54	protein-coding
468	chr10	81291680	81293678	+	promoter-TSS	ENSMUSG00000034902	Pip5k1c	protein-coding
469	chr10	81349940	81351216	+	promoter-TSS	ENSMUSG00000020232	Hmg20b	protein-coding
470	chr10	81378152	81379291	+	promoter-TSS	ENSMUSG00000020235	Fzr1	protein-coding
471	chr10	81416427	81417611	+	promoter-TSS	ENSMUSG00000105379	Mir1191b	ncRNA
472	chr10	81496029	81497464	+	promoter-TSS	ENSMUSG00000020238	Ncln	protein-coding
473	chr10	81544244	81546234	+	promoter-TSS	ENSMUSG00000034781	Gna11	protein-coding
474	chr10	81604951	81607009	+	promoter-TSS	ENSMUSG00000074862	BC025920	pseudo
475	chr10	81627139	81628187	+	promoter-TSS	ENSMUSG00000034748	Sirt6	protein-coding
476	chr10	82127424	82128635	+	promoter-TSS	ENSMUSG00000078435	AU041133	protein-coding
477	chr10	82628856	82630718	+	promoter-TSS	ENSMUSG00000034674	Tdg	protein-coding
478	chr10	82763849	82764585	+	promoter-TSS	ENSMUSG00000020248	Nfyb	protein-coding
479	chr10	82858318	82861360	+	promoter-TSS	ENSMUSG00000020250	Txnrd1	protein-coding
480	chr10	82984723	82986090	+	promoter-TSS	ENSMUSG00000034612	Chst11	protein-coding
481	chr10	83359489	83360638	+	promoter-TSS	ENSMUSG00000020255	D10Wsu102e	protein-coding
482	chr10	83542079	83544784	+	promoter-TSS	ENSMUSG00000034560	Washc4	protein-coding
483	chr10	83647853	83649277	+	promoter-TSS	ENSMUSG00000020263	Appl2	protein-coding
484	chr10	84439846	84442258	+	promoter-TSS	ENSMUSG00000020032	Nuak1	protein-coding
485	chr10	84575953	84578019	+	promoter-TSS	ENSMUSG00000020034	Tcp11l2	protein-coding
486	chr10	84916365	84918273	+	promoter-TSS	ENSMUSG00000035620	Ric8b	protein-coding
487	chr10	85101943	85103886	+	promoter-TSS	ENSMUSG00000060935	Tmem263	protein-coding
488	chr10	85127418	85128599	+	promoter-TSS	ENSMUSG00000049038	Mterf2	protein-coding
489	chr10	85916267	85917867	+	promoter-TSS	ENSMUSG00000035529	Prdm4	protein-coding
490	chr10	85957356	85958099	+	promoter-TSS	ENSMUSG00000001783	Rtcb	protein-coding
491	chr10	86021471	86022836	+	promoter-TSS	ENSMUSG00000001786	Fbxo7	protein-coding
492	chr10	86684961	86685964	+	promoter-TSS	ENSMUSG00000097412	1810014B01Rik	pseudo
493	chr10	88200671	88201491	+	promoter-TSS	ENSMUSG00000020056	Washc3	protein-coding
494	chr10	88730423	88732288	+	promoter-TSS	ENSMUSG00000060904	Arl1	protein-coding
495	chr10	89685647	89686920	+	promoter-TSS	ENSMUSG00000069539	Scyl2	protein-coding
496	chr10	91082291	91083795	+	promoter-TSS	ENSMUSG00000019975	Ikbip	protein-coding
497	chr10	91170439	91170755	+	promoter-TSS	ENSMUSG00000019961	Tmpo	protein-coding
498	chr10	91170982	91172291	+	promoter-TSS	ENSMUSG00000019961	Tmpo	protein-coding
499	chr10	92721909	92722763	+	promoter-TSS	ENSMUSG00000019988	Nedd1	protein-coding
500	chr10	93432101	93433252	+	promoter-TSS	ENSMUSG00000098679	Mir7688	ncRNA
501	chr10	94034778	94036668	+	promoter-TSS	ENSMUSG00000036099	Vezt	protein-coding
502	chr10	94197903	94199486	+	promoter-TSS	ENSMUSG00000020022	Ndufa12	protein-coding
503	chr10	94575680	94576745	+	promoter-TSS	ENSMUSG00000020023	Tmcc3	protein-coding
504	chr10	94687269	94689552	+	promoter-TSS		Cep83os	ncRNA
505	chr10	95322994	95324572	+	promoter-TSS	ENSMUSG00000045867	Cradd	protein-coding
506	chr10	95414111	95418067	+	promoter-TSS	ENSMUSG00000020027	Socs2	protein-coding
507	chr10	95514311	95515746	+	promoter-TSS	ENSMUSG00000074781	Ube2n	protein-coding
508	chr10	95563939	95564738	+	promoter-TSS	ENSMUSG00000020029	Nudt4	protein-coding
509	chr10	95939980	95941146	+	promoter-TSS	ENSMUSG00000036499	Eea1	protein-coding
510	chr10	98912862	98915016	+	promoter-TSS	ENSMUSG00000019943	Atp2b1	protein-coding
511	chr10	99262422	99264004	+	promoter-TSS	ENSMUSG00000019960	Dusp6	protein-coding
512	chr10	100486717	100488098	+	promoter-TSS	ENSMUSG00000036676	Tmtc3	protein-coding
513	chr10	103235728	103236765	+	promoter-TSS	ENSMUSG00000019892	Lrriq1	protein-coding
514	chr10	105573220	105575643	+	promoter-TSS	ENSMUSG00000036019	Tmtc2	protein-coding
515	chr10	105840536	105841946	+	promoter-TSS	ENSMUSG00000036009	Mettl25	protein-coding
516	chr10	106631928	106633021	+	promoter-TSS	ENSMUSG00000053825	Ppfia2	protein-coding
517	chr10	108160800	108163501	+	promoter-TSS	ENSMUSG00000019907	Ppp1r12a	protein-coding
518	chr10	110599962	110601106	+	promoter-TSS	ENSMUSG00000112398	9230102K24Rik	ncRNA
519	chr10	110744386	110745822	+	promoter-TSS	ENSMUSG00000020185	E2f7	protein-coding
520	chr10	111297605	111299937	+	promoter-TSS	ENSMUSG00000035759	Bbs10	protein-coding
521	chr10	111472384	111473481	+	promoter-TSS	ENSMUSG00000058799	Nap1l1	protein-coding
522	chr10	111505053	111507030	+	promoter-TSS	ENSMUSG00000020205	Phlda1	protein-coding
523	chr10	112928313	112929709	+	promoter-TSS	ENSMUSG00000074748	Atxn7l3b	protein-coding
524	chr10	115250879	115251967	+	promoter-TSS	ENSMUSG00000020130	Tbc1d15	protein-coding
525	chr10	115315399	115317012	+	promoter-TSS	ENSMUSG00000020132	Rab21	protein-coding
526	chr10	115361734	115363287	+	promoter-TSS	ENSMUSG00000069520	Tmem19	protein-coding
527	chr10	115383971	115386150	+	promoter-TSS	ENSMUSG00000034163	Zfc3h1	protein-coding
528	chr10	116581259	116582298	+	promoter-TSS	ENSMUSG00000020166	Cnot2	protein-coding
529	chr10	116950205	116950928	+	promoter-TSS	ENSMUSG00000112627	4933412E12Rik	ncRNA
530	chr10	117062874	117064619	+	promoter-TSS	ENSMUSG00000034024	Cct2	protein-coding
531	chr10	117148275	117149331	+	promoter-TSS	ENSMUSG00000020170	Frs2	protein-coding
532	chr10	117223925	117225159	+	promoter-TSS	ENSMUSG00000020171	Yeats4	protein-coding
533	chr10	117376747	117377755	+	promoter-TSS	ENSMUSG00000055531	Cpsf6	protein-coding
534	chr10	117746261	117746953	+	promoter-TSS	ENSMUSG00000060181	Slc35e3	protein-coding
535	chr10	117792311	117793314	+	promoter-TSS	ENSMUSG00000052798	Nup107	protein-coding
536	chr10	117845795	117846829	+	promoter-TSS	ENSMUSG00000052681	Rap1b	protein-coding
537	chr10	119238984	119241272	+	promoter-TSS	ENSMUSG00000020114	Cand1	protein-coding
538	chr10	120112373	120113394	+	promoter-TSS	ENSMUSG00000020228	Helb	protein-coding
539	chr10	121476143	121477011	+	promoter-TSS	ENSMUSG00000025795	Rassf3	protein-coding
540	chr10	121586613	121587542	+	promoter-TSS	ENSMUSG00000020115	Tbk1	protein-coding
541	chr10	121625460	121627088	+	promoter-TSS	ENSMUSG00000034667	Xpot	protein-coding
542	chr10	121739256	121740711	+	promoter-TSS	ENSMUSG00000053684	BC048403	protein-coding
543	chr10	122096131	122098221	+	promoter-TSS	ENSMUSG00000034620	Rxylt1	protein-coding
544	chr10	123076176	123077428	+	promoter-TSS	ENSMUSG00000034602	Mon2	protein-coding
545	chr10	123196324	123197822	+	promoter-TSS	ENSMUSG00000020124	Usp15	protein-coding
546	chr10	126900643	126902116	+	promoter-TSS	ENSMUSG00000025436	Atp23	protein-coding
547	chr10	126956847	126958103	+	promoter-TSS		Gm30539	ncRNA
548	chr10	126978043	126979045	+	promoter-TSS	ENSMUSG00000078429	Ctdsp2	protein-coding
549	chr10	127040605	127042463	+	promoter-TSS	ENSMUSG00000080115	Eef1akmt3	protein-coding
550	chr10	127062139	127064267	+	promoter-TSS	ENSMUSG00000006728	Cdk4	protein-coding
551	chr10	127069211	127071735	+	promoter-TSS	ENSMUSG00000112639	A730063M14Rik	ncRNA
552	chr10	127077202	127079396	+	promoter-TSS	ENSMUSG00000025422	Agap2	protein-coding
553	chr10	127194906	127197376	+	promoter-TSS	ENSMUSG00000040415	Dtx3	protein-coding
554	chr10	127288336	127291835	+	promoter-TSS	ENSMUSG00000025408	Ddit3	protein-coding
555	chr10	127311155	127312778	+	promoter-TSS	ENSMUSG00000040354	Mars	protein-coding
556	chr10	127676071	127677453	+	promoter-TSS	ENSMUSG00000040195	Nemp1	protein-coding
557	chr10	128081723	128083988	+	promoter-TSS	ENSMUSG00000025393	Atp5b	protein-coding
558	chr10	128176381	128177133	+	promoter-TSS	ENSMUSG00000040043	Rbms2	protein-coding
559	chr10	128269879	128271290	+	promoter-TSS	ENSMUSG00000040033	Stat2	protein-coding
560	chr10	128302644	128304107	+	promoter-TSS	ENSMUSG00000005682	Pan2	protein-coding
561	chr10	128337059	128338304	+	promoter-TSS	ENSMUSG00000005683	Cs	protein-coding
562	chr10	128409045	128410384	+	promoter-TSS	ENSMUSG00000025374	Nabp2	protein-coding
563	chr10	128410506	128410907	+	promoter-TSS	ENSMUSG00000025374	Nabp2	protein-coding
564	chr10	128492187	128494691	+	promoter-TSS	ENSMUSG00000090841	Myl6	protein-coding
565	chr10	128498292	128499840	+	promoter-TSS	ENSMUSG00000097353	A430046D13Rik	ncRNA
566	chr10	128524748	128526877	+	promoter-TSS	ENSMUSG00000025366	Esyt1	protein-coding
567	chr10	128626212	128627418	+	promoter-TSS	ENSMUSG00000025362	Rps26	protein-coding
568	chr10	128673474	128674833	+	promoter-TSS	ENSMUSG00000049858	Suox	protein-coding
569	chr10	128695455	128697307	+	promoter-TSS	ENSMUSG00000000711	Rab5b	protein-coding
570	chr10	128704375	128705899	+	promoter-TSS	ENSMUSG00000025358	Cdk2	protein-coding
571	chr10	128747372	128749153	+	promoter-TSS	ENSMUSG00000064030	Pym1	protein-coding
572	chr10	128803620	128806026	+	promoter-TSS	ENSMUSG00000047090	Tmem198b	protein-coding
573	chr10	128821163	128822445	+	promoter-TSS	ENSMUSG00000078427	Sarnp	protein-coding
574	chr10	128922751	128924302	+	promoter-TSS	ENSMUSG00000090247	Bloc1s1	protein-coding
575	chr11	3265577	3267612	+	promoter-TSS	ENSMUSG00000020457	Drg1	protein-coding
576	chr11	3370902	3372034	+	promoter-TSS	ENSMUSG00000020451	Limk2	protein-coding
577	chr11	3408743	3409733	+	promoter-TSS	ENSMUSG00000020451	Limk2	protein-coding
578	chr11	3451503	3453054	+	promoter-TSS	ENSMUSG00000034587	8430429K09Rik	ncRNA
579	chr11	3514223	3515172	+	promoter-TSS	ENSMUSG00000075702	Selenom	protein-coding
580	chr11	3538914	3539861	+	promoter-TSS	ENSMUSG00000020439	Smtn	protein-coding
581	chr11	3648279	3649894	+	promoter-TSS	ENSMUSG00000056579	Tug1	ncRNA
582	chr11	3863631	3864637	+	promoter-TSS	ENSMUSG00000020435	Osbp2	protein-coding
583	chr11	3894649	3895768	+	promoter-TSS	ENSMUSG00000047205	Dusp18	protein-coding
584	chr11	3963323	3964398	+	promoter-TSS	ENSMUSG00000020430	Pes1	protein-coding
585	chr11	4160000	4160897	+	promoter-TSS	ENSMUSG00000002129	Sf3a1	protein-coding
586	chr11	4186286	4187310	+	promoter-TSS	ENSMUSG00000034412	Tbc1d10a	protein-coding
587	chr11	4217753	4218484	+	promoter-TSS	ENSMUSG00000020424	Castor1	protein-coding
588	chr11	4636793	4638392	+	promoter-TSS	ENSMUSG00000020412	Ascc2	protein-coding
589	chr11	4703405	4705147	+	promoter-TSS	ENSMUSG00000059534	Uqcr10	protein-coding
590	chr11	4848717	4850235	+	promoter-TSS	ENSMUSG00000009073	Nf2	protein-coding
591	chr11	4894868	4895921	+	promoter-TSS	ENSMUSG00000034274	Thoc5	protein-coding
592	chr11	4946411	4948005	+	promoter-TSS	ENSMUSG00000009090	Ap1b1	protein-coding
593	chr11	5064621	5066266	+	promoter-TSS	ENSMUSG00000034201	Gas2l1	protein-coding
594	chr11	5097441	5100506	+	promoter-TSS	ENSMUSG00000009079	Ewsr1	protein-coding
595	chr11	5261531	5262389	+	promoter-TSS	ENSMUSG00000020393	Kremen1	protein-coding
596	chr11	5444677	5445781	+	promoter-TSS	ENSMUSG00000041961	Znrf3	protein-coding
597	chr11	5541861	5542683	+	promoter-TSS	ENSMUSG00000020482	Ccdc117	protein-coding
598	chr11	5707213	5708671	+	promoter-TSS	ENSMUSG00000020477	Mrps24	protein-coding
599	chr11	5761553	5762818	+	promoter-TSS	ENSMUSG00000083844	Ube2d-ps	ncRNA
600	chr11	5787924	5789059	+	promoter-TSS	ENSMUSG00000020476	Dbnl	protein-coding
601	chr11	5877617	5878861	+	promoter-TSS	ENSMUSG00000020471	Pold2	protein-coding
602	chr11	6267386	6268515	+	promoter-TSS	ENSMUSG00000004393	Ddx56	protein-coding
603	chr11	6291063	6293197	+	promoter-TSS	ENSMUSG00000020456	Ogdh	protein-coding
604	chr11	6414806	6417028	+	promoter-TSS	ENSMUSG00000071866	Ppia	protein-coding
605	chr11	6475966	6476770	+	promoter-TSS	ENSMUSG00000094483	Purb	protein-coding
606	chr11	6625597	6626788	+	promoter-TSS	ENSMUSG00000000384	Tbrg4	protein-coding
607	chr11	11808564	11809711	+	promoter-TSS	ENSMUSG00000035455	Fignl1	protein-coding
608	chr11	16508899	16509166	+	promoter-TSS	ENSMUSG00000078974	Sec61g	protein-coding
609	chr11	16950749	16952190	+	promoter-TSS	ENSMUSG00000044966	Fbxo48	protein-coding
610	chr11	17211084	17212792	+	promoter-TSS	ENSMUSG00000078970	Wdr92	protein-coding
611	chr11	19923690	19925006	+	promoter-TSS	ENSMUSG00000045671	Spred2	protein-coding
612	chr11	20200486	20202533	+	promoter-TSS	ENSMUSG00000020149	Rab1a	protein-coding
613	chr11	20248742	20249960	+	promoter-TSS	ENSMUSG00000044066	Cep68	protein-coding
614	chr11	20332057	20333759	+	promoter-TSS	ENSMUSG00000020142	Slc1a4	protein-coding
615	chr11	20630450	20633023	+	promoter-TSS	ENSMUSG00000049800	Sertad2	protein-coding
616	chr11	20741296	20743184	+	promoter-TSS	ENSMUSG00000049659	Aftph	protein-coding
617	chr11	21090745	21091636	+	promoter-TSS	ENSMUSG00000020134	Peli1	protein-coding
618	chr11	21370020	21372624	+	promoter-TSS	ENSMUSG00000001891	Ugp2	protein-coding
619	chr11	21570298	21572582	+	promoter-TSS	ENSMUSG00000020321	Mdh1	protein-coding
620	chr11	22285475	22288003	+	promoter-TSS	ENSMUSG00000042302	Ehbp1	protein-coding
621	chr11	22858912	22860699	+	promoter-TSS	ENSMUSG00000051650	B3gnt2	protein-coding
622	chr11	22971688	22973954	+	promoter-TSS	ENSMUSG00000051355	Commd1	protein-coding
623	chr11	23006600	23008679	+	promoter-TSS	ENSMUSG00000049811	Fam161a	protein-coding
624	chr11	23305575	23307203	+	promoter-TSS	ENSMUSG00000056342	Usp34	protein-coding
625	chr11	23633526	23634618	+	promoter-TSS	ENSMUSG00000042208	0610010F05Rik	protein-coding
626	chr11	23665034	23666728	+	promoter-TSS	ENSMUSG00000020283	Pex13	protein-coding
627	chr11	23769805	23772044	+	promoter-TSS	ENSMUSG00000020275	Rel	protein-coding
628	chr11	29129935	29131378	+	promoter-TSS	ENSMUSG00000020464	Pnpt1	protein-coding
629	chr11	29171217	29173498	+	promoter-TSS	ENSMUSG00000020463	Ppp4r3b	protein-coding
630	chr11	29246718	29247869	+	promoter-TSS	ENSMUSG00000020462	Cfap36	protein-coding
631	chr11	29525760	29527214	+	promoter-TSS	ENSMUSG00000020459	Mtif2	protein-coding
632	chr11	29547026	29548912	+	promoter-TSS	ENSMUSG00000020461	Clhc1	protein-coding
633	chr11	29692024	29693329	+	promoter-TSS	ENSMUSG00000020458	Rtn4	protein-coding
634	chr11	30025342	30026949	+	promoter-TSS	ENSMUSG00000044072	Eml6	protein-coding
635	chr11	30471141	30472927	+	promoter-TSS	ENSMUSG00000040919	4930505A04Rik	protein-coding
636	chr11	30648673	30650127	+	promoter-TSS	ENSMUSG00000060923	Acyp2	protein-coding
637	chr11	30771000	30771904	+	promoter-TSS	ENSMUSG00000040850	Psme4	protein-coding
638	chr11	30884585	30886075	+	promoter-TSS	ENSMUSG00000043999	Gpr75	protein-coding
639	chr11	30953371	30955227	+	promoter-TSS	ENSMUSG00000020305	Asb3	protein-coding
640	chr11	31671507	31672517	+	promoter-TSS	ENSMUSG00000044502	Bod1	protein-coding
641	chr11	31999999	32000887	+	promoter-TSS	ENSMUSG00000020297	Nsg2	protein-coding
642	chr11	32100730	32101592	+	promoter-TSS	ENSMUSG00000086386	Gm12108	ncRNA
643	chr11	32532360	32534134	+	promoter-TSS	ENSMUSG00000020272	Stk10	protein-coding
644	chr11	32641961	32643238	+	promoter-TSS	ENSMUSG00000020271	Fbxw11	protein-coding
645	chr11	34833142	34834448	+	promoter-TSS	ENSMUSG00000069910	Spdl1	protein-coding
646	chr11	35834078	35834840	+	promoter-TSS	ENSMUSG00000018848	Rars	protein-coding
647	chr11	40691925	40695280	+	promoter-TSS	ENSMUSG00000042032	Mat2b	protein-coding
648	chr11	40754434	40756103	+	promoter-TSS	ENSMUSG00000020326	Ccng1	protein-coding
649	chr11	43433116	43434410	+	promoter-TSS	ENSMUSG00000020409	Slu7	protein-coding
650	chr11	43680976	43682198	+	promoter-TSS	ENSMUSG00000044950	Pwwp2a	protein-coding
651	chr11	43747273	43748549	+	promoter-TSS	ENSMUSG00000041278	Ttc1	protein-coding
652	chr11	44469723	44471572	+	promoter-TSS	ENSMUSG00000041231	Ublcp1	protein-coding
653	chr11	44518230	44521371	+	promoter-TSS	ENSMUSG00000019189	Rnf145	protein-coding
654	chr11	45851506	45852140	+	promoter-TSS	ENSMUSG00000006169	Clint1	protein-coding
655	chr11	45954794	45956003	+	promoter-TSS	ENSMUSG00000011254	Thg1l	protein-coding
656	chr11	46234691	46236597	+	promoter-TSS	ENSMUSG00000048721	Fndc9	protein-coding
657	chr11	46571180	46571872	+	promoter-TSS	ENSMUSG00000046974	BC053393	protein-coding
658	chr11	48799447	48801156	+	promoter-TSS	ENSMUSG00000020372	Rack1	protein-coding
659	chr11	48816418	48818768	+	promoter-TSS	ENSMUSG00000040365	Trim41	protein-coding
660	chr11	49202929	49204214	+	promoter-TSS	ENSMUSG00000046311	Zfp62	protein-coding
661	chr11	49243200	49245040	+	promoter-TSS	ENSMUSG00000020346	Mgat1	protein-coding
662	chr11	49292488	49293491	+	promoter-TSS	ENSMUSG00000101750	Olfr1392	protein-coding
663	chr11	49712226	49713301	+	promoter-TSS	ENSMUSG00000020362	Cnot6	protein-coding
664	chr11	50024576	50025251	+	promoter-TSS	ENSMUSG00000020376	Rnf130	protein-coding
665	chr11	50173885	50175459	+	promoter-TSS	ENSMUSG00000020381	Mrnip	protein-coding
666	chr11	50291860	50293127	+	promoter-TSS	ENSMUSG00000050567	Maml1	protein-coding
667	chr11	50324740	50327011	+	promoter-TSS	ENSMUSG00000020368	Canx	protein-coding
668	chr11	50376645	50379538	+	promoter-TSS	ENSMUSG00000007850	Hnrnph1	protein-coding
669	chr11	50827199	50828089	+	promoter-TSS	ENSMUSG00000044807	Zfp354c	protein-coding
670	chr11	50887137	50888199	+	promoter-TSS	ENSMUSG00000048728	Zfp454	protein-coding
671	chr11	51262550	51263916	+	promoter-TSS	ENSMUSG00000020385	Clk4	protein-coding
672	chr11	51584025	51585139	+	promoter-TSS	ENSMUSG00000020359	Phykpl	protein-coding
673	chr11	51619081	51620191	+	promoter-TSS	ENSMUSG00000001056	Nhp2	protein-coding
674	chr11	51635268	51636913	+	promoter-TSS	ENSMUSG00000001054	Rmnd5b	protein-coding
675	chr11	51688079	51689763	+	promoter-TSS	ENSMUSG00000007777	0610009B22Rik	protein-coding
676	chr11	51763248	51764064	+	promoter-TSS	ENSMUSG00000020386	Sar1b	protein-coding
677	chr11	51855204	51860068	+	promoter-TSS	ENSMUSG00000020387	Jade2	protein-coding
678	chr11	51999378	52001542	+	promoter-TSS	ENSMUSG00000020390	Ube2b	protein-coding
679	chr11	52003490	52004901	+	promoter-TSS	ENSMUSG00000020389	Cdkl3	protein-coding
680	chr11	52097895	52099729	+	promoter-TSS	ENSMUSG00000020349	Ppp2ca	protein-coding
681	chr11	52231263	52232687	+	promoter-TSS	ENSMUSG00000036309	Skp1a	protein-coding
682	chr11	52359776	52362100	+	promoter-TSS	ENSMUSG00000020402	Vdac1	protein-coding
683	chr11	52395919	52396942	+	promoter-TSS	ENSMUSG00000036275	9530068E07Rik	protein-coding
684	chr11	53299419	53301383	+	promoter-TSS	ENSMUSG00000020361	Hspa4	protein-coding
685	chr11	53324255	53325043	+	promoter-TSS	ENSMUSG00000018239	Zcchc10	protein-coding
686	chr11	53430063	53432091	+	promoter-TSS	ENSMUSG00000044894	Uqcrq	protein-coding
687	chr11	53762716	53764433	+	promoter-TSS	ENSMUSG00000099153	Mir7671	ncRNA
688	chr11	53769544	53770632	+	promoter-TSS	ENSMUSG00000018899	Irf1	protein-coding
689	chr11	53890916	53892393	+	promoter-TSS	ENSMUSG00000018900	Slc22a5	protein-coding
690	chr11	54100254	54101352	+	promoter-TSS	ENSMUSG00000018906	P4ha2	protein-coding
691	chr11	54303803	54304509	+	promoter-TSS	ENSMUSG00000020333	Acsl6	protein-coding
692	chr11	54521762	54523815	+	promoter-TSS	ENSMUSG00000037533	Rapgef6	protein-coding
693	chr11	54859818	54861604	+	promoter-TSS	ENSMUSG00000020268	Lyrm7	protein-coding
694	chr11	54865957	54866720	+	promoter-TSS	ENSMUSG00000020267	Hint1	protein-coding
695	chr11	55033143	55033961	+	promoter-TSS	ENSMUSG00000018340	Anxa6	protein-coding
696	chr11	55096716	55098627	+	promoter-TSS	ENSMUSG00000000594	Gm2a	protein-coding
697	chr11	55460794	55462065	+	promoter-TSS	ENSMUSG00000018585	Atox1	protein-coding
698	chr11	55468609	55470655	+	promoter-TSS	ENSMUSG00000018583	G3bp1	protein-coding
699	chr11	57517999	57518983	+	promoter-TSS	ENSMUSG00000020523	Fam114a2	protein-coding
700	chr11	58008077	58008894	+	promoter-TSS	ENSMUSG00000037331	Larp1	protein-coding
701	chr11	58103299	58104821	+	promoter-TSS	ENSMUSG00000020515	Cnot8	protein-coding
702	chr11	58168135	58168909	+	promoter-TSS	ENSMUSG00000037275	Gemin5	protein-coding
703	chr11	58171282	58172161	+	promoter-TSS	ENSMUSG00000020514	Mrpl22	protein-coding
704	chr11	58322687	58324457	+	promoter-TSS	ENSMUSG00000049755	Zfp672	protein-coding
705	chr11	58329926	58331037	+	promoter-TSS	ENSMUSG00000049755	Zfp672	protein-coding
706	chr11	58938201	58939572	+	promoter-TSS	ENSMUSG00000020496	Rnf187	protein-coding
707	chr11	58947565	58950439	+	promoter-TSS	ENSMUSG00000056895	Hist3h2ba	protein-coding
708	chr11	58954198	58955430	+	promoter-TSS	ENSMUSG00000078851	Hist3h2a	protein-coding
709	chr11	58977604	58978593	+	promoter-TSS	ENSMUSG00000020455	Trim11	protein-coding
710	chr11	59191381	59192463	+	promoter-TSS	ENSMUSG00000020444	Guk1	protein-coding
711	chr11	59202093	59202875	+	promoter-TSS	ENSMUSG00000036860	Mrpl55	protein-coding
712	chr11	59227517	59228926	+	promoter-TSS	ENSMUSG00000048076	Arf1	protein-coding
713	chr11	59661537	59662559	+	promoter-TSS	ENSMUSG00000005417	Mprip	protein-coding
714	chr11	59808875	59810671	+	promoter-TSS	ENSMUSG00000032633	Flcn	protein-coding
715	chr11	59947503	59948919	+	promoter-TSS	ENSMUSG00000061650	Med9	protein-coding
716	chr11	60045632	60047245	+	promoter-TSS	ENSMUSG00000000301	Pemt	protein-coding
717	chr11	60210005	60210837	+	promoter-TSS	ENSMUSG00000020538	Srebf1	protein-coding
718	chr11	60222350	60223171	+	promoter-TSS	ENSMUSG00000020538	Srebf1	protein-coding
719	chr11	60351779	60353764	+	promoter-TSS	ENSMUSG00000000538	Tom1l2	protein-coding
720	chr11	60416572	60418094	+	promoter-TSS	ENSMUSG00000018415	Gid4	protein-coding
721	chr11	60454008	60455262	+	promoter-TSS	ENSMUSG00000020537	Drg2	protein-coding
722	chr11	60536453	60538425	+	promoter-TSS	ENSMUSG00000042650	Alkbh5	protein-coding
723	chr11	60727939	60729171	+	promoter-TSS	ENSMUSG00000092734	Mir5100	ncRNA
724	chr11	60776731	60777992	+	promoter-TSS	ENSMUSG00000002814	Top3a	protein-coding
725	chr11	60810969	60811625	+	promoter-TSS	ENSMUSG00000020534	Shmt1	protein-coding
726	chr11	60913266	60914928	+	promoter-TSS	ENSMUSG00000018931	Natd1	protein-coding
727	chr11	61266322	61267963	+	promoter-TSS	ENSMUSG00000010025	Aldh3a2	protein-coding
728	chr11	61493490	61495555	+	promoter-TSS	ENSMUSG00000001034	Mapk7	protein-coding
729	chr11	61504140	61505572	+	promoter-TSS	ENSMUSG00000001039	B9d1	protein-coding
730	chr11	62076307	62077589	+	promoter-TSS	ENSMUSG00000042331	Specc1	protein-coding
731	chr11	62280375	62282012	+	promoter-TSS	ENSMUSG00000014243	Zswim7	protein-coding
732	chr11	62458057	62458942	+	promoter-TSS	ENSMUSG00000014245	Pigl	protein-coding
733	chr11	62549536	62552175	+	promoter-TSS	ENSMUSG00000019505	Ubb	protein-coding
734	chr11	62602300	62603982	+	promoter-TSS	ENSMUSG00000064437	Snord49b	snoRNA
735	chr11	62788851	62789957	+	promoter-TSS	ENSMUSG00000047342	Zfp286	protein-coding
736	chr11	62878590	62880290	+	promoter-TSS	ENSMUSG00000014177	Tvp23b	protein-coding
737	chr11	64079073	64080304	+	promoter-TSS	ENSMUSG00000087497	2810001G20Rik	ncRNA
738	chr11	64978469	64979320	+	promoter-TSS	ENSMUSG00000020549	Elac2	protein-coding
739	chr11	65744754	65747233	+	promoter-TSS	ENSMUSG00000033352	Map2k4	protein-coding
740	chr11	65787971	65788851	+	promoter-TSS	ENSMUSG00000033352	Map2k4	protein-coding
741	chr11	65805909	65807844	+	promoter-TSS	ENSMUSG00000018347	Zkscan6	protein-coding
742	chr11	67024704	67025438	+	promoter-TSS	ENSMUSG00000050270	Tmem220	protein-coding
743	chr11	67051819	67053032	+	promoter-TSS	ENSMUSG00000020910	Adprm	protein-coding
744	chr11	67965467	67966895	+	promoter-TSS	ENSMUSG00000020903	Stx8	protein-coding
745	chr11	68690470	68692506	+	promoter-TSS	ENSMUSG00000020900	Myh10	protein-coding
746	chr11	68900884	68902088	+	promoter-TSS	ENSMUSG00000060938	Rpl26	protein-coding
747	chr11	68967219	68968591	+	promoter-TSS	ENSMUSG00000018740	Slc25a35	protein-coding
748	chr11	69007881	69009118	+	promoter-TSS	ENSMUSG00000020899	Pfas	protein-coding
749	chr11	69015294	69016703	+	promoter-TSS	ENSMUSG00000020898	Ctc1	protein-coding
750	chr11	69058836	69060473	+	promoter-TSS	ENSMUSG00000045176	Borcs6	protein-coding
751	chr11	69070268	69071507	+	promoter-TSS	ENSMUSG00000020895	Tmem107	protein-coding
752	chr11	69088047	69089151	+	promoter-TSS	ENSMUSG00000020894	Vamp2	protein-coding
753	chr11	69323163	69324823	+	promoter-TSS	ENSMUSG00000049299	Trappc1	protein-coding
754	chr11	69578955	69582088	+	promoter-TSS	ENSMUSG00000059552	Trp53	protein-coding
755	chr11	69632113	69633809	+	promoter-TSS	ENSMUSG00000018765	Fxr2	protein-coding
756	chr11	69661727	69663416	+	promoter-TSS	ENSMUSG00000018761	Mpdu1	protein-coding
757	chr11	69665552	69666653	+	promoter-TSS	ENSMUSG00000018774	Cd68	protein-coding
758	chr11	69681162	69682760	+	promoter-TSS	ENSMUSG00000005204	Senp3	protein-coding
759	chr11	69757670	69759982	+	promoter-TSS	ENSMUSG00000005198	Polr2a	protein-coding
760	chr11	69836498	69839303	+	promoter-TSS	ENSMUSG00000051790	Nlgn2	protein-coding
761	chr11	69845863	69847384	+	promoter-TSS	ENSMUSG00000019461	Plscr3	protein-coding
762	chr11	69880552	69881724	+	promoter-TSS	ENSMUSG00000046731	Kctd11	protein-coding
763	chr11	69900654	69901960	+	promoter-TSS	ENSMUSG00000018570	2810408A11Rik	protein-coding
764	chr11	69919633	69922921	+	promoter-TSS	ENSMUSG00000078812	Eif5a	protein-coding
765	chr11	69979748	69982131	+	promoter-TSS	ENSMUSG00000018559	Ctdnep1	protein-coding
766	chr11	69990394	69992288	+	promoter-TSS	ENSMUSG00000018567	Gabarap	protein-coding
767	chr11	69994956	69998140	+	promoter-TSS	ENSMUSG00000018572	Phf23	protein-coding
768	chr11	70028443	70030598	+	promoter-TSS	ENSMUSG00000020886	Dlg4	protein-coding
769	chr11	70220314	70222310	+	promoter-TSS	ENSMUSG00000044367	Slc16a13	protein-coding
770	chr11	70409617	70410498	+	promoter-TSS	ENSMUSG00000018921	Pelp1	protein-coding
771	chr11	70431502	70433350	+	promoter-TSS	ENSMUSG00000060216	Arrb2	protein-coding
772	chr11	70451208	70452691	+	promoter-TSS	ENSMUSG00000018923	Med11	protein-coding
773	chr11	70524902	70525862	+	promoter-TSS	ENSMUSG00000018286	Psmb6	protein-coding
774	chr11	70539392	70540545	+	promoter-TSS	ENSMUSG00000020828	Pld2	protein-coding
775	chr11	70646575	70647946	+	promoter-TSS	ENSMUSG00000040746	Rnf167	protein-coding
776	chr11	70653671	70656201	+	promoter-TSS	ENSMUSG00000018293	Pfn1	protein-coding
777	chr11	70668159	70670893	+	promoter-TSS	ENSMUSG00000018287	Spag7	protein-coding
778	chr11	70686431	70688793	+	promoter-TSS	ENSMUSG00000040712	Camta2	protein-coding
779	chr11	70763447	70765006	+	promoter-TSS	ENSMUSG00000043602	Zfp3	protein-coding
780	chr11	70844358	70845018	+	promoter-TSS	ENSMUSG00000020817	Rabep1	protein-coding
781	chr11	70969383	70971142	+	promoter-TSS	ENSMUSG00000018449	Rpain	protein-coding
782	chr11	71003670	71005341	+	promoter-TSS	ENSMUSG00000040620	Dhx33	protein-coding
783	chr11	71018576	71020259	+	promoter-TSS	ENSMUSG00000018442	Derl2	protein-coding
784	chr11	72205440	72208161	+	promoter-TSS	ENSMUSG00000020807	4933427D14Rik	protein-coding
785	chr11	72313958	72314837	+	promoter-TSS	ENSMUSG00000070388	Fbxo39	protein-coding
786	chr11	72440759	72441829	+	promoter-TSS	ENSMUSG00000040463	Mybbp1a	protein-coding
787	chr11	72489890	72490542	+	promoter-TSS	ENSMUSG00000040447	Spns2	protein-coding
788	chr11	72794874	72796917	+	promoter-TSS	ENSMUSG00000057778	Cyb5d2	protein-coding
789	chr11	73018459	73020009	+	promoter-TSS	ENSMUSG00000020785	Camkk1	protein-coding
790	chr11	73176449	73178071	+	promoter-TSS	ENSMUSG00000040158	Tax1bp3	protein-coding
791	chr11	73198254	73199722	+	promoter-TSS	ENSMUSG00000005949	Ctns	protein-coding
792	chr11	74648583	74650180	+	promoter-TSS	ENSMUSG00000020741	Cluh	protein-coding
793	chr11	74722735	74725143	+	promoter-TSS	ENSMUSG00000020745	Pafah1b1	protein-coding
794	chr11	74895655	74898580	+	promoter-TSS	ENSMUSG00000038351	Sgsm2	protein-coding
795	chr11	74924956	74926549	+	promoter-TSS	ENSMUSG00000038290	Smg6	protein-coding
796	chr11	75169157	75171217	+	promoter-TSS	ENSMUSG00000043099	Hic1	protein-coding
797	chr11	75172133	75174671	+	promoter-TSS	ENSMUSG00000065590	Mir212	ncRNA
798	chr11	75190146	75190862	+	promoter-TSS	ENSMUSG00000078789	Dph1	protein-coding
799	chr11	75347829	75349273	+	promoter-TSS	ENSMUSG00000018809	Smyd4	protein-coding
800	chr11	75454304	75455382	+	promoter-TSS	ENSMUSG00000045374	Wdr81	protein-coding
801	chr11	75531101	75532552	+	promoter-TSS	ENSMUSG00000038178	Slc43a2	protein-coding
802	chr11	75651008	75652727	+	promoter-TSS	ENSMUSG00000017774	Myo1c	protein-coding
803	chr11	75655400	75656689	+	promoter-TSS	ENSMUSG00000017774	Myo1c	protein-coding
804	chr11	76178683	76180843	+	promoter-TSS	ENSMUSG00000017288	Vps53	protein-coding
805	chr11	76216466	76218151	+	promoter-TSS	ENSMUSG00000049396	Gemin4	protein-coding
806	chr11	76242802	76244065	+	promoter-TSS	ENSMUSG00000017286	Glod4	protein-coding
807	chr11	76406489	76407572	+	promoter-TSS	ENSMUSG00000020843	Timm22	protein-coding
808	chr11	76508913	76509808	+	promoter-TSS	ENSMUSG00000017631	Abr	protein-coding
809	chr11	76945027	76946393	+	promoter-TSS	ENSMUSG00000020840	Blmh	protein-coding
810	chr11	77077655	77078945	+	promoter-TSS	ENSMUSG00000065518	Mir423	ncRNA
811	chr11	77347447	77348906	+	promoter-TSS	ENSMUSG00000037926	Ssh2	protein-coding
812	chr11	77800091	77801726	+	promoter-TSS	ENSMUSG00000000631	Myo18a	protein-coding
813	chr11	77893756	77894790	+	promoter-TSS	ENSMUSG00000017453	Pipox	protein-coding
814	chr11	77981193	77983235	+	promoter-TSS	ENSMUSG00000037791	Phf12	protein-coding
815	chr11	78031530	78033119	+	promoter-TSS	ENSMUSG00000020834	Dhrs13	protein-coding
816	chr11	78079902	78080932	+	promoter-TSS	ENSMUSG00000020832	Eral1	protein-coding
817	chr11	78114865	78116084	+	promoter-TSS	ENSMUSG00000037750	Fam222b	protein-coding
818	chr11	78183006	78184171	+	promoter-TSS	ENSMUSG00000058546	Rpl23a	protein-coding
819	chr11	78245152	78246721	+	promoter-TSS	ENSMUSG00000002064	Sdf2	protein-coding
820	chr11	78290440	78291375	+	promoter-TSS		Rskr	protein-coding
821	chr11	78300689	78301887	+	promoter-TSS	ENSMUSG00000002055	Spag5	protein-coding
822	chr11	78327761	78329008	+	promoter-TSS	ENSMUSG00000041958	Pigs	protein-coding
823	chr11	78511536	78513466	+	promoter-TSS	ENSMUSG00000001100	Poldip2	protein-coding
824	chr11	78535322	78536965	+	promoter-TSS	ENSMUSG00000017615	Tnfaip1	protein-coding
825	chr11	78696492	78698434	+	promoter-TSS	ENSMUSG00000017376	Nlk	protein-coding
826	chr11	78751099	78752200	+	promoter-TSS	ENSMUSG00000049489	Ccnq	protein-coding
827	chr11	79530207	79531436	+	promoter-TSS	ENSMUSG00000070354	Evi2	protein-coding
828	chr11	79673771	79676455	+	promoter-TSS	ENSMUSG00000086569	Rab11fip4os2	ncRNA
829	chr11	79961871	79963124	+	promoter-TSS	ENSMUSG00000035575	Utp6	protein-coding
830	chr11	80080434	80081579	+	promoter-TSS	ENSMUSG00000017561	Crlf3	protein-coding
831	chr11	80088991	80089889	+	promoter-TSS	ENSMUSG00000017550	Atad5	protein-coding
832	chr11	80141715	80142664	+	promoter-TSS	ENSMUSG00000046909	Tefm	protein-coding
833	chr11	80377291	80378581	+	promoter-TSS	ENSMUSG00000057181	5730455P16Rik	protein-coding
834	chr11	80382500	80383859	+	promoter-TSS	ENSMUSG00000017421	Zfp207	protein-coding
835	chr11	80476062	80477800	+	promoter-TSS	ENSMUSG00000048895	Cdk5r1	protein-coding
836	chr11	82763677	82764808	+	promoter-TSS	ENSMUSG00000020698	Cct6b	protein-coding
837	chr11	82780569	82782025	+	promoter-TSS	ENSMUSG00000020697	Lig3	protein-coding
838	chr11	82869971	82871754	+	promoter-TSS	ENSMUSG00000020696	Rffl	protein-coding
839	chr11	83291079	83292105	+	promoter-TSS	ENSMUSG00000093483	AA465934	ncRNA
840	chr11	83298324	83299607	+	promoter-TSS	ENSMUSG00000018733	Pex12	protein-coding
841	chr11	83472338	83473805	+	promoter-TSS	ENSMUSG00000020680	Taf15	protein-coding
842	chr11	83941520	83942656	+	promoter-TSS	ENSMUSG00000020677	Ddx52	protein-coding
843	chr11	84512990	84514172	+	promoter-TSS	ENSMUSG00000018697	Aatf	protein-coding
844	chr11	84828370	84829673	+	promoter-TSS	ENSMUSG00000034449	Dhrs11	protein-coding
845	chr11	84869305	84871541	+	promoter-TSS	ENSMUSG00000020530	Ggnbp2	protein-coding
846	chr11	84879598	84880956	+	promoter-TSS	ENSMUSG00000045140	Pigw	protein-coding
847	chr11	84915973	84916788	+	promoter-TSS	ENSMUSG00000020526	Znhit3	protein-coding
848	chr11	85233396	85235531	+	promoter-TSS	ENSMUSG00000018481	Appbp2	protein-coding
849	chr11	85352221	85353417	+	promoter-TSS	ENSMUSG00000059439	Bcas3	protein-coding
850	chr11	86200938	86201889	+	promoter-TSS	ENSMUSG00000085208	Brip1os	ncRNA
851	chr11	86257003	86258160	+	promoter-TSS	ENSMUSG00000018068	Ints2	protein-coding
852	chr11	86357895	86358799	+	promoter-TSS	ENSMUSG00000034297	Med13	protein-coding
853	chr11	86483582	86485530	+	promoter-TSS	ENSMUSG00000020521	Rnft1	protein-coding
854	chr11	86543588	86545773	+	promoter-TSS	ENSMUSG00000020516	Rps6kb1	protein-coding
855	chr11	86670799	86671751	+	promoter-TSS	ENSMUSG00000018171	Vmp1	protein-coding
856	chr11	86683448	86684723	+	promoter-TSS	ENSMUSG00000072582	Ptrh2	protein-coding
857	chr11	86756056	86759125	+	promoter-TSS	ENSMUSG00000047126	Cltc	protein-coding
858	chr11	86992683	86994922	+	promoter-TSS	ENSMUSG00000018427	Ypel2	protein-coding
859	chr11	87086449	87087242	+	promoter-TSS	ENSMUSG00000020495	Smg8	protein-coding
860	chr11	87108475	87110322	+	promoter-TSS	ENSMUSG00000020492	Ska2	protein-coding
861	chr11	87126346	87127993	+	promoter-TSS	ENSMUSG00000018548	Trim37	protein-coding
862	chr11	87358516	87359597	+	promoter-TSS	ENSMUSG00000046442	Ppm1e	protein-coding
863	chr11	87426109	87427761	+	promoter-TSS	ENSMUSG00000010342	Tex14	protein-coding
864	chr11	87590666	87592632	+	promoter-TSS	ENSMUSG00000018401	Mtmr4	protein-coding
865	chr11	87736434	87738226	+	promoter-TSS	ENSMUSG00000020485	Supt4a	protein-coding
866	chr11	87759519	87761032	+	promoter-TSS	ENSMUSG00000034156	Tspoap1	protein-coding
867	chr11	87987171	87987963	+	promoter-TSS	ENSMUSG00000020483	Dynll2	protein-coding
868	chr11	88066986	88068107	+	promoter-TSS	ENSMUSG00000018377	Vezf1	protein-coding
869	chr11	88203481	88204697	+	promoter-TSS	ENSMUSG00000023723	Mrps23	protein-coding
870	chr11	88863889	88865328	+	promoter-TSS	ENSMUSG00000018428	Akap1	protein-coding
871	chr11	89059573	89061176	+	promoter-TSS	ENSMUSG00000000276	Dgke	protein-coding
872	chr11	90248610	90250062	+	promoter-TSS	ENSMUSG00000003948	Mmd	protein-coding
873	chr11	90390457	90391963	+	promoter-TSS	ENSMUSG00000003949	Hlf	protein-coding
874	chr11	90637356	90639323	+	promoter-TSS	ENSMUSG00000020544	Cox11	protein-coding
875	chr11	90687163	90688522	+	promoter-TSS	ENSMUSG00000020541	Tom1l1	protein-coding
876	chr11	93884709	93887587	+	promoter-TSS	ENSMUSG00000059474	Mbtd1	protein-coding
877	chr11	93955102	93956547	+	promoter-TSS	ENSMUSG00000020857	Nme2	protein-coding
878	chr11	93994548	93996156	+	promoter-TSS	ENSMUSG00000020859	Spag9	protein-coding
879	chr11	94208829	94212116	+	promoter-TSS	ENSMUSG00000037573	Tob1	protein-coding
880	chr11	94653415	94654617	+	promoter-TSS	ENSMUSG00000024414	Mrpl27	protein-coding
881	chr11	94677257	94678314	+	promoter-TSS	ENSMUSG00000020868	Xylt2	protein-coding
882	chr11	95039839	95042528	+	promoter-TSS	ENSMUSG00000038967	Pdk2	protein-coding
883	chr11	95309095	95311090	+	promoter-TSS	ENSMUSG00000038909	Kat7	protein-coding
884	chr11	95384175	95385238	+	promoter-TSS	ENSMUSG00000020873	Slc35b1	protein-coding
885	chr11	95666306	95667521	+	promoter-TSS	ENSMUSG00000038845	Phb	protein-coding
886	chr11	96034285	96035251	+	promoter-TSS	ENSMUSG00000006058	Snf8	protein-coding
887	chr11	96065070	96066316	+	promoter-TSS	ENSMUSG00000014349	Ube2z	protein-coding
888	chr11	96075201	96076530	+	promoter-TSS	ENSMUSG00000006057	Atp5g1	protein-coding
889	chr11	96777067	96778328	+	promoter-TSS	ENSMUSG00000020876	Snx11	protein-coding
890	chr11	96788811	96789629	+	promoter-TSS	ENSMUSG00000018666	Cbx1	protein-coding
891	chr11	96823837	96825723	+	promoter-TSS	ENSMUSG00000038615	Nfe2l1	protein-coding
892	chr11	96829310	96830922	+	promoter-TSS	ENSMUSG00000038615	Nfe2l1	protein-coding
893	chr11	96915988	96917032	+	promoter-TSS	ENSMUSG00000018669	Cdk5rap3	protein-coding
894	chr11	96943391	96945319	+	promoter-TSS	ENSMUSG00000078700	D030028A08Rik	ncRNA
895	chr11	97040925	97042113	+	promoter-TSS	ENSMUSG00000001445	Mrpl10	protein-coding
896	chr11	97050311	97051101	+	promoter-TSS	ENSMUSG00000038534	Osbpl7	protein-coding
897	chr11	97186523	97189527	+	promoter-TSS	ENSMUSG00000001440	Kpnb1	protein-coding
898	chr11	97361465	97362543	+	promoter-TSS	ENSMUSG00000038485	Socs7	protein-coding
899	chr11	97629339	97630391	+	promoter-TSS	ENSMUSG00000043439	Epop	protein-coding
900	chr11	97685156	97686132	+	promoter-TSS	ENSMUSG00000078695	Cisd3	protein-coding
901	chr11	97701962	97703742	+	promoter-TSS	ENSMUSG00000069744	Psmb3	protein-coding
902	chr11	97743646	97745793	+	promoter-TSS	ENSMUSG00000018547	Pip4k2b	protein-coding
903	chr11	97766086	97767286	+	promoter-TSS	ENSMUSG00000018541	Cwc25	protein-coding
904	chr11	97781876	97783131	+	promoter-TSS	ENSMUSG00000071415	Rpl23	protein-coding
905	chr11	97798357	97800872	+	promoter-TSS	ENSMUSG00000038366	Lasp1	protein-coding
906	chr11	97839991	97842029	+	promoter-TSS	ENSMUSG00000050538	B230217C12Rik	ncRNA
907	chr11	97883289	97885020	+	promoter-TSS	ENSMUSG00000070336	Fbxo47	protein-coding
908	chr11	98026232	98027500	+	promoter-TSS	ENSMUSG00000017404	Rpl19	protein-coding
909	chr11	98148625	98151262	+	promoter-TSS	ENSMUSG00000020883	Fbxl20	protein-coding
910	chr11	98192614	98194112	+	promoter-TSS	ENSMUSG00000018160	Med1	protein-coding
911	chr11	98201647	98204003	+	promoter-TSS	ENSMUSG00000003119	Cdk12	protein-coding
912	chr11	98357820	98359327	+	promoter-TSS	ENSMUSG00000018167	Stard3	protein-coding
913	chr11	98438352	98439462	+	promoter-TSS	ENSMUSG00000002580	Mien1	protein-coding
914	chr11	98550442	98551616	+	promoter-TSS	ENSMUSG00000017195	Zpbp2	protein-coding
915	chr11	98586559	98588875	+	promoter-TSS	ENSMUSG00000038150	Ormdl3	protein-coding
916	chr11	98681807	98683322	+	promoter-TSS	ENSMUSG00000017221	Psmd3	protein-coding
917	chr11	98728933	98730140	+	promoter-TSS	ENSMUSG00000017210	Med24	protein-coding
918	chr11	98793954	98795733	+	promoter-TSS	ENSMUSG00000052915	Msl1	protein-coding
919	chr11	98808744	98810990	+	promoter-TSS	ENSMUSG00000078676	Casc3	protein-coding
920	chr11	98834885	98837133	+	promoter-TSS	ENSMUSG00000038020	Rapgefl1	protein-coding
921	chr11	98907229	98907977	+	promoter-TSS	ENSMUSG00000017499	Cdc6	protein-coding
922	chr11	98959341	98960029	+	promoter-TSS	ENSMUSG00000037992	Rara	protein-coding
923	chr11	99416699	99417806	+	promoter-TSS	ENSMUSG00000084890	A830036E02Rik	ncRNA
924	chr11	99581435	99582098	+	promoter-TSS	ENSMUSG00000047253	Krtap1-5	protein-coding
925	chr11	100397000	100398409	+	promoter-TSS	ENSMUSG00000001552	Jup	protein-coding
926	chr11	100472287	100473257	+	promoter-TSS	ENSMUSG00000048732	Klhl11	protein-coding
927	chr11	100544868	100546120	+	promoter-TSS	ENSMUSG00000006784	Ttc25	protein-coding
928	chr11	100574566	100575888	+	promoter-TSS	ENSMUSG00000006782	Cnp	protein-coding
929	chr11	100622575	100623515	+	promoter-TSS	ENSMUSG00000017837	Nkiras2	protein-coding
930	chr11	100711899	100713008	+	promoter-TSS	ENSMUSG00000020918	Kat2a	protein-coding
931	chr11	100737623	100739042	+	promoter-TSS	ENSMUSG00000019173	Rab5c	protein-coding
932	chr11	100939117	100940265	+	promoter-TSS	ENSMUSG00000004040	Stat3	protein-coding
933	chr11	101007967	101011280	+	promoter-TSS	ENSMUSG00000019302	Atp6v0a1	protein-coding
934	chr11	101069444	101070742	+	promoter-TSS	ENSMUSG00000001751	Naglu	protein-coding
935	chr11	101081797	101083385	+	promoter-TSS	ENSMUSG00000001755	Coasy	protein-coding
936	chr11	101086759	101087656	+	promoter-TSS	ENSMUSG00000017801	Mlx	protein-coding
937	chr11	101119363	101120798	+	promoter-TSS	ENSMUSG00000035198	Tubg1	protein-coding
938	chr11	101155324	101156529	+	promoter-TSS	ENSMUSG00000045007	Tubg2	protein-coding
939	chr11	101170373	101172611	+	promoter-TSS	ENSMUSG00000035172	Plekhh3	protein-coding
940	chr11	101252942	101254306	+	promoter-TSS	ENSMUSG00000078656	Vps25	protein-coding
941	chr11	101277724	101279305	+	promoter-TSS	ENSMUSG00000017188	Coa3	protein-coding
942	chr11	101315539	101316836	+	promoter-TSS	ENSMUSG00000078652	Psme3	protein-coding
943	chr11	101418794	101419746	+	promoter-TSS	ENSMUSG00000098600	Mir6929	ncRNA
944	chr11	101423549	101425514	+	promoter-TSS	ENSMUSG00000035007	Rundc1	protein-coding
945	chr11	101467382	101468206	+	promoter-TSS	ENSMUSG00000001313	Rnd2	protein-coding
946	chr11	101551584	101553798	+	promoter-TSS	ENSMUSG00000017119	Nbr1	protein-coding
947	chr11	101664964	101666114	+	promoter-TSS	ENSMUSG00000034936	Arl4d	protein-coding
948	chr11	101732376	101733575	+	promoter-TSS	ENSMUSG00000034931	Dhx8	protein-coding
949	chr11	101983599	101986412	+	promoter-TSS	ENSMUSG00000003518	Dusp3	protein-coding
950	chr11	102155958	102156978	+	promoter-TSS	ENSMUSG00000020921	Tmem101	protein-coding
951	chr11	102229788	102230960	+	promoter-TSS	ENSMUSG00000008855	Hdac5	protein-coding
952	chr11	102284200	102285691	+	promoter-TSS	ENSMUSG00000034757	Tmub2	protein-coding
953	chr11	102296663	102298008	+	promoter-TSS	ENSMUSG00000059995	Atxn7l3	protein-coding
954	chr11	102316318	102317247	+	promoter-TSS	ENSMUSG00000020923	Ubtf	protein-coding
955	chr11	102319167	102321304	+	promoter-TSS	ENSMUSG00000020923	Ubtf	protein-coding
956	chr11	102406701	102409354	+	promoter-TSS	ENSMUSG00000018677	Slc25a39	protein-coding
957	chr11	102697329	102698615	+	promoter-TSS	ENSMUSG00000020925	Ccdc43	protein-coding
958	chr11	102880351	102882196	+	promoter-TSS	ENSMUSG00000020930	Ccdc103	protein-coding
959	chr11	103027485	103029275	+	promoter-TSS	ENSMUSG00000020936	Nmt1	protein-coding
960	chr11	103101322	103103522	+	promoter-TSS	ENSMUSG00000056938	Acbd4	protein-coding
961	chr11	103131378	103134899	+	promoter-TSS	ENSMUSG00000043372	Hexim2	protein-coding
962	chr11	103266811	103268335	+	promoter-TSS	ENSMUSG00000020941	Map3k14	protein-coding
963	chr11	103412115	103413246	+	promoter-TSS	ENSMUSG00000034247	Plekhm1	protein-coding
964	chr11	103697103	103698566	+	promoter-TSS		C130046K22Rik	ncRNA
965	chr11	103965942	103967310	+	promoter-TSS	ENSMUSG00000062421	Arf2	protein-coding
966	chr11	104230524	104231971	+	promoter-TSS	ENSMUSG00000018411	Mapt	protein-coding
967	chr11	104548880	104551325	+	promoter-TSS	ENSMUSG00000020687	Cdc27	protein-coding
968	chr11	105125524	105126896	+	promoter-TSS	ENSMUSG00000020691	Mettl2	protein-coding
969	chr11	105180625	105182565	+	promoter-TSS	ENSMUSG00000020694	Tlk2	protein-coding
970	chr11	105588820	105589754	+	promoter-TSS	ENSMUSG00000053580	Tanc2	protein-coding
971	chr11	106065390	106066713	+	promoter-TSS	ENSMUSG00000001983	Taco1	protein-coding
972	chr11	106160172	106161879	+	promoter-TSS	ENSMUSG00000040699	Limd2	protein-coding
973	chr11	106192870	106194459	+	promoter-TSS	ENSMUSG00000069631	Strada	protein-coding
974	chr11	106215758	106217564	+	promoter-TSS	ENSMUSG00000020705	Ddx42	protein-coding
975	chr11	106255007	106256873	+	promoter-TSS	ENSMUSG00000020706	Ftsj3	protein-coding
976	chr11	106272521	106273877	+	promoter-TSS	ENSMUSG00000078619	Smarcd2	protein-coding
977	chr11	106487568	106488641	+	promoter-TSS	ENSMUSG00000020715	Ern1	protein-coding
978	chr11	106778636	106782127	+	promoter-TSS	ENSMUSG00000020718	Polg2	protein-coding
979	chr11	106787086	106790118	+	promoter-TSS	ENSMUSG00000020719	Ddx5	protein-coding
980	chr11	106920422	106921456	+	promoter-TSS	ENSMUSG00000018363	Smurf2	protein-coding
981	chr11	107479032	107479996	+	promoter-TSS	ENSMUSG00000020720	Psmd12	protein-coding
982	chr11	108343587	108344944	+	promoter-TSS	ENSMUSG00000050965	Prkca	protein-coding
983	chr11	108424387	108425586	+	promoter-TSS	ENSMUSG00000020728	Cep112	protein-coding
984	chr11	109361383	109363727	+	promoter-TSS	ENSMUSG00000020611	Gna13	protein-coding
985	chr11	109425075	109426772	+	promoter-TSS	ENSMUSG00000020610	Amz2	protein-coding
986	chr11	109439380	109440554	+	promoter-TSS		Gm45916	ncRNA
987	chr11	109610521	109612652	+	promoter-TSS	ENSMUSG00000041895	Wipi1	protein-coding
988	chr11	109648547	109652269	+	promoter-TSS	ENSMUSG00000020612	Prkar1a	protein-coding
989	chr11	109995074	109996691	+	promoter-TSS	ENSMUSG00000020620	Abca8b	protein-coding
990	chr11	111064596	111067169	+	promoter-TSS	ENSMUSG00000041695	Kcnj2	protein-coding
991	chr11	113682564	113685004	+	promoter-TSS	ENSMUSG00000041629	Fam104a	protein-coding
992	chr11	115162946	115163627	+	promoter-TSS	ENSMUSG00000020733	Slc9a3r1	protein-coding
993	chr11	115186745	115188076	+	promoter-TSS	ENSMUSG00000015542	Nat9	protein-coding
994	chr11	115276507	115277788	+	promoter-TSS	ENSMUSG00000018861	Fdxr	protein-coding
995	chr11	115297057	115297877	+	promoter-TSS	ENSMUSG00000044788	Fads6	protein-coding
996	chr11	115419526	115420224	+	promoter-TSS	ENSMUSG00000034566	Atp5h	protein-coding
997	chr11	115475053	115476087	+	promoter-TSS	ENSMUSG00000057219	Armc7	protein-coding
998	chr11	115491130	115493067	+	promoter-TSS	ENSMUSG00000020736	Nt5c	protein-coding
999	chr11	115513922	115514989	+	promoter-TSS	ENSMUSG00000020737	Jpt1	protein-coding
1000	chr11	115563588	115564889	+	promoter-TSS	ENSMUSG00000020739	Nup85	protein-coding
1001	chr11	115603417	115604632	+	promoter-TSS	ENSMUSG00000020740	Gga3	protein-coding
1002	chr11	115708447	115710034	+	promoter-TSS	ENSMUSG00000059923	Grb2	protein-coding
1003	chr11	115933197	115934071	+	promoter-TSS	ENSMUSG00000020755	Sap30bp	protein-coding
1004	chr11	116085894	116088054	+	promoter-TSS	ENSMUSG00000034341	Wbp2	protein-coding
1005	chr11	116167679	116168974	+	promoter-TSS	ENSMUSG00000020776	Fbf1	protein-coding
1006	chr11	116197958	116199865	+	promoter-TSS	ENSMUSG00000020778	Ten1	protein-coding
1007	chr11	116306088	116307277	+	promoter-TSS	ENSMUSG00000020792	Exoc7	protein-coding
1008	chr11	116335225	116336163	+	promoter-TSS	ENSMUSG00000034227	Foxj1	protein-coding
1009	chr11	116433512	116434393	+	promoter-TSS	ENSMUSG00000050628	Ubald2	protein-coding
1010	chr11	116489927	116491182	+	promoter-TSS	ENSMUSG00000015869	Prpsap1	protein-coding
1011	chr11	116581408	116582242	+	promoter-TSS	ENSMUSG00000020802	Ube2o	protein-coding
1012	chr11	116671007	116672059	+	promoter-TSS	ENSMUSG00000020812	Snhg16	ncRNA
1013	chr11	116842404	116844347	+	promoter-TSS	ENSMUSG00000056962	Jmjd6	protein-coding
1014	chr11	116852201	116854613	+	promoter-TSS	ENSMUSG00000034120	Srsf2	protein-coding
1015	chr11	117076358	117077332	+	promoter-TSS	ENSMUSG00000086859	Snhg20	ncRNA
1016	chr11	117114044	117116147	+	promoter-TSS	ENSMUSG00000020823	Sec14l1	protein-coding
1017	chr11	117264234	117266615	+	promoter-TSS	ENSMUSG00000059248	2022-09-09	protein-coding
1018	chr11	117653042	117654949	+	promoter-TSS	ENSMUSG00000025571	Tnrc6c	protein-coding
1019	chr11	117848141	117849531	+	promoter-TSS	ENSMUSG00000017716	Birc5	protein-coding
1020	chr11	117873205	117873889	+	promoter-TSS	ENSMUSG00000017713	Tha1	protein-coding
1021	chr11	117968954	117970451	+	promoter-TSS	ENSMUSG00000053113	Socs3	protein-coding
1022	chr11	118248036	118249593	+	promoter-TSS	ENSMUSG00000017132	Cyth1	protein-coding
1023	chr11	118355069	118355874	+	promoter-TSS	ENSMUSG00000017466	Timp2	protein-coding
1024	chr11	118418595	118419606	+	promoter-TSS	ENSMUSG00000025575	Cant1	protein-coding
1025	chr11	119040348	119041767	+	promoter-TSS	ENSMUSG00000025578	Cbx8	protein-coding
1026	chr11	119227382	119229538	+	promoter-TSS	ENSMUSG00000039976	Tbc1d16	protein-coding
1027	chr11	119299557	119300972	+	promoter-TSS	ENSMUSG00000025580	Eif4a3	protein-coding
1028	chr11	119490873	119491978	+	promoter-TSS	ENSMUSG00000039850	Endov	protein-coding
1029	chr11	119912865	119914515	+	promoter-TSS	ENSMUSG00000025371	Chmp6	protein-coding
1030	chr11	119941896	119944457	+	promoter-TSS	ENSMUSG00000025372	Baiap2	protein-coding
1031	chr11	120086392	120087235	+	promoter-TSS	ENSMUSG00000039781	Cep131	protein-coding
1032	chr11	120098424	120099566	+	promoter-TSS	ENSMUSG00000078572	Ndufaf8	protein-coding
1033	chr11	120230712	120233683	+	promoter-TSS		2900052L18Rik	ncRNA
1034	chr11	120378032	120379548	+	promoter-TSS	ENSMUSG00000025384	Faap100	protein-coding
1035	chr11	120437193	120438253	+	promoter-TSS	ENSMUSG00000039703	Nploc4	protein-coding
1036	chr11	120466818	120468137	+	promoter-TSS	ENSMUSG00000057594	Arl16	protein-coding
1037	chr11	120484037	120485225	+	promoter-TSS	ENSMUSG00000039640	Mrpl12	protein-coding
1038	chr11	120490956	120492917	+	promoter-TSS	ENSMUSG00000025792	Slc25a10	protein-coding
1039	chr11	120549596	120550347	+	promoter-TSS	ENSMUSG00000061111	Mcrip1	protein-coding
1040	chr11	120572487	120574427	+	promoter-TSS	ENSMUSG00000025130	P4hb	protein-coding
1041	chr11	120581440	120582532	+	promoter-TSS	ENSMUSG00000025132	Arhgdia	protein-coding
1042	chr11	120598222	120599457	+	promoter-TSS	ENSMUSG00000025135	Anapc11	protein-coding
1043	chr11	120624192	120625571	+	promoter-TSS	ENSMUSG00000098282	Mir6936	ncRNA
1044	chr11	120633476	120634086	+	promoter-TSS	ENSMUSG00000051510	Mafg	protein-coding
1045	chr11	120647651	120648889	+	promoter-TSS	ENSMUSG00000025141	Myadml2	protein-coding
1046	chr11	120672536	120673887	+	promoter-TSS	ENSMUSG00000025142	Aspscr1	protein-coding
1047	chr11	120713255	120714499	+	promoter-TSS	ENSMUSG00000025144	Cenpx	protein-coding
1048	chr11	120796062	120796946	+	promoter-TSS	ENSMUSG00000025155	Dus1l	protein-coding
1049	chr11	120823507	120825479	+	promoter-TSS	ENSMUSG00000025153	Fasn	protein-coding
1050	chr11	120932334	120933343	+	promoter-TSS	ENSMUSG00000048445	Ccdc57	protein-coding
1051	chr11	121203762	121205295	+	promoter-TSS	ENSMUSG00000039307	Hexdc	protein-coding
1052	chr11	121228470	121229732	+	promoter-TSS	ENSMUSG00000039294	Cybc1	protein-coding
1053	chr11	121236230	121238142	+	promoter-TSS	ENSMUSG00000000056	Narf	protein-coding
1054	chr11	121353617	121355297	+	promoter-TSS	ENSMUSG00000025173	Wdr45b	protein-coding
1055	chr11	121387448	121389030	+	promoter-TSS	ENSMUSG00000025170	Rab40b	protein-coding
1056	chr11	121420334	121421813	+	promoter-TSS	ENSMUSG00000039253	Fn3krp	protein-coding
1057	chr11	121433784	121435541	+	promoter-TSS	ENSMUSG00000025175	Fn3k	protein-coding
1058	chr11	121672459	121673924	+	promoter-TSS	ENSMUSG00000046605	B3gntl1	protein-coding
1059	chr12	3309052	3310917	+	promoter-TSS	ENSMUSG00000020671	Rab10	protein-coding
1060	chr12	3425675	3428063	+	promoter-TSS	ENSMUSG00000037486	Asxl2	protein-coding
1061	chr12	4081636	4083493	+	promoter-TSS	ENSMUSG00000020657	Dnajc27	protein-coding
1062	chr12	4768398	4769931	+	promoter-TSS	ENSMUSG00000050545	Fam228b	protein-coding
1063	chr12	4817008	4818323	+	promoter-TSS	ENSMUSG00000037361	Sf3b6	protein-coding
1064	chr12	8207732	8208672	+	promoter-TSS	ENSMUSG00000037669	Ldah	protein-coding
1065	chr12	8673477	8675850	+	promoter-TSS	ENSMUSG00000020594	Pum2	protein-coding
1066	chr12	11265343	11266749	+	promoter-TSS	ENSMUSG00000020608	Smc6	protein-coding
1067	chr12	11436159	11437137	+	promoter-TSS	ENSMUSG00000054459	Vsnl1	protein-coding
1068	chr12	13248612	13249683	+	promoter-TSS	ENSMUSG00000037149	Ddx1	protein-coding
1069	chr12	14151100	14152952	+	promoter-TSS	ENSMUSG00000020607	Lratd1	protein-coding
1070	chr12	16810512	16811482	+	promoter-TSS	ENSMUSG00000057469	E2f6	protein-coding
1071	chr12	17265941	17266859	+	promoter-TSS	ENSMUSG00000020571	Pdia6	protein-coding
1072	chr12	17348042	17348841	+	promoter-TSS	ENSMUSG00000061458	Nol10	protein-coding
1073	chr12	17690175	17691101	+	promoter-TSS	ENSMUSG00000071379	Hpcal1	protein-coding
1074	chr12	21285427	21287529	+	promoter-TSS	ENSMUSG00000054309	Cpsf3	protein-coding
1075	chr12	21373103	21374360	+	promoter-TSS	ENSMUSG00000052593	Adam17	protein-coding
1076	chr12	21417139	21418762	+	promoter-TSS	ENSMUSG00000076432	Ywhaq	protein-coding
1077	chr12	24650387	24652252	+	promoter-TSS	ENSMUSG00000020653	Klf11	protein-coding
1078	chr12	24682412	24683055	+	promoter-TSS	ENSMUSG00000062563	Cys1	protein-coding
1079	chr12	27342337	27343817	+	promoter-TSS	ENSMUSG00000063632	Sox11	protein-coding
1080	chr12	28635385	28636494	+	promoter-TSS	ENSMUSG00000061477	Rps7	protein-coding
1081	chr12	28649155	28650181	+	promoter-TSS	ENSMUSG00000020630	Rnaseh1	protein-coding
1082	chr12	28674518	28676035	+	promoter-TSS	ENSMUSG00000020629	Adi1	protein-coding
1083	chr12	28749897	28751050	+	promoter-TSS	ENSMUSG00000020628	Trappc12	protein-coding
1084	chr12	29140906	29142057	+	promoter-TSS		Gm31333	ncRNA
1085	chr12	30911093	30912095	+	promoter-TSS	ENSMUSG00000044573	Acp1	protein-coding
1086	chr12	31654026	31655518	+	promoter-TSS	ENSMUSG00000020648	Dus4l	protein-coding
1087	chr12	31948909	31951532	+	promoter-TSS	ENSMUSG00000002996	Hbp1	protein-coding
1088	chr12	32060723	32062688	+	promoter-TSS	ENSMUSG00000002997	Prkar2b	protein-coding
1089	chr12	32378244	32379233	+	promoter-TSS	ENSMUSG00000090946	Ccdc71l	protein-coding
1090	chr12	32819385	32821480	+	promoter-TSS	ENSMUSG00000020572	Nampt	protein-coding
1091	chr12	32952661	32955086	+	promoter-TSS	ENSMUSG00000020570	Sypl	protein-coding
1092	chr12	33146821	33148482	+	promoter-TSS	ENSMUSG00000020564	Atxn7l1	protein-coding
1093	chr12	33429175	33430272	+	promoter-TSS	ENSMUSG00000020561	Twistnb	protein-coding
1094	chr12	34528605	34529973	+	promoter-TSS	ENSMUSG00000004698	Hdac9	protein-coding
1095	chr12	35534639	35535579	+	promoter-TSS	ENSMUSG00000019256	Ahr	protein-coding
1096	chr12	36155053	36158416	+	promoter-TSS	ENSMUSG00000020547	Bzw2	protein-coding
1097	chr12	40035852	40038930	+	promoter-TSS	ENSMUSG00000047446	Arl4a	protein-coding
1098	chr12	40445224	40446452	+	promoter-TSS	ENSMUSG00000055917	Zfp277	protein-coding
1099	chr12	41023465	41024705	+	promoter-TSS	ENSMUSG00000056899	Immp2l	protein-coding
1100	chr12	49380039	49384207	+	promoter-TSS	ENSMUSG00000020950	Foxg1	protein-coding
1101	chr12	51376906	51378182	+	promoter-TSS	ENSMUSG00000020952	Scfd1	protein-coding
1102	chr12	51970781	51971901	+	promoter-TSS	ENSMUSG00000035181	Heatr5a	protein-coding
1103	chr12	52097403	52098232	+	promoter-TSS	ENSMUSG00000035142	Nubpl	protein-coding
1104	chr12	54695060	54697666	+	promoter-TSS	ENSMUSG00000054302	Eapp	protein-coding
1105	chr12	54795048	54796272	+	promoter-TSS	ENSMUSG00000005656	Snx6	protein-coding
1106	chr12	55302346	55303782	+	promoter-TSS	ENSMUSG00000021022	Ppp2r3c	protein-coding
1107	chr12	55398061	55399450	+	promoter-TSS	ENSMUSG00000021024	Psma6	protein-coding
1108	chr12	55820897	55822069	+	promoter-TSS	ENSMUSG00000021027	Ralgapa1	protein-coding
1109	chr12	57229966	57231051	+	promoter-TSS	ENSMUSG00000047022	Mipol1	protein-coding
1110	chr12	59011361	59014017	+	promoter-TSS	ENSMUSG00000020986	Sec23a	protein-coding
1111	chr12	59066045	59067510	+	promoter-TSS	ENSMUSG00000020994	Pnn	protein-coding
1112	chr12	59219328	59220526	+	promoter-TSS	ENSMUSG00000035329	Fbxo33	protein-coding
1113	chr12	64917331	64918030	+	promoter-TSS	ENSMUSG00000047227	Gm527	protein-coding
1114	chr12	65072808	65076300	+	promoter-TSS	ENSMUSG00000020949	Fkbp3	protein-coding
1115	chr12	65172478	65173309	+	promoter-TSS	ENSMUSG00000047534	Mis18bp1	protein-coding
1116	chr12	69168287	69169148	+	promoter-TSS	ENSMUSG00000034883	Lrr1	protein-coding
1117	chr12	69183414	69185299	+	promoter-TSS	ENSMUSG00000043998	Mgat2	protein-coding
1118	chr12	69356789	69357496	+	promoter-TSS	ENSMUSG00000020982	Nemf	protein-coding
1119	chr12	69371265	69372450	+	promoter-TSS	ENSMUSG00000044147	Arf6	protein-coding
1120	chr12	69582360	69583608	+	promoter-TSS	ENSMUSG00000049882	Vcpkmt	protein-coding
1121	chr12	69724139	69725565	+	promoter-TSS	ENSMUSG00000020988	L2hgdh	protein-coding
1122	chr12	69843142	69844285	+	promoter-TSS		4931403G20Rik	ncRNA
1123	chr12	69892034	69893755	+	promoter-TSS	ENSMUSG00000021066	Atl1	protein-coding
1124	chr12	70346765	70348679	+	promoter-TSS	ENSMUSG00000021071	Trim9	protein-coding
1125	chr12	70452751	70453682	+	promoter-TSS	ENSMUSG00000021072	Tmx1	protein-coding
1126	chr12	70936426	70938822	+	promoter-TSS	ENSMUSG00000021076	Actr10	protein-coding
1127	chr12	71014609	71016430	+	promoter-TSS	ENSMUSG00000085622	3110056K07Rik	ncRNA
1128	chr12	71136204	71137819	+	promoter-TSS	ENSMUSG00000034601	2700049A03Rik	protein-coding
1129	chr12	71830513	71831554	+	promoter-TSS	ENSMUSG00000034574	Daam1	protein-coding
1130	chr12	72084253	72086830	+	promoter-TSS	ENSMUSG00000019718	L3hypdh	protein-coding
1131	chr12	72236357	72237510	+	promoter-TSS	ENSMUSG00000021087	Rtn1	protein-coding
1132	chr12	72535724	72536745	+	promoter-TSS	ENSMUSG00000034501	Pcnx4	protein-coding
1133	chr12	72664037	72665692	+	promoter-TSS	ENSMUSG00000021094	Dhrs7	protein-coding
1134	chr12	72759825	72761389	+	promoter-TSS	ENSMUSG00000021096	Ppm1a	protein-coding
1135	chr12	73286065	73287451	+	promoter-TSS	ENSMUSG00000034442	Trmt5	protein-coding
1136	chr12	75595811	75597324	+	promoter-TSS	ENSMUSG00000021051	Ppp2r5e	protein-coding
1137	chr12	76368661	76371715	+	promoter-TSS	ENSMUSG00000033454	Zbtb1	protein-coding
1138	chr12	76403018	76404796	+	promoter-TSS	ENSMUSG00000059970	Hspa2	protein-coding
1139	chr12	76961660	76963019	+	promoter-TSS	ENSMUSG00000059436	Max	protein-coding
1140	chr12	78225239	78227093	+	promoter-TSS	ENSMUSG00000047454	Gphn	protein-coding
1141	chr12	79089112	79090095	+	promoter-TSS	ENSMUSG00000021120	Pigh	protein-coding
1142	chr12	79295817	79297631	+	promoter-TSS	ENSMUSG00000066440	Zfyve26	protein-coding
1143	chr12	79924699	79926089	+	promoter-TSS	ENSMUSG00000112765	9430078K24Rik	ncRNA
1144	chr12	79936484	79937303	+	promoter-TSS	ENSMUSG00000112765	9430078K24Rik	ncRNA
1145	chr12	80436005	80437304	+	promoter-TSS	ENSMUSG00000049106	Dcaf5	protein-coding
1146	chr12	80643406	80644779	+	promoter-TSS	ENSMUSG00000021131	Erh	protein-coding
1147	chr12	80789950	80791310	+	promoter-TSS	ENSMUSG00000021133	Susd6	protein-coding
1148	chr12	80944875	80946852	+	promoter-TSS	ENSMUSG00000021134	Srsf5	protein-coding
1149	chr12	81227650	81228507	+	promoter-TSS		Gm3693	ncRNA
1150	chr12	81594307	81595830	+	promoter-TSS	ENSMUSG00000002679	Med6	protein-coding
1151	chr12	81781050	81782047	+	promoter-TSS	ENSMUSG00000042724	Map3k9	protein-coding
1152	chr12	82168365	82170496	+	promoter-TSS	ENSMUSG00000042700	Sipa1l1	protein-coding
1153	chr12	83525615	83526477	+	promoter-TSS	ENSMUSG00000021222	Dcaf4	protein-coding
1154	chr12	83921278	83924570	+	promoter-TSS	ENSMUSG00000021224	Numb	protein-coding
1155	chr12	84113860	84114780	+	promoter-TSS	ENSMUSG00000042523	Dnal1	protein-coding
1156	chr12	84316053	84317800	+	promoter-TSS	ENSMUSG00000042472	Zfp410	protein-coding
1157	chr12	84361213	84362489	+	promoter-TSS	ENSMUSG00000021234	Fam161b	protein-coding
1158	chr12	84407897	84409604	+	promoter-TSS	ENSMUSG00000021236	Entpd5	protein-coding
1159	chr12	84416808	84417678	+	promoter-TSS	ENSMUSG00000098134	Rnf113a2	protein-coding
1160	chr12	84450499	84452264	+	promoter-TSS	ENSMUSG00000085793	Lin52	protein-coding
1161	chr12	84616855	84617930	+	promoter-TSS	ENSMUSG00000021240	Abcd4	protein-coding
1162	chr12	84970323	84971285	+	promoter-TSS	ENSMUSG00000042350	Arel1	protein-coding
1163	chr12	85218852	85219868	+	promoter-TSS	ENSMUSG00000004788	Eif2b2	protein-coding
1164	chr12	85338816	85339787	+	promoter-TSS	ENSMUSG00000034290	Nek9	protein-coding
1165	chr12	85373750	85375689	+	promoter-TSS	ENSMUSG00000021248	Tmed10	protein-coding
1166	chr12	86082272	86083030	+	promoter-TSS	ENSMUSG00000007867	Ift43	protein-coding
1167	chr12	86241302	86242362	+	promoter-TSS	ENSMUSG00000021254	Gpatch2l	protein-coding
1168	chr12	86725609	86727293	+	promoter-TSS	ENSMUSG00000021257	Angel1	protein-coding
1169	chr12	87146835	87148254	+	promoter-TSS	ENSMUSG00000021033	Gstz1	protein-coding
1170	chr12	87199515	87199880	+	promoter-TSS	ENSMUSG00000034111	Tmed8	protein-coding
1171	chr12	87200009	87200966	+	promoter-TSS	ENSMUSG00000090812	Samd15	protein-coding
1172	chr12	87387974	87389399	+	promoter-TSS	ENSMUSG00000021036	Sptlc2	protein-coding
1173	chr12	87443337	87444443	+	promoter-TSS	ENSMUSG00000021040	Slirp	protein-coding
1174	chr12	88359893	88361143	+	promoter-TSS	ENSMUSG00000021044	Adck1	protein-coding
1175	chr12	88952533	88954366	+	promoter-TSS	ENSMUSG00000066392	Nrxn3	protein-coding
1176	chr12	91384229	91384851	+	promoter-TSS	ENSMUSG00000061533	Cep128	protein-coding
1177	chr12	91589524	91591045	+	promoter-TSS	ENSMUSG00000020962	Gtf2a1	protein-coding
1178	chr12	98734364	98735692	+	promoter-TSS	ENSMUSG00000021009	Ptpn21	protein-coding
1179	chr12	98746308	98747535	+	promoter-TSS	ENSMUSG00000021012	Zc3h14	protein-coding
1180	chr12	98919484	98921450	+	promoter-TSS	ENSMUSG00000021013	Ttc8	protein-coding
1181	chr12	99883182	99885215	+	promoter-TSS	ENSMUSG00000021177	Tdp1	protein-coding
1182	chr12	100185572	100188794	+	promoter-TSS	ENSMUSG00000072884	Gm10433	ncRNA
1183	chr12	100275774	100277447	+	promoter-TSS	ENSMUSG00000113679	Gm10432	ncRNA
1184	chr12	100724551	100725742	+	promoter-TSS	ENSMUSG00000021180	Rps6ka5	protein-coding
1185	chr12	101912653	101913992	+	promoter-TSS	ENSMUSG00000021188	Trip11	protein-coding
1186	chr12	101975211	101976731	+	promoter-TSS	ENSMUSG00000041781	Cpsf2	protein-coding
1187	chr12	102439103	102440398	+	promoter-TSS	ENSMUSG00000021190	Lgmn	protein-coding
1188	chr12	102468691	102469788	+	promoter-TSS	ENSMUSG00000021192	Golga5	protein-coding
1189	chr12	102553322	102555727	+	promoter-TSS	ENSMUSG00000021194	Chga	protein-coding
1190	chr12	102743057	102745023	+	promoter-TSS	ENSMUSG00000046675	Tmem251	protein-coding
1191	chr12	102756961	102759082	+	promoter-TSS	ENSMUSG00000041712	Ubr7	protein-coding
1192	chr12	102878180	102879659	+	promoter-TSS	ENSMUSG00000041702	Btbd7	protein-coding
1193	chr12	103375722	103377754	+	promoter-TSS	ENSMUSG00000021203	Otub2	protein-coding
1194	chr12	103425117	103426386	+	promoter-TSS	ENSMUSG00000041645	Ddx24	protein-coding
1195	chr12	103433518	103434646	+	promoter-TSS	ENSMUSG00000064215	Ifi27	protein-coding
1196	chr12	103531707	103533163	+	promoter-TSS	ENSMUSG00000021209	Ppp4r4	protein-coding
1197	chr12	105683800	105685773	+	promoter-TSS	ENSMUSG00000041341	Atg2b	protein-coding
1198	chr12	106009658	106010651	+	promoter-TSS	ENSMUSG00000021115	Vrk1	protein-coding
1199	chr12	108177986	108180450	+	promoter-TSS	ENSMUSG00000056770	Setd3	protein-coding
1200	chr12	108275351	108276811	+	promoter-TSS	ENSMUSG00000084883	Ccdc85c	protein-coding
1201	chr12	108332923	108335002	+	promoter-TSS	ENSMUSG00000021259	Cyp46a1	protein-coding
1202	chr12	108791946	108793289	+	promoter-TSS	ENSMUSG00000021264	Yy1	protein-coding
1203	chr12	108835275	108836554	+	promoter-TSS	ENSMUSG00000021265	Slc25a29	protein-coding
1204	chr12	108893611	108894596	+	promoter-TSS	ENSMUSG00000021266	Wars	protein-coding
1205	chr12	110445572	110447169	+	promoter-TSS	ENSMUSG00000017843	Ppp2r5c	protein-coding
1206	chr12	110485056	110486551	+	promoter-TSS	ENSMUSG00000017843	Ppp2r5c	protein-coding
1207	chr12	110599835	110602420	+	promoter-TSS	ENSMUSG00000018707	Dync1h1	protein-coding
1208	chr12	110695523	110697412	+	promoter-TSS	ENSMUSG00000021270	Hsp90aa1	protein-coding
1209	chr12	110840338	110841436	+	promoter-TSS	ENSMUSG00000056458	Mok	protein-coding
1210	chr12	110849735	110850466	+	promoter-TSS	ENSMUSG00000021271	Zfp839	protein-coding
1211	chr12	110887855	110890119	+	promoter-TSS	ENSMUSG00000021276	Cinp	protein-coding
1212	chr12	111037750	111039480	+	promoter-TSS	ENSMUSG00000037896	Rcor1	protein-coding
1213	chr12	111377637	111378586	+	promoter-TSS	ENSMUSG00000021279	Cdc42bpb	protein-coding
1214	chr12	111537294	111539036	+	promoter-TSS	ENSMUSG00000021282	Eif5	protein-coding
1215	chr12	111573321	111574767	+	promoter-TSS	ENSMUSG00000096995	2810029C07Rik	ncRNA
1216	chr12	111677499	111678501	+	promoter-TSS	ENSMUSG00000060950	Trmt61a	protein-coding
1217	chr12	111712931	111713624	+	promoter-TSS	ENSMUSG00000037787	Apopt1	protein-coding
1218	chr12	111758408	111759225	+	promoter-TSS	ENSMUSG00000021288	Klc1	protein-coding
1219	chr12	111813547	111814808	+	promoter-TSS	ENSMUSG00000021286	Zfyve21	protein-coding
1220	chr12	111966398	111967436	+	promoter-TSS	ENSMUSG00000021290	Atp5mpl	protein-coding
1221	chr12	112510363	112511905	+	promoter-TSS	ENSMUSG00000054013	Tmem179	protein-coding
1222	chr12	112588328	112589299	+	promoter-TSS	ENSMUSG00000037679	Inf2	protein-coding
1223	chr12	112644077	112645657	+	promoter-TSS	ENSMUSG00000064326	Siva1	protein-coding
1224	chr12	112808424	112809491	+	promoter-TSS	ENSMUSG00000037594	Clba1	protein-coding
1225	chr12	112828909	112830156	+	promoter-TSS	ENSMUSG00000047832	Cdca4	protein-coding
1226	chr12	112941680	112942551	+	promoter-TSS	ENSMUSG00000002804	Nudt14	protein-coding
1227	chr12	112975597	112977644	+	promoter-TSS	ENSMUSG00000002803	Btbd6	protein-coding
1228	chr12	113000211	113001306	+	promoter-TSS	ENSMUSG00000011158	Brf1	protein-coding
1229	chr12	113139462	113141233	+	promoter-TSS	ENSMUSG00000006356	Crip2	protein-coding
1230	chr12	116262427	116263714	+	promoter-TSS	ENSMUSG00000042050	Wdr60	protein-coding
1231	chr12	116404772	116405688	+	promoter-TSS	ENSMUSG00000112980	D430020J02Rik	ncRNA
1232	chr12	118300028	118302885	+	promoter-TSS	ENSMUSG00000025323	Sp4	protein-coding
1233	chr12	119238126	119239422	+	promoter-TSS	ENSMUSG00000025321	Itgb8	protein-coding
1234	chr13	4150252	4151385	+	promoter-TSS	ENSMUSG00000021214	Akr1c18	protein-coding
1235	chr13	4608388	4609811	+	promoter-TSS	ENSMUSG00000045410	Akr1e1	protein-coding
1236	chr13	6547646	6548498	+	promoter-TSS	ENSMUSG00000021193	Pitrm1	protein-coding
1237	chr13	6648405	6649633	+	promoter-TSS	ENSMUSG00000021196	Pfkp	protein-coding
1238	chr13	8870291	8872485	+	promoter-TSS	ENSMUSG00000021147	Wdr37	protein-coding
1239	chr13	8995195	8996781	+	promoter-TSS	ENSMUSG00000021149	Gtpbp4	protein-coding
1240	chr13	12257396	12258780	+	promoter-TSS	ENSMUSG00000021311	Mtr	protein-coding
1241	chr13	12565041	12566386	+	promoter-TSS	ENSMUSG00000057069	Ero1lb	protein-coding
1242	chr13	13589571	13591305	+	promoter-TSS	ENSMUSG00000019726	Lyst	protein-coding
1243	chr13	13783372	13784516	+	promoter-TSS	ENSMUSG00000021303	Gng4	protein-coding
1244	chr13	14038600	14040788	+	promoter-TSS	ENSMUSG00000039233	Tbce	protein-coding
1245	chr13	14062364	14064217	+	promoter-TSS	ENSMUSG00000021302	Ggps1	protein-coding
1246	chr13	14612588	14613896	+	promoter-TSS	ENSMUSG00000015671	Psma2	protein-coding
1247	chr13	14629646	14630953	+	promoter-TSS	ENSMUSG00000039182	AW209491	protein-coding
1248	chr13	17693822	17696442	+	promoter-TSS	ENSMUSG00000012429	Mplkip	protein-coding
1249	chr13	17805087	17806175	+	promoter-TSS	ENSMUSG00000041297	Cdk13	protein-coding
1250	chr13	17943926	17944711	+	promoter-TSS	ENSMUSG00000008859	Rala	protein-coding
1251	chr13	18716466	18717859	+	promoter-TSS	ENSMUSG00000041236	Vps41	protein-coding
1252	chr13	20471756	20474359	+	promoter-TSS	ENSMUSG00000041112	Elmo1	protein-coding
1253	chr13	21362352	21363296	+	promoter-TSS	ENSMUSG00000036721	Zscan12	protein-coding
1254	chr13	21530714	21531351	+	promoter-TSS	ENSMUSG00000063894	Zkscan8	protein-coding
1255	chr13	21750103	21751174	+	promoter-TSS	ENSMUSG00000064288	Hist1h4k	protein-coding
1256	chr13	21782934	21784253	+	promoter-TSS	ENSMUSG00000101972	Hist1h3i	protein-coding
1257	chr13	21944373	21945567	+	promoter-TSS	ENSMUSG00000006720	Zfp184	protein-coding
1258	chr13	22041009	22043445	+	promoter-TSS	ENSMUSG00000069301	Hist1h2ag	protein-coding
1259	chr13	23368431	23369919	+	promoter-TSS	ENSMUSG00000046351	Zfp322a	protein-coding
1260	chr13	23423427	23425148	+	promoter-TSS	ENSMUSG00000036376	Abt1	protein-coding
1261	chr13	23430468	23433314	+	promoter-TSS	ENSMUSG00000085024	C230035I16Rik	ncRNA
1262	chr13	23570257	23571532	+	promoter-TSS	ENSMUSG00000069272	Hist1h2ae	protein-coding
1263	chr13	23573972	23574548	+	promoter-TSS	ENSMUSG00000069268	Hist1h2bf	protein-coding
1264	chr13	23581162	23582131	+	promoter-TSS	ENSMUSG00000061482	Hist1h4d	protein-coding
1265	chr13	23620258	23623892	+	promoter-TSS	ENSMUSG00000051627	Hist1h1e	protein-coding
1266	chr13	23683321	23684448	+	promoter-TSS	ENSMUSG00000069270	Hist1h2ac	protein-coding
1267	chr13	23745388	23747147	+	promoter-TSS	ENSMUSG00000075031	Hist1h2bb	protein-coding
1268	chr13	23760503	23762113	+	promoter-TSS	ENSMUSG00000060093	Hist1h4a	protein-coding
1269	chr13	23762216	23764198	+	promoter-TSS	ENSMUSG00000049539	Hist1h1a	protein-coding
1270	chr13	24799552	24802881	+	promoter-TSS	ENSMUSG00000019132	BC005537	protein-coding
1271	chr13	24830712	24832444	+	promoter-TSS	ENSMUSG00000035958	Tdp2	protein-coding
1272	chr13	28953362	28954308	+	promoter-TSS	ENSMUSG00000076431	Sox4	protein-coding
1273	chr13	29983302	29985378	+	promoter-TSS	ENSMUSG00000016477	E2f3	protein-coding
1274	chr13	29985534	29987276	+	promoter-TSS	ENSMUSG00000016477	E2f3	protein-coding
1275	chr13	30544754	30545947	+	promoter-TSS	ENSMUSG00000038462	Uqcrfs1	protein-coding
1276	chr13	30973410	30974558	+	promoter-TSS	ENSMUSG00000021357	Exoc2	protein-coding
1277	chr13	32338162	32339380	+	promoter-TSS	ENSMUSG00000038372	Gmds	protein-coding
1278	chr13	34001780	34003482	+	promoter-TSS	ENSMUSG00000060147	Serpinb6a	protein-coding
1279	chr13	34873814	34876221	+	promoter-TSS	ENSMUSG00000021413	Prpf4b	protein-coding
1280	chr13	34993559	34995173	+	promoter-TSS	ENSMUSG00000021417	Eci2	protein-coding
1281	chr13	35740497	35741548	+	promoter-TSS	ENSMUSG00000059288	Cdyl	protein-coding
1282	chr13	36116609	36118687	+	promoter-TSS	ENSMUSG00000021420	Fars2	protein-coding
1283	chr13	37993477	37995011	+	promoter-TSS	ENSMUSG00000021427	Ssr1	protein-coding
1284	chr13	38036519	38037718	+	promoter-TSS	ENSMUSG00000021428	Riok1	protein-coding
1285	chr13	38527216	38529001	+	promoter-TSS	ENSMUSG00000038991	Txndc5	protein-coding
1286	chr13	38960087	38960994	+	promoter-TSS	ENSMUSG00000021432	Slc35b3	protein-coding
1287	chr13	41000366	41001890	+	promoter-TSS		A730081D07Rik	ncRNA
1288	chr13	41248480	41250318	+	promoter-TSS	ENSMUSG00000091264	Smim13	protein-coding
1289	chr13	41604379	41606006	+	promoter-TSS	ENSMUSG00000087370	Tmem170b	protein-coding
1290	chr13	43170772	43172092	+	promoter-TSS	ENSMUSG00000021368	Tbc1d7	protein-coding
1291	chr13	43397785	43399159	+	promoter-TSS	ENSMUSG00000063200	Nol7	protein-coding
1292	chr13	43559334	43561034	+	promoter-TSS	ENSMUSG00000021371	Mcur1	protein-coding
1293	chr13	44730062	44731998	+	promoter-TSS	ENSMUSG00000038518	Jarid2	protein-coding
1294	chr13	46668905	46669850	+	promoter-TSS	ENSMUSG00000069237	Fam8a1	protein-coding
1295	chr13	46727098	46728746	+	promoter-TSS	ENSMUSG00000021374	Nup153	protein-coding
1296	chr13	47014203	47015623	+	promoter-TSS	ENSMUSG00000044231	Nhlrc1	protein-coding
1297	chr13	47042650	47044155	+	promoter-TSS	ENSMUSG00000038080	Kdm1b	protein-coding
1298	chr13	47147972	47149257	+	promoter-TSS	ENSMUSG00000114961	A930002C04Rik	ncRNA
1299	chr13	48260478	48261428	+	promoter-TSS	ENSMUSG00000021379	Id4	protein-coding
1300	chr13	48512976	48513915	+	promoter-TSS	ENSMUSG00000050954	Zfp169	protein-coding
1301	chr13	49420488	49422398	+	promoter-TSS	ENSMUSG00000021385	Ippk	protein-coding
1302	chr13	49652434	49653765	+	promoter-TSS	ENSMUSG00000021392	Nol8	protein-coding
1303	chr13	49681459	49682590	+	promoter-TSS	ENSMUSG00000037851	Iars	protein-coding
1304	chr13	51644414	51645638	+	promoter-TSS	ENSMUSG00000062248	Cks2	protein-coding
1305	chr13	51650907	51652621	+	promoter-TSS	ENSMUSG00000035139	Secisbp2	protein-coding
1306	chr13	51845169	51847071	+	promoter-TSS	ENSMUSG00000021453	Gadd45g	protein-coding
1307	chr13	53376757	53377829	+	promoter-TSS	ENSMUSG00000021468	Sptlc1	protein-coding
1308	chr13	54468400	54469360	+	promoter-TSS	ENSMUSG00000025872	Thoc3	protein-coding
1309	chr13	54589686	54591417	+	promoter-TSS	ENSMUSG00000025868	Higd2a	protein-coding
1310	chr13	54686663	54688848	+	promoter-TSS	ENSMUSG00000034928	Rnf44	protein-coding
1311	chr13	54692858	54694868	+	promoter-TSS	ENSMUSG00000034928	Rnf44	protein-coding
1312	chr13	54766147	54767125	+	promoter-TSS	ENSMUSG00000034891	Sncb	protein-coding
1313	chr13	55099813	55100781	+	promoter-TSS	ENSMUSG00000025878	Uimc1	protein-coding
1314	chr13	55329484	55330537	+	promoter-TSS	ENSMUSG00000021485	Mxd3	protein-coding
1315	chr13	55362116	55363529	+	promoter-TSS	ENSMUSG00000021484	Lman2	protein-coding
1316	chr13	55414616	55415758	+	promoter-TSS	ENSMUSG00000044444	Pfn3	protein-coding
1317	chr13	55443951	55445904	+	promoter-TSS	ENSMUSG00000074886	Grk6	protein-coding
1318	chr13	55592436	55593638	+	promoter-TSS	ENSMUSG00000058569	Tmed9	protein-coding
1319	chr13	55634694	55635361	+	promoter-TSS	ENSMUSG00000021500	Ddx46	protein-coding
1320	chr13	55692534	55693354	+	promoter-TSS	ENSMUSG00000045767	B230219D22Rik	protein-coding
1321	chr13	55726521	55728311	+	promoter-TSS	ENSMUSG00000021496	Pcbd2	protein-coding
1322	chr13	56135279	56136190	+	promoter-TSS	ENSMUSG00000015937	H2afy	protein-coding
1323	chr13	56522030	56522920	+	promoter-TSS	ENSMUSG00000035509	Fbxl21	protein-coding
1324	chr13	56702679	56703280	+	promoter-TSS	ENSMUSG00000021540	Smad5	protein-coding
1325	chr13	58128407	58129980	+	promoter-TSS	ENSMUSG00000007836	Hnrnpa0	protein-coding
1326	chr13	58215333	58216509	+	promoter-TSS	ENSMUSG00000005312	Ubqln1	protein-coding
1327	chr13	58401236	58403202	+	promoter-TSS	ENSMUSG00000035367	Rmi1	protein-coding
1328	chr13	58806043	58808938	+	promoter-TSS	ENSMUSG00000055254	Ntrk2	protein-coding
1329	chr13	59557106	59558264	+	promoter-TSS	ENSMUSG00000021557	Agtpbp1	protein-coding
1330	chr13	59584409	59586207	+	promoter-TSS	ENSMUSG00000021555	Naa35	protein-coding
1331	chr13	60601460	60602447	+	promoter-TSS	ENSMUSG00000021559	Dapk1	protein-coding
1332	chr13	60897199	60897930	+	promoter-TSS	ENSMUSG00000074874	Ctla2b	protein-coding
1333	chr13	62964477	62965407	+	promoter-TSS	ENSMUSG00000021458	Aopep	protein-coding
1334	chr13	63565932	63566940	+	promoter-TSS	ENSMUSG00000021466	Ptch1	protein-coding
1335	chr13	64152117	64154147	+	promoter-TSS	ENSMUSG00000044934	Zfp367	protein-coding
1336	chr13	64161358	64162300	+	promoter-TSS	ENSMUSG00000021476	Habp4	protein-coding
1337	chr13	65112387	65113408	+	promoter-TSS	ENSMUSG00000038212	Mfsd14b	protein-coding
1338	chr13	65278313	65279086	+	promoter-TSS	ENSMUSG00000021514	Zfp369	protein-coding
1339	chr13	66904493	66905882	+	promoter-TSS	ENSMUSG00000021520	Uqcrb	protein-coding
1340	chr13	66932146	66933711	+	promoter-TSS	ENSMUSG00000021518	Ptdss1	protein-coding
1341	chr13	67080929	67082115	+	promoter-TSS	ENSMUSG00000058883	Zfp708	protein-coding
1342	chr13	67194090	67194767	+	promoter-TSS	ENSMUSG00000051037	Zfp455	protein-coding
1343	chr13	67360114	67361158	+	promoter-TSS	ENSMUSG00000098905	Zfp953	protein-coding
1344	chr13	67451089	67452413	+	promoter-TSS	ENSMUSG00000069206	Zfp874a	protein-coding
1345	chr13	67500078	67500915	+	promoter-TSS	ENSMUSG00000071291	Zfp58	protein-coding
1346	chr13	67552700	67553617	+	promoter-TSS	ENSMUSG00000095432	Zfp748	protein-coding
1347	chr13	67637389	67638329	+	promoter-TSS	ENSMUSG00000021510	Zfp729a	protein-coding
1348	chr13	67683180	67684060	+	promoter-TSS	ENSMUSG00000048280	Zfp738	protein-coding
1349	chr13	67830668	67831410	+	promoter-TSS	ENSMUSG00000097276	4930525G20Rik	ncRNA
1350	chr13	68581517	68582690	+	promoter-TSS	ENSMUSG00000034617	Mtrr	protein-coding
1351	chr13	69739317	69741287	+	promoter-TSS	ENSMUSG00000052981	Ube2ql1	protein-coding
1352	chr13	69809470	69810176	+	promoter-TSS	ENSMUSG00000021598	Med10	protein-coding
1353	chr13	70637600	70638612	+	promoter-TSS	ENSMUSG00000034525	Ice1	protein-coding
1354	chr13	73328144	73328834	+	promoter-TSS	ENSMUSG00000021606	Ndufs6	protein-coding
1355	chr13	73466203	73467988	+	promoter-TSS	ENSMUSG00000021608	Lpcat1	protein-coding
1356	chr13	73603465	73604517	+	promoter-TSS	ENSMUSG00000021610	Clptm1l	protein-coding
1357	chr13	73937303	73938523	+	promoter-TSS	ENSMUSG00000057649	Brd9	protein-coding
1358	chr13	74208394	74209411	+	promoter-TSS	ENSMUSG00000034152	Exoc3	protein-coding
1359	chr13	74316338	74318179	+	promoter-TSS	ENSMUSG00000021576	Pdcd6	protein-coding
1360	chr13	74349693	74350850	+	promoter-TSS	ENSMUSG00000021577	Sdha	protein-coding
1361	chr13	74493657	74494607	+	promoter-TSS	ENSMUSG00000069208	Zfp825	protein-coding
1362	chr13	76097876	76099326	+	promoter-TSS	ENSMUSG00000021592	Arsk	protein-coding
1363	chr13	77708188	77709339	+	promoter-TSS	ENSMUSG00000064138	Fam172a	protein-coding
1364	chr13	80962446	80963834	+	promoter-TSS	ENSMUSG00000097098	9330111N05Rik	ncRNA
1365	chr13	81710606	81712462	+	promoter-TSS	ENSMUSG00000051098	Mblac2	protein-coding
1366	chr13	83522685	83526906	+	promoter-TSS	ENSMUSG00000005583	Mef2c	protein-coding
1367	chr13	83734850	83743834	+	promoter-TSS		Mir9b-2	ncRNA
1368	chr13	84221674	84222982	+	promoter-TSS	ENSMUSG00000035762	Tmem161b	protein-coding
1369	chr13	86046184	86047294	+	promoter-TSS	ENSMUSG00000017778	Cox7c	protein-coding
1370	chr13	90088764	90090333	+	promoter-TSS	ENSMUSG00000021615	Xrcc4	protein-coding
1371	chr13	90922151	90923542	+	promoter-TSS	ENSMUSG00000049517	Rps23	protein-coding
1372	chr13	91387820	91389081	+	promoter-TSS	ENSMUSG00000097182	A830009L08Rik	ncRNA
1373	chr13	91459569	91461409	+	promoter-TSS	ENSMUSG00000003992	Ssbp2	protein-coding
1374	chr13	91807012	91809094	+	promoter-TSS	ENSMUSG00000021621	Zcchc9	protein-coding
1375	chr13	92353985	92355455	+	promoter-TSS	ENSMUSG00000021707	Dhfr	protein-coding
1376	chr13	92609203	92611501	+	promoter-TSS	ENSMUSG00000021703	Serinc5	protein-coding
1377	chr13	93093928	93095047	+	promoter-TSS	ENSMUSG00000114968	A630019I02Rik	ncRNA
1378	chr13	93302557	93304953	+	promoter-TSS	ENSMUSG00000007617	Homer1	protein-coding
1379	chr13	94284309	94286584	+	promoter-TSS	ENSMUSG00000021687	Scamp1	protein-coding
1380	chr13	94358179	94359582	+	promoter-TSS	ENSMUSG00000042857	Gm9776	ncRNA
1381	chr13	94788374	94789206	+	promoter-TSS	ENSMUSG00000042043	Tbca	protein-coding
1382	chr13	95374942	95376095	+	promoter-TSS	ENSMUSG00000021681	Aggf1	protein-coding
1383	chr13	96387627	96388784	+	promoter-TSS	ENSMUSG00000021671	Poc5	protein-coding
1384	chr13	96541583	96543839	+	promoter-TSS	ENSMUSG00000021669	Col4a3bp	protein-coding
1385	chr13	96670029	96672471	+	promoter-TSS	ENSMUSG00000021670	Hmgcr	protein-coding
1386	chr13	97137201	97138516	+	promoter-TSS	ENSMUSG00000060739	Nsa2	protein-coding
1387	chr13	97197797	97198911	+	promoter-TSS	ENSMUSG00000021665	Hexb	protein-coding
1388	chr13	97559192	97560867	+	promoter-TSS	ENSMUSG00000110235	Gm5086	ncRNA
1389	chr13	98262364	98263741	+	promoter-TSS	ENSMUSG00000021661	Ankra2	protein-coding
1390	chr13	98316506	98317538	+	promoter-TSS	ENSMUSG00000021660	Btf3	protein-coding
1391	chr13	98814910	98816134	+	promoter-TSS	ENSMUSG00000041685	Fcho2	protein-coding
1392	chr13	99344223	99345463	+	promoter-TSS	ENSMUSG00000041632	Mrps27	protein-coding
1393	chr13	100015150	100016390	+	promoter-TSS	ENSMUSG00000021646	Mccc2	protein-coding
1394	chr13	100124356	100125280	+	promoter-TSS	ENSMUSG00000021645	Smn1	protein-coding
1395	chr13	100491788	100492927	+	promoter-TSS	ENSMUSG00000021639	Gtf2h2	protein-coding
1396	chr13	100650577	100652044	+	promoter-TSS	ENSMUSG00000078941	Ak6	protein-coding
1397	chr13	100730480	100731443	+	promoter-TSS	ENSMUSG00000069089	Cdk7	protein-coding
1398	chr13	101690820	101696220	+	promoter-TSS	ENSMUSG00000041417	Pik3r1	protein-coding
1399	chr13	101767618	101769373	+	promoter-TSS	ENSMUSG00000041417	Pik3r1	protein-coding
1400	chr13	104108610	104110535	+	promoter-TSS	ENSMUSG00000021710	Nln	protein-coding
1401	chr13	104178035	104179472	+	promoter-TSS	ENSMUSG00000021712	Trim23	protein-coding
1402	chr13	104228174	104229220	+	promoter-TSS	ENSMUSG00000021714	Cenpk	protein-coding
1403	chr13	104816460	104817773	+	promoter-TSS	ENSMUSG00000021716	Srek1ip1	protein-coding
1404	chr13	106946528	106947809	+	promoter-TSS	ENSMUSG00000021692	Dimt1	protein-coding
1405	chr13	107889951	107891987	+	promoter-TSS		Zswim6	protein-coding
1406	chr13	108043324	108043815	+	promoter-TSS	ENSMUSG00000071180	Smim15	protein-coding
1407	chr13	108043892	108045017	+	promoter-TSS	ENSMUSG00000071180	Smim15	protein-coding
1408	chr13	108158183	108159260	+	promoter-TSS	ENSMUSG00000021694	Ercc8	protein-coding
1409	chr13	110279590	110280673	+	promoter-TSS	ENSMUSG00000021700	Rab3c	protein-coding
1410	chr13	110394003	110395677	+	promoter-TSS	ENSMUSG00000021701	Plk2	protein-coding
1411	chr13	111489424	111490980	+	promoter-TSS	ENSMUSG00000032745	Gpbp1	protein-coding
1412	chr13	112463481	112464755	+	promoter-TSS	ENSMUSG00000021756	Il6st	protein-coding
1413	chr13	112659619	112659950	+	promoter-TSS	ENSMUSG00000047789	Slc38a9	protein-coding
1414	chr13	112660135	112661594	+	promoter-TSS	ENSMUSG00000047789	Slc38a9	protein-coding
1415	chr13	112926759	112928096	+	promoter-TSS	ENSMUSG00000016018	Mtrex	protein-coding
1416	chr13	112987302	112988454	+	promoter-TSS	ENSMUSG00000042417	Ccno	protein-coding
1417	chr13	113618082	113618970	+	promoter-TSS	ENSMUSG00000042364	Snx18	protein-coding
1418	chr13	114817898	114818735	+	promoter-TSS	ENSMUSG00000015536	Mocs2	protein-coding
1419	chr13	115089821	115090984	+	promoter-TSS	ENSMUSG00000042275	Pelo	protein-coding
1420	chr13	118386704	118387795	+	promoter-TSS	ENSMUSG00000021731	Mrps30	protein-coding
1421	chr13	119462063	119463344	+	promoter-TSS	ENSMUSG00000062822	4833420G17Rik	protein-coding
1422	chr13	119689208	119691051	+	promoter-TSS	ENSMUSG00000093930	Hmgcs1	protein-coding
1423	chr13	119789386	119791682	+	promoter-TSS	ENSMUSG00000094870	Zfp131	protein-coding
1424	chr14	8172259	8173831	+	promoter-TSS	ENSMUSG00000021748	Pdhb	protein-coding
1425	chr14	8213514	8214192	+	promoter-TSS	ENSMUSG00000021752	Kctd6	protein-coding
1426	chr14	8309527	8310271	+	promoter-TSS	ENSMUSG00000021750	Fam107a	protein-coding
1427	chr14	14012017	14012784	+	promoter-TSS	ENSMUSG00000021738	Atxn7	protein-coding
1428	chr14	16242852	16244207	+	promoter-TSS	ENSMUSG00000021786	Oxsm	protein-coding
1429	chr14	16248521	16250179	+	promoter-TSS	ENSMUSG00000021785	Ngly1	protein-coding
1430	chr14	17658900	17661875	+	promoter-TSS	ENSMUSG00000021779	Thrb	protein-coding
1431	chr14	19823429	19824985	+	promoter-TSS	ENSMUSG00000021807	Rtraf	protein-coding
1432	chr14	20082277	20083966	+	promoter-TSS	ENSMUSG00000045107	Saysd1	protein-coding
1433	chr14	20294133	20295269	+	promoter-TSS	ENSMUSG00000021809	Nudt13	protein-coding
1434	chr14	20347384	20348822	+	promoter-TSS	ENSMUSG00000021810	Ecd	protein-coding
1435	chr14	20388421	20389521	+	promoter-TSS	ENSMUSG00000021811	Dnajc9	protein-coding
1436	chr14	20392937	20394195	+	promoter-TSS	ENSMUSG00000049960	Mrps16	protein-coding
1437	chr14	20545495	20547071	+	promoter-TSS	ENSMUSG00000084925	1810062O18Rik	ncRNA
1438	chr14	20618131	20619843	+	promoter-TSS	ENSMUSG00000034235	Usp54	protein-coding
1439	chr14	20673627	20675038	+	promoter-TSS	ENSMUSG00000039367	Sec24c	protein-coding
1440	chr14	20701358	20703528	+	promoter-TSS	ENSMUSG00000063787	Chchd1	protein-coding
1441	chr14	20706779	20708445	+	promoter-TSS	ENSMUSG00000021819	Zswim8	protein-coding
1442	chr14	20928598	20930380	+	promoter-TSS	ENSMUSG00000021823	Vcl	protein-coding
1443	chr14	21075310	21077137	+	promoter-TSS	ENSMUSG00000039197	Adk	protein-coding
1444	chr14	21749905	21752800	+	promoter-TSS	ENSMUSG00000021770	Samd8	protein-coding
1445	chr14	24486718	24487290	+	promoter-TSS	ENSMUSG00000025280	Polr3a	protein-coding
1446	chr14	24490103	24491370	+	promoter-TSS	ENSMUSG00000025290	Rps24	protein-coding
1447	chr14	25693750	25694629	+	promoter-TSS	ENSMUSG00000021868	Ppif	protein-coding
1448	chr14	26668553	26670552	+	promoter-TSS	ENSMUSG00000098751	Mir7672	ncRNA
1449	chr14	27507792	27509289	+	promoter-TSS	ENSMUSG00000046753	Ccdc66	protein-coding
1450	chr14	29967736	29969198	+	promoter-TSS	ENSMUSG00000042682	Selenok	protein-coding
1451	chr14	30456997	30458544	+	promoter-TSS		4831407H17Rik	ncRNA
1452	chr14	30548170	30549852	+	promoter-TSS	ENSMUSG00000021957	Tkt	protein-coding
1453	chr14	30653889	30654993	+	promoter-TSS	ENSMUSG00000052395	Rft1	protein-coding
1454	chr14	31000825	31002084	+	promoter-TSS	ENSMUSG00000021916	Glt8d1	protein-coding
1455	chr14	31018530	31019267	+	promoter-TSS	ENSMUSG00000042354	Gnl3	protein-coding
1456	chr14	31250382	31251900	+	promoter-TSS	ENSMUSG00000021902	Phf7	protein-coding
1457	chr14	31335743	31337257	+	promoter-TSS	ENSMUSG00000021893	Capn7	protein-coding
1458	chr14	31494435	31495565	+	promoter-TSS	ENSMUSG00000021891	Mettl6	protein-coding
1459	chr14	31640615	31641748	+	promoter-TSS	ENSMUSG00000021900	Btd	protein-coding
1460	chr14	31829455	31832112	+	promoter-TSS	ENSMUSG00000014496	Ankrd28	protein-coding
1461	chr14	32084539	32086582	+	promoter-TSS	ENSMUSG00000021905	Dph3	protein-coding
1462	chr14	32159236	32160319	+	promoter-TSS	ENSMUSG00000056234	Ncoa4	protein-coding
1463	chr14	32201259	32202503	+	promoter-TSS	ENSMUSG00000013701	Timm23	protein-coding
1464	chr14	32512943	32514106	+	promoter-TSS	ENSMUSG00000054051	Ercc6	protein-coding
1465	chr14	37134546	37136142	+	promoter-TSS	ENSMUSG00000041028	Ghitm	protein-coding
1466	chr14	41013359	41015233	+	promoter-TSS	ENSMUSG00000021792	Prxl2a	protein-coding
1467	chr14	45218390	45220011	+	promoter-TSS	ENSMUSG00000021830	Txndc16	protein-coding
1468	chr14	45317960	45319464	+	promoter-TSS	ENSMUSG00000021831	Ero1l	protein-coding
1469	chr14	45329134	45330580	+	promoter-TSS	ENSMUSG00000021832	Psmc6	protein-coding
1470	chr14	45350189	45351703	+	promoter-TSS	ENSMUSG00000053205	Styx	protein-coding
1471	chr14	45388346	45389939	+	promoter-TSS	ENSMUSG00000037722	Gnpnat1	protein-coding
1472	chr14	45529917	45531003	+	promoter-TSS	ENSMUSG00000037712	Fermt2	protein-coding
1473	chr14	45657544	45658752	+	promoter-TSS	ENSMUSG00000037697	Ddhd1	protein-coding
1474	chr14	46760134	46760977	+	promoter-TSS	ENSMUSG00000037628	Cdkn3	protein-coding
1475	chr14	46788041	46788851	+	promoter-TSS	ENSMUSG00000015759	Cnih1	protein-coding
1476	chr14	46821569	46822892	+	promoter-TSS	ENSMUSG00000062014	Gmfb	protein-coding
1477	chr14	47276427	47277893	+	promoter-TSS	ENSMUSG00000048379	Socs4	protein-coding
1478	chr14	49066135	49067101	+	promoter-TSS	ENSMUSG00000061244	Exoc5	protein-coding
1479	chr14	49171788	49172324	+	promoter-TSS	ENSMUSG00000036282	Naa30	protein-coding
1480	chr14	50807143	50808347	+	promoter-TSS	ENSMUSG00000092837	Rpph1	ncRNA
1481	chr14	52019140	52021106	+	promoter-TSS	ENSMUSG00000049295	Zfp219	protein-coding
1482	chr14	52197050	52198060	+	promoter-TSS	ENSMUSG00000035726	Supt16	protein-coding
1483	chr14	52256598	52258783	+	promoter-TSS	ENSMUSG00000053754	Chd8	protein-coding
1484	chr14	53039158	53039989	+	promoter-TSS		Gm30214	ncRNA
1485	chr14	54253304	54254791	+	promoter-TSS	ENSMUSG00000040997	Abhd4	protein-coding
1486	chr14	54426173	54427677	+	promoter-TSS	ENSMUSG00000010406	Mrpl52	protein-coding
1487	chr14	54617563	54618495	+	promoter-TSS	ENSMUSG00000022193	Psmb5	protein-coding
1488	chr14	54640951	54642528	+	promoter-TSS	ENSMUSG00000059674	Cdh24	protein-coding
1489	chr14	54863364	54864838	+	promoter-TSS	ENSMUSG00000057156	Homez	protein-coding
1490	chr14	54882815	54884023	+	promoter-TSS	ENSMUSG00000089682	Bcl2l2	protein-coding
1491	chr14	54893063	54895397	+	promoter-TSS	ENSMUSG00000022194	Pabpn1	protein-coding
1492	chr14	54912412	54913894	+	promoter-TSS	ENSMUSG00000022199	Slc22a17	protein-coding
1493	chr14	55014239	55015877	+	promoter-TSS	ENSMUSG00000022204	Ngdn	protein-coding
1494	chr14	55094376	55095391	+	promoter-TSS	ENSMUSG00000045691	Thtpa	protein-coding
1495	chr14	55490222	55491187	+	promoter-TSS	ENSMUSG00000022211	Carmil3	protein-coding
1496	chr14	55590509	55592530	+	promoter-TSS	ENSMUSG00000047098	Rnf31	protein-coding
1497	chr14	55635088	55636324	+	promoter-TSS	ENSMUSG00000002319	Ipo4	protein-coding
1498	chr14	55642911	55643998	+	promoter-TSS	ENSMUSG00000002320	Tm9sf1	protein-coding
1499	chr14	55721322	55722582	+	promoter-TSS	ENSMUSG00000040472	Rabggta	protein-coding
1500	chr14	55745329	55746314	+	promoter-TSS	ENSMUSG00000019297	Nop9	protein-coding
1501	chr14	55884179	55885346	+	promoter-TSS	ENSMUSG00000047153	Khnyn	protein-coding
1502	chr14	55899448	55901028	+	promoter-TSS	ENSMUSG00000022223	Sdr39u1	protein-coding
1503	chr14	56571655	56572285	+	promoter-TSS	ENSMUSG00000064128	Cenpj	protein-coding
1504	chr14	56777339	56779118	+	promoter-TSS	ENSMUSG00000021938	Pspc1	protein-coding
1505	chr14	57398173	57399362	+	promoter-TSS	ENSMUSG00000021947	Cryl1	protein-coding
1506	chr14	57423306	57424582	+	promoter-TSS	ENSMUSG00000040040	Ift88	protein-coding
1507	chr14	57570916	57572347	+	promoter-TSS	ENSMUSG00000097933	1700039M10Rik	ncRNA
1508	chr14	57825790	57826822	+	promoter-TSS	ENSMUSG00000021967	Mrpl57	protein-coding
1509	chr14	57998596	57999772	+	promoter-TSS	ENSMUSG00000021973	Micu2	protein-coding
1510	chr14	59439934	59441616	+	promoter-TSS		Gm45935	protein-coding
1511	chr14	59477721	59480260	+	promoter-TSS	ENSMUSG00000021981	Cab39l	protein-coding
1512	chr14	59597660	59598665	+	promoter-TSS	ENSMUSG00000021982	Cdadc1	protein-coding
1513	chr14	60250064	60253072	+	promoter-TSS	ENSMUSG00000114797	Nupl1	protein-coding
1514	chr14	61359589	61361278	+	promoter-TSS	ENSMUSG00000021928	Ebpl	protein-coding
1515	chr14	61439714	61440840	+	promoter-TSS	ENSMUSG00000021929	Kpna3	protein-coding
1516	chr14	61556153	61557502	+	promoter-TSS	ENSMUSG00000021930	Spryd7	protein-coding
1517	chr14	62836783	62838703	+	promoter-TSS	ENSMUSG00000099245	Mir8098	ncRNA
1518	chr14	63435910	63436733	+	promoter-TSS	ENSMUSG00000035095	Fam167a	protein-coding
1519	chr14	63543527	63544396	+	promoter-TSS	ENSMUSG00000035078	Mtmr9	protein-coding
1520	chr14	63605701	63606678	+	promoter-TSS	ENSMUSG00000035067	Xkr6	protein-coding
1521	chr14	63859577	63861237	+	promoter-TSS	ENSMUSG00000021958	Pinx1	protein-coding
1522	chr14	64455350	64456631	+	promoter-TSS	ENSMUSG00000054733	Msra	protein-coding
1523	chr14	64947664	64950914	+	promoter-TSS	ENSMUSG00000021972	Hmbox1	protein-coding
1524	chr14	65266042	65267275	+	promoter-TSS	ENSMUSG00000034532	Fbxo16	protein-coding
1525	chr14	65833447	65834454	+	promoter-TSS	ENSMUSG00000022034	Esco2	protein-coding
1526	chr14	66213550	66214437	+	promoter-TSS	ENSMUSG00000059456	Ptk2b	protein-coding
1527	chr14	66296162	66298073	+	promoter-TSS	ENSMUSG00000085984	1700001G11Rik	ncRNA
1528	chr14	66866005	66869716	+	promoter-TSS	ENSMUSG00000022048	Dpysl2	protein-coding
1529	chr14	67007676	67010272	+	promoter-TSS	ENSMUSG00000022051	Bnip3l	protein-coding
1530	chr14	69707142	69707920	+	promoter-TSS	ENSMUSG00000034194	R3hcc1	protein-coding
1531	chr14	69732130	69733801	+	promoter-TSS	ENSMUSG00000097284	4930480K23Rik	ncRNA
1532	chr14	70099579	70100411	+	promoter-TSS	ENSMUSG00000022089	Bin3	protein-coding
1533	chr14	70205634	70207202	+	promoter-TSS	ENSMUSG00000022091	Sorbs3	protein-coding
1534	chr14	70350652	70352405	+	promoter-TSS	ENSMUSG00000022094	Slc39a14	protein-coding
1535	chr14	70442795	70444108	+	promoter-TSS	ENSMUSG00000000776	Polr3d	protein-coding
1536	chr14	70544875	70545705	+	promoter-TSS	ENSMUSG00000033589	Reep4	protein-coding
1537	chr14	70577217	70578695	+	promoter-TSS	ENSMUSG00000045211	Nudt18	protein-coding
1538	chr14	70628334	70630071	+	promoter-TSS	ENSMUSG00000022099	Dmtn	protein-coding
1539	chr14	70766581	70767935	+	promoter-TSS	ENSMUSG00000022100	Xpo7	protein-coding
1540	chr14	73509560	73510522	+	promoter-TSS	ENSMUSG00000022109	Med4	protein-coding
1541	chr14	73524679	73525814	+	promoter-TSS	ENSMUSG00000033405	Nudt15	protein-coding
1542	chr14	73552192	73553310	+	promoter-TSS	ENSMUSG00000022110	Sucla2	protein-coding
1543	chr14	74731716	74732960	+	promoter-TSS	ENSMUSG00000021996	Esd	protein-coding
1544	chr14	75283645	75285110	+	promoter-TSS	ENSMUSG00000022000	Zc3h13	protein-coding
1545	chr14	75844029	75846274	+	promoter-TSS	ENSMUSG00000060126	Tpt1	protein-coding
1546	chr14	76010493	76011340	+	promoter-TSS	ENSMUSG00000067995	Gtf2f2	protein-coding
1547	chr14	76110554	76111894	+	promoter-TSS	ENSMUSG00000022009	Nufip1	protein-coding
1548	chr14	76413595	76415083	+	promoter-TSS	ENSMUSG00000022010	Tsc22d1	protein-coding
1549	chr14	78732607	78733917	+	promoter-TSS	ENSMUSG00000034731	Dgkh	protein-coding
1550	chr14	78848230	78849739	+	promoter-TSS	ENSMUSG00000058997	Vwa8	protein-coding
1551	chr14	79451126	79452064	+	promoter-TSS	ENSMUSG00000075502	Kbtbd6	protein-coding
1552	chr14	79480590	79482863	+	promoter-TSS	ENSMUSG00000022023	Wbp4	protein-coding
1553	chr14	79586772	79588553	+	promoter-TSS	ENSMUSG00000022024	Sugt1	protein-coding
1554	chr14	84443128	84443936	+	promoter-TSS	ENSMUSG00000035566	Pcdh17	protein-coding
1555	chr14	87415489	87416842	+	promoter-TSS	ENSMUSG00000022019	Tdrd3	protein-coding
1556	chr14	93889256	93891981	+	promoter-TSS	ENSMUSG00000055421	Pcdh9	protein-coding
1557	chr14	99045273	99046853	+	promoter-TSS	ENSMUSG00000033186	Mzt1	protein-coding
1558	chr14	99099221	99100732	+	promoter-TSS	ENSMUSG00000033166	Dis3	protein-coding
1559	chr14	101639913	101640961	+	promoter-TSS	ENSMUSG00000075486	Commd6	protein-coding
1560	chr14	101653470	101654266	+	promoter-TSS	ENSMUSG00000022111	Uchl3	protein-coding
1561	chr14	102982272	102983841	+	promoter-TSS	ENSMUSG00000098557	Kctd12	protein-coding
1562	chr14	103098162	103100745	+	promoter-TSS	ENSMUSG00000022124	Fbxl3	protein-coding
1563	chr14	103346358	103347381	+	promoter-TSS	ENSMUSG00000033004	Mycbp2	protein-coding
1564	chr14	105176971	105177751	+	promoter-TSS	ENSMUSG00000022119	Rbm26	protein-coding
1565	chr14	105257939	105259094	+	promoter-TSS	ENSMUSG00000053253	Ndfip2	protein-coding
1566	chr14	118132198	118133392	+	promoter-TSS	ENSMUSG00000022130	Tgds	protein-coding
1567	chr14	118136384	118137853	+	promoter-TSS	ENSMUSG00000022131	Gpr180	protein-coding
1568	chr14	118924052	118925918	+	promoter-TSS	ENSMUSG00000042156	Dzip1	protein-coding
1569	chr14	118937272	118938215	+	promoter-TSS	ENSMUSG00000022136	Dnajc3	protein-coding
1570	chr14	119098921	119099987	+	promoter-TSS	ENSMUSG00000042104	Uggt2	protein-coding
1571	chr14	119137070	119138342	+	promoter-TSS	ENSMUSG00000053465	Hs6st3	protein-coding
1572	chr14	120910260	120911394	+	promoter-TSS	ENSMUSG00000030662	Ipo5	protein-coding
1573	chr14	121797435	121799241	+	promoter-TSS	ENSMUSG00000025558	Dock9	protein-coding
1574	chr14	121877837	121879994	+	promoter-TSS	ENSMUSG00000041765	Ubac2	protein-coding
1575	chr14	122106304	122107759	+	promoter-TSS	ENSMUSG00000025544	Tm9sf2	protein-coding
1576	chr14	122181218	122182360	+	promoter-TSS	ENSMUSG00000025545	Clybl	protein-coding
1577	chr14	122533650	122534896	+	promoter-TSS	ENSMUSG00000041650	Pcca	protein-coding
1578	chr14	122912094	122913699	+	promoter-TSS	ENSMUSG00000075463	4930594M22Rik	ncRNA
1579	chr14	122982309	122984166	+	promoter-TSS	ENSMUSG00000041594	Tmtc4	protein-coding
1580	chr15	3978848	3980289	+	promoter-TSS	ENSMUSG00000022184	Fbxo4	protein-coding
1581	chr15	3994430	3996625	+	promoter-TSS	ENSMUSG00000041935	AW549877	protein-coding
1582	chr15	5115685	5117345	+	promoter-TSS	ENSMUSG00000041841	Rpl37	protein-coding
1583	chr15	9070655	9072015	+	promoter-TSS	ENSMUSG00000022253	Nadk2	protein-coding
1584	chr15	9139608	9141873	+	promoter-TSS	ENSMUSG00000039704	Lmbrd2	protein-coding
1585	chr15	10485516	10486616	+	promoter-TSS	ENSMUSG00000022248	Rad1	protein-coding
1586	chr15	11399386	11400330	+	promoter-TSS	ENSMUSG00000022241	Tars	protein-coding
1587	chr15	12117094	12118324	+	promoter-TSS	ENSMUSG00000022201	Zfr	protein-coding
1588	chr15	12204362	12205819	+	promoter-TSS	ENSMUSG00000039458	Mtmr12	protein-coding
1589	chr15	12739452	12740797	+	promoter-TSS	ENSMUSG00000022197	Pdzd2	protein-coding
1590	chr15	12824078	12825317	+	promoter-TSS	ENSMUSG00000022195	6030458C11Rik	protein-coding
1591	chr15	25621834	25622905	+	promoter-TSS	ENSMUSG00000022272	Myo10	protein-coding
1592	chr15	25983693	25985215	+	promoter-TSS	ENSMUSG00000052253	Zfp622	protein-coding
1593	chr15	27630513	27631441	+	promoter-TSS	ENSMUSG00000046034	Otulin	protein-coding
1594	chr15	27680628	27682337	+	promoter-TSS	ENSMUSG00000056069	Otulinl	protein-coding
1595	chr15	28025784	28026823	+	promoter-TSS	ENSMUSG00000022263	Trio	protein-coding
1596	chr15	30171703	30172635	+	promoter-TSS	ENSMUSG00000022240	Ctnnd2	protein-coding
1597	chr15	31223844	31224994	+	promoter-TSS	ENSMUSG00000039168	Dap	protein-coding
1598	chr15	31600827	31602807	+	promoter-TSS	ENSMUSG00000022234	Cct5	protein-coding
1599	chr15	33687065	33688798	+	promoter-TSS	ENSMUSG00000038984	Tspyl5	protein-coding
1600	chr15	34081610	34083653	+	promoter-TSS	ENSMUSG00000022255	Mtdh	protein-coding
1601	chr15	34442690	34444689	+	promoter-TSS	ENSMUSG00000058600	Rpl30	protein-coding
1602	chr15	34494929	34495971	+	promoter-TSS	ENSMUSG00000022325	Pop1	protein-coding
1603	chr15	34677742	34679697	+	promoter-TSS	ENSMUSG00000038879	Nipal2	protein-coding
1604	chr15	35155166	35157057	+	promoter-TSS	ENSMUSG00000022329	Stk3	protein-coding
1605	chr15	36173488	36174426	+	promoter-TSS	ENSMUSG00000045996	Polr2k	protein-coding
1606	chr15	36178842	36180140	+	promoter-TSS	ENSMUSG00000037617	Spag1	protein-coding
1607	chr15	36608332	36610289	+	promoter-TSS	ENSMUSG00000022283	Pabpc1	protein-coding
1608	chr15	37007270	37008452	+	promoter-TSS	ENSMUSG00000062397	Zfp706	protein-coding
1609	chr15	37457791	37459807	+	promoter-TSS	ENSMUSG00000051359	Ncald	protein-coding
1610	chr15	38078727	38079561	+	promoter-TSS	ENSMUSG00000037487	Ubr5	protein-coding
1611	chr15	38518841	38520113	+	promoter-TSS	ENSMUSG00000037458	Azin1	protein-coding
1612	chr15	38661394	38662529	+	promoter-TSS	ENSMUSG00000022295	Atp6v1c1	protein-coding
1613	chr15	39112134	39113225	+	promoter-TSS	ENSMUSG00000022299	Slc25a32	protein-coding
1614	chr15	39796239	39797525	+	promoter-TSS	ENSMUSG00000087695	Gm16291	ncRNA
1615	chr15	39962271	39962991	+	promoter-TSS		AU022793	ncRNA
1616	chr15	41446538	41447955	+	promoter-TSS	ENSMUSG00000022307	Oxr1	protein-coding
1617	chr15	41830145	41831734	+	promoter-TSS	ENSMUSG00000022307	Oxr1	protein-coding
1618	chr15	43476640	43478049	+	promoter-TSS	ENSMUSG00000022337	Emc2	protein-coding
1619	chr15	44427021	44429026	+	promoter-TSS	ENSMUSG00000022338	Eny2	protein-coding
1620	chr15	44618243	44620328	+	promoter-TSS	ENSMUSG00000022339	Ebag9	protein-coding
1621	chr15	44705538	44707341	+	promoter-TSS	ENSMUSG00000022340	Sybu	protein-coding
1622	chr15	51864967	51866030	+	promoter-TSS	ENSMUSG00000022312	Eif3h	protein-coding
1623	chr15	51876853	51877842	+	promoter-TSS	ENSMUSG00000022313	Utp23	protein-coding
1624	chr15	51991504	51992388	+	promoter-TSS	ENSMUSG00000022314	Rad21	protein-coding
1625	chr15	54919650	54921683	+	promoter-TSS	ENSMUSG00000022425	Enpp2	protein-coding
1626	chr15	55071518	55073023	+	promoter-TSS	ENSMUSG00000037343	Taf2	protein-coding
1627	chr15	55556907	55557793	+	promoter-TSS	ENSMUSG00000022370	Mrpl13	protein-coding
1628	chr15	58033585	58034954	+	promoter-TSS	ENSMUSG00000101892	9130401M01Rik	protein-coding
1629	chr15	58075694	58077232	+	promoter-TSS	ENSMUSG00000022361	Zhx1	protein-coding
1630	chr15	58140714	58141841	+	promoter-TSS	ENSMUSG00000022359	Wdyhv1	protein-coding
1631	chr15	58323841	58324684	+	promoter-TSS	ENSMUSG00000022357	Klhl38	protein-coding
1632	chr15	58414630	58415625	+	promoter-TSS	ENSMUSG00000037119	Fam91a1	protein-coding
1633	chr15	58822954	58824112	+	promoter-TSS	ENSMUSG00000062373	Tmem65	protein-coding
1634	chr15	58872174	58873140	+	promoter-TSS	ENSMUSG00000037085	Trmt12	protein-coding
1635	chr15	58888020	58889207	+	promoter-TSS	ENSMUSG00000037075	Rnf139	protein-coding
1636	chr15	58932780	58934374	+	promoter-TSS	ENSMUSG00000050891	Tatdn1	protein-coding
1637	chr15	59314250	59315641	+	promoter-TSS	ENSMUSG00000022351	Sqle	protein-coding
1638	chr15	59373865	59374626	+	promoter-TSS	ENSMUSG00000059586	Nsmce2	protein-coding
1639	chr15	59646759	59649300	+	promoter-TSS	ENSMUSG00000032501	Trib1	protein-coding
1640	chr15	59795417	59796164	+	promoter-TSS	ENSMUSG00000115426	Gm19510	ncRNA
1641	chr15	63997903	63998701	+	promoter-TSS	ENSMUSG00000022378	Fam49b	protein-coding
1642	chr15	68257689	68259849	+	promoter-TSS	ENSMUSG00000022335	Zfat	protein-coding
1643	chr15	73060736	73061494	+	promoter-TSS	ENSMUSG00000047921	Trappc9	protein-coding
1644	chr15	73747769	73748403	+	promoter-TSS	ENSMUSG00000059895	Ptp4a3	protein-coding
1645	chr15	74487281	74488239	+	promoter-TSS		Gm32168	ncRNA
1646	chr15	74708803	74709920	+	promoter-TSS	ENSMUSG00000046380	Jrk	protein-coding
1647	chr15	75615087	75617246	+	promoter-TSS	ENSMUSG00000047003	Zfp41	protein-coding
1648	chr15	75678078	75680316	+	promoter-TSS	ENSMUSG00000000934	Top1mt	protein-coding
1649	chr15	75703606	75704988	+	promoter-TSS	ENSMUSG00000022580	Rhpn1	protein-coding
1650	chr15	75748238	75748724	+	promoter-TSS	ENSMUSG00000047591	Mafa	protein-coding
1651	chr15	75920938	75922241	+	promoter-TSS	ENSMUSG00000022571	Pycrl	protein-coding
1652	chr15	75929456	75930510	+	promoter-TSS	ENSMUSG00000022570	Tsta3	protein-coding
1653	chr15	75940230	75941742	+	promoter-TSS	ENSMUSG00000050846	Zfp623	protein-coding
1654	chr15	76069535	76070352	+	promoter-TSS	ENSMUSG00000022568	Scrib	protein-coding
1655	chr15	76080062	76081657	+	promoter-TSS	ENSMUSG00000002524	Puf60	protein-coding
1656	chr15	76091370	76092096	+	promoter-TSS	ENSMUSG00000075590	Nrbp2	protein-coding
1657	chr15	76307042	76307759	+	promoter-TSS	ENSMUSG00000022562	Oplah	protein-coding
1658	chr15	76326684	76328152	+	promoter-TSS	ENSMUSG00000034259	Exosc4	protein-coding
1659	chr15	76330662	76331600	+	promoter-TSS	ENSMUSG00000022561	Gpaa1	protein-coding
1660	chr15	76342868	76344115	+	promoter-TSS	ENSMUSG00000022551	Cyc1	protein-coding
1661	chr15	76368144	76369589	+	promoter-TSS	ENSMUSG00000022554	Hgh1	protein-coding
1662	chr15	76476474	76478486	+	promoter-TSS	ENSMUSG00000022556	Hsf1	protein-coding
1663	chr15	76537988	76539578	+	promoter-TSS	ENSMUSG00000022559	Fbxl6	protein-coding
1664	chr15	76639524	76640486	+	promoter-TSS	ENSMUSG00000059323	Tonsl	protein-coding
1665	chr15	76656793	76657478	+	promoter-TSS	ENSMUSG00000053929	Cyhr1	protein-coding
1666	chr15	76659367	76661469	+	promoter-TSS	ENSMUSG00000004187	Kifc2	protein-coding
1667	chr15	76670955	76672141	+	promoter-TSS	ENSMUSG00000033819	Ppp1r16a	protein-coding
1668	chr15	76710138	76710955	+	promoter-TSS	ENSMUSG00000033762	Recql4	protein-coding
1669	chr15	76817536	76818914	+	promoter-TSS	ENSMUSG00000033697	Arhgap39	protein-coding
1670	chr15	76870823	76872010	+	promoter-TSS	ENSMUSG00000022526	Zfp251	protein-coding
1671	chr15	76878911	76879740	+	promoter-TSS	ENSMUSG00000033669	Zfp7	protein-coding
1672	chr15	76899524	76900271	+	promoter-TSS	ENSMUSG00000055041	Commd5	protein-coding
1673	chr15	77841070	77843461	+	promoter-TSS	ENSMUSG00000022443	Myh9	protein-coding
1674	chr15	77928451	77929589	+	promoter-TSS	ENSMUSG00000005354	Txn2	protein-coding
1675	chr15	77970130	77971765	+	promoter-TSS	ENSMUSG00000016554	Eif3d	protein-coding
1676	chr15	78405664	78407089	+	promoter-TSS	ENSMUSG00000071711	Mpst	protein-coding
1677	chr15	78875901	78878324	+	promoter-TSS	ENSMUSG00000033128	Gga1	protein-coding
1678	chr15	78913114	78914133	+	promoter-TSS	ENSMUSG00000116165	Pdxp	protein-coding
1679	chr15	78982621	78983386	+	promoter-TSS	ENSMUSG00000033088	Triobp	protein-coding
1680	chr15	79029999	79031179	+	promoter-TSS	ENSMUSG00000006378	Gcat	protein-coding
1681	chr15	79062306	79063991	+	promoter-TSS	ENSMUSG00000033055	Ankrd54	protein-coding
1682	chr15	79074793	79075560	+	promoter-TSS	ENSMUSG00000033047	Eif3l	protein-coding
1683	chr15	79140853	79141613	+	promoter-TSS	ENSMUSG00000033029	1700088E04Rik	protein-coding
1684	chr15	79228796	79229577	+	promoter-TSS	ENSMUSG00000068206	Pick1	protein-coding
1685	chr15	79346935	79348394	+	promoter-TSS	ENSMUSG00000042622	Maff	protein-coding
1686	chr15	79402842	79404106	+	promoter-TSS	ENSMUSG00000009035	Tmem184b	protein-coding
1687	chr15	79658408	79659862	+	promoter-TSS	ENSMUSG00000022428	Cby1	protein-coding
1688	chr15	79670339	79671356	+	promoter-TSS	ENSMUSG00000022427	Tomm22	protein-coding
1689	chr15	79686831	79689428	+	promoter-TSS	ENSMUSG00000022426	Josd1	protein-coding
1690	chr15	79689937	79691558	+	promoter-TSS	ENSMUSG00000042535	Gtpbp1	protein-coding
1691	chr15	79833326	79836217	+	promoter-TSS	ENSMUSG00000089715	Cbx6	protein-coding
1692	chr15	79932287	79933289	+	promoter-TSS	ENSMUSG00000053411	Cbx7	protein-coding
1693	chr15	80233370	80234650	+	promoter-TSS	ENSMUSG00000022412	Mief1	protein-coding
1694	chr15	80263773	80264700	+	promoter-TSS	ENSMUSG00000051518	Rps19bp1	protein-coding
1695	chr15	80709610	80711579	+	promoter-TSS	ENSMUSG00000047888	Tnrc6b	protein-coding
1696	chr15	81104181	81107111	+	promoter-TSS	ENSMUSG00000042292	Mrtfa	protein-coding
1697	chr15	81190004	81191863	+	promoter-TSS	ENSMUSG00000047938	4930483J18Rik	ncRNA
1698	chr15	81360031	81361499	+	promoter-TSS	ENSMUSG00000022404	Slc25a17	protein-coding
1699	chr15	81398552	81400664	+	promoter-TSS	ENSMUSG00000022403	St13	protein-coding
1700	chr15	81465182	81467581	+	promoter-TSS	ENSMUSG00000022400	Rbx1	protein-coding
1701	chr15	81584317	81587235	+	promoter-TSS	ENSMUSG00000055024	Ep300	protein-coding
1702	chr15	81801894	81804140	+	promoter-TSS	ENSMUSG00000022389	Tef	protein-coding
1703	chr15	81809768	81811978	+	promoter-TSS	ENSMUSG00000022389	Tef	protein-coding
1704	chr15	81925342	81926934	+	promoter-TSS	ENSMUSG00000022476	Polr3h	protein-coding
1705	chr15	82127324	82128352	+	promoter-TSS	ENSMUSG00000068114	Ccdc134	protein-coding
1706	chr15	82145959	82148591	+	promoter-TSS	ENSMUSG00000022463	Srebf2	protein-coding
1707	chr15	82243682	82245011	+	promoter-TSS	ENSMUSG00000068101	Cenpm	protein-coding
1708	chr15	82255296	82256867	+	promoter-TSS	ENSMUSG00000068099	1500009C09Rik	ncRNA
1709	chr15	82345560	82346695	+	promoter-TSS	ENSMUSG00000022452	Smdt1	protein-coding
1710	chr15	83171590	83172879	+	promoter-TSS	ENSMUSG00000018042	Cyb5r3	protein-coding
1711	chr15	83349641	83350819	+	promoter-TSS	ENSMUSG00000054277	Arfgap3	protein-coding
1712	chr15	83447451	83448384	+	promoter-TSS	ENSMUSG00000016664	Pacsin2	protein-coding
1713	chr15	83464372	83465152	+	promoter-TSS	ENSMUSG00000016664	Pacsin2	protein-coding
1714	chr15	83510441	83511497	+	promoter-TSS	ENSMUSG00000022442	Ttll1	protein-coding
1715	chr15	83555275	83556171	+	promoter-TSS	ENSMUSG00000048755	Mcat	protein-coding
1716	chr15	83594605	83595614	+	promoter-TSS	ENSMUSG00000016757	Ttll12	protein-coding
1717	chr15	84167399	84168979	+	promoter-TSS	ENSMUSG00000098882	Mir6392	ncRNA
1718	chr15	84191787	84192734	+	promoter-TSS	ENSMUSG00000022437	Samm50	protein-coding
1719	chr15	84557381	84558177	+	promoter-TSS	ENSMUSG00000055745	Rtl6	protein-coding
1720	chr15	84856018	84856908	+	promoter-TSS	ENSMUSG00000016624	Phf21b	protein-coding
1721	chr15	84922691	84923930	+	promoter-TSS	ENSMUSG00000016619	Nup50	protein-coding
1722	chr15	84960536	84961401	+	promoter-TSS	ENSMUSG00000036046	5031439G07Rik	protein-coding
1723	chr15	84987828	84988703	+	promoter-TSS	ENSMUSG00000036046	5031439G07Rik	protein-coding
1724	chr15	85041595	85043123	+	promoter-TSS	ENSMUSG00000022434	Fam118a	protein-coding
1725	chr15	85735031	85736025	+	promoter-TSS	ENSMUSG00000022383	Ppara	protein-coding
1726	chr15	85831814	85832684	+	promoter-TSS	ENSMUSG00000035944	Ttc38	protein-coding
1727	chr15	85858938	85859910	+	promoter-TSS	ENSMUSG00000022385	Gtse1	protein-coding
1728	chr15	85878852	85879940	+	promoter-TSS	ENSMUSG00000022386	Trmu	protein-coding
1729	chr15	86058189	86058805	+	promoter-TSS	ENSMUSG00000035900	Gramd4	protein-coding
1730	chr15	86213409	86214819	+	promoter-TSS	ENSMUSG00000051864	Tbc1d22a	protein-coding
1731	chr15	86276695	86278315	+	promoter-TSS	ENSMUSG00000051864	Tbc1d22a	protein-coding
1732	chr15	88750877	88751751	+	promoter-TSS	ENSMUSG00000034333	Zbed4	protein-coding
1733	chr15	88818515	88819916	+	promoter-TSS	ENSMUSG00000035845	Alg12	protein-coding
1734	chr15	89075070	89076058	+	promoter-TSS	ENSMUSG00000087331	1810021B22Rik	ncRNA
1735	chr15	89088365	89089608	+	promoter-TSS	ENSMUSG00000035757	Selenoo	protein-coding
1736	chr15	89122736	89123968	+	promoter-TSS	ENSMUSG00000051786	Tubgcp6	protein-coding
1737	chr15	89355305	89356992	+	promoter-TSS	ENSMUSG00000008690	Ncaph2	protein-coding
1738	chr15	89475612	89476931	+	promoter-TSS		C230037L18Rik	ncRNA
1739	chr15	90223673	90224980	+	promoter-TSS	ENSMUSG00000075470	Alg10b	protein-coding
1740	chr15	91572894	91573877	+	promoter-TSS	ENSMUSG00000036298	Slc2a13	protein-coding
1741	chr15	91672653	91673843	+	promoter-TSS	ENSMUSG00000036273	Lrrk2	protein-coding
1742	chr15	93274448	93276684	+	promoter-TSS	ENSMUSG00000036197	Gxylt1	protein-coding
1743	chr15	93397066	93398870	+	promoter-TSS	ENSMUSG00000022635	Zcrb1	protein-coding
1744	chr15	93518240	93520760	+	promoter-TSS	ENSMUSG00000036158	Prickle1	protein-coding
1745	chr15	94542822	94544016	+	promoter-TSS	ENSMUSG00000033356	Pus7l	protein-coding
1746	chr15	95790011	95791604	+	promoter-TSS	ENSMUSG00000064210	Ano6	protein-coding
1747	chr15	96460643	96462063	+	promoter-TSS	ENSMUSG00000033228	Scaf11	protein-coding
1748	chr15	97705387	97706332	+	promoter-TSS	ENSMUSG00000022466	Rpap3	protein-coding
1749	chr15	98166676	98168363	+	promoter-TSS	ENSMUSG00000029875	Ccdc184	protein-coding
1750	chr15	98533725	98534931	+	promoter-TSS	ENSMUSG00000022992	Kansl2	protein-coding
1751	chr15	98662104	98663563	+	promoter-TSS	ENSMUSG00000003360	Ddx23	protein-coding
1752	chr15	98707861	98708457	+	promoter-TSS	ENSMUSG00000003354	Ccdc65	protein-coding
1753	chr15	98762087	98763725	+	promoter-TSS	ENSMUSG00000051853	Arf3	protein-coding
1754	chr15	98807688	98809443	+	promoter-TSS	ENSMUSG00000059213	Ddn	protein-coding
1755	chr15	98830504	98832641	+	promoter-TSS	ENSMUSG00000067713	Prkag1	protein-coding
1756	chr15	98917233	98918944	+	promoter-TSS	ENSMUSG00000022999	Lmbr1l	protein-coding
1757	chr15	98951864	98955532	+	promoter-TSS	ENSMUSG00000072235	Tuba1a	protein-coding
1758	chr15	98984574	98986853	+	promoter-TSS	ENSMUSG00000097587	4930578M01Rik	ncRNA
1759	chr15	99073998	99075217	+	promoter-TSS	ENSMUSG00000116371	Gm34284	ncRNA
1760	chr15	99251532	99253275	+	promoter-TSS	ENSMUSG00000037570	Mcrs1	protein-coding
1761	chr15	99294246	99296262	+	promoter-TSS	ENSMUSG00000023007	Prpf40b	protein-coding
1762	chr15	99701421	99703246	+	promoter-TSS	ENSMUSG00000023018	Smarcd1	protein-coding
1763	chr15	99874870	99876277	+	promoter-TSS	ENSMUSG00000023022	Lima1	protein-coding
1764	chr15	100226752	100228127	+	promoter-TSS	ENSMUSG00000023027	Atf1	protein-coding
1765	chr15	100303718	100305071	+	promoter-TSS	ENSMUSG00000054619	Mettl7a1	protein-coding
1766	chr15	100422301	100423473	+	promoter-TSS	ENSMUSG00000023030	Slc11a2	protein-coding
1767	chr15	100468358	100469757	+	promoter-TSS	ENSMUSG00000037353	Letmd1	protein-coding
1768	chr15	100551396	100552844	+	promoter-TSS	ENSMUSG00000009733	Tfcp2	protein-coding
1769	chr15	100613481	100616859	+	promoter-TSS	ENSMUSG00000097093	C330013E15Rik	ncRNA
1770	chr15	100760514	100762533	+	promoter-TSS	ENSMUSG00000023032	Slc4a8	protein-coding
1771	chr15	101222988	101225477	+	promoter-TSS	ENSMUSG00000000531	Grasp	protein-coding
1772	chr15	101283005	101284565	+	promoter-TSS	ENSMUSG00000037204	Atg101	protein-coding
1773	chr15	102135448	102137146	+	promoter-TSS	ENSMUSG00000036966	Spryd3	protein-coding
1774	chr15	102202875	102203834	+	promoter-TSS	ENSMUSG00000046897	Zfp740	protein-coding
1775	chr15	102245531	102248704	+	promoter-TSS	ENSMUSG00000001288	Rarg	protein-coding
1776	chr15	102278895	102280135	+	promoter-TSS	ENSMUSG00000045665	Mfsd5	protein-coding
1777	chr15	102295797	102296453	+	promoter-TSS	ENSMUSG00000058290	Espl1	protein-coding
1778	chr15	102350366	102351757	+	promoter-TSS	ENSMUSG00000116402	Gm36246	ncRNA
1779	chr15	102458343	102459614	+	promoter-TSS	ENSMUSG00000023048	Prr13	protein-coding
1780	chr15	102509990	102511483	+	promoter-TSS	ENSMUSG00000023050	Map3k12	protein-coding
1781	chr15	103146591	103147459	+	promoter-TSS	ENSMUSG00000097003	D930007P13Rik	ncRNA
1782	chr15	103162895	103163811	+	promoter-TSS	ENSMUSG00000036061	Smug1	protein-coding
1783	chr15	103272069	103273478	+	promoter-TSS	ENSMUSG00000060992	Copz1	protein-coding
1784	chr15	103339302	103341269	+	promoter-TSS	ENSMUSG00000000552	Zfp385a	protein-coding
1785	chr15	103502262	103503392	+	promoter-TSS	ENSMUSG00000022489	Pde1b	protein-coding
1786	chr15	103513414	103515234	+	promoter-TSS	ENSMUSG00000022489	Pde1b	protein-coding
1787	chr16	3743044	3744545	+	promoter-TSS	ENSMUSG00000022529	Zfp263	protein-coding
1788	chr16	3871734	3872966	+	promoter-TSS	ENSMUSG00000039789	Zfp597	protein-coding
1789	chr16	3883810	3885178	+	promoter-TSS	ENSMUSG00000005982	Naa60	protein-coding
1790	chr16	3908260	3909519	+	promoter-TSS	ENSMUSG00000014232	Cluap1	protein-coding
1791	chr16	4077134	4078712	+	promoter-TSS	ENSMUSG00000005981	Trap1	protein-coding
1792	chr16	4213890	4214702	+	promoter-TSS	ENSMUSG00000022521	Crebbp	protein-coding
1793	chr16	4789454	4790912	+	promoter-TSS	ENSMUSG00000004071	Cdip1	protein-coding
1794	chr16	4878536	4882185	+	promoter-TSS	ENSMUSG00000039568	Ubald1	protein-coding
1795	chr16	4963695	4965074	+	promoter-TSS	ENSMUSG00000022543	4930451G09Rik	protein-coding
1796	chr16	5012879	5014422	+	promoter-TSS	ENSMUSG00000022540	Rogdi	protein-coding
1797	chr16	5049435	5050609	+	promoter-TSS	ENSMUSG00000039473	Ubn1	protein-coding
1798	chr16	5233025	5234280	+	promoter-TSS	ENSMUSG00000039427	Alg1	protein-coding
1799	chr16	8470469	8471229	+	promoter-TSS	ENSMUSG00000039345	Mettl22	protein-coding
1800	chr16	8512873	8513686	+	promoter-TSS	ENSMUSG00000057880	Abat	protein-coding
1801	chr16	8636925	8638418	+	promoter-TSS	ENSMUSG00000022711	Pmm2	protein-coding
1802	chr16	10411338	10412471	+	promoter-TSS	ENSMUSG00000022503	Nubp1	protein-coding
1803	chr16	10542817	10543521	+	promoter-TSS	ENSMUSG00000038055	Dexi	protein-coding
1804	chr16	10544522	10545844	+	promoter-TSS	ENSMUSG00000068663	Clec16a	protein-coding
1805	chr16	10784318	10786644	+	promoter-TSS	ENSMUSG00000038037	Socs1	protein-coding
1806	chr16	11175916	11176999	+	promoter-TSS	ENSMUSG00000037965	Zc3h7a	protein-coding
1807	chr16	11202696	11203800	+	promoter-TSS	ENSMUSG00000005846	Rsl1d1	protein-coding
1808	chr16	11322444	11323226	+	promoter-TSS	ENSMUSG00000071669	Snx29	protein-coding
1809	chr16	13109043	13110594	+	promoter-TSS	ENSMUSG00000022545	Ercc4	protein-coding
1810	chr16	13671350	13672467	+	promoter-TSS	ENSMUSG00000022684	Bfar	protein-coding
1811	chr16	13754223	13755016	+	promoter-TSS		A930007A09Rik	protein-coding
1812	chr16	13780039	13781252	+	promoter-TSS	ENSMUSG00000022682	Rrn3	protein-coding
1813	chr16	13818184	13820150	+	promoter-TSS	ENSMUSG00000022681	Ntan1	protein-coding
1814	chr16	13902489	13904022	+	promoter-TSS	ENSMUSG00000022679	Mpv17l	protein-coding
1815	chr16	14158947	14160350	+	promoter-TSS	ENSMUSG00000070074	Mir484	ncRNA
1816	chr16	14162763	14163789	+	promoter-TSS	ENSMUSG00000022678	Nde1	protein-coding
1817	chr16	14360783	14362449	+	promoter-TSS	ENSMUSG00000023088	Abcc1	protein-coding
1818	chr16	16302140	16303938	+	promoter-TSS	ENSMUSG00000022792	Yars2	protein-coding
1819	chr16	16358412	16359396	+	promoter-TSS	ENSMUSG00000022789	Dnm1l	protein-coding
1820	chr16	17069274	17070740	+	promoter-TSS	ENSMUSG00000022773	Ypel1	protein-coding
1821	chr16	17110832	17111538	+	promoter-TSS	ENSMUSG00000022771	Ppil2	protein-coding
1822	chr16	17131871	17132886	+	promoter-TSS	ENSMUSG00000022769	Sdf2l1	protein-coding
1823	chr16	17200469	17202495	+	promoter-TSS	ENSMUSG00000038965	Ube2l3	protein-coding
1824	chr16	17404676	17407003	+	promoter-TSS	ENSMUSG00000022765	Snap29	protein-coding
1825	chr16	17451525	17452626	+	promoter-TSS	ENSMUSG00000006134	Crkl	protein-coding
1826	chr16	17507889	17509715	+	promoter-TSS	ENSMUSG00000022761	Lztr1	protein-coding
1827	chr16	17530305	17531646	+	promoter-TSS	ENSMUSG00000022760	Thap7	protein-coding
1828	chr16	17619079	17619780	+	promoter-TSS	ENSMUSG00000005899	Smpd4	protein-coding
1829	chr16	17890852	17892490	+	promoter-TSS	ENSMUSG00000003166	Dgcr2	protein-coding
1830	chr16	17910787	17911868	+	promoter-TSS	ENSMUSG00000003527	Ess2	protein-coding
1831	chr16	17927308	17929141	+	promoter-TSS	ENSMUSG00000003528	Slc25a1	protein-coding
1832	chr16	18065525	18067392	+	promoter-TSS	ENSMUSG00000003531	Dgcr6	protein-coding
1833	chr16	18247952	18250553	+	promoter-TSS	ENSMUSG00000022721	Trmt2a	protein-coding
1834	chr16	18288666	18289784	+	promoter-TSS	ENSMUSG00000022718	Dgcr8	protein-coding
1835	chr16	18343495	18344655	+	promoter-TSS	ENSMUSG00000013539	Tango2	protein-coding
1836	chr16	18347207	18349200	+	promoter-TSS	ENSMUSG00000000325	Arvcf	protein-coding
1837	chr16	18498015	18499196	+	promoter-TSS	ENSMUSG00000000884	Gnb1l	protein-coding
1838	chr16	18811475	18812838	+	promoter-TSS	ENSMUSG00000005262	Ufd1	protein-coding
1839	chr16	18875834	18877311	+	promoter-TSS	ENSMUSG00000022706	Mrpl40	protein-coding
1840	chr16	20140455	20141857	+	promoter-TSS	ENSMUSG00000041215	Yeats2	protein-coding
1841	chr16	20425678	20426946	+	promoter-TSS	ENSMUSG00000022822	Abcc5	protein-coding
1842	chr16	20497890	20499652	+	promoter-TSS	ENSMUSG00000003235	Eif2b5	protein-coding
1843	chr16	20534715	20536272	+	promoter-TSS	ENSMUSG00000022841	Ap2m1	protein-coding
1844	chr16	20610341	20611026	+	promoter-TSS	ENSMUSG00000033809	Alg3	protein-coding
1845	chr16	20611107	20611955	+	promoter-TSS		Eef1akmt4-ece2	protein-coding
1846	chr16	20628548	20630071	+	promoter-TSS	ENSMUSG00000022842	Ece2	protein-coding
1847	chr16	20651075	20652323	+	promoter-TSS	ENSMUSG00000006998	Psmd2	protein-coding
1848	chr16	20672183	20673029	+	promoter-TSS	ENSMUSG00000045983	Eif4g1	protein-coding
1849	chr16	20715775	20718455	+	promoter-TSS	ENSMUSG00000022843	Clcn2	protein-coding
1850	chr16	21422455	21423825	+	promoter-TSS	ENSMUSG00000033653	Vps8	protein-coding
1851	chr16	21946961	21947985	+	promoter-TSS	ENSMUSG00000022856	Tmem41a	protein-coding
1852	chr16	22008723	22010302	+	promoter-TSS	ENSMUSG00000022855	Senp2	protein-coding
1853	chr16	22439008	22440796	+	promoter-TSS	ENSMUSG00000013089	Etv5	protein-coding
1854	chr16	22857118	22858590	+	promoter-TSS	ENSMUSG00000004460	Dnajb11	protein-coding
1855	chr16	23127340	23129066	+	promoter-TSS	ENSMUSG00000022881	Rfc4	protein-coding
1856	chr16	23987325	23990465	+	promoter-TSS	ENSMUSG00000022508	Bcl6	protein-coding
1857	chr16	25058649	25060173	+	promoter-TSS	ENSMUSG00000096960	A230028O05Rik	ncRNA
1858	chr16	28752628	28753951	+	promoter-TSS	ENSMUSG00000022523	Fgf12	protein-coding
1859	chr16	30388633	30389601	+	promoter-TSS	ENSMUSG00000022533	Atp13a3	protein-coding
1860	chr16	30587366	30588398	+	promoter-TSS	ENSMUSG00000022538	Lsg1	protein-coding
1861	chr16	31081199	31081754	+	promoter-TSS	ENSMUSG00000047434	Xxylt1	protein-coding
1862	chr16	31200884	31201927	+	promoter-TSS	ENSMUSG00000049076	Acap2	protein-coding
1863	chr16	31947678	31949007	+	promoter-TSS	ENSMUSG00000107002	0610012G03Rik	ncRNA
1864	chr16	32079010	32079912	+	promoter-TSS	ENSMUSG00000022781	Pak2	protein-coding
1865	chr16	32099063	32100792	+	promoter-TSS	ENSMUSG00000035790	Cep19	protein-coding
1866	chr16	32165078	32166043	+	promoter-TSS	ENSMUSG00000052384	Nrros	protein-coding
1867	chr16	32246866	32247668	+	promoter-TSS	ENSMUSG00000022787	Wdr53	protein-coding
1868	chr16	32419192	32420351	+	promoter-TSS	ENSMUSG00000014075	Tctex1d2	protein-coding
1869	chr16	32430376	32431372	+	promoter-TSS	ENSMUSG00000005615	Pcyt1a	protein-coding
1870	chr16	32608116	32610235	+	promoter-TSS	ENSMUSG00000022797	Tfrc	protein-coding
1871	chr16	32867747	32869076	+	promoter-TSS	ENSMUSG00000035629	Rubcn	protein-coding
1872	chr16	32876772	32878496	+	promoter-TSS	ENSMUSG00000022800	Fyttd1	protein-coding
1873	chr16	33055887	33057266	+	promoter-TSS	ENSMUSG00000060636	Rpl35a	protein-coding
1874	chr16	33380109	33381072	+	promoter-TSS	ENSMUSG00000097318	1700007L15Rik	ncRNA
1875	chr16	33516566	33517433	+	promoter-TSS
1876	chr16	35021781	35022764	+	promoter-TSS	ENSMUSG00000035376	Hacd2	protein-coding
1877	chr16	35363210	35364592	+	promoter-TSS	ENSMUSG00000034473	Sec22a	protein-coding
1878	chr16	35490097	35491478	+	promoter-TSS	ENSMUSG00000022844	Pdia5	protein-coding
1879	chr16	35768887	35770786	+	promoter-TSS	ENSMUSG00000022848	Slc49a4	protein-coding
1880	chr16	36039451	36041950	+	promoter-TSS	ENSMUSG00000034379	Wdr5b	protein-coding
1881	chr16	36070924	36072918	+	promoter-TSS	ENSMUSG00000075229	Ccdc58	protein-coding
1882	chr16	36874108	36876000	+	promoter-TSS	ENSMUSG00000022838	Eaf2	protein-coding
1883	chr16	37011025	37011980	+	promoter-TSS	ENSMUSG00000034206	Polq	protein-coding
1884	chr16	37384713	37385975	+	promoter-TSS	ENSMUSG00000022829	Stxbp5l	protein-coding
1885	chr16	37538827	37540575	+	promoter-TSS	ENSMUSG00000022828	Gtf2e1	protein-coding
1886	chr16	38087297	38090243	+	promoter-TSS	ENSMUSG00000022812	Gsk3b	protein-coding
1887	chr16	38346505	38347636	+	promoter-TSS	ENSMUSG00000046516	Cox17	protein-coding
1888	chr16	38451998	38453688	+	promoter-TSS	ENSMUSG00000002844	Adprh	protein-coding
1889	chr16	38522017	38523300	+	promoter-TSS	ENSMUSG00000002846	Timmdc1	protein-coding
1890	chr16	38562320	38563406	+	promoter-TSS	ENSMUSG00000002845	Tmem39a	protein-coding
1891	chr16	42874161	42876845	+	promoter-TSS	ENSMUSG00000075070	4932412D23Rik	ncRNA
1892	chr16	43889253	43890457	+	promoter-TSS	ENSMUSG00000022701	Ccdc191	protein-coding
1893	chr16	44172117	44173746	+	promoter-TSS	ENSMUSG00000068284	Usf3	protein-coding
1894	chr16	44346824	44348012	+	promoter-TSS	ENSMUSG00000043065	Spice1	protein-coding
1895	chr16	44394049	44395217	+	promoter-TSS	ENSMUSG00000071550	Cfap44	protein-coding
1896	chr16	45157606	45159474	+	promoter-TSS	ENSMUSG00000022664	Slc35a5	protein-coding
1897	chr16	45742394	45743691	+	promoter-TSS	ENSMUSG00000033157	Abhd10	protein-coding
1898	chr16	46009710	46011396	+	promoter-TSS	ENSMUSG00000087141	Plcxd2	protein-coding
1899	chr16	48992450	48994404	+	promoter-TSS	ENSMUSG00000064061	Dzip3	protein-coding
1900	chr16	49698377	49700110	+	promoter-TSS	ENSMUSG00000032965	Ift57	protein-coding
1901	chr16	49854803	49856601	+	promoter-TSS	ENSMUSG00000055447	Cd47	protein-coding
1902	chr16	52452635	52454549	+	promoter-TSS	ENSMUSG00000022636	Alcam	protein-coding
1903	chr16	55821545	55823058	+	promoter-TSS	ENSMUSG00000035356	Nfkbiz	protein-coding
1904	chr16	55894623	55896123	+	promoter-TSS	ENSMUSG00000075033	Nxpe3	protein-coding
1905	chr16	55965846	55966862	+	promoter-TSS	ENSMUSG00000098274	Rpl24	protein-coding
1906	chr16	56037181	56038341	+	promoter-TSS	ENSMUSG00000044763	Trmt10c	protein-coding
1907	chr16	56716625	56718516	+	promoter-TSS	ENSMUSG00000022757	Tfg	protein-coding
1908	chr16	57120659	57122188	+	promoter-TSS	ENSMUSG00000022752	Tomm70a	protein-coding
1909	chr16	57230848	57232077	+	promoter-TSS	ENSMUSG00000022749	Tbc1d23	protein-coding
1910	chr16	57606419	57607359	+	promoter-TSS	ENSMUSG00000022748	Cmss1	protein-coding
1911	chr16	58407785	58408669	+	promoter-TSS	ENSMUSG00000035107	Dcbld2	protein-coding
1912	chr16	58669115	58671239	+	promoter-TSS	ENSMUSG00000022742	Cpox	protein-coding
1913	chr16	59638611	59640430	+	promoter-TSS	ENSMUSG00000022722	Arl6	protein-coding
1914	chr16	62786076	62787745	+	promoter-TSS	ENSMUSG00000050312	Nsun3	protein-coding
1915	chr16	62846290	62847767	+	promoter-TSS	ENSMUSG00000022911	Arl13b	protein-coding
1916	chr16	63863590	63864637	+	promoter-TSS	ENSMUSG00000052504	Epha3	protein-coding
1917	chr16	64851235	64852349	+	promoter-TSS	ENSMUSG00000047141	Zfp654	protein-coding
1918	chr16	65561966	65563428	+	promoter-TSS	ENSMUSG00000004843	Chmp2b	protein-coding
1919	chr16	67620855	67621886	+	promoter-TSS	ENSMUSG00000064115	Cadm2	protein-coding
1920	chr16	75592007	75593921	+	promoter-TSS	ENSMUSG00000032940	Rbm11	protein-coding
1921	chr16	75765966	75767873	+	promoter-TSS	ENSMUSG00000032932	Hspa13	protein-coding
1922	chr16	75909038	75909875	+	promoter-TSS	ENSMUSG00000022876	Samsn1	protein-coding
1923	chr16	77012968	77013923	+	promoter-TSS	ENSMUSG00000022867	Usp25	protein-coding
1924	chr16	84734469	84736204	+	promoter-TSS	ENSMUSG00000022889	Mrpl39	protein-coding
1925	chr16	84834093	84836650	+	promoter-TSS	ENSMUSG00000008976	Gabpa	protein-coding
1926	chr16	87128138	87129767	+	promoter-TSS	ENSMUSG00000116979	Gm32865	ncRNA
1927	chr16	87439912	87441546	+	promoter-TSS	ENSMUSG00000041079	Rwdd2b	protein-coding
1928	chr16	87454458	87455628	+	promoter-TSS	ENSMUSG00000025616	Usp16	protein-coding
1929	chr16	87495325	87496694	+	promoter-TSS	ENSMUSG00000093606	B130034C11Rik	ncRNA
1930	chr16	90727098	90727921	+	promoter-TSS	ENSMUSG00000022978	Mis18a	protein-coding
1931	chr16	90809936	90810894	+	promoter-TSS	ENSMUSG00000039929	Urb1	protein-coding
1932	chr16	90933870	90935893	+	promoter-TSS	ENSMUSG00000022972	Cfap298	protein-coding
1933	chr16	91010697	91012545	+	promoter-TSS	ENSMUSG00000022973	Synj1	protein-coding
1934	chr16	91464473	91465496	+	promoter-TSS	ENSMUSG00000084866	A930006K02Rik	ncRNA
1935	chr16	91484460	91485827	+	promoter-TSS	ENSMUSG00000022967	Ifnar1	protein-coding
1936	chr16	91597252	91598310	+	promoter-TSS	ENSMUSG00000022964	Tmem50b	protein-coding
1937	chr16	91618502	91619410	+	promoter-TSS	ENSMUSG00000039763	Dnajc28	protein-coding
1938	chr16	91646267	91649060	+	promoter-TSS	ENSMUSG00000022961	Son	protein-coding
1939	chr16	91687869	91690087	+	promoter-TSS	ENSMUSG00000085169	Gm10785	ncRNA
1940	chr16	91930858	91932295	+	promoter-TSS	ENSMUSG00000022956	Atp5o	protein-coding
1941	chr16	92057125	92059179	+	promoter-TSS	ENSMUSG00000089774	Slc5a3	protein-coding
1942	chr16	92300574	92301835	+	promoter-TSS	ENSMUSG00000051989	Smim11	protein-coding
1943	chr16	93710813	93712997	+	promoter-TSS	ENSMUSG00000022946	Dop1b	protein-coding
1944	chr16	93883359	93884160	+	promoter-TSS	ENSMUSG00000022945	Chaf1b	protein-coding
1945	chr16	94369614	94372251	+	promoter-TSS	ENSMUSG00000022940	Pigp	protein-coding
1946	chr16	94525587	94527660	+	promoter-TSS	ENSMUSG00000022898	Vps26c	protein-coding
1947	chr16	94568434	94570067	+	promoter-TSS	ENSMUSG00000022897	Dyrk1a	protein-coding
1948	chr16	95989987	95991747	+	promoter-TSS	ENSMUSG00000022913	Psmg1	protein-coding
1949	chr16	96081147	96083917	+	promoter-TSS	ENSMUSG00000022914	Brwd1	protein-coding
1950	chr16	96126632	96128693	+	promoter-TSS	ENSMUSG00000040681	Hmgn1	protein-coding
1951	chr16	97534689	97536511	+	promoter-TSS	ENSMUSG00000023341	Mx2	protein-coding
1952	chr17	3113704	3115420	+	promoter-TSS	ENSMUSG00000046201	Scaf8	protein-coding
1953	chr17	3396555	3397608	+	promoter-TSS	ENSMUSG00000023800	Tiam2	protein-coding
1954	chr17	3557063	3558424	+	promoter-TSS	ENSMUSG00000036983	Tfb1m	protein-coding
1955	chr17	5439677	5441069	+	promoter-TSS	ENSMUSG00000004945	Tmem242	protein-coding
1956	chr17	5490995	5493138	+	promoter-TSS	ENSMUSG00000034265	Zdhhc14	protein-coding
1957	chr17	6078979	6080341	+	promoter-TSS	ENSMUSG00000015659	Serac1	protein-coding
1958	chr17	6105650	6106992	+	promoter-TSS	ENSMUSG00000034377	Tulp4	protein-coding
1959	chr17	6948077	6949333	+	promoter-TSS	ENSMUSG00000023806	Rsph3b	protein-coding
1960	chr17	7169078	7170706	+	promoter-TSS	ENSMUSG00000023809	Rps6ka2	protein-coding
1961	chr17	7945196	7946224	+	promoter-TSS	ENSMUSG00000073471	Rsph3a	protein-coding
1962	chr17	8282402	8285420	+	promoter-TSS	ENSMUSG00000023861	Mpc1	protein-coding
1963	chr17	8310536	8312192	+	promoter-TSS	ENSMUSG00000087478	4930506C21Rik	ncRNA
1964	chr17	8371423	8372983	+	promoter-TSS	ENSMUSG00000058159	T2	protein-coding
1965	chr17	10839757	10841561	+	promoter-TSS	ENSMUSG00000023826	Prkn	protein-coding
1966	chr17	12118179	12120520	+	promoter-TSS	ENSMUSG00000023827	Agpat4	protein-coding
1967	chr17	12317583	12320001	+	promoter-TSS	ENSMUSG00000014426	Map3k4	protein-coding
1968	chr17	12915492	12917252	+	promoter-TSS	ENSMUSG00000068039	Tcp1	protein-coding
1969	chr17	12960166	12961390	+	promoter-TSS	ENSMUSG00000023832	Acat2	protein-coding
1970	chr17	14942566	14943816	+	promoter-TSS	ENSMUSG00000050088	1600012H06Rik	protein-coding
1971	chr17	15395771	15396897	+	promoter-TSS	ENSMUSG00000014763	Fam120b	protein-coding
1972	chr17	15497594	15499169	+	promoter-TSS	ENSMUSG00000014769	Psmb1	protein-coding
1973	chr17	15499364	15500445	+	promoter-TSS	ENSMUSG00000014767	Tbp	protein-coding
1974	chr17	15564053	15565213	+	promoter-TSS	ENSMUSG00000051977	Prdm9	protein-coding
1975	chr17	15826194	15827498	+	promoter-TSS	ENSMUSG00000048027	Rgmb	protein-coding
1976	chr17	17233783	17235566	+	promoter-TSS		LOC102640673	protein-coding
1977	chr17	17373517	17375083	+	promoter-TSS	ENSMUSG00000116564	Riok2	protein-coding
1978	chr17	17623387	17626279	+	promoter-TSS	ENSMUSG00000023845	Lnpep	protein-coding
1979	chr17	20944642	20946177	+	promoter-TSS	ENSMUSG00000007564	Ppp2r1a	protein-coding
1980	chr17	21008233	21009496	+	promoter-TSS	ENSMUSG00000067942	Zfp160	protein-coding
1981	chr17	21449610	21450940	+	promoter-TSS	ENSMUSG00000023892	Zfp51	protein-coding
1982	chr17	21488358	21489779	+	promoter-TSS	ENSMUSG00000057409	Zfp53	protein-coding
1983	chr17	21565891	21567961	+	promoter-TSS	ENSMUSG00000067931	Zfp948	protein-coding
1984	chr17	22817207	22818474	+	promoter-TSS		Gm16386	pseudo
1985	chr17	23672987	23675722	+	promoter-TSS	ENSMUSG00000041319	Thoc6	protein-coding
1986	chr17	23785589	23787196	+	promoter-TSS	ENSMUSG00000023911	Flywch2	protein-coding
1987	chr17	23802402	23804134	+	promoter-TSS	ENSMUSG00000039218	Srrm2	protein-coding
1988	chr17	23828976	23829880	+	promoter-TSS	ENSMUSG00000055839	Elob	protein-coding
1989	chr17	24072619	24074482	+	promoter-TSS	ENSMUSG00000016946	Kctd5	protein-coding
1990	chr17	24141060	24142443	+	promoter-TSS	ENSMUSG00000024122	Pdpk1	protein-coding
1991	chr17	24168373	24170211	+	promoter-TSS		Atp6v0c-ps2	pseudo
1992	chr17	24204629	24207382	+	promoter-TSS	ENSMUSG00000036473	Tbc1d24	protein-coding
1993	chr17	24220250	24221801	+	promoter-TSS	ENSMUSG00000024118	Tedc2	protein-coding
1994	chr17	24250732	24251981	+	promoter-TSS	ENSMUSG00000072082	Ccnf	protein-coding
1995	chr17	24351053	24352720	+	promoter-TSS	ENSMUSG00000024130	Abca3	protein-coding
1996	chr17	24413919	24415652	+	promoter-TSS	ENSMUSG00000034681	Rnps1	protein-coding
1997	chr17	24469472	24471447	+	promoter-TSS	ENSMUSG00000043445	Pgp	protein-coding
1998	chr17	24527411	24529535	+	promoter-TSS	ENSMUSG00000093565	Rab26os	ncRNA
[truncated: 3,348 more rows]
