# Supplementary material for: Transcriptomic dysregulation and autistic-like behaviors in Kmt2c haploinsufficient mice rescued by an LSD1 inhibitor
Source: Mol Psychiatry. 2024 Mar 26;29(9):2888–904. doi: 10.1038/s41380-024-02479-8 (PMC11420081; doi:10.1038/s41380-024-02479-8)
Supplement: Supplementary file 9 — Supplementary Table 7 [file 41380_2024_2479_MOESM9_ESM.xlsx]

## Sheet: S7a. Untreated mutant-wildtype
Supplementary Table 7a. Genes differentially expressed in the forebrain of the untreated Kmt2c+/fs mice
Kmt2c+/fs with DMSO vs Kmt2c+/+ with DMSO
Gene	Gene symbol	baseMean	log2FoldChange	log2FoldChange_SE	stat	uncorrected P	BH-corrected P
ENSMUSG00000005892	Trh	191.56	-2.37508	0.280891	-8.45552	2.78e-17	4.35e-13
ENSMUSG00000003657	Calb2	838.24	-1.39381	0.19183	-7.26586	3.71e-13	2.9e-09
ENSMUSG00000007682	Dio2	2122.33	0.686988	0.114789	5.9848	2.17e-09	1.13e-05
ENSMUSG00000064373	Selenop	2879.7	-0.469258	0.0869992	-5.39381	6.9e-08	0.00027012
ENSMUSG00000016194	Hsd11b1	151.753	-1.16318	0.241774	-4.81101	1.5e-06	0.00470455
ENSMUSG00000040373	Cacng5	476.22	-0.927291	0.196871	-4.71014	2.48e-06	0.0064627
ENSMUSG00000031654	Cbln1	194.228	-1.16289	0.261611	-4.44512	8.78e-06	0.0196567
ENSMUSG00000004655	Aqp1	61.5854	-2.52635	0.578819	-4.36467	1.27e-05	0.0249283
ENSMUSG00000059336	Slc14a1	170.625	-1.01587	0.237366	-4.27975	1.87e-05	0.0325636
ENSMUSG00000041828	Abca8a	184.559	-0.94254	0.227949	-4.13487	3.55e-05	0.0556307
ENSMUSG00000042453	Reln	1608.9	-0.543226	0.13543	-4.01112	6.04e-05	0.0860531
ENSMUSG00000027744	Stoml3	23.8638	-3.07783	0.781367	-3.93903	8.18e-05	0.0994654
ENSMUSG00000066357	Wdr6	3189.28	-0.538123	0.136688	-3.93688	8.25e-05	0.0994654
ENSMUSG00000008090	Fgfrl1	353.033	0.683747	0.175698	3.8916	9.96e-05	0.111422
ENSMUSG00000021943	Gdf10	120.897	-1.07382	0.27932	-3.8444	0.000120846	0.126195
ENSMUSG00000029595	Lhx5	8.80567	-6.36544	1.70211	-3.73972	0.000184224	0.180355
ENSMUSG00000025969	Nrp2	883.718	-0.493641	0.135925	-3.63172	0.000281544	0.259418
ENSMUSG00000049044	Rapgef4	10051.1	0.386498	0.107725	3.58783	0.000333441	0.283915
ENSMUSG00000058626	Capn11	13.3312	3.2815	0.916772	3.5794	0.000344382	0.283915
ENSMUSG00000032517	Mobp	11984.3	0.362174	0.102053	3.54888	0.000386877	0.303002
ENSMUSG00000024565	Sall3	238.202	-0.840151	0.238211	-3.52692	0.000420421	0.313594
ENSMUSG00000037010	Apln	677.364	0.650589	0.187528	3.46929	0.000521837	0.371548
ENSMUSG00000048562	Sp8	211.253	-0.972462	0.281709	-3.45201	0.000556436	0.378957
ENSMUSG00000069911	Insyn2b	119.553	-1.09001	0.317901	-3.42877	0.000606334	0.394807
ENSMUSG00000067786	Nnat	2644.79	-0.432475	0.126517	-3.41831	0.000630118	0.394807
ENSMUSG00000029304	Spp1	139.458	-0.962434	0.284269	-3.38564	0.000710116	0.427818
ENSMUSG00000005089	Slc1a2	56521.2	0.32762	0.0970797	3.37476	0.000738806	0.428617
ENSMUSG00000046447	Camk2n1	51648.2	0.3665	0.109642	3.3427	0.000829674	0.461563
ENSMUSG00000031283	Chrdl1	563.141	0.572074	0.171562	3.3345	0.000854529	0.461563
ENSMUSG00000023951	Vegfa	1586.8	0.496312	0.15035	3.30104	0.000963278	0.485252
ENSMUSG00000028680	Plk3	304.635	0.667268	0.20239	3.29694	0.000977428	0.485252
ENSMUSG00000005716	Pvalb	816.443	0.448255	0.136124	3.29298	0.000991321	0.485252
ENSMUSG00000047996	Prrg1	128.783	-0.873253	0.266632	-3.27512	0.00105617	0.487419
ENSMUSG00000016239	Lonrf3	115.691	-0.938486	0.286592	-3.27464	0.00105798	0.487419
ENSMUSG00000040896	Kcnd3	1783.6	-0.327705	0.100752	-3.2526	0.00114355	0.511786
ENSMUSG00000022376	Adcy8	465.025	-0.522369	0.16129	-3.2387	0.00120075	0.52246
ENSMUSG00000058254	Tspan7	22158.4	0.231536	0.0720135	3.21518	0.00130364	0.550449
ENSMUSG00000030270	Cpne9	1161.3	0.50896	0.159169	3.19761	0.0013857	0.550449
ENSMUSG00000015484	Fam163a	161.166	-0.777193	0.243498	-3.19179	0.00141393	0.550449
ENSMUSG00000024907	Gal	21.9602	-3.09936	0.971285	-3.19099	0.00141788	0.550449
ENSMUSG00000034384	Barhl2	13.7267	-2.89339	0.908056	-3.18635	0.00144078	0.550449
ENSMUSG00000019232	Etnppl	566.174	-0.45355	0.143053	-3.1705	0.00152179	0.564426
ENSMUSG00000069372	Ctxn3	63.2213	-1.15927	0.366249	-3.16526	0.00154943	0.564426
ENSMUSG00000045288	Ush1g	37.4825	-1.90766	0.604038	-3.15818	0.00158756	0.565158
ENSMUSG00000029661	Col1a2	284.853	-0.707916	0.224619	-3.15163	0.0016236	0.565158
ENSMUSG00000027562	Car2	3815.41	0.323743	0.104972	3.0841	0.00204167	0.68028
ENSMUSG00000045092	S1pr1	3127.04	0.316032	0.102575	3.08099	0.00206311	0.68028
ENSMUSG00000019467	Arhgef25	4164.08	0.331703	0.107769	3.0779	0.00208462	0.68028
ENSMUSG00000070348	Ccnd1	800.01	0.384447	0.126325	3.0433	0.00233997	0.747093
ENSMUSG00000090667	Gm765	54.5634	1.21679	0.402095	3.02614	0.00247697	0.747093
ENSMUSG00000061086	Myl4	374.871	0.547014	0.181047	3.02139	0.00251621	0.747093
ENSMUSG00000048458	Inka2	2654.37	0.321167	0.106313	3.02096	0.00251977	0.747093
ENSMUSG00000030218	Mgp	178.205	-0.734397	0.243275	-3.0188	0.00253779	0.747093
ENSMUSG00000042807	Hecw2	1243.39	0.358286	0.11899	3.01107	0.00260332	0.747093
ENSMUSG00000011171	Vipr2	76.4455	-1.38984	0.461933	-3.00875	0.00262322	0.747093
ENSMUSG00000007656	Arpp19	6730.83	0.254143	0.0850176	2.9893	0.00279618	0.782131
ENSMUSG00000034825	Nrip3	2841.09	-0.375293	0.125899	-2.9809	0.00287402	0.789801
ENSMUSG00000004056	Akt2	1911.88	0.322349	0.108517	2.9705	0.00297312	0.802947
ENSMUSG00000031342	Gpm6b	19389.8	0.226648	0.0765711	2.95997	0.00307667	0.812175
ENSMUSG00000055053	Nfic	2512.12	0.318781	0.107822	2.95655	0.00311099	0.812175
ENSMUSG00000080115	Eef1akmt3	5.09344	-5.55747	1.88545	-2.94756	0.00320292	0.822468
ENSMUSG00000040310	Alx4	53.0063	-1.2585	0.428896	-2.93428	0.00334319	0.835864
ENSMUSG00000014198	Zfp385c	11.8597	-2.87211	0.979389	-2.93256	0.00336181	0.835864
ENSMUSG00000037465	Klf10	607.143	0.584776	0.201233	2.90597	0.00366112	0.882308
ENSMUSG00000001444	Tbx21	38.1435	-1.73151	0.596298	-2.90377	0.00368702	0.882308
ENSMUSG00000021136	Smoc1	288.374	-0.595058	0.205109	-2.90118	0.00371759	0.882308
ENSMUSG00000026185	Igfbp5	3257.04	-0.270204	0.0934069	-2.89276	0.00381873	0.892785
ENSMUSG00000028785	Hpca	12414.8	0.267016	0.0929903	2.87144	0.00408603	0.920057
ENSMUSG00000048482	Bdnf	479.604	0.459941	0.160292	2.86939	0.00411261	0.920057
ENSMUSG00000019146	Cacng2	1728.05	0.307292	0.107119	2.86871	0.00412151	0.920057
ENSMUSG00000030956	Fam53b	836.121	0.39972	0.139519	2.86498	0.00417033	0.920057
ENSMUSG00000038156	Spon1	1900.68	-0.343632	0.120276	-2.85703	0.00427624	0.920066
ENSMUSG00000098557	Kctd12	2286.49	-0.349989	0.122803	-2.85	0.00437186	0.920066
ENSMUSG00000042064	Myo3b	49.2681	-1.52714	0.535981	-2.84924	0.00438241	0.920066
ENSMUSG00000002831	Plin4	56.5247	-1.47539	0.518122	-2.84758	0.00440532	0.920066
ENSMUSG00000020182	Ddc	126.595	-0.873538	0.308792	-2.82888	0.00467105	0.945425
ENSMUSG00000003974	Grm3	1198.88	0.356375	0.126016	2.82802	0.00468364	0.945425
ENSMUSG00000036192	Rorb	805.309	0.342377	0.121136	2.82638	0.00470781	0.945425
ENSMUSG00000039195	1110008P14Rik	1774.96	0.330998	0.11764	2.81364	0.00489835	0.971238
ENSMUSG00000024661	Fth1	26935.3	0.236651	0.0843493	2.80561	0.00502219	0.983345
ENSMUSG00000027074	Slc43a3	12.0666	-2.82749	1.00994	-2.79965	0.0051158	0.989308
ENSMUSG00000039057	Myo16	838.912	-0.525333	0.187988	-2.7945	0.00519797	0.990591
ENSMUSG00000036972	Zic4	121.043	-0.911194	0.326673	-2.78931	0.00528202	0.990591
ENSMUSG00000019803	Nr2e1	318.112	0.481445	0.172916	2.78427	0.00536477	0.990591
ENSMUSG00000023232	Serinc2	136.885	0.858563	0.308483	2.78318	0.00538296	0.990591
ENSMUSG00000039913	Pak7	1025.31	0.341391	0.123084	2.77364	0.00554322	0.990591
ENSMUSG00000045515	Pou3f3	2587.44	0.261462	0.0942954	2.7728	0.00555765	0.990591
ENSMUSG00000029189	Sel1l3	1234.7	0.335603	0.121053	2.77236	0.00556512	0.990591
ENSMUSG00000021754	Map3k1	263.594	-0.691899	0.251107	-2.75539	0.00586223	0.999793
ENSMUSG00000078154	Gm12184	209.937	0.671615	0.243967	2.75289	0.00590721	0.999793
ENSMUSG00000001911	Nfix	4071.98	0.239311	0.0872377	2.7432	0.00608431	0.999793
ENSMUSG00000024810	Il33	828.455	-0.388689	0.142093	-2.73546	0.00622926	0.999793
ENSMUSG00000026701	Prdx6	3921.16	0.231221	0.0847126	2.72947	0.00634357	0.999793
ENSMUSG00000090336	Cfap97d2	18.589	-1.92153	0.70446	-2.72766	0.00637851	0.999793
ENSMUSG00000032087	Dscaml1	1167.8	-0.363424	0.133674	-2.71873	0.00655332	0.999793
ENSMUSG00000041423	Paqr6	99.8476	-0.788422	0.290569	-2.71338	0.00666012	0.999793
ENSMUSG00000050875	Minar2	682.376	-0.487093	0.179778	-2.70941	0.00674023	0.999793
ENSMUSG00000041607	Mbp	40245.4	0.274392	0.101815	2.695	0.0070389	0.999793
ENSMUSG00000042608	Stk40	749.487	0.417792	0.156121	2.67607	0.00744904	0.999793
ENSMUSG00000063935	Zar1	8.04988	-3.8117	1.42984	-2.66581	0.00768026	0.999793
ENSMUSG00000026980	Ly75	23.9473	-1.6061	0.603398	-2.66177	0.00777319	0.999793
ENSMUSG00000039620	Trmt9b	330.193	-0.449351	0.169298	-2.6542	0.00794967	0.999793
ENSMUSG00000017400	Stac2	2215.66	0.365192	0.1376	2.65401	0.00795411	0.999793
ENSMUSG00000001773	Folh1	86.3139	-0.83286	0.314618	-2.64721	0.00811593	0.999793
ENSMUSG00000063297	Luzp2	4900.03	0.2851	0.107779	2.64524	0.00816331	0.999793
ENSMUSG00000025317	Car5a	3.91329	-5.18192	1.96115	-2.64228	0.00823498	0.999793
ENSMUSG00000024871	Doc2g	206.319	-1.92569	0.730371	-2.6366	0.00837425	0.999793
ENSMUSG00000003518	Dusp3	2969.68	0.231768	0.0879411	2.63549	0.00840171	0.999793
ENSMUSG00000032528	Vipr1	663.941	0.382696	0.145605	2.62832	0.00858076	0.999793
ENSMUSG00000036634	Mag	2419.31	0.311818	0.118685	2.62726	0.00860755	0.999793
ENSMUSG00000000214	Th	310.857	-1.89576	0.723064	-2.62184	0.00874557	0.999793
ENSMUSG00000053519	Kcnip1	483.786	-0.423272	0.161517	-2.62061	0.00877727	0.999793
ENSMUSG00000058135	Gstm1	2877.08	0.244018	0.093327	2.61466	0.00893164	0.999793
ENSMUSG00000025272	Tro	3633.04	-0.244642	0.0936017	-2.61364	0.00895823	0.999793
ENSMUSG00000030307	Slc6a11	4774.1	-0.255093	0.0976163	-2.61322	0.00896939	0.999793
ENSMUSG00000026728	Vim	584.404	-0.437211	0.167615	-2.60842	0.00909624	0.999793
ENSMUSG00000027297	Ltk	679.438	0.367795	0.141593	2.59755	0.00938905	0.999793
ENSMUSG00000031255	Sytl4	23.9466	-2.40824	0.927263	-2.59715	0.00940019	0.999793
ENSMUSG00000028995	Fam126a	534.916	-0.429881	0.165591	-2.59604	0.00943038	0.999793
ENSMUSG00000034796	Cpne7	1074.06	-0.330953	0.127608	-2.59352	0.00950003	0.999793
ENSMUSG00000032036	Kirrel3	886.061	-0.307214	0.118913	-2.58352	0.00977964	0.999793
ENSMUSG00000063659	Zbtb18	5412.45	0.22306	0.0864951	2.57887	0.00991239	0.999793
ENSMUSG00000035621	Midn	1429.25	0.409252	0.158711	2.5786	0.00992024	0.999793
ENSMUSG00000017057	Il13ra1	128.503	-0.665921	0.258353	-2.57757	0.00994988	0.999793
ENSMUSG00000026930	Gpsm1	1280.96	-0.345779	0.134267	-2.5753	0.0100153	0.999793
ENSMUSG00000056966	Gjc3	852.044	0.397836	0.154516	2.57473	0.0100319	0.999793
ENSMUSG00000063564	Col23a1	269.871	-0.51957	0.20204	-2.57163	0.0101222	0.999793
ENSMUSG00000019194	Scn1b	8711.05	0.284199	0.110571	2.57028	0.0101615	0.999793
ENSMUSG00000038608	Dock10	938.837	-0.418133	0.162903	-2.56676	0.0102653	0.999793
ENSMUSG00000004347	Pde1c	319.304	-0.476226	0.185599	-2.56588	0.0102914	0.999793
ENSMUSG00000029608	Rph3a	9812.42	0.262167	0.102341	2.56169	0.0104163	0.999793
ENSMUSG00000061859	Patj	268.475	-0.482158	0.188237	-2.56144	0.010424	0.999793
ENSMUSG00000037795	N4bp2	270.408	-0.549001	0.2145	-2.55945	0.0104838	0.999793
ENSMUSG00000071714	Csf2rb2	8.16578	-3.07821	1.20583	-2.55276	0.0106872	0.999793
ENSMUSG00000024610	Cd74	76.4721	-1.01558	0.398066	-2.55129	0.0107324	0.999793
ENSMUSG00000046593	Tmem215	202.91	0.552668	0.216703	2.55035	0.0107616	0.999793
ENSMUSG00000030409	Dmpk	402.304	0.419688	0.164649	2.54899	0.0108036	0.999793
ENSMUSG00000038077	Kcna6	1591.91	0.264874	0.103941	2.54831	0.0108245	0.999793
ENSMUSG00000006403	Adamts4	427.627	0.390583	0.153441	2.54549	0.0109124	0.999793
ENSMUSG00000041670	Rims1	4815.12	0.271416	0.106673	2.54438	0.0109472	0.999793
ENSMUSG00000017344	Vtn	1133.74	0.278983	0.109666	2.54392	0.0109615	0.999793
ENSMUSG00000000184	Ccnd2	1374.17	0.32792	0.129008	2.54187	0.0110262	0.999793
ENSMUSG00000050721	Plekho2	326.123	0.464683	0.182816	2.5418	0.0110282	0.999793
ENSMUSG00000085795	Zfp703	838.967	0.310361	0.122234	2.53907	0.0111146	0.999793
ENSMUSG00000015243	Abca1	806.464	-0.325812	0.128828	-2.52906	0.0114369	0.999793
ENSMUSG00000026347	Tmem163	285.714	-0.518762	0.205296	-2.52689	0.0115076	0.999793
ENSMUSG00000050390	C77080	495.451	0.369438	0.146381	2.5238	0.0116093	0.999793
ENSMUSG00000023913	Pla2g7	2237.57	0.271533	0.107654	2.52228	0.0116597	0.999793
ENSMUSG00000002602	Axl	1062.26	0.293712	0.116463	2.52194	0.0116711	0.999793
ENSMUSG00000032446	Eomes	138.305	-2.36851	0.93931	-2.52154	0.0116843	0.999793
ENSMUSG00000038843	Gcnt1	97.1332	-0.894507	0.354924	-2.52028	0.0117262	0.999793
ENSMUSG00000036578	Fxyd7	1202.57	0.295278	0.117271	2.51791	0.0118053	0.999793
ENSMUSG00000021750	Fam107a	6819.84	0.266557	0.105942	2.51606	0.0118674	0.999793
ENSMUSG00000027215	Cd82	302.102	0.443682	0.176436	2.5147	0.0119134	0.999793
ENSMUSG00000002274	Metrn	1077.47	0.297235	0.11831	2.51233	0.0119935	0.999793
ENSMUSG00000074971	Fibin	49.6571	-1.13954	0.453634	-2.51203	0.0120039	0.999793
ENSMUSG00000056211	R3hdm1	7327.99	0.274798	0.109539	2.50868	0.0121182	0.999793
ENSMUSG00000022354	Ndufb9	1398.18	0.2935	0.117074	2.50696	0.0121773	0.999793
ENSMUSG00000044681	Cnpy1	12.5828	-6.87516	2.74841	-2.50151	0.0123667	0.999793
ENSMUSG00000042292	Mrtfa	1349.36	-0.264392	0.105855	-2.49768	0.0125011	0.999793
ENSMUSG00000037977	6430571L13Rik	140.498	-0.631669	0.254394	-2.48304	0.0130268	0.999793
ENSMUSG00000043020	Wdr63	3.61328	-5.09009	2.05123	-2.48149	0.0130836	0.999793
ENSMUSG00000101750	Olfr1392	3.40622	-4.98684	2.00986	-2.48119	0.0130946	0.999793
ENSMUSG00000001120	Pcbp3	1331.7	-0.405039	0.163267	-2.48083	0.0131076	0.999793
ENSMUSG00000054072	Iigp1	28.2972	-1.48577	0.600513	-2.47416	0.0133549	0.999793
ENSMUSG00000068859	Sp9	313.21	-0.593939	0.240307	-2.47159	0.0134515	0.999793
ENSMUSG00000030701	Plekhb1	5268.28	0.247621	0.100422	2.46582	0.0136702	0.999793
ENSMUSG00000000247	Lhx2	1159.6	0.284692	0.11548	2.46529	0.0136903	0.999793
ENSMUSG00000056973	Ces1d	3.45554	-5.01546	2.03511	-2.46446	0.013722	0.999793
ENSMUSG00000029838	Ptn	9154.41	0.251665	0.102225	2.46187	0.0138214	0.999793
ENSMUSG00000066113	Adamtsl1	161.039	-0.590843	0.240277	-2.459	0.0139323	0.999793
ENSMUSG00000035582	Gdpd4	14.2061	-2.13032	0.866338	-2.459	0.0139326	0.999793
ENSMUSG00000050505	Pcdh20	406.589	-0.393436	0.16029	-2.45453	0.0141071	0.999793
ENSMUSG00000002020	Ltbp2	28.242	-1.39925	0.570357	-2.45329	0.0141556	0.999793
ENSMUSG00000022594	Lynx1	7504.74	0.24739	0.100972	2.45008	0.0142825	0.999793
ENSMUSG00000066058	Cldn19	14.4747	-2.0444	0.835542	-2.4468	0.0144131	0.999793
ENSMUSG00000038264	Sema7a	3182.86	0.287661	0.118266	2.43232	0.0150024	0.999793
ENSMUSG00000046031	Calhm6	3.47317	-5.00129	2.05735	-2.43094	0.0150597	0.999793
ENSMUSG00000029123	Stk32b	40.8262	-1.14285	0.470578	-2.4286	0.0151572	0.999793
ENSMUSG00000024669	Cd5	3.50557	-5.04237	2.07752	-2.42711	0.0152197	0.999793
ENSMUSG00000048385	Scrt1	3744.48	0.214601	0.0886386	2.42108	0.0154745	0.999793
ENSMUSG00000046961	Gpr156	27.5477	-1.43653	0.593804	-2.4192	0.0155547	0.999793
ENSMUSG00000103409	Lsmem2	6.52111	-3.51001	1.45988	-2.40431	0.0162031	0.999793
ENSMUSG00000025723	Nmb	63.8283	-1.22118	0.50886	-2.39983	0.0164026	0.999793
ENSMUSG00000020427	Igfbp3	211.01	-0.509642	0.212437	-2.39903	0.0164386	0.999793
ENSMUSG00000020732	Rab37	83.8528	-0.891749	0.372036	-2.39694	0.0165326	0.999793
ENSMUSG00000025006	Sorbs1	1300.23	-0.307915	0.128672	-2.39301	0.0167106	0.999793
ENSMUSG00000021728	Emb	393.667	-0.406335	0.169872	-2.39201	0.0167565	0.999793
ENSMUSG00000004933	Matk	3715.1	0.269709	0.112859	2.3898	0.0168578	0.999793
ENSMUSG00000054459	Vsnl1	11887.5	0.219531	0.0918821	2.38927	0.0168821	0.999793
ENSMUSG00000024424	Ttc39c	575.475	-0.367459	0.15394	-2.38702	0.0169854	0.999793
ENSMUSG00000075224	Lrrc55	638.008	-0.381228	0.159778	-2.38599	0.0170331	0.999793
ENSMUSG00000037852	Cpe	43828.6	0.1743	0.0730546	2.38589	0.0170379	0.999793
ENSMUSG00000047797	Gjb1	231.101	0.517512	0.217119	2.38354	0.0171471	0.999793
ENSMUSG00000028517	Plpp3	5884.61	0.208192	0.087372	2.38283	0.0171803	0.999793
ENSMUSG00000032537	Ephb1	917.921	0.312375	0.131229	2.38037	0.0172952	0.999793
ENSMUSG00000024816	Frmd8	403.77	0.374093	0.15723	2.37928	0.0173466	0.999793
ENSMUSG00000047250	Ptgs1	317.19	0.459199	0.193175	2.37712	0.0174484	0.999793
ENSMUSG00000030513	Pcsk6	333.867	-0.401419	0.169009	-2.37514	0.0175423	0.999793
ENSMUSG00000029778	Adcyap1r1	3873.07	-0.213522	0.0901102	-2.36957	0.017809	0.999793
ENSMUSG00000021609	Slc6a3	27.6614	-1.45058	0.612706	-2.3675	0.0179085	0.999793
ENSMUSG00000043448	Gjc2	286.466	0.442059	0.187018	2.36373	0.018092	0.999793
ENSMUSG00000019899	Lama2	235.092	-0.474988	0.20101	-2.36301	0.0181272	0.999793
ENSMUSG00000096215	Smim22	3.38879	-4.99884	2.11646	-2.36189	0.018182	0.999793
ENSMUSG00000035226	Rims4	2516.67	0.306926	0.129961	2.36167	0.0181927	0.999793
ENSMUSG00000037625	Cldn11	2191.16	0.257767	0.109292	2.35851	0.0183483	0.999793
ENSMUSG00000045534	Kcna5	220.408	-0.524242	0.223058	-2.35024	0.0187611	0.999793
ENSMUSG00000032172	Olfm2	2139.04	0.263868	0.112336	2.34892	0.0188279	0.999793
ENSMUSG00000027447	Cst3	19920.8	0.201429	0.0857749	2.34834	0.0188571	0.999793
ENSMUSG00000002489	Tiam1	2451.73	-0.293463	0.12497	-2.34827	0.0188608	0.999793
ENSMUSG00000027931	Npr1	88.3163	-0.886554	0.378176	-2.34429	0.0190633	0.999793
ENSMUSG00000026255	Efhd1	357.786	0.379811	0.162649	2.33515	0.0195355	0.999793
ENSMUSG00000064325	Hhip	157.181	-0.607679	0.260491	-2.33283	0.0196573	0.999793
ENSMUSG00000013523	Bcas1	2194.36	0.278361	0.119366	2.332	0.0197005	0.999793
ENSMUSG00000049001	Ndnf	575.929	-0.499347	0.214234	-2.33085	0.0197615	0.999793
ENSMUSG00000019230	Lhx9	10.7418	-2.33374	1.00137	-2.33055	0.0197772	0.999793
ENSMUSG00000018554	Ybx2	139.638	0.583328	0.251088	2.3232	0.0201683	0.999793
ENSMUSG00000022887	Masp1	239.08	-0.443676	0.191049	-2.32231	0.0202162	0.999793
ENSMUSG00000036466	Megf11	609.63	0.35362	0.152325	2.32148	0.0202607	0.999793
ENSMUSG00000032735	Ablim3	828.363	-0.35272	0.151942	-2.32142	0.0202644	0.999793
ENSMUSG00000048285	Frmd6	822.509	0.301915	0.130076	2.32106	0.0202836	0.999793
ENSMUSG00000057409	Zfp53	78.611	0.761717	0.32839	2.31955	0.0203652	0.999793
ENSMUSG00000029397	Rchy1	557.891	0.31875	0.137471	2.31868	0.0204126	0.999793
ENSMUSG00000031212	Pgr15l	6.42393	-4.48522	1.93654	-2.3161	0.0205528	0.999793
ENSMUSG00000026692	Fmo4	3.30657	-4.92901	2.12891	-2.31527	0.0205981	0.999793
ENSMUSG00000056025	Clca3a1	37.4959	-1.5167	0.656294	-2.31101	0.0208325	0.999793
ENSMUSG00000024112	Cacna1h	1593.23	-0.253435	0.109712	-2.31	0.0208884	0.999793
ENSMUSG00000005958	Ephb3	534.147	0.344273	0.149055	2.30971	0.0209044	0.999793
ENSMUSG00000027015	Cybrd1	33.4517	-1.20878	0.52402	-2.30675	0.0210687	0.999793
ENSMUSG00000022817	Itgb5	795.181	0.287602	0.124907	2.30253	0.0213055	0.999793
ENSMUSG00000054342	Kcnn4	7.98639	-2.63187	1.14315	-2.3023	0.0213185	0.999793
ENSMUSG00000047945	Marcksl1	1504.68	-0.252644	0.109745	-2.3021	0.0213298	0.999793
ENSMUSG00000037708	Spag6	89.8962	0.7355	0.319826	2.29969	0.0214661	0.999793
ENSMUSG00000038056	Kmt2c	1743.91	-0.257666	0.112051	-2.29954	0.0214742	0.999793
ENSMUSG00000032554	Trf	4105.83	0.203904	0.0886856	2.29918	0.0214947	0.999793
ENSMUSG00000041911	Dlx1	1015.02	-0.341582	0.148675	-2.29751	0.0215899	0.999793
ENSMUSG00000021846	Peli2	506.89	-0.367685	0.160141	-2.29601	0.0216753	0.999793
ENSMUSG00000078161	Erich3	645.436	-0.397891	0.173308	-2.29586	0.0216838	0.999793
ENSMUSG00000005672	Kit	761.756	-0.300538	0.130943	-2.29519	0.0217222	0.999793
ENSMUSG00000028347	Tmeff1	1933.01	0.22791	0.0993412	2.29422	0.021778	0.999793
ENSMUSG00000035686	Thrsp	332.443	0.440102	0.19202	2.29195	0.0219082	0.999793
ENSMUSG00000042607	Asb4	26.1226	-2.05488	0.896893	-2.29111	0.0219573	0.999793
ENSMUSG00000031936	Hephl1	7.71304	-3.1622	1.38117	-2.28951	0.0220498	0.999793
ENSMUSG00000059810	Rgs3	241.691	-0.440917	0.192819	-2.28669	0.022214	0.999793
ENSMUSG00000005124	Ccn4	130.149	0.591853	0.258963	2.28548	0.0222849	0.999793
ENSMUSG00000060429	Sntb1	86.1909	-0.755732	0.330819	-2.28443	0.0223462	0.999793
ENSMUSG00000019874	Fabp7	815.449	-0.906765	0.39748	-2.28128	0.0225317	0.999793
ENSMUSG00000051048	P4ha3	58.7929	-1.028	0.451097	-2.2789	0.0226733	0.999793
ENSMUSG00000020140	Lgr5	212.969	-1.32987	0.583816	-2.27789	0.0227329	0.999793
ENSMUSG00000074472	Zfp872	2.966	-4.77687	2.09763	-2.27727	0.02277	0.999793
ENSMUSG00000030826	Bcat2	255.226	0.456393	0.20068	2.27424	0.0229515	0.999793
ENSMUSG00000022512	Cldn1	22.6738	-1.54563	0.67977	-2.27375	0.022981	0.999793
ENSMUSG00000051262	Nat8f3	52.8859	0.952251	0.418871	2.27337	0.0230036	0.999793
ENSMUSG00000036492	Rnf39	117.161	0.675585	0.297212	2.27308	0.0230215	0.999793
ENSMUSG00000000753	Serpinf1	152.916	-0.572595	0.253033	-2.26293	0.0236402	0.999793
ENSMUSG00000094724	Rnaset2b	14.5305	-1.7983	0.796336	-2.25822	0.0239321	0.999793
ENSMUSG00000042353	Frem3	12.9242	-2.26311	1.00235	-2.2578	0.0239583	0.999793
ENSMUSG00000041308	Sntb2	647.385	0.340857	0.151039	2.25674	0.0240241	0.999793
ENSMUSG00000045613	Chrm2	390.249	-0.420054	0.186243	-2.25541	0.0241075	0.999793
ENSMUSG00000073565	Prr16	226.564	0.455943	0.202166	2.2553	0.0241148	0.999793
ENSMUSG00000071984	Fndc1	128.78	-0.633629	0.281206	-2.25326	0.024243	0.999793
ENSMUSG00000024998	Plce1	212.051	-0.48638	0.216156	-2.25013	0.0244408	0.999793
ENSMUSG00000059857	Ntng1	470.199	-0.447568	0.199114	-2.2478	0.0245892	0.999793
ENSMUSG00000031971	Ccsap	1222.13	-0.297622	0.132641	-2.24382	0.0248443	0.999793
ENSMUSG00000019768	Esr1	85.1184	-0.79365	0.354323	-2.23991	0.025097	0.999793
ENSMUSG00000074006	Omp	103.173	-2.90097	1.29574	-2.23884	0.025166	0.999793
ENSMUSG00000036905	C1qb	904.283	0.320082	0.143087	2.23698	0.0252875	0.999793
ENSMUSG00000039179	Tekt5	241.917	-0.436582	0.195202	-2.23656	0.025315	0.999793
ENSMUSG00000028292	Rars2	401.651	0.353513	0.158158	2.23519	0.0254049	0.999793
ENSMUSG00000042035	Igsf3	429.661	-0.41456	0.185594	-2.2337	0.0255031	0.999793
ENSMUSG00000043388	Tmem130	3994.73	-0.28079	0.125806	-2.23192	0.02562	0.999793
ENSMUSG00000002320	Tm9sf1	473.749	-0.328922	0.147455	-2.23066	0.0257036	0.999793
ENSMUSG00000053137	Mapk11	997.417	0.403739	0.181072	2.22971	0.0257666	0.999793
ENSMUSG00000040138	Ndp	173.766	0.522408	0.234299	2.22966	0.0257697	0.999793
ENSMUSG00000047606	Ankrd34c	251.306	-0.433929	0.194622	-2.2296	0.0257741	0.999793
ENSMUSG00000003051	Elf3	2.90812	-4.75226	2.13165	-2.22938	0.0257886	0.999793
ENSMUSG00000006313	Upk1a	9.79303	-2.24329	1.00736	-2.2269	0.0259538	0.999793
ENSMUSG00000029718	Pcolce	103.192	-0.729422	0.327671	-2.22608	0.0260087	0.999793
ENSMUSG00000021099	Six6	3.43842	-5.02103	2.25583	-2.2258	0.0260278	0.999793
ENSMUSG00000049225	Pdp1	3218.13	0.246174	0.110663	2.22454	0.0261119	0.999793
ENSMUSG00000024330	Col11a2	575.076	0.444894	0.200002	2.22445	0.0261181	0.999793
ENSMUSG00000060548	Tnfrsf19	1319.4	0.23188	0.10435	2.22213	0.0262747	0.999793
ENSMUSG00000007891	Ctsd	3244.33	0.215335	0.0970055	2.21982	0.0264307	0.999793
ENSMUSG00000025885	Myo5b	825.292	-0.376534	0.169688	-2.21898	0.0264881	0.999793
ENSMUSG00000034275	Igsf9b	2688.76	0.282264	0.127363	2.21621	0.0266771	0.999793
ENSMUSG00000047907	Tshz2	495.119	-0.345607	0.156118	-2.21375	0.0268458	0.999793
ENSMUSG00000024672	Ms4a7	7.48228	-2.59337	1.17213	-2.21254	0.0269294	0.999793
ENSMUSG00000055333	Fat2	23.3754	-2.08211	0.941063	-2.21251	0.0269312	0.999793
ENSMUSG00000040181	Fmo1	140.837	-0.585246	0.26465	-2.2114	0.0270082	0.999793
ENSMUSG00000037984	Neurod6	1228.81	0.283652	0.12834	2.21016	0.0270939	0.999793
ENSMUSG00000028780	Sema3c	554.995	-0.331769	0.150167	-2.20933	0.0271514	0.999793
ENSMUSG00000033633	Clec18a	119.452	0.805122	0.365086	2.2053	0.0274332	0.999793
ENSMUSG00000020032	Nuak1	1721.1	0.24775	0.112414	2.20392	0.0275301	0.999793
ENSMUSG00000024222	Fkbp5	728.852	-0.317607	0.144171	-2.20299	0.0275952	0.999793
ENSMUSG00000036052	Dnajb5	3563.53	0.223665	0.101673	2.19984	0.0278183	0.999793
ENSMUSG00000017417	Plxdc1	576.177	0.320177	0.145594	2.19911	0.0278698	0.999793
ENSMUSG00000029819	Npy	1258.63	0.348054	0.15833	2.19828	0.0279294	0.999793
ENSMUSG00000061524	Zic2	328.436	-0.549709	0.250157	-2.19745	0.0279882	0.999793
ENSMUSG00000026604	Ptpn14	230.416	-0.516967	0.235591	-2.19434	0.0282109	0.999793
ENSMUSG00000022324	Matn2	685.616	-0.386816	0.176319	-2.19384	0.028247	0.999793
ENSMUSG00000030909	Anks4b	4.73031	-4.0153	1.83117	-2.19275	0.0283254	0.999793
ENSMUSG00000087687	Pet100	224.516	0.450219	0.205499	2.19085	0.0284623	0.999793
ENSMUSG00000047415	Gpr68	189.716	0.464936	0.212352	2.18946	0.0285633	0.999793
ENSMUSG00000014609	Chrne	2.89069	-4.76814	2.17861	-2.18861	0.028625	0.999793
ENSMUSG00000043557	Mdga1	590.463	-0.394928	0.18057	-2.18712	0.028734	0.999793
ENSMUSG00000034528	Hsd17b13	2.73325	-4.6742	2.14305	-2.1811	0.029176	0.999793
ENSMUSG00000025386	Pde6g	6.8974	2.45341	1.12625	2.17839	0.0293769	0.999793
ENSMUSG00000007415	Gatad1	1453.29	0.218958	0.100559	2.1774	0.029451	0.999793
ENSMUSG00000009876	Cox4i2	29.8214	1.17629	0.540353	2.1769	0.0294882	0.999793
ENSMUSG00000017466	Timp2	6339.27	-0.227784	0.104718	-2.17521	0.0296142	0.999793
ENSMUSG00000096883	Shisa8	169.364	-1.35071	0.621582	-2.17303	0.0297782	0.999793
ENSMUSG00000022780	Meltf	22.3674	1.34985	0.621344	2.17247	0.0298203	0.999793
ENSMUSG00000048752	Prss50	14.6393	-1.79359	0.82796	-2.16628	0.0302901	0.999793
ENSMUSG00000091898	Tnnc1	146.371	0.589914	0.272318	2.16627	0.0302905	0.999793
ENSMUSG00000020160	Meis1	110.933	-0.748848	0.346134	-2.16346	0.0305057	0.999793
ENSMUSG00000031340	Gabre	18.2669	-2.14454	0.992252	-2.16129	0.0306733	0.999793
ENSMUSG00000036437	Npy1r	469.528	-0.323598	0.149768	-2.16066	0.0307213	0.999793
ENSMUSG00000029456	Acad10	89.2194	0.731264	0.338569	2.15987	0.030783	0.999793
ENSMUSG00000019986	Ahi1	5029.37	-0.27909	0.129284	-2.15874	0.0308706	0.999793
ENSMUSG00000070047	Fat1	1234.33	-0.300233	0.139339	-2.15469	0.0311861	0.999793
ENSMUSG00000026424	Gpr37l1	3466.11	0.220938	0.102561	2.15422	0.0312229	0.999793
ENSMUSG00000021676	Iqgap2	479.195	-0.378339	0.176159	-2.14772	0.0317361	0.999793
ENSMUSG00000043811	Rtn4r	1451.54	0.29123	0.135727	2.1457	0.0318966	0.999793
ENSMUSG00000001700	Gramd3	323.605	0.391307	0.182541	2.14367	0.0320596	0.999793
ENSMUSG00000028004	Npy2r	129.544	-0.615426	0.287135	-2.14333	0.0320863	0.999793
ENSMUSG00000094786	Gm14403	76.9391	0.688353	0.321472	2.14126	0.0322534	0.999793
ENSMUSG00000022518	4930562C15Rik	9.65212	1.99409	0.932303	2.13888	0.0324453	0.999793
ENSMUSG00000002897	Il17ra	410.839	0.357059	0.167023	2.13778	0.0325345	0.999793
ENSMUSG00000026826	Nr4a2	724.841	0.399202	0.186972	2.13509	0.0327537	0.999793
ENSMUSG00000025268	Maged2	804.976	-0.276123	0.129416	-2.1336	0.0328752	0.999793
ENSMUSG00000022197	Pdzd2	1501.13	-0.282572	0.132529	-2.13216	0.032994	0.999793
ENSMUSG00000040127	Sdr9c7	2.57986	5.09451	2.38972	2.13184	0.0330198	NA
ENSMUSG00000063049	Ing2	604.855	0.301548	0.14159	2.12972	0.0331948	0.999793
ENSMUSG00000036073	Galt	678.948	0.300964	0.141333	2.12947	0.0332158	0.999793
ENSMUSG00000031004	Mki67	45.4127	0.957822	0.450099	2.12803	0.0333349	0.999793
ENSMUSG00000074934	Grem1	55.0773	-0.917256	0.431659	-2.12496	0.0335902	0.999793
ENSMUSG00000038630	Zkscan16	701.25	-0.368933	0.173648	-2.1246	0.0336203	0.999793
ENSMUSG00000086228	Ubap1l	84.9327	-0.836308	0.39373	-2.12407	0.0336646	0.999793
ENSMUSG00000012819	Cdh23	32.9154	-1.10215	0.51895	-2.1238	0.0336871	0.999793
ENSMUSG00000017007	Rbpjl	20.296	-1.34782	0.635227	-2.12179	0.0338557	0.999793
ENSMUSG00000075066	Olfr32	3.14036	-4.85504	2.29079	-2.11938	0.0340587	0.999793
ENSMUSG00000010476	Ebf3	22.4218	-1.28519	0.606606	-2.11866	0.0341189	0.999793
ENSMUSG00000073678	Pgap1	945.996	-0.319818	0.151211	-2.11504	0.0344266	0.999793
ENSMUSG00000026421	Csrp1	4434.69	0.205487	0.0972165	2.1137	0.0345407	0.999793
ENSMUSG00000003476	Crhr2	25.863	-1.27667	0.604287	-2.11269	0.0346275	0.999793
ENSMUSG00000028370	Pappa	15.0606	-1.58131	0.749575	-2.10961	0.0348916	0.999793
ENSMUSG00000022054	Nefm	4890.45	0.184159	0.0873914	2.10729	0.0350922	0.999793
ENSMUSG00000033080	Vsx1	2.94908	-4.79121	2.27505	-2.10598	0.0352063	0.999793
ENSMUSG00000043263	Ifi209	2.56715	-4.58159	2.17614	-2.10538	0.0352582	NA
ENSMUSG00000033208	S100b	2055.53	-0.267864	0.127401	-2.10253	0.0355073	0.999793
ENSMUSG00000055044	Pdlim1	118.549	-0.596278	0.283617	-2.1024	0.035518	0.999793
ENSMUSG00000014361	Mertk	929.571	0.355621	0.169161	2.10226	0.0355305	0.999793
ENSMUSG00000037679	Inf2	4249.92	0.221575	0.105443	2.10137	0.0356087	0.999793
ENSMUSG00000024538	Ppic	22.083	-1.44418	0.687453	-2.10078	0.0356606	0.999793
ENSMUSG00000021175	Cdca7l	27.5896	-1.15428	0.549692	-2.09988	0.0357398	0.999793
ENSMUSG00000027133	Nop10	549.865	0.292463	0.139319	2.09923	0.0357963	0.999793
ENSMUSG00000047557	Lxn	508.029	-0.297861	0.141905	-2.09902	0.0358153	0.999793
ENSMUSG00000020420	Zfp607a	16.2499	-1.5411	0.734662	-2.0977	0.0359321	0.999793
ENSMUSG00000055540	Epha6	274.672	-0.46491	0.221644	-2.09756	0.0359444	0.999793
ENSMUSG00000022972	Cfap298	206.396	0.425436	0.20299	2.09584	0.0360961	0.999793
ENSMUSG00000037447	Arid5a	180.353	0.505259	0.241448	2.09262	0.0363828	0.999793
ENSMUSG00000031927	1700012B09Rik	11.1047	-1.93269	0.924104	-2.09142	0.0364902	0.999793
ENSMUSG00000031257	Nox1	5.41638	-3.22611	1.54308	-2.09069	0.0365559	0.999793
ENSMUSG00000032261	Sh3bgrl2	804.605	-0.283069	0.135536	-2.08851	0.0367514	0.999793
ENSMUSG00000002012	Pnck	1341.34	-0.283235	0.135649	-2.088	0.0367977	0.999793
ENSMUSG00000027188	Pamr1	648.133	0.284161	0.136152	2.08708	0.036881	0.999793
ENSMUSG00000036019	Tmtc2	254.49	-0.392953	0.188304	-2.08681	0.0369055	0.999793
ENSMUSG00000051146	Camk2n2	2245.67	0.223354	0.107118	2.08512	0.0370586	0.999793
ENSMUSG00000027323	Rad51	28.8277	1.1697	0.56111	2.08462	0.0371037	0.999793
ENSMUSG00000086040	Wipf3	3624.39	-0.20331	0.0975667	-2.08381	0.0371775	0.999793
ENSMUSG00000040728	Esrp1	2.51742	-4.54195	2.18243	-2.08114	0.0374213	NA
ENSMUSG00000053310	Nrgn	30291.4	0.226133	0.108665	2.08102	0.0374323	0.999793
ENSMUSG00000070469	Adamtsl3	39.5504	-1.10633	0.531972	-2.07969	0.0375544	0.999793
ENSMUSG00000018102	H2bc4	510.093	0.371537	0.178851	2.07735	0.0377691	0.999793
ENSMUSG00000038145	Snrk	1640.55	-0.23117	0.111329	-2.07646	0.0378518	0.999793
ENSMUSG00000036915	Kirrel2	211.968	0.455269	0.219338	2.07565	0.037926	0.999793
ENSMUSG00000004151	Etv1	1303.91	-0.24625	0.118644	-2.07554	0.0379364	0.999793
ENSMUSG00000037855	Zfp365	12404.6	0.218742	0.105452	2.07433	0.0380484	0.999793
ENSMUSG00000056413	Adap1	3868.06	0.20952	0.101027	2.07389	0.0380897	0.999793
ENSMUSG00000012187	Mogat1	2.51722	-4.54196	2.19153	-2.0725	0.0382186	NA
ENSMUSG00000035245	Eogt	455.393	0.341905	0.165009	2.07204	0.038262	0.999793
ENSMUSG00000020630	Rnaseh1	215.199	0.409975	0.197933	2.07128	0.0383328	0.999793
ENSMUSG00000003346	Abhd17a	2317.88	0.234055	0.113006	2.07118	0.0383422	0.999793
ENSMUSG00000101678	Gm29609	12.3904	-1.75956	0.849666	-2.07089	0.0383695	0.999793
ENSMUSG00000030499	Kctd15	271.264	0.375362	0.181273	2.0707	0.0383869	0.999793
ENSMUSG00000019916	P4ha1	996.012	0.277357	0.134024	2.06945	0.0385035	0.999793
ENSMUSG00000036560	Lgi4	282.136	0.42527	0.205715	2.06728	0.0387079	0.999793
ENSMUSG00000037242	Clic4	1542.43	-0.217713	0.105638	-2.06094	0.0393091	0.999793
ENSMUSG00000026283	Ing5	342.611	-0.363501	0.176507	-2.05942	0.0394541	0.999793
ENSMUSG00000004902	Slc25a18	1177.86	0.249262	0.121065	2.05891	0.0395033	0.999793
ENSMUSG00000038738	Shank1	10906.5	0.261241	0.126952	2.05779	0.03961	0.999793
ENSMUSG00000042129	Rassf4	163.254	-0.501787	0.24407	-2.05592	0.0397907	0.999793
ENSMUSG00000002228	Ppm1j	34.3859	-1.27557	0.621158	-2.05354	0.0400203	0.999793
ENSMUSG00000038760	Trhr	87.5573	-0.729827	0.35544	-2.05331	0.0400427	0.999793
ENSMUSG00000046338	Gpat2	10.2792	-1.98463	0.968259	-2.04969	0.0403944	0.999793
ENSMUSG00000029108	Pcdh7	2814.03	0.185923	0.0907776	2.04811	0.040549	0.999793
ENSMUSG00000039628	Hs3st6	5.76957	-3.0785	1.50336	-2.04775	0.0405847	0.999793
ENSMUSG00000029070	Mxra8	82.9609	-0.685624	0.334856	-2.04752	0.0406075	0.999793
ENSMUSG00000055805	Fmnl1	2546.29	0.231111	0.112889	2.04723	0.0406357	0.999793
ENSMUSG00000020758	Itgb4	260.001	0.394603	0.192791	2.04679	0.0406788	0.999793
ENSMUSG00000068615	Gjd2	112.668	-0.666599	0.32592	-2.04529	0.0408267	0.999793
ENSMUSG00000022935	Grik1	282.804	-0.382156	0.18701	-2.04351	0.0410024	0.999793
ENSMUSG00000018398	Septin8	7111.29	0.163053	0.0798653	2.0416	0.0411915	0.999793
ENSMUSG00000041261	Car8	304.221	0.386378	0.189265	2.04146	0.0412047	0.999793
ENSMUSG00000039156	Stim2	1403.83	0.2043	0.100137	2.04021	0.0413293	0.999793
ENSMUSG00000030235	Slco1c1	890.957	0.308872	0.151523	2.03845	0.0415046	0.999793
ENSMUSG00000073680	Tmem88b	1127.51	0.273402	0.134204	2.03721	0.0416287	0.999793
ENSMUSG00000074785	Plxnc1	1246.85	-0.266002	0.130572	-2.0372	0.0416296	0.999793
ENSMUSG00000048450	Msx1	45.5459	-0.955793	0.469448	-2.03599	0.041751	0.999793
ENSMUSG00000015869	Prpsap1	810.512	-0.244183	0.120067	-2.03372	0.0419799	0.999793
ENSMUSG00000023885	Thbs2	158.057	-0.50162	0.24673	-2.03307	0.0420454	0.999793
ENSMUSG00000073755	5730409E04Rik	1891.52	0.191944	0.0944227	2.03282	0.0420707	0.999793
ENSMUSG00000041741	Pde3a	88.9597	-0.785424	0.386499	-2.03215	0.0421383	0.999793
ENSMUSG00000045440	Insm2	6.06998	-3.29549	1.62212	-2.03159	0.0421956	0.999793
ENSMUSG00000046441	Cmtr2	125.687	-0.519162	0.255617	-2.03102	0.0422533	0.999793
ENSMUSG00000040380	Cbln3	30.2007	-3.72652	1.83512	-2.03067	0.0422889	0.999793
ENSMUSG00000026799	Med27	239.688	0.42001	0.206852	2.03048	0.0423075	0.999793
ENSMUSG00000034449	Dhrs11	112.715	0.553316	0.272573	2.02997	0.0423594	0.999793
ENSMUSG00000030785	Cox6a2	91.7706	0.601639	0.296544	2.02883	0.0424754	0.999793
ENSMUSG00000038781	Stap2	23.4172	1.3058	0.643923	2.02788	0.0425727	0.999793
ENSMUSG00000056508	1700001K19Rik	51.4888	0.791048	0.390203	2.02727	0.0426344	0.999793
ENSMUSG00000031667	Aktip	2064.16	0.193045	0.0952361	2.02702	0.0426608	0.999793
ENSMUSG00000035238	Kcnk15	20.7848	-1.43112	0.706694	-2.0251	0.0428573	0.999793
ENSMUSG00000030742	Lat	8.43488	-2.10575	1.03985	-2.02506	0.0428609	0.999793
ENSMUSG00000003585	Sec14l2	980.499	0.241945	0.119509	2.02449	0.0429195	0.999793
ENSMUSG00000011877	Git1	7225.06	0.187091	0.0924198	2.02436	0.042933	0.999793
ENSMUSG00000036907	C1ql2	27.2679	-1.49301	0.737779	-2.02365	0.0430058	0.999793
ENSMUSG00000074170	Plekhf1	71.9101	-0.820144	0.405284	-2.02363	0.0430086	0.999793
ENSMUSG00000021290	Atp5mpl	1457.11	0.26699	0.132034	2.02213	0.0431625	0.999793
ENSMUSG00000027765	P2ry1	101.33	-0.686343	0.339596	-2.02106	0.0432737	0.999793
ENSMUSG00000067653	Ankrd23	14.9693	-1.62134	0.802758	-2.01972	0.0434128	0.999793
ENSMUSG00000070822	Zscan18	463.599	-0.326711	0.161963	-2.01719	0.0436754	0.999793
ENSMUSG00000023159	Psg29	4.66346	-3.85851	1.91379	-2.01616	0.0437835	0.999793
ENSMUSG00000032744	Heyl	118.97	-0.567978	0.281859	-2.01511	0.0438929	0.999793
ENSMUSG00000036206	Sh3bp4	455.272	-0.311805	0.154741	-2.015	0.0439041	0.999793
ENSMUSG00000030259	Rassf8	402.885	-0.340394	0.168939	-2.01489	0.0439161	0.999793
ENSMUSG00000051985	Igfn1	604.551	0.340303	0.168996	2.01368	0.0440435	0.999793
ENSMUSG00000020524	Gria1	8005.1	-0.176371	0.0876476	-2.01228	0.0441908	0.999793
ENSMUSG00000027702	Lrrc34	2.50009	-4.56097	2.26689	-2.01199	0.0442208	NA
ENSMUSG00000024601	Isoc1	676.596	-0.309679	0.154112	-2.00944	0.0444905	0.999793
ENSMUSG00000034115	Scn11a	5.166	-3.18456	1.58565	-2.00836	0.0446049	0.999793
ENSMUSG00000034573	Ptpn13	369.591	-0.352876	0.176019	-2.00477	0.0449881	0.999793
ENSMUSG00000040569	Slc26a7	40.7635	-1.05712	0.527436	-2.00426	0.0450423	0.999793
ENSMUSG00000022332	Khdrbs3	2986.11	0.182565	0.0911328	2.00328	0.0451468	0.999793
ENSMUSG00000023764	Sfi1	525.862	0.313942	0.156732	2.00305	0.0451723	0.999793
ENSMUSG00000026687	Aldh9a1	677.182	0.260486	0.130054	2.00291	0.0451866	0.999793
ENSMUSG00000004415	Col26a1	146.831	0.533617	0.266545	2.00198	0.0452874	0.999793
ENSMUSG00000035199	Arl6ip5	2319.76	0.187428	0.0936241	2.00192	0.0452933	0.999793
ENSMUSG00000091387	Gcnt4	279.528	0.367649	0.183653	2.00186	0.0452995	0.999793
ENSMUSG00000030223	Ptpro	892.374	-0.715756	0.357617	-2.00146	0.0453432	0.999793
ENSMUSG00000004698	Hdac9	842.759	-0.238869	0.119517	-1.99862	0.04565	0.999793
ENSMUSG00000031425	Plp1	25754.4	0.215592	0.107989	1.99642	0.0458884	0.999793
ENSMUSG00000058248	Kcnh1	2071.24	0.19679	0.0985726	1.99639	0.0458913	0.999793
ENSMUSG00000067261	Foxd3	10.7649	-1.957	0.980581	-1.99576	0.0459603	0.999793
ENSMUSG00000007872	Id3	448.344	-0.396834	0.199047	-1.99367	0.0461879	0.999793
ENSMUSG00000014773	Dll1	166.256	-0.458619	0.230271	-1.99165	0.0464096	0.999793
ENSMUSG00000030340	Scnn1a	70.2554	-0.688353	0.345674	-1.99134	0.046444	0.999793
ENSMUSG00000020886	Dlg4	18017.7	0.158461	0.0796183	1.99026	0.0465622	0.999793
ENSMUSG00000066441	Rdh11	594.542	0.264145	0.132849	1.98831	0.0467774	0.999793
ENSMUSG00000040147	Maob	630.087	0.266604	0.134124	1.98774	0.0468403	0.999793
ENSMUSG00000047842	Diras2	6386.87	0.197254	0.0992369	1.98771	0.0468435	0.999793
ENSMUSG00000026566	Mpzl1	329.079	0.352064	0.177187	1.98696	0.0469265	0.999793
ENSMUSG00000042834	Nrep	1139.38	0.241307	0.121464	1.98665	0.0469615	0.999793
ENSMUSG00000038400	Pmepa1	1274.15	0.233001	0.117302	1.98633	0.046997	0.999793
ENSMUSG00000040490	Lrfn2	441.079	-0.314241	0.158235	-1.98591	0.0470435	0.999793
ENSMUSG00000023391	Dlx2	208.367	-0.444224	0.223897	-1.98405	0.04725	0.999793
ENSMUSG00000053930	Shisa6	299.028	-0.41759	0.210496	-1.98384	0.0472741	0.999793
ENSMUSG00000003411	Rab3b	1257.92	-0.220082	0.11095	-1.98361	0.0472989	0.999793
ENSMUSG00000028194	Ddah1	2401.03	0.212522	0.107248	1.98159	0.0475248	0.999793
ENSMUSG00000032026	Rexo2	1065.37	0.217896	0.110009	1.98072	0.0476231	0.999793
ENSMUSG00000037847	Nmrk1	71.6447	0.668909	0.337781	1.9803	0.0476695	0.999793
ENSMUSG00000036832	Lpar3	11.576	-1.71753	0.867332	-1.98025	0.0476759	0.999793
ENSMUSG00000043969	Emx2	259.907	0.391427	0.197684	1.98006	0.0476966	0.999793
ENSMUSG00000031841	Cdh13	1722.11	-0.235896	0.11923	-1.9785	0.0478722	0.999793
ENSMUSG00000045009	Prrt3	1203.46	0.236906	0.119805	1.97742	0.047994	0.999793
ENSMUSG00000032320	Rcn2	2353.5	-0.176308	0.089175	-1.9771	0.0480307	0.999793
ENSMUSG00000032231	Anxa2	146.911	-0.495897	0.250921	-1.97631	0.0481198	0.999793
ENSMUSG00000021803	Cdhr1	893.691	-1.50061	0.762276	-1.96859	0.0490007	0.999793
ENSMUSG00000044340	Phlpp1	1955.94	0.195993	0.099617	1.96746	0.04913	0.999793
ENSMUSG00000023367	Tmem176a	244.041	0.439171	0.223222	1.96742	0.0491353	0.999793
ENSMUSG00000042581	Thsd7b	114.38	-0.546873	0.278006	-1.96713	0.0491683	0.999793
ENSMUSG00000000263	Glra1	4.96504	-2.9842	1.51809	-1.96575	0.0493272	0.999793
ENSMUSG00000034156	Tspoap1	7299.23	0.192397	0.0978758	1.96572	0.0493305	0.999793
ENSMUSG00000078612	Fyb2	32.0946	0.959458	0.48843	1.96437	0.0494873	0.999793
ENSMUSG00000027849	Syt6	1036.77	-0.31404	0.159882	-1.9642	0.0495073	0.999793
ENSMUSG00000049744	Arhgap15	251.279	0.426027	0.217012	1.96315	0.0496286	0.999793
ENSMUSG00000030111	A2m	39.7134	-0.906952	0.462262	-1.96199	0.049764	0.999793
ENSMUSG00000024232	Bambi	56.5781	-0.825753	0.42131	-1.95997	0.0499998	0.999793
ENSMUSG00000030393	Zik1	357.923	-0.321461	0.164064	-1.95936	0.0500709	0.999793
ENSMUSG00000028654	Mycl	252.226	-0.430831	0.220038	-1.95799	0.0502314	0.999793
ENSMUSG00000079173	Zan	6.71922	-2.53375	1.29447	-1.95737	0.0503037	0.999793
ENSMUSG00000057315	Arhgap24	124.073	-0.608013	0.310671	-1.9571	0.0503362	0.999793
ENSMUSG00000070643	Sox13	148.41	0.475417	0.243084	1.95578	0.0504915	0.999793
ENSMUSG00000050087	Cby3	5.0323	-2.99214	1.52999	-1.95566	0.0505057	0.999793
ENSMUSG00000015093	Clic3	29.7309	-1.0417	0.532796	-1.95515	0.0505652	0.999793
ENSMUSG00000090223	Pcp4	662.971	0.37226	0.190411	1.95503	0.0505796	0.999793
ENSMUSG00000038331	Satb2	1130.29	0.251354	0.128631	1.95407	0.0506925	0.999793
ENSMUSG00000042216	Sgsm1	2463.62	-0.188038	0.0962918	-1.95279	0.0508442	0.999793
ENSMUSG00000029096	Htra3	70.3833	-0.691191	0.35396	-1.95274	0.0508504	0.999793
ENSMUSG00000024617	Camk2a	64148.3	0.194039	0.0994021	1.95206	0.0509312	0.999793
ENSMUSG00000036377	C530008M17Rik	1083.76	-0.263705	0.135118	-1.95167	0.0509778	0.999793
ENSMUSG00000025795	Rassf3	787.879	0.262336	0.134426	1.95153	0.0509943	0.999793
ENSMUSG00000056692	Ilrun	5624.11	0.181754	0.0931403	1.9514	0.0510093	0.999793
ENSMUSG00000026224	4933407L21Rik	69.9991	-0.692651	0.355029	-1.95097	0.0510603	0.999793
ENSMUSG00000021203	Otub2	658.963	0.276865	0.141943	1.95054	0.0511119	0.999793
ENSMUSG00000022044	Stmn4	3962.73	0.173056	0.0888606	1.9475	0.051475	0.999793
ENSMUSG00000030043	Tacr1	149.037	-0.613312	0.315436	-1.94433	0.0518553	0.999793
ENSMUSG00000067571	Ms4a15	92.9194	-2.42446	1.24758	-1.94333	0.0519758	0.999793
ENSMUSG00000007207	Stx1a	5030.91	0.19311	0.0994731	1.94132	0.052219	0.999793
ENSMUSG00000061393	Acvr2b	110.375	-0.544922	0.28085	-1.94026	0.0523482	0.999793
ENSMUSG00000031548	Sfrp1	274.33	-0.381899	0.196832	-1.94023	0.0523516	0.999793
ENSMUSG00000022763	Aifm3	2376.27	0.268859	0.138587	1.94001	0.0523788	0.999793
ENSMUSG00000032355	Mlip	550.414	0.270501	0.139448	1.93979	0.0524047	0.999793
ENSMUSG00000052135	Foxo6	335.245	0.391671	0.201992	1.93904	0.0524965	0.999793
ENSMUSG00000025017	Pik3ap1	79.8119	0.616941	0.31833	1.93806	0.0526165	0.999793
ENSMUSG00000039899	Fgl2	39.9319	-0.962127	0.496509	-1.93779	0.0526494	0.999793
ENSMUSG00000094840	Muc3a	230.688	0.437057	0.225563	1.93762	0.0526691	0.999793
ENSMUSG00000027596	a	3.32424	3.58433	1.84997	1.93751	0.0526829	0.999793
ENSMUSG00000078889	Gm14288	2.23464	-4.37609	2.26051	-1.93588	0.052882	NA
ENSMUSG00000061535	C1qtnf7	14.5116	-1.47301	0.761276	-1.93493	0.052999	0.999793
ENSMUSG00000010064	Slc38a3	1599.15	0.252582	0.130706	1.93244	0.0533056	0.999793
ENSMUSG00000000567	Sox9	826.973	0.261932	0.135633	1.93119	0.05346	0.999793
ENSMUSG00000029471	Camkk2	6930.47	0.168926	0.0874923	1.93075	0.0535138	0.999793
ENSMUSG00000067594	Krt77	199.566	-0.427466	0.221423	-1.93054	0.0535404	0.999793
ENSMUSG00000038963	Slco4a1	52.6756	0.832321	0.431236	1.93008	0.0535966	0.999793
ENSMUSG00000053046	Brsk2	4009.57	0.162756	0.0843281	1.93004	0.0536022	0.999793
ENSMUSG00000050211	Pla2g4e	218.218	0.398935	0.206866	1.92847	0.0537962	0.999793
ENSMUSG00000061751	Kalrn	11425	0.161673	0.0838883	1.92724	0.0539499	0.999793
ENSMUSG00000007279	Scube2	24.5146	-1.10724	0.574722	-1.92656	0.0540344	0.999793
ENSMUSG00000022035	Ccdc25	787.372	0.248234	0.128902	1.92576	0.054134	0.999793
ENSMUSG00000035860	Cdhr3	52.3369	-0.747316	0.388892	-1.92166	0.0546492	0.999793
ENSMUSG00000023031	Cela1	31.1524	-0.982792	0.511505	-1.92137	0.0546847	0.999793
ENSMUSG00000041771	Slc24a4	720.143	-0.306815	0.159713	-1.92104	0.0547272	0.999793
ENSMUSG00000022404	Slc25a17	677.837	-0.263968	0.137412	-1.921	0.0547315	0.999793
ENSMUSG00000021124	Vti1b	2942.18	0.176453	0.0919347	1.91933	0.0549429	0.999793
ENSMUSG00000050711	Scg2	5432.02	-0.178472	0.0929886	-1.91928	0.0549485	0.999793
ENSMUSG00000020053	Igf1	209.607	-0.449268	0.234331	-1.91724	0.0552076	0.999793
ENSMUSG00000037579	Kcnh3	3637.42	0.177574	0.0926577	1.91645	0.0553072	0.999793
ENSMUSG00000031951	Tmem231	292.695	-0.351068	0.183232	-1.91597	0.0553688	0.999793
ENSMUSG00000030406	Gipr	68.4265	0.75213	0.392616	1.91569	0.0554046	0.999793
ENSMUSG00000032648	Pygm	655.389	0.260288	0.135887	1.91548	0.0554319	0.999793
ENSMUSG00000022041	Chrna2	20.6201	-1.25387	0.654943	-1.91448	0.0555595	0.999793
ENSMUSG00000022296	Baalc	4152.27	0.201247	0.105128	1.9143	0.0555814	0.999793
ENSMUSG00000059742	Kcnh7	2087.44	0.219861	0.114861	1.91415	0.0556006	0.999793
ENSMUSG00000037111	Setd7	3857.17	0.165904	0.0866843	1.91388	0.0556351	0.999793
ENSMUSG00000029101	Rgs12	927.828	-0.275387	0.144048	-1.91177	0.0559057	0.999793
ENSMUSG00000027875	Hmgcs2	140.784	-0.504629	0.263986	-1.91157	0.0559313	0.999793
ENSMUSG00000006930	Hap1	4018.23	-0.549278	0.287704	-1.90918	0.0562391	0.999793
ENSMUSG00000020811	Wscd1	1377.5	0.219584	0.115038	1.9088	0.0562873	0.999793
ENSMUSG00000073557	Ppp1r12b	3149.95	-0.204474	0.107137	-1.90853	0.0563225	0.999793
ENSMUSG00000004366	Sst	3359.68	0.206787	0.108439	1.90694	0.0565284	0.999793
ENSMUSG00000025161	Slc16a3	80.4572	0.594166	0.311616	1.90672	0.0565567	0.999793
ENSMUSG00000026321	Tnfrsf11a	114.075	0.513282	0.269314	1.90588	0.0566655	0.999793
ENSMUSG00000020932	Gfap	2489.93	-0.576564	0.302753	-1.90441	0.0568571	0.999793
ENSMUSG00000033350	Chst2	3087.4	0.222112	0.11666	1.90393	0.0569188	0.999793
ENSMUSG00000074064	Mlycd	445.26	-0.285096	0.149788	-1.90333	0.0569974	0.999793
ENSMUSG00000029816	Gpnmb	66.9312	-0.66657	0.350364	-1.90251	0.0571048	0.999793
ENSMUSG00000032204	Aqp9	27.5059	-1.06772	0.562319	-1.89878	0.0575932	0.999793
ENSMUSG00000055150	Zfp78	70.409	-0.678102	0.357194	-1.89841	0.0576415	0.999793
ENSMUSG00000049577	Zfpm1	686.592	0.324838	0.171168	1.89777	0.0577261	0.999793
ENSMUSG00000074457	S100a16	1062.58	0.235778	0.124422	1.89498	0.0580952	0.999793
ENSMUSG00000064280	Ccdc146	10.9264	-1.74209	0.919811	-1.89396	0.0582301	0.999793
ENSMUSG00000033207	Mamdc2	15.6389	-1.37049	0.723785	-1.89351	0.0582899	0.999793
ENSMUSG00000028850	Gpatch3	131.899	0.475565	0.251302	1.8924	0.0584373	0.999793
ENSMUSG00000045087	S1pr5	268.579	0.417358	0.220638	1.89159	0.0585451	0.999793
ENSMUSG00000024867	Pip5k1b	331.682	-0.319755	0.169056	-1.89141	0.05857	0.999793
ENSMUSG00000043648	Pld6	27.1237	-1.02569	0.542633	-1.89021	0.0587301	0.999793
ENSMUSG00000028792	Ak2	457.839	0.301695	0.159744	1.88861	0.058944	0.999793
ENSMUSG00000028971	Cort	62.7602	0.788761	0.418244	1.88588	0.0593105	0.999793
ENSMUSG00000040466	Blvrb	154.616	0.469916	0.249278	1.88511	0.0594147	0.999793
ENSMUSG00000023235	Ccl25	173.251	0.461138	0.244979	1.88236	0.0597878	0.999793
ENSMUSG00000071291	Zfp58	77.1806	0.641173	0.340817	1.88128	0.0599334	0.999793
ENSMUSG00000002930	Ppp1r17	14.1923	-1.74076	0.925596	-1.88069	0.0600139	0.999793
ENSMUSG00000072704	Smim10l1	2888.96	0.165478	0.0880245	1.8799	0.0601212	0.999793
ENSMUSG00000073197	5730507C01Rik	2.2758	-4.42833	2.35598	-1.87961	0.0601612	NA
ENSMUSG00000029054	Gabrd	1575.57	0.212448	0.113054	1.87917	0.0602208	0.999793
ENSMUSG00000002266	Zim1	135.218	-0.667271	0.355311	-1.87799	0.0603822	0.999793
ENSMUSG00000038542	Pcid2	499.88	0.272896	0.145355	1.87744	0.0604576	0.999793
ENSMUSG00000050063	Klk6	71.6877	0.640022	0.340909	1.8774	0.0604635	0.999793
ENSMUSG00000031130	Brs3	2.54982	-4.59213	2.4461	-1.87733	0.0604731	NA
ENSMUSG00000049404	Rarres1	10.3292	-1.79707	0.958164	-1.87554	0.0607188	0.999793
ENSMUSG00000027270	Lamp5	2938.16	0.209764	0.111928	1.87411	0.0609157	0.999793
ENSMUSG00000066952	Myo1h	24.5458	-1.0732	0.572779	-1.87367	0.0609764	0.999793
ENSMUSG00000039852	Rere	3062.24	-0.167213	0.0892896	-1.87271	0.0611084	0.999793
ENSMUSG00000056629	Fkbp2	1759.2	0.209355	0.111804	1.87251	0.0611359	0.999793
ENSMUSG00000032327	Stra6	104.418	-0.541194	0.289147	-1.87169	0.0612491	0.999793
ENSMUSG00000024957	Kcnk4	313.678	0.325569	0.17397	1.87141	0.0612884	0.999793
ENSMUSG00000089682	Bcl2l2	2648.63	0.184234	0.098481	1.87076	0.0613787	0.999793
ENSMUSG00000038366	Lasp1	3136.16	0.165335	0.088432	1.86962	0.0615361	0.999793
ENSMUSG00000006464	Bbs1	1006.6	-0.206004	0.110212	-1.86916	0.0616011	0.999793
ENSMUSG00000024109	Nrxn1	7712.02	0.149773	0.0801658	1.86828	0.0617225	0.999793
ENSMUSG00000024776	Stambpl1	319.054	0.353424	0.189446	1.86556	0.0621027	0.999793
ENSMUSG00000067081	Asb18	37.9817	-0.875299	0.469877	-1.86283	0.0624867	0.999793
ENSMUSG00000026879	Gsn	1118.81	0.253542	0.136145	1.86229	0.0625621	0.999793
ENSMUSG00000074628	Tldc2	2.16799	-4.35391	2.33873	-1.86165	0.0626519	NA
ENSMUSG00000054855	Rnd1	423.604	0.288025	0.154837	1.86018	0.0628602	0.999793
ENSMUSG00000079466	Prdm12	33.1384	-1.11831	0.601321	-1.85975	0.0629203	0.999793
ENSMUSG00000025981	Coq10b	425.934	0.328489	0.176643	1.85962	0.0629388	0.999793
ENSMUSG00000058966	Fam57b	1582.33	0.21227	0.114172	1.85921	0.0629973	0.999793
ENSMUSG00000044934	Zfp367	526.896	0.266675	0.143448	1.85903	0.0630224	0.999793
ENSMUSG00000005397	Nid1	128.131	-0.476615	0.256447	-1.85853	0.0630933	0.999793
ENSMUSG00000091243	Vgll3	44.2493	-0.79369	0.427277	-1.85755	0.0632327	0.999793
ENSMUSG00000030217	Art4	2.18532	-4.33152	2.33206	-1.85738	0.0632569	NA
ENSMUSG00000048040	Arxes2	757.445	-0.242617	0.130782	-1.85512	0.0635792	0.999793
ENSMUSG00000022861	Dgkg	925.539	-0.283433	0.152832	-1.85454	0.0636625	0.999793
ENSMUSG00000022901	Cd86	34.6123	0.917328	0.494739	1.85417	0.0637155	0.999793
ENSMUSG00000031626	Sorbs2	3957.96	0.165801	0.0894268	1.85404	0.0637335	0.999793
ENSMUSG00000107928	Gm45140	3.50951	-3.56368	1.92234	-1.85382	0.0637651	0.999793
ENSMUSG00000022469	Rapgef3	680.015	-0.267818	0.144499	-1.85342	0.063822	0.999793
ENSMUSG00000067879	Vxn	7336.05	0.210733	0.113753	1.85255	0.0639469	0.999793
ENSMUSG00000106379	Lhfpl3	623.253	-0.251462	0.135751	-1.85238	0.0639711	0.999793
ENSMUSG00000037393	Nmur2	2.06874	-4.26128	2.30079	-1.85209	0.0640128	NA
ENSMUSG00000053178	Mterf1b	44.8549	0.842591	0.455035	1.85171	0.0640682	0.999793
ENSMUSG00000023039	Krt7	2.12673	-4.29653	2.32232	-1.8501	0.0642991	NA
ENSMUSG00000036949	Slc39a12	847.603	-0.240002	0.129767	-1.84949	0.0643877	0.999793
ENSMUSG00000072966	Gprasp2	2568.03	-0.253428	0.137103	-1.84844	0.0645383	0.999793
ENSMUSG00000019828	Grm1	1212.73	-0.273022	0.147706	-1.84841	0.0645427	0.999793
ENSMUSG00000020467	Efemp1	227.721	-0.412853	0.223356	-1.84841	0.0645431	0.999793
ENSMUSG00000010086	Rnf112	6619.45	0.189128	0.102538	1.84447	0.0651151	0.999793
ENSMUSG00000097487	Ptges3l	39.7192	0.86869	0.471056	1.84413	0.0651641	0.999793
ENSMUSG00000007594	Hapln4	1921.58	0.218356	0.118438	1.84363	0.0652368	0.999793
ENSMUSG00000028634	Hivep3	1493.39	0.209769	0.113879	1.84203	0.0654707	0.999793
ENSMUSG00000058298	Mcm9	207.719	-0.383982	0.208459	-1.84201	0.0654739	0.999793
ENSMUSG00000062609	Kcnj15	2.18491	-4.33167	2.35212	-1.8416	0.065533	NA
ENSMUSG00000055485	Soga1	476.514	-0.295567	0.160585	-1.84056	0.0656859	0.999793
ENSMUSG00000067276	Capn6	58.3045	-0.709262	0.385522	-1.83975	0.0658056	0.999793
ENSMUSG00000024107	Lhcgr	13.5672	-1.4773	0.803076	-1.83955	0.0658339	0.999793
ENSMUSG00000036502	Tmem255a	523.022	-0.841006	0.457636	-1.83772	0.0661039	0.999793
ENSMUSG00000024137	E4f1	562.831	0.277346	0.150997	1.83676	0.0662446	0.999793
ENSMUSG00000043535	Setx	1635.06	-0.201704	0.109897	-1.83539	0.0664472	0.999793
ENSMUSG00000049521	Cdc42ep1	305.18	0.370304	0.201798	1.83502	0.0665021	0.999793
ENSMUSG00000037533	Rapgef6	906.568	-0.218082	0.118892	-1.83429	0.0666112	0.999793
ENSMUSG00000091996	BC049352	18.0598	-1.22939	0.670487	-1.83358	0.066717	0.999793
ENSMUSG00000033963	Fancd2os	6.01616	2.18706	1.19348	1.83251	0.0668754	0.999793
ENSMUSG00000036766	Dner	3774.98	-0.164562	0.0898211	-1.8321	0.066936	0.999793
ENSMUSG00000033949	Trim36	138.709	0.482522	0.263475	1.83137	0.0670446	0.999793
ENSMUSG00000023066	Rttn	88.219	-0.564958	0.308649	-1.83042	0.0671871	0.999793
ENSMUSG00000048218	Amigo2	183.38	-0.439234	0.240099	-1.82939	0.0673419	0.999793
ENSMUSG00000032482	Cspg5	6963.79	0.17901	0.0978573	1.8293	0.0673551	0.999793
ENSMUSG00000073888	Ccl27a	1771.59	0.231958	0.126889	1.82805	0.0675427	0.999793
ENSMUSG00000054046	Klk13	2.01045	-4.22553	2.31352	-1.82645	0.0677823	NA
ENSMUSG00000037971	1110032A03Rik	472.095	0.273441	0.149733	1.82619	0.0678222	0.999793
ENSMUSG00000055653	Gpc3	74.4292	-0.80901	0.443235	-1.82524	0.0679648	0.999793
ENSMUSG00000029432	Nipsnap2	1692.66	-0.175475	0.0961869	-1.82431	0.0681049	0.999793
ENSMUSG00000035095	Fam167a	37.1141	-0.993451	0.544693	-1.82387	0.0681713	0.999793
ENSMUSG00000029234	Tmem165	600.587	0.245158	0.134479	1.82301	0.0683012	0.999793
ENSMUSG00000085139	A730046J19Rik	9.01048	-2.00257	1.09915	-1.82193	0.0684663	0.999793
ENSMUSG00000027618	Nfs1	580.323	0.246698	0.135452	1.8213	0.0685614	0.999793
ENSMUSG00000032806	Slc10a3	32.6263	-0.924114	0.507407	-1.82125	0.0685693	0.999793
ENSMUSG00000078157	Fem1al	13.0826	-1.5256	0.837976	-1.82058	0.0686712	0.999793
ENSMUSG00000036913	Trim67	116.523	-0.498111	0.273662	-1.82017	0.0687338	0.999793
ENSMUSG00000039637	Coro7	1513.62	-0.191391	0.105205	-1.81921	0.0688792	0.999793
ENSMUSG00000013076	Amotl1	674.623	-0.28897	0.158848	-1.81916	0.0688876	0.999793
ENSMUSG00000005360	Slc1a3	13228.1	0.168102	0.0924752	1.8178	0.069094	0.999793
ENSMUSG00000025036	Sfxn2	166.747	-0.43551	0.239724	-1.81671	0.0692612	0.999793
ENSMUSG00000027858	Tspan2	1912.41	0.193325	0.106453	1.81607	0.0693604	0.999793
ENSMUSG00000022797	Tfrc	1988.83	0.183187	0.100875	1.81597	0.0693745	0.999793
ENSMUSG00000038225	Primpol	76.5298	0.576138	0.317359	1.81541	0.0694605	0.999793
ENSMUSG00000024376	Epb41l4a	77.8015	-0.59217	0.326577	-1.81326	0.0697914	0.999793
ENSMUSG00000008035	Mid1ip1	1566.64	0.221775	0.122353	1.81258	0.0698964	0.999793
ENSMUSG00000021713	Ppwd1	178.005	0.424388	0.234145	1.8125	0.0699082	0.999793
ENSMUSG00000078903	Gm14391	4.46664	-2.81282	1.55196	-1.81243	0.0699194	0.999793
ENSMUSG00000050447	Lypd6	597.963	0.256199	0.141418	1.81164	0.070042	0.999793
ENSMUSG00000073418	C4b	554.407	-0.317027	0.175005	-1.81154	0.0700579	0.999793
ENSMUSG00000044986	Tst	449.023	0.294087	0.162487	1.80991	0.0703097	0.999793
ENSMUSG00000054099	Slc25a40	278.34	0.330733	0.182749	1.80977	0.0703318	0.999793
ENSMUSG00000024754	Cemip2	277.439	-0.328292	0.181487	-1.8089	0.0704661	0.999793
ENSMUSG00000022462	Slc38a2	2520.17	-0.180037	0.0995683	-1.80818	0.0705783	0.999793
ENSMUSG00000040424	Hipk4	1695.77	0.19972	0.110454	1.80818	0.0705789	0.999793
ENSMUSG00000030095	Tmem43	671.645	-0.236322	0.130697	-1.80817	0.0705796	0.999793
ENSMUSG00000063450	Syne2	464.733	-0.277975	0.153818	-1.80716	0.0707367	0.999793
ENSMUSG00000074657	Kif5a	57921.1	0.178951	0.099041	1.80684	0.0707875	0.999793
ENSMUSG00000091415	Ak9	9.41988	-1.809	1.00228	-1.80489	0.0710922	0.999793
ENSMUSG00000047921	Trappc9	1490.35	-0.193417	0.107184	-1.80452	0.0711495	0.999793
ENSMUSG00000050908	Tvp23a	371.105	-0.31498	0.174782	-1.80213	0.0715251	0.999793
ENSMUSG00000052551	Adarb2	401.818	-0.302304	0.167768	-1.80192	0.0715573	0.999793
ENSMUSG00000039601	Rcan2	4065.44	0.156127	0.0866559	1.80169	0.0715939	0.999793
ENSMUSG00000087679	Tmem250-ps	1242.56	0.22088	0.12264	1.80105	0.0716946	0.999793
ENSMUSG00000020363	Gfpt2	179.301	-0.490593	0.272539	-1.80008	0.0718474	0.999793
ENSMUSG00000029869	Ephb6	2912.61	0.200731	0.111589	1.79885	0.0720427	0.999793
ENSMUSG00000005505	Kbtbd4	194.869	-0.403697	0.224478	-1.79838	0.0721162	0.999793
ENSMUSG00000039714	Cplx3	278.562	0.391767	0.217918	1.79777	0.0722128	0.999793
ENSMUSG00000031980	Agt	199.139	-1.31904	0.733712	-1.79777	0.0722142	0.999793
ENSMUSG00000024793	Tnfrsf25	136.483	0.517903	0.288138	1.79741	0.0722706	0.999793
ENSMUSG00000030093	Wnt7a	319.56	-0.377914	0.210322	-1.79683	0.0723618	0.999793
ENSMUSG00000051029	Serpinb1b	34.0646	-0.985115	0.548678	-1.79544	0.0725844	0.999793
ENSMUSG00000050840	Cdh20	347.639	-0.304584	0.169716	-1.79467	0.0727066	0.999793
ENSMUSG00000038295	Atg9b	129.186	-0.459203	0.256034	-1.79352	0.0728892	0.999793
ENSMUSG00000042682	Selenok	1772.82	0.190658	0.106356	1.79263	0.0730316	0.999793
ENSMUSG00000021994	Wnt5a	206.513	-0.396121	0.221017	-1.79226	0.0730909	0.999793
ENSMUSG00000042282	Gucy2f	22.9059	-1.10631	0.617923	-1.79037	0.0733939	0.999793
ENSMUSG00000049882	Vcpkmt	339.753	0.303427	0.169632	1.78874	0.0736564	0.999793
ENSMUSG00000029026	Trp73	29.581	-0.936865	0.52382	-1.78853	0.0736912	0.999793
ENSMUSG00000074939	Chrm5	6.89833	-2.21381	1.23782	-1.78848	0.0736986	0.999793
ENSMUSG00000057286	St6galnac2	33.4755	0.914148	0.511508	1.78716	0.0739109	0.999793
ENSMUSG00000036362	P2ry13	245.605	0.404036	0.226157	1.78653	0.0740139	0.999793
ENSMUSG00000027186	Elf5	11.1697	1.55772	0.872274	1.78581	0.0741292	0.999793
ENSMUSG00000047171	Helt	5.14074	2.47078	1.3839	1.78538	0.0742002	0.999793
ENSMUSG00000017188	Coa3	1071.37	0.197565	0.110688	1.78489	0.07428	0.999793
ENSMUSG00000070498	Tmem132b	2976.89	0.161639	0.0905616	1.78485	0.0742862	0.999793
ENSMUSG00000027210	Meis2	4497.2	-0.220779	0.123727	-1.7844	0.074358	0.999793
ENSMUSG00000001131	Timp1	8.0355	1.84094	1.03201	1.78384	0.0744494	0.999793
ENSMUSG00000040586	Ofd1	210.24	-0.392736	0.220169	-1.78379	0.0744571	0.999793
ENSMUSG00000069072	Slc7a14	2605.15	-0.161822	0.0907787	-1.7826	0.0746518	0.999793
ENSMUSG00000031997	Trpc6	194.429	0.368611	0.206818	1.7823	0.0747003	0.999793
ENSMUSG00000021950	Anxa8	5.29302	-2.49186	1.39817	-1.78223	0.0747115	0.999793
ENSMUSG00000024827	Gldc	748.221	0.248313	0.139398	1.78133	0.0748591	0.999793
ENSMUSG00000040479	Dgkz	11082.6	0.194343	0.109105	1.78124	0.0748739	0.999793
ENSMUSG00000038319	Kcnh2	923.127	-0.234627	0.131738	-1.78101	0.0749114	0.999793
ENSMUSG00000041798	Gck	24.237	-1.31089	0.736157	-1.78072	0.0749589	0.999793
ENSMUSG00000045179	Sox3	34.6138	-0.908589	0.510356	-1.7803	0.0750264	0.999793
ENSMUSG00000051890	Klhdc1	435.058	-0.268875	0.151187	-1.77843	0.0753339	0.999793
ENSMUSG00000047773	Ankfn1	66.5857	-0.768657	0.432326	-1.77795	0.0754114	0.999793
ENSMUSG00000021078	Tomm20l	1.6008	4.43156	2.49417	1.77677	0.0756069	NA
ENSMUSG00000025207	Sema4g	597.826	-0.263725	0.148481	-1.77616	0.0757073	0.999793
ENSMUSG00000033985	Tesk2	103.416	-0.502736	0.283066	-1.77604	0.0757267	0.999793
ENSMUSG00000029120	Ppp2r2c	14485.5	0.139869	0.0787683	1.7757	0.0757817	0.999793
ENSMUSG00000070802	Pnmal2	9239.37	-0.221926	0.125021	-1.7751	0.075881	0.999793
ENSMUSG00000020333	Acsl6	4597.61	0.154795	0.0872102	1.77496	0.075904	0.999793
ENSMUSG00000030302	Atp2b2	14012	0.131879	0.0743052	1.77483	0.0759262	0.999793
ENSMUSG00000030717	Nupr1	167.384	0.456961	0.257518	1.77448	0.0759832	0.999793
ENSMUSG00000036721	Zscan12	119.68	-0.506799	0.285642	-1.77425	0.0760223	0.999793
ENSMUSG00000078129	Actl10	52.1894	-0.805445	0.454141	-1.77356	0.076136	0.999793
ENSMUSG00000032564	Cpne4	1510.09	-0.26698	0.150555	-1.77331	0.0761779	0.999793
ENSMUSG00000029055	Plch2	2109.6	0.202326	0.114141	1.77259	0.0762971	0.999793
ENSMUSG00000022820	Ndufb4	156.978	0.455078	0.256752	1.77244	0.0763207	0.999793
ENSMUSG00000079476	1700011M02Rik	4.42567	-2.77766	1.56762	-1.7719	0.0764113	0.999793
ENSMUSG00000115388	Eppk1	4.62795	2.41641	1.36458	1.7708	0.0765939	0.999793
ENSMUSG00000033502	Cdc14a	77.9658	-0.629122	0.355429	-1.77003	0.0767216	0.999793
ENSMUSG00000033545	Znrf1	2099.14	0.165965	0.0938124	1.76912	0.0768742	0.999793
ENSMUSG00000029165	Agbl5	328.256	-0.309557	0.174989	-1.769	0.0768934	0.999793
ENSMUSG00000025217	Btrc	1610.99	-0.180989	0.102315	-1.76894	0.0769038	0.999793
ENSMUSG00000051811	Cox6b2	37.331	0.840209	0.47535	1.76756	0.0771347	0.999793
ENSMUSG00000037660	Gdf7	6.44765	-2.18609	1.23679	-1.76756	0.0771348	0.999793
ENSMUSG00000037580	Gch1	21.1768	-1.14677	0.648828	-1.76745	0.077153	0.999793
ENSMUSG00000036353	P2ry12	732	0.291388	0.164965	1.76636	0.0773361	0.999793
ENSMUSG00000028876	Epha10	1266.06	0.233426	0.132158	1.76627	0.0773506	0.999793
ENSMUSG00000037824	Tspan14	802.284	0.221287	0.125294	1.76614	0.0773725	0.999793
ENSMUSG00000027695	Pld1	178.39	-0.418454	0.236939	-1.76608	0.077382	0.999793
ENSMUSG00000034009	Rxfp1	457.554	0.301828	0.170947	1.76562	0.0774598	0.999793
ENSMUSG00000034412	Tbc1d10a	491.781	0.262806	0.148872	1.76531	0.0775117	0.999793
ENSMUSG00000019866	Crybg1	38.5947	-0.918019	0.520116	-1.76503	0.0775589	0.999793
ENSMUSG00000029394	Cdk2ap1	413.658	0.361932	0.205141	1.76431	0.0776797	0.999793
ENSMUSG00000024479	Mal2	3590.65	0.158346	0.0898906	1.76154	0.0781475	0.999793
ENSMUSG00000040605	Bace2	73.1807	-0.617812	0.35093	-1.7605	0.0783234	0.999793
ENSMUSG00000030704	Rab6a	9885.63	0.139664	0.0793468	1.76017	0.0783792	0.999793
ENSMUSG00000028447	Dctn3	1731.99	0.170173	0.0966996	1.75981	0.0784394	0.999793
ENSMUSG00000056380	Gpr50	18.7297	-1.31626	0.747968	-1.75978	0.0784459	0.999793
ENSMUSG00000033377	Palmd	272.82	-0.346386	0.19695	-1.75875	0.0786195	0.999793
ENSMUSG00000047246	H2bc6	57.5369	0.683223	0.388762	1.75743	0.0788443	0.999793
ENSMUSG00000025212	Sfxn3	2472.27	0.175816	0.100101	1.75639	0.0790213	0.999793
ENSMUSG00000019370	Calm3	31770.2	0.132091	0.075224	1.75598	0.0790927	0.999793
ENSMUSG00000035929	H2-Q4	47.7743	-0.718667	0.409661	-1.7543	0.0793798	0.999793
ENSMUSG00000019856	Fam184a	710.292	-0.2578	0.14717	-1.75171	0.0798229	0.999793
ENSMUSG00000043183	Simc1	341.693	-0.315303	0.180005	-1.75164	0.0798363	0.999793
ENSMUSG00000071531	Gprin2	79.7326	-0.646308	0.369077	-1.75115	0.0799205	0.999793
ENSMUSG00000006567	Atp7b	50.1248	-0.699147	0.399333	-1.75079	0.0799826	0.999793
ENSMUSG00000052712	BC004004	1003.8	-0.195141	0.111543	-1.74946	0.0802112	0.999793
ENSMUSG00000035048	Anapc13	414.815	0.301514	0.172351	1.74941	0.0802198	0.999793
ENSMUSG00000022828	Gtf2e1	396.088	-0.287309	0.164249	-1.74923	0.0802506	0.999793
ENSMUSG00000024213	Nudt3	3860.4	0.163239	0.0933534	1.74861	0.0803587	0.999793
ENSMUSG00000026315	Serpinb8	216.43	0.378748	0.216794	1.74704	0.0806304	0.999793
ENSMUSG00000040270	Bach2	200.512	-0.381053	0.218286	-1.74566	0.0808703	0.999793
ENSMUSG00000032194	Kank2	218.146	0.365128	0.20923	1.74511	0.0809665	0.999793
ENSMUSG00000110404	Rnf223	23.4032	1.04774	0.600419	1.74502	0.0809817	0.999793
ENSMUSG00000044224	Dnajc21	613.131	0.281184	0.161183	1.74451	0.0810705	0.999793
ENSMUSG00000031344	Gabrq	59.1465	-2.18173	1.25063	-1.74451	0.0810706	0.999793
ENSMUSG00000026579	F5	8.98212	-1.76498	1.01179	-1.74441	0.081088	0.999793
ENSMUSG00000072955	Tmsb15l	5.59379	2.11613	1.21341	1.74395	0.081167	0.999793
ENSMUSG00000029168	Dpysl5	764.104	-0.217735	0.124953	-1.74254	0.0814135	0.999793
ENSMUSG00000076439	Mog	843.706	0.232389	0.133478	1.74103	0.0816784	0.999793
ENSMUSG00000057842	Zfp595	73.7719	0.562509	0.323264	1.74009	0.0818432	0.999793
ENSMUSG00000034377	Tulp4	2737.25	-0.157622	0.0906464	-1.73886	0.0820586	0.999793
ENSMUSG00000015112	Slc25a13	74.4079	-0.583257	0.335525	-1.73834	0.0821501	0.999793
ENSMUSG00000034858	Fam214a	917.448	-0.204921	0.117967	-1.7371	0.0823693	0.999793
ENSMUSG00000067889	Sptbn2	20182.3	0.178756	0.102917	1.73689	0.082407	0.999793
ENSMUSG00000002233	Rhoc	280.926	0.305646	0.176033	1.7363	0.0825106	0.999793
ENSMUSG00000032268	Tmprss5	23.9934	-1.01668	0.585694	-1.73586	0.0825891	0.999793
ENSMUSG00000062309	Rpp25	287.816	-0.309308	0.178246	-1.73529	0.0826892	0.999793
ENSMUSG00000024066	Xdh	102.881	-0.603244	0.347793	-1.73449	0.0828314	0.999793
ENSMUSG00000028152	Tspan5	4322.42	0.178294	0.102888	1.73289	0.0831145	0.999793
ENSMUSG00000063919	Srrm4	1083.43	-0.221198	0.127666	-1.73263	0.0831618	0.999793
ENSMUSG00000028542	Slc6a9	587.145	-0.252492	0.145748	-1.73239	0.0832039	0.999793
ENSMUSG00000059187	Tafa1	686.998	0.301645	0.174154	1.73206	0.0832626	0.999793
ENSMUSG00000031241	Tbx22	6.54176	1.94772	1.12468	1.73181	0.0833079	0.999793
ENSMUSG00000039474	Wfs1	2907.17	-0.223833	0.129262	-1.73162	0.0833413	0.999793
ENSMUSG00000038872	Zfhx3	130.197	-0.665279	0.384391	-1.73074	0.083499	0.999793
ENSMUSG00000029757	Dync1i1	2428.71	-0.198142	0.114543	-1.72985	0.0836569	0.999793
ENSMUSG00000020142	Slc1a4	1431.97	0.177686	0.102772	1.72893	0.0838208	0.999793
ENSMUSG00000051335	Gfod1	2823.77	0.169265	0.0979748	1.72764	0.0840525	0.999793
ENSMUSG00000026023	Cdk15	10.2822	-1.54886	0.896628	-1.72743	0.0840905	0.999793
ENSMUSG00000044067	Gpr22	889.647	-0.243668	0.14119	-1.72582	0.0843791	0.999793
ENSMUSG00000063704	Mapk15	23.3526	-1.14643	0.6648	-1.72447	0.0846231	0.999793
ENSMUSG00000030247	Kcnj8	72.1057	0.620498	0.359832	1.72441	0.0846334	0.999793
ENSMUSG00000056476	Med12l	598.518	-0.258634	0.150035	-1.72383	0.0847385	0.999793
ENSMUSG00000052889	Prkcb	8756.13	0.135583	0.0786563	1.72373	0.0847558	0.999793
ENSMUSG00000059995	Atxn7l3	5657.69	0.147607	0.0856414	1.72355	0.0847893	0.999793
ENSMUSG00000043384	Gprasp1	11403.4	-0.209085	0.121465	-1.72135	0.0851871	0.999793
ENSMUSG00000024544	Ldlrad4	635.842	0.244388	0.142023	1.72077	0.0852929	0.999793
ENSMUSG00000063065	Mapk3	3445.5	-0.170507	0.0990912	-1.72071	0.0853034	0.999793
ENSMUSG00000019872	Smpdl3a	513.098	0.26218	0.15241	1.72023	0.0853913	0.999793
ENSMUSG00000038537	Mc3r	9.35313	-1.80258	1.04799	-1.72003	0.0854278	0.999793
ENSMUSG00000090290	Tarbp1	215.261	-0.351991	0.204656	-1.71991	0.0854479	0.999793
ENSMUSG00000116876	Gm49721	1.9436	-4.19995	2.44198	-1.71989	0.085452	NA
ENSMUSG00000116988	Gm49673	1.77844	4.59113	2.67003	1.7195	0.0855226	NA
ENSMUSG00000042185	Nfrkb	661.311	-0.230856	0.134342	-1.71842	0.0857204	0.999793
ENSMUSG00000036208	Nepro	104.666	-0.491017	0.28578	-1.71817	0.0857659	0.999793
ENSMUSG00000038257	Glra3	263.578	-0.457925	0.266622	-1.7175	0.0858873	0.999793
ENSMUSG00000021953	Tdh	1.84445	-4.09752	2.38692	-1.71666	0.0860416	NA
ENSMUSG00000037606	Osbpl5	543.459	0.238804	0.139161	1.71602	0.0861576	0.999793
ENSMUSG00000049532	Sall2	1278.98	-0.270516	0.157657	-1.71585	0.0861893	0.999793
ENSMUSG00000051136	Ghsr	5.10339	-2.55884	1.4917	-1.71538	0.0862748	0.999793
ENSMUSG00000024423	Impact	5143.63	-0.204605	0.119294	-1.71513	0.0863217	0.999793
ENSMUSG00000029544	Cabp1	3665.12	0.227838	0.132915	1.71416	0.0864998	0.999793
ENSMUSG00000062070	Pgk1	1322.02	0.203325	0.118672	1.71334	0.0866504	0.999793
ENSMUSG00000030401	Rtn2	1738.83	0.1741	0.10165	1.71274	0.0867602	0.999793
ENSMUSG00000019841	Rev3l	872.346	-0.23674	0.138278	-1.71206	0.0868859	0.999793
ENSMUSG00000020892	Aloxe3	110.854	-0.473265	0.276469	-1.71182	0.0869297	0.999793
ENSMUSG00000042303	Sgsm3	1292.63	0.184447	0.107781	1.71131	0.0870232	0.999793
ENSMUSG00000105078	Vamp9	8.93004	-1.709	0.998671	-1.71127	0.0870308	0.999793
ENSMUSG00000021495	Fam193b	2154.77	0.182256	0.10657	1.7102	0.0872295	0.999793
ENSMUSG00000031778	Cx3cl1	15472.3	0.137198	0.0802508	1.70962	0.0873362	0.999793
ENSMUSG00000054312	Mrps21	496.392	0.252	0.147412	1.70949	0.0873607	0.999793
ENSMUSG00000026308	Klhl30	23.023	-1.53668	0.899108	-1.70912	0.0874294	0.999793
ENSMUSG00000064210	Ano6	422.848	-0.26341	0.154149	-1.7088	0.0874884	0.999793
ENSMUSG00000027506	Tpd52	1363.19	0.184003	0.107729	1.70802	0.0876327	0.999793
ENSMUSG00000059003	Grin2a	2945.06	0.169391	0.0991834	1.70785	0.0876634	0.999793
ENSMUSG00000073433	Arhgdig	999.71	0.248702	0.14572	1.70671	0.0878762	0.999793
ENSMUSG00000016128	Stard13	179.427	-0.381984	0.224036	-1.70501	0.0881919	0.999793
ENSMUSG00000055116	Arntl	708.208	0.234346	0.137481	1.70457	0.0882751	0.999793
ENSMUSG00000020181	Nav3	1789.97	0.163082	0.0957215	1.70371	0.0884351	0.999793
ENSMUSG00000020123	Avpr1a	12.1964	-1.70761	1.00288	-1.70271	0.0886232	0.999793
ENSMUSG00000021809	Nudt13	261.548	0.326381	0.19188	1.70096	0.0889504	0.999793
ENSMUSG00000038453	Srcin1	8866.74	0.165609	0.0974064	1.70019	0.0890956	0.999793
ENSMUSG00000033082	Clec1a	16.1964	-1.27242	0.748718	-1.69947	0.0892308	0.999793
ENSMUSG00000028487	Bnc2	7.37988	-1.87687	1.1045	-1.69929	0.0892653	0.999793
ENSMUSG00000046834	Krt1	66.0963	-0.595582	0.350575	-1.69887	0.0893432	0.999793
ENSMUSG00000021721	Htr1a	401.762	-0.281504	0.16573	-1.69857	0.0894001	0.999793
ENSMUSG00000034403	Pja1	4470.34	-0.172827	0.101871	-1.69652	0.089788	0.999793
ENSMUSG00000061119	Prcp	170.532	0.375317	0.221231	1.69649	0.0897929	0.999793
ENSMUSG00000031027	Stk33	28.2745	-0.910356	0.536703	-1.6962	0.0898483	0.999793
ENSMUSG00000032289	Thsd4	154.395	-0.421094	0.248392	-1.69528	0.0900225	0.999793
ENSMUSG00000058571	Gpc6	119.607	-0.443833	0.261909	-1.69461	0.0901498	0.999793
ENSMUSG00000025484	Bet1l	366.476	0.280289	0.165419	1.69442	0.0901846	0.999793
ENSMUSG00000059887	Olfr1507	3.18587	-3.4014	2.00781	-1.69408	0.0902503	0.999793
ENSMUSG00000070287	Slc35g2	286.95	-0.361252	0.213293	-1.69369	0.090325	0.999793
ENSMUSG00000041560	Nop53	1389.55	-0.185776	0.109759	-1.69259	0.0905342	0.999793
ENSMUSG00000006010	Odr4	984.463	0.198565	0.117315	1.69258	0.0905359	0.999793
ENSMUSG00000050730	Arhgap42	354.36	0.308095	0.182032	1.69254	0.0905439	0.999793
ENSMUSG00000064262	Gimap8	28.8723	0.898697	0.531161	1.69195	0.0906559	0.999793
ENSMUSG00000020150	Gamt	242.353	0.317312	0.187553	1.69186	0.0906736	0.999793
ENSMUSG00000043259	Fam13c	1106.65	0.208415	0.123227	1.69132	0.090776	0.999793
ENSMUSG00000087075	Lbhd2	43.4446	-0.857915	0.50729	-1.69117	0.0908034	0.999793
ENSMUSG00000032452	Clstn2	1177.65	-0.186336	0.110201	-1.69088	0.0908603	0.999793
ENSMUSG00000017390	Aldoc	17025.2	0.163972	0.0969802	1.69078	0.0908786	0.999793
ENSMUSG00000044461	Shisa2	119.105	0.449103	0.265647	1.6906	0.0909138	0.999793
ENSMUSG00000062372	Otof	816.925	-0.223956	0.132482	-1.69046	0.0909399	0.999793
ENSMUSG00000063229	Ldha	5487.44	0.141012	0.0834743	1.68928	0.0911653	0.999793
ENSMUSG00000032387	Rbpms2	39.8208	0.757579	0.448464	1.68927	0.0911669	0.999793
ENSMUSG00000009185	Ccl8	1.83579	-4.11155	2.43468	-1.68875	0.0912683	NA
ENSMUSG00000032021	Crtam	1.78606	-4.05734	2.40316	-1.68834	0.0913466	NA
ENSMUSG00000019726	Lyst	1344.75	-0.200544	0.11882	-1.6878	0.0914488	0.999793
ENSMUSG00000010592	Dazl	96.0828	0.504668	0.299029	1.68769	0.0914706	0.999793
ENSMUSG00000096014	Sox1	522.078	-0.30528	0.180994	-1.68669	0.0916632	0.999793
ENSMUSG00000058773	H1f5	3.16894	-3.42163	2.03135	-1.68441	0.0921027	0.999793
ENSMUSG00000037664	Cdkn1c	95.9435	-0.499629	0.296668	-1.68414	0.0921555	0.999793
ENSMUSG00000097638	Carlr	21.9125	0.995023	0.59088	1.68397	0.0921879	0.999793
ENSMUSG00000031538	Plat	509.125	-0.240427	0.142867	-1.68288	0.0923991	0.999793
ENSMUSG00000033966	Cdkl4	353.967	-0.279946	0.166498	-1.68137	0.0926906	0.999793
ENSMUSG00000029754	Dlx6	215.805	-0.405043	0.240982	-1.6808	0.0928018	0.999793
ENSMUSG00000059089	Fcgr4	5.86981	-2.76814	1.64711	-1.68061	0.0928388	0.999793
ENSMUSG00000003273	Car11	3490.71	0.146515	0.0871823	1.68056	0.0928486	0.999793
ENSMUSG00000111375	Btbd8	2001.41	0.166607	0.0991391	1.68054	0.0928527	0.999793
ENSMUSG00000027253	Lrp4	876.508	0.22156	0.131879	1.68003	0.092952	0.999793
ENSMUSG00000030345	Dyrk4	4.19242	-2.70354	1.61019	-1.67902	0.0931483	0.999793
ENSMUSG00000049969	Plekhf2	144.149	0.421503	0.251112	1.67855	0.0932407	0.999793
ENSMUSG00000054519	Zfp867	253.857	0.323613	0.192961	1.67709	0.0935241	0.999793
ENSMUSG00000092622	Khdc3	3.19207	-3.2913	1.96302	-1.67665	0.0936109	0.999793
ENSMUSG00000037542	Aldh8a1	3.19207	-3.2913	1.96302	-1.67665	0.0936109	0.999793
ENSMUSG00000039385	Cdh6	596.157	0.250635	0.149555	1.67587	0.0937633	0.999793
ENSMUSG00000032181	Scg3	5873.85	0.140775	0.0840057	1.67578	0.0937816	0.999793
ENSMUSG00000021130	Galnt16	2917.8	-0.18121	0.108145	-1.67562	0.0938134	0.999793
ENSMUSG00000033904	Ccp110	1398.03	0.174927	0.104408	1.67543	0.0938508	0.999793
ENSMUSG00000074071	Fam169b	15.4399	-1.31207	0.783533	-1.67455	0.0940225	0.999793
ENSMUSG00000096472	Cdkn2d	854.102	0.204162	0.12214	1.67154	0.094616	0.999793
ENSMUSG00000027848	Olfml3	399.756	0.277811	0.166212	1.67142	0.0946391	0.999793
ENSMUSG00000030500	Slc17a6	393.464	-0.348485	0.208529	-1.67116	0.0946902	0.999793
ENSMUSG00000021903	Galnt15	88.1812	-0.510988	0.30577	-1.67115	0.0946916	0.999793
ENSMUSG00000002625	Akap8l	3290.62	0.164739	0.0985792	1.67113	0.0946953	0.999793
ENSMUSG00000028369	Svep1	23.5849	-1.01393	0.607258	-1.66968	0.094983	0.999793
ENSMUSG00000020444	Guk1	1496.8	0.183718	0.110099	1.66866	0.0951851	0.999793
ENSMUSG00000020601	Trib2	888.312	0.252897	0.151639	1.66775	0.0953653	0.999793
ENSMUSG00000057604	Lmcd1	140.143	0.408439	0.245078	1.66657	0.0955999	0.999793
ENSMUSG00000021301	Hecw1	1609.43	0.17324	0.10397	1.66625	0.0956628	0.999793
ENSMUSG00000000724	Cryba1	1.78626	-4.05738	2.43586	-1.66569	0.0957753	NA
ENSMUSG00000056271	Lman1l	8.40517	-1.88261	1.13034	-1.66552	0.0958086	0.999793
ENSMUSG00000059488	Olfr727	2.01901	-4.21588	2.53189	-1.66511	0.0958903	NA
ENSMUSG00000053702	Nebl	1369.51	-0.171768	0.103202	-1.6644	0.0960332	0.999793
ENSMUSG00000026387	Sctr	10.3962	-1.53175	0.921228	-1.66272	0.0963678	0.999793
ENSMUSG00000020534	Shmt1	59.5213	-0.663394	0.399079	-1.66231	0.0964504	0.999793
ENSMUSG00000036834	Plch1	228.632	-0.328926	0.197909	-1.66201	0.0965116	0.999793
ENSMUSG00000021606	Ndufs6	929.477	0.199504	0.1201	1.66115	0.0966831	0.999793
ENSMUSG00000027273	Snap25	46807.2	0.15356	0.0924762	1.66053	0.096807	0.999793
ENSMUSG00000044252	Osbpl1a	5814.71	0.145746	0.0877808	1.66034	0.0968459	0.999793
ENSMUSG00000034853	Acot11	667.555	0.246523	0.148511	1.65996	0.0969219	0.999793
ENSMUSG00000108763	Gm36028	3.19012	3.24664	1.95638	1.65951	0.0970129	0.999793
ENSMUSG00000075415	Fnbp1	2600.63	0.202249	0.121879	1.65942	0.0970305	0.999793
ENSMUSG00000022419	Deptor	599.516	-0.243708	0.146895	-1.65906	0.0971041	0.999793
ENSMUSG00000027400	Pdyn	914.845	-0.283051	0.17063	-1.65886	0.097145	0.999793
ENSMUSG00000036916	Zfp280c	426.696	-0.251537	0.151645	-1.65872	0.0971721	0.999793
ENSMUSG00000024069	Slc30a6	198.242	-0.351543	0.211974	-1.65843	0.0972315	0.999793
ENSMUSG00000034579	Pla2g3	122.793	-0.454646	0.274206	-1.65805	0.0973082	0.999793
ENSMUSG00000015354	Pcolce2	89.6225	-0.526771	0.317745	-1.65784	0.0973495	0.999793
ENSMUSG00000040624	Plekhg1	276.304	0.297988	0.17976	1.6577	0.0973778	0.999793
ENSMUSG00000050856	Atp5k	1047.04	0.285423	0.172183	1.65767	0.0973839	0.999793
ENSMUSG00000041571	Selenow	11783.8	0.178368	0.107619	1.6574	0.0974393	0.999793
ENSMUSG00000009112	Bcl2l13	1047.13	-0.180761	0.109077	-1.65718	0.0974832	0.999793
ENSMUSG00000025854	Fam20c	940.244	-0.246301	0.148633	-1.65712	0.0974961	0.999793
ENSMUSG00000022018	Rgcc	297.576	-0.302594	0.182727	-1.65599	0.0977247	0.999793
ENSMUSG00000098112	Bin2	99.8672	0.558602	0.337344	1.65588	0.0977454	0.999793
ENSMUSG00000030098	Grip2	635.973	-0.242122	0.146258	-1.65544	0.0978351	0.999793
ENSMUSG00000049530	Clrn2	4.80298	-2.31976	1.40242	-1.65411	0.0981052	0.999793
ENSMUSG00000049327	Kmt5a	868.897	0.202024	0.122191	1.65334	0.0982612	0.999793
ENSMUSG00000020121	Srgap1	454.84	-0.327627	0.198167	-1.65329	0.0982728	0.999793
ENSMUSG00000047344	Lancl3	109.856	-0.517926	0.313307	-1.6531	0.0983115	0.999793
ENSMUSG00000079557	Marchf2	1138.71	0.198681	0.120215	1.65272	0.0983874	0.999793
ENSMUSG00000041565	L3mbtl4	19.964	1.03345	0.625386	1.6525	0.0984332	0.999793
ENSMUSG00000091530	Cldn20	5.94384	-2.12388	1.28584	-1.65175	0.0985859	0.999793
ENSMUSG00000025255	Zfhx4	339.864	-0.305126	0.184735	-1.6517	0.098596	0.999793
ENSMUSG00000033039	Micall1	547.562	0.240347	0.145573	1.65104	0.0987298	0.999793
ENSMUSG00000045679	Pqlc3	72.2333	0.549776	0.3331	1.65048	0.0988445	0.999793
ENSMUSG00000031665	Sall1	666.225	-0.285676	0.173113	-1.65022	0.0988971	0.999793
ENSMUSG00000048027	Rgmb	1497.35	-0.167883	0.101748	-1.64999	0.0989449	0.999793
ENSMUSG00000020272	Stk10	138.546	0.447774	0.271494	1.6493	0.0990866	0.999793
ENSMUSG00000001855	Nup214	653.714	-0.213842	0.129674	-1.64908	0.0991318	0.999793
ENSMUSG00000038240	Pdss2	221.984	0.320527	0.194414	1.64868	0.0992136	0.999793
ENSMUSG00000001986	Gria3	5476.4	0.176894	0.107307	1.64849	0.0992523	0.999793
ENSMUSG00000022438	Parvb	383.314	-0.262734	0.15938	-1.64848	0.099255	0.999793
ENSMUSG00000018334	Ksr1	1132.5	-0.210104	0.127475	-1.6482	0.0993115	0.999793
ENSMUSG00000054675	Tmem119	497.324	0.251434	0.152621	1.64744	0.0994684	0.999793
ENSMUSG00000023495	Pcbp4	2735.52	0.159958	0.0972063	1.64555	0.0998567	0.999793
ENSMUSG00000023267	Gabrr2	7.57522	-1.79048	1.08818	-1.64539	0.0998887	0.999793
ENSMUSG00000041075	Fzd7	155.119	-0.407908	0.247997	-1.64481	0.100008	0.999793
ENSMUSG00000038976	Ppp1r9b	24393.4	0.139623	0.0848956	1.64464	0.100044	0.999793
ENSMUSG00000001833	Septin7	9179.71	0.130719	0.0794994	1.64428	0.100119	0.999793
ENSMUSG00000074738	Fndc10	571.126	-0.234172	0.142418	-1.64425	0.100124	0.999793
ENSMUSG00000064310	Zpld1	5.08006	-2.52558	1.5364	-1.64383	0.100211	0.999793
ENSMUSG00000020473	Aebp1	405.364	-0.381762	0.232269	-1.64362	0.100255	0.999793
ENSMUSG00000028078	Dclk2	2037.8	-0.154466	0.0939974	-1.6433	0.100321	0.999793
ENSMUSG00000001672	Marveld3	18.5563	-1.10783	0.674284	-1.64298	0.100388	0.999793
ENSMUSG00000017167	Cntnap1	5643.28	0.132244	0.0805202	1.64237	0.100514	0.999793
ENSMUSG00000037712	Fermt2	1574.15	0.173453	0.105685	1.64123	0.100749	0.999793
ENSMUSG00000000305	Cdh4	580.526	-0.254663	0.155175	-1.64114	0.100768	0.999793
ENSMUSG00000040258	Nxph4	140.156	-0.436989	0.266316	-1.64086	0.100826	0.999793
ENSMUSG00000025479	Cyp2e1	8.53306	1.60272	0.976899	1.64062	0.100876	0.999793
ENSMUSG00000017718	Afmid	21.2956	-0.997357	0.607928	-1.64058	0.100884	0.999793
ENSMUSG00000029032	Arhgef16	16.5402	-1.3795	0.840975	-1.64036	0.100931	0.999793
ENSMUSG00000000732	Icosl	57.7677	-0.674358	0.411194	-1.64	0.101005	0.999793
ENSMUSG00000020218	Wif1	24.7122	-1.06118	0.647218	-1.63961	0.101087	0.999793
ENSMUSG00000078235	Fam43b	454.037	0.263431	0.160704	1.63923	0.101165	0.999793
ENSMUSG00000037370	Enpp1	118.816	-0.442894	0.270302	-1.63851	0.101315	0.999793
ENSMUSG00000023345	Poc1a	241.885	0.327015	0.199584	1.63848	0.101321	0.999793
ENSMUSG00000029705	Cux1	1872.59	0.164938	0.10067	1.63841	0.101335	0.999793
ENSMUSG00000041046	Ramp3	237.06	0.314016	0.191718	1.63791	0.101441	0.999793
ENSMUSG00000022109	Med4	418.715	-0.2571	0.157058	-1.63697	0.101637	0.999793
ENSMUSG00000001023	S100a5	89.681	-3.21343	1.96436	-1.63586	0.101868	0.999793
ENSMUSG00000031983	2310022B05Rik	1161.29	-0.188531	0.11527	-1.63555	0.101933	0.999793
ENSMUSG00000045314	Sowahb	365.965	0.269373	0.1647	1.63554	0.101936	0.999793
ENSMUSG00000031807	Pgls	430.638	-0.270172	0.165211	-1.63532	0.101983	0.999793
ENSMUSG00000035085	1700020L24Rik	20.1842	-1.03874	0.635766	-1.63384	0.102293	0.999793
ENSMUSG00000035270	Impg2	24.2994	0.932195	0.57058	1.63377	0.102308	0.999793
ENSMUSG00000074259	Gramd2	331.852	0.289524	0.177251	1.63341	0.102383	0.999793
ENSMUSG00000006221	Hspb7	6.47197	-2.02216	1.23805	-1.63334	0.102397	0.999793
ENSMUSG00000052749	Trim30b	1.72797	-4.01589	2.45884	-1.63325	0.102417	NA
ENSMUSG00000026675	Hsd17b7	519.513	0.231143	0.141525	1.63323	0.10242	0.999793
ENSMUSG00000045929	Gm20715	1.72777	-4.01575	2.4589	-1.63315	0.102438	NA
ENSMUSG00000071202	Ccdc78	9.79936	1.50926	0.925034	1.63157	0.102769	0.999793
ENSMUSG00000094282	Cfap73	3.05236	-3.37337	2.06758	-1.63155	0.102774	0.999793
ENSMUSG00000032278	Paqr5	51.3286	-0.753798	0.462275	-1.63063	0.102969	0.999793
ENSMUSG00000042323	Pbrm1	1162.19	-0.204734	0.125586	-1.63023	0.103054	0.999793
ENSMUSG00000048655	Ccdc169	6.24818	-1.96058	1.20299	-1.62975	0.103153	0.999793
ENSMUSG00000075225	Ccdc162	25.1747	-0.919838	0.564429	-1.62968	0.103169	0.999793
ENSMUSG00000035778	Ggta1	80.5056	0.505084	0.309941	1.62961	0.103184	0.999793
ENSMUSG00000031492	Chrnb3	24.4392	0.939098	0.576388	1.62928	0.103253	0.999793
ENSMUSG00000024104	Washc2	1774.24	-0.157407	0.0966277	-1.62901	0.103311	0.999793
ENSMUSG00000062296	Trank1	9764.05	0.129266	0.0793809	1.62842	0.103435	0.999793
ENSMUSG00000031897	Psmb10	701.014	0.277815	0.17062	1.62827	0.103468	0.999793
ENSMUSG00000032558	Nphp3	192.213	-0.366394	0.225026	-1.62823	0.103477	0.999793
ENSMUSG00000022372	Sla	293.39	0.308297	0.189382	1.62792	0.103543	0.999793
ENSMUSG00000094921	Vmn2r112	1.98687	3.61217	2.22015	1.62699	0.103739	NA
ENSMUSG00000014763	Fam120b	1211.65	-0.190004	0.11686	-1.62591	0.103969	0.999793
ENSMUSG00000020828	Pld2	436.986	0.252409	0.155247	1.62585	0.103981	0.999793
ENSMUSG00000021458	Aopep	694.139	0.244051	0.150132	1.62557	0.10404	0.999793
ENSMUSG00000025468	Caly	2793.13	-0.16081	0.0989387	-1.62535	0.104088	0.999793
ENSMUSG00000113061	Rps18-ps5	202.55	0.415501	0.255674	1.62512	0.104136	0.999793
ENSMUSG00000029513	Prkab1	279.758	-0.324441	0.199651	-1.62504	0.104155	0.999793
ENSMUSG00000043873	Chil5	2.89472	-3.27613	2.01618	-1.62492	0.10418	0.999793
ENSMUSG00000000876	Pxmp4	340.691	0.277301	0.170659	1.62489	0.104187	0.999793
ENSMUSG00000032338	Hcn4	188.982	-0.346922	0.213521	-1.62477	0.104212	0.999793
ENSMUSG00000010663	Fads1	5259.14	0.162307	0.099943	1.624	0.104376	0.999793
ENSMUSG00000006782	Cnp	5319.23	0.151383	0.0932337	1.62369	0.104442	0.999793
ENSMUSG00000034135	Sik3	3109.86	-0.150341	0.0927149	-1.62154	0.104902	0.999793
ENSMUSG00000060402	Chst8	169.129	-0.380279	0.234555	-1.62128	0.104957	0.999793
ENSMUSG00000028559	Osbpl9	999.074	-0.199694	0.123317	-1.61936	0.10537	0.999793
ENSMUSG00000018595	Glra4	5.62275	-2.24042	1.38412	-1.61867	0.105519	0.999793
ENSMUSG00000057722	Lepr	60.8909	0.688055	0.42515	1.61838	0.10558	0.999793
ENSMUSG00000024430	Cabyr	271.781	0.307297	0.1899	1.61821	0.105618	0.999793
ENSMUSG00000026395	Ptprc	49.9547	0.707454	0.437185	1.6182	0.105619	0.999793
ENSMUSG00000029882	2210010C04Rik	1.73654	-4.00042	2.47216	-1.61819	0.105622	NA
ENSMUSG00000058006	Mdn1	1090.46	-0.183487	0.113472	-1.61702	0.105873	0.999793
ENSMUSG00000025194	Abcc2	5.10929	-2.29353	1.4185	-1.61688	0.105905	0.999793
ENSMUSG00000002908	Kcnn1	382.263	0.259925	0.16076	1.61684	0.105912	0.999793
ENSMUSG00000034993	Vat1	912.198	-0.294004	0.181905	-1.61625	0.10604	0.999793
ENSMUSG00000002983	Relb	103.134	0.475787	0.294414	1.61605	0.106084	0.999793
ENSMUSG00000031918	Mtmr2	945.714	-0.198836	0.123107	-1.61516	0.106277	0.999793
ENSMUSG00000048142	Nat8l	8131.99	0.149407	0.0925132	1.61498	0.106314	0.999793
ENSMUSG00000027951	Adar	2594.63	-0.172564	0.106875	-1.61463	0.10639	0.999793
ENSMUSG00000032497	Lrrfip2	764.129	0.214929	0.133115	1.61461	0.106395	0.999793
ENSMUSG00000049588	Ccdc69	4.98415	-2.26956	1.40639	-1.61374	0.106584	0.999793
ENSMUSG00000024858	Grk2	4433.62	0.167173	0.103633	1.61311	0.10672	0.999793
ENSMUSG00000029361	Nos1	1259.73	-0.201943	0.125198	-1.61298	0.106748	0.999793
ENSMUSG00000001151	Pcnt	613.561	-0.212891	0.131991	-1.61292	0.106762	0.999793
ENSMUSG00000062866	Phactr2	657.895	-0.211533	0.131278	-1.61133	0.107107	0.999793
ENSMUSG00000058488	Kl	71.5198	-0.618976	0.384154	-1.61127	0.107121	0.999793
ENSMUSG00000028333	Anp32b	1069.44	0.201938	0.125359	1.61088	0.107206	0.999793
ENSMUSG00000034101	Ctnnd1	317.482	0.271496	0.168652	1.6098	0.107441	0.999793
ENSMUSG00000068877	Selenbp2	1.67825	-3.95684	2.45797	-1.6098	0.107442	NA
ENSMUSG00000028441	1110017D15Rik	34.7696	-0.842541	0.523689	-1.60886	0.107647	0.999793
ENSMUSG00000035473	Galm	32.2987	-0.821159	0.510464	-1.60865	0.107693	0.999793
ENSMUSG00000027223	Mapk8ip1	7829.97	0.145211	0.0903014	1.60807	0.107821	0.999793
ENSMUSG00000060798	Intu	269.729	-0.295983	0.184062	-1.60806	0.107821	0.999793
ENSMUSG00000025665	Rps6ka6	125.871	-0.489479	0.30469	-1.60648	0.108168	0.999793
ENSMUSG00000026483	Fam129a	57.6749	-0.608953	0.379083	-1.60638	0.10819	0.999793
ENSMUSG00000058258	Idi1	232.746	0.327516	0.203911	1.60617	0.108237	0.999793
ENSMUSG00000059182	Skap2	304.367	-0.284143	0.176918	-1.60607	0.108258	0.999793
ENSMUSG00000007617	Homer1	4622.15	0.132211	0.0823307	1.60585	0.108306	0.999793
ENSMUSG00000003363	Pld3	12396.3	0.12385	0.0771329	1.60567	0.108346	0.999793
ENSMUSG00000079654	Prrt4	74.8077	-0.570525	0.355368	-1.60545	0.108395	0.999793
ENSMUSG00000026259	Ngef	6695.7	0.134952	0.0841088	1.60449	0.108606	0.999793
ENSMUSG00000008734	Gprc5b	3420.93	-0.149454	0.0931523	-1.6044	0.108626	0.999793
ENSMUSG00000021338	Carmil1	506.253	-0.231606	0.144377	-1.60418	0.108674	0.999793
ENSMUSG00000020163	Uqcr11	1706.14	0.215443	0.134315	1.60402	0.10871	0.999793
ENSMUSG00000035735	Dagla	2450.7	0.166838	0.104018	1.60394	0.108727	0.999793
ENSMUSG00000079509	Zfx	499.931	-0.227295	0.141711	-1.60394	0.108728	0.999793
ENSMUSG00000019579	Mydgf	573.036	0.238846	0.149002	1.60297	0.10894	0.999793
ENSMUSG00000024087	Cyp1b1	79.7401	-0.577353	0.360251	-1.60264	0.109013	0.999793
ENSMUSG00000047656	Trpt1	188.796	-0.3597	0.224474	-1.60241	0.109065	0.999793
ENSMUSG00000031785	Adgrg1	1474.14	-0.172645	0.107844	-1.60087	0.109405	0.999793
ENSMUSG00000027624	Epb41l1	11267.9	0.136571	0.0853312	1.60048	0.109492	0.999793
ENSMUSG00000024542	Cep192	204.947	0.330835	0.206734	1.60029	0.109535	0.999793
ENSMUSG00000047844	Bex4	274.54	-0.338597	0.211682	-1.59955	0.109697	0.999793
ENSMUSG00000025499	Hras	2200.85	0.154667	0.0967022	1.59941	0.109729	0.999793
ENSMUSG00000074570	Cass4	10.0307	-1.64433	1.02821	-1.59921	0.109773	0.999793
ENSMUSG00000056899	Immp2l	60.486	0.605936	0.378963	1.59893	0.109835	0.999793
ENSMUSG00000022099	Dmtn	7489.64	0.121129	0.0758121	1.59775	0.110099	0.999793
ENSMUSG00000040659	Efhd2	5589.46	0.188365	0.117905	1.5976	0.110131	0.999793
ENSMUSG00000047904	Sstr2	397.657	0.287504	0.18005	1.5968	0.110311	0.999793
ENSMUSG00000063804	Lin28b	213.994	0.367427	0.230133	1.59658	0.110359	0.999793
ENSMUSG00000043439	Epop	1744.72	0.18258	0.1144	1.59597	0.110495	0.999793
ENSMUSG00000047531	Rtp2	3.779	-2.70479	1.69486	-1.59588	0.110516	0.999793
ENSMUSG00000117975	Itprip	12.8303	-1.36622	0.856339	-1.59542	0.110619	0.999793
ENSMUSG00000031799	Tpm4	408.32	0.282376	0.177005	1.5953	0.110646	0.999793
ENSMUSG00000025920	Stau2	2709.04	0.144185	0.0903821	1.59529	0.110648	0.999793
ENSMUSG00000037348	Paqr7	1514.61	0.172375	0.108092	1.59471	0.110778	0.999793
ENSMUSG00000032262	Elovl4	1110.06	-0.176072	0.110421	-1.59455	0.110813	0.999793
ENSMUSG00000001918	Slc1a5	34.7549	-0.757371	0.475034	-1.59435	0.110857	0.999793
ENSMUSG00000026473	Glul	36847.1	0.166309	0.104317	1.59427	0.110875	0.999793
ENSMUSG00000032060	Cryab	1298.74	0.194209	0.121844	1.59392	0.110955	0.999793
ENSMUSG00000032942	Ucp3	48.9646	-0.653054	0.410036	-1.59268	0.111233	0.999793
ENSMUSG00000020483	Dynll2	16263.7	0.147036	0.0923245	1.59261	0.111249	0.999793
ENSMUSG00000065990	Aurkaip1	1088.74	0.179289	0.112609	1.59214	0.111353	0.999793
ENSMUSG00000036109	Mbnl3	1.66968	-3.97295	2.49604	-1.5917	0.111452	NA
ENSMUSG00000078794	Dact3	3454.57	0.178226	0.111978	1.59162	0.11147	0.999793
ENSMUSG00000024862	Klc2	5439.56	0.128439	0.0807172	1.59122	0.111559	0.999793
ENSMUSG00000024695	Zfp91	2070.68	0.160595	0.100964	1.59062	0.111696	0.999793
ENSMUSG00000029102	Hgfac	2.66426	2.95758	1.85983	1.59024	0.111781	NA
ENSMUSG00000033726	Emx1	343.999	0.305343	0.192025	1.59012	0.111808	0.999793
ENSMUSG00000032705	Exd2	2397.47	0.156475	0.0984085	1.59005	0.111823	0.999793
ENSMUSG00000022634	Yaf2	1955.44	0.155157	0.0975851	1.58997	0.111842	0.999793
ENSMUSG00000000197	Nalcn	2368.7	-0.188351	0.118467	-1.5899	0.111858	0.999793
ENSMUSG00000025260	Hsd17b10	400.791	-0.246897	0.155318	-1.58963	0.111919	0.999793
ENSMUSG00000051323	Pcdh19	857.953	-0.236709	0.148919	-1.58951	0.111944	0.999793
ENSMUSG00000039646	Vasn	196.442	0.342325	0.215639	1.58749	0.112401	0.999793
ENSMUSG00000001555	Fkbp10	132.416	0.392406	0.247295	1.5868	0.112559	0.999793
ENSMUSG00000053141	Ptprt	3713.88	-0.148278	0.0934545	-1.58663	0.112596	0.999793
ENSMUSG00000030769	Slc5a11	9.51693	-1.76536	1.11345	-1.58548	0.112857	0.999793
ENSMUSG00000085584	Rtl9	33.4388	-0.777265	0.490331	-1.58518	0.112924	0.999793
ENSMUSG00000090129	Olfr287	70.5229	-0.555033	0.350202	-1.58489	0.11299	0.999793
ENSMUSG00000007440	Pcdha11	59.6899	0.577851	0.364869	1.58372	0.113257	0.999793
ENSMUSG00000020431	Adcy1	14257.5	0.136963	0.0864898	1.58357	0.113291	0.999793
ENSMUSG00000037341	Slc9a7	293.022	-0.37746	0.238388	-1.58339	0.113333	0.999793
ENSMUSG00000028389	Zfp37	364.208	-0.277327	0.175154	-1.58333	0.113345	0.999793
ENSMUSG00000050010	Shisa3	102.151	-1.69354	1.06971	-1.58317	0.113382	0.999793
ENSMUSG00000094626	Tmem121b	1874.52	0.150883	0.0953136	1.58302	0.113417	0.999793
ENSMUSG00000020063	Sirt1	351.192	-0.263033	0.166178	-1.58283	0.113459	0.999793
ENSMUSG00000015812	Gnrh1	19.8708	-1.16031	0.73307	-1.58281	0.113466	0.999793
ENSMUSG00000028863	Meaf6	2032.04	-0.147837	0.0934016	-1.58281	0.113466	0.999793
ENSMUSG00000028636	Ppcs	98.9261	-0.474612	0.299995	-1.58207	0.113635	0.999793
ENSMUSG00000020902	Ntn1	332.184	-0.290112	0.183449	-1.58143	0.11378	0.999793
ENSMUSG00000042501	Cpa6	19.9542	-1.12267	0.71026	-1.58065	0.113959	0.999793
ENSMUSG00000047021	Cfap65	199.549	0.387589	0.245217	1.5806	0.11397	0.999793
ENSMUSG00000054640	Slc8a1	4039.36	-0.139785	0.0884521	-1.58035	0.114027	0.999793
ENSMUSG00000049939	Lrrc4	1757.76	0.16906	0.106996	1.58007	0.114091	0.999793
ENSMUSG00000022150	Dab2	149.468	-0.375825	0.237924	-1.5796	0.114199	0.999793
ENSMUSG00000073063	Hbq1b	1.67805	-3.95713	2.5053	-1.5795	0.114222	NA
ENSMUSG00000063689	H2ac21	1.95494	3.55543	2.25259	1.57838	0.114479	NA
ENSMUSG00000058192	Zfp846	462.063	-0.230742	0.146244	-1.57779	0.114614	0.999793
ENSMUSG00000033732	Sf3b3	1642.38	-0.164485	0.104258	-1.57768	0.114639	0.999793
ENSMUSG00000009376	Met	89.9546	-0.481058	0.304956	-1.57747	0.114688	0.999793
ENSMUSG00000004233	Wars2	128.387	-0.43408	0.275194	-1.57736	0.114712	0.999793
ENSMUSG00000036198	Arhgap36	64.1132	-2.69858	1.71169	-1.57656	0.114898	0.999793
ENSMUSG00000032232	Cgnl1	261.197	-0.298933	0.189621	-1.57647	0.114917	0.999793
ENSMUSG00000074754	Smim26	173.266	-0.362233	0.229826	-1.57612	0.114998	0.999793
ENSMUSG00000005580	Adcy9	1092.15	-0.225926	0.143405	-1.57544	0.115155	0.999793
ENSMUSG00000036594	H2-Aa	30.5121	-0.855628	0.543298	-1.57488	0.115285	0.999793
ENSMUSG00000048371	Pdp2	196.062	0.323549	0.205472	1.57466	0.115335	0.999793
ENSMUSG00000071711	Mpst	464.444	0.243509	0.154653	1.57454	0.115362	0.999793
ENSMUSG00000039676	Capsl	18.7489	-1.02869	0.653487	-1.57416	0.11545	0.999793
ENSMUSG00000050666	Vstm4	78.3315	-0.53828	0.342045	-1.57371	0.115554	0.999793
ENSMUSG00000022037	Clu	14191.8	0.124343	0.079035	1.57326	0.115659	0.999793
ENSMUSG00000040901	Kcnk18	1.96951	3.61139	2.29605	1.57287	0.115749	NA
ENSMUSG00000063576	Klhdc3	3380.43	0.142877	0.0908625	1.57246	0.115845	0.999793
ENSMUSG00000021271	Zfp839	229.703	0.302738	0.192597	1.57187	0.11598	0.999793
ENSMUSG00000033170	Card10	113.256	-0.47131	0.299987	-1.5711	0.11616	0.999793
ENSMUSG00000073643	Wdfy1	975.992	-0.176055	0.112121	-1.57023	0.116361	0.999793
ENSMUSG00000039629	Strip2	1661.4	-0.184538	0.117531	-1.57013	0.116386	0.999793
ENSMUSG00000036295	Lrrn3	1264.17	-0.187983	0.119735	-1.56999	0.116416	0.999793
ENSMUSG00000021636	Marveld2	20.6405	0.949391	0.604789	1.56979	0.116464	0.999793
ENSMUSG00000037279	Ovol2	111.883	0.42783	0.272569	1.56962	0.116504	0.999793
ENSMUSG00000034570	Inpp5j	1670.9	-0.20723	0.132052	-1.56931	0.116576	0.999793
ENSMUSG00000040966	Slc22a2	11.8688	-1.30066	0.828864	-1.56921	0.1166	0.999793
ENSMUSG00000022212	Cpne6	3576.09	-0.185735	0.118392	-1.56881	0.116691	0.999793
ENSMUSG00000102030	Gm29106	1.36627	4.208	2.68518	1.56712	0.117086	NA
ENSMUSG00000037705	Tecta	3.67118	-2.65335	1.69343	-1.56684	0.117151	0.999793
ENSMUSG00000021179	Nrde2	369.175	-0.261377	0.166827	-1.56675	0.117173	0.999793
ENSMUSG00000034071	Zfp551	76.8222	-0.508229	0.324577	-1.56582	0.117391	0.999793
ENSMUSG00000033444	Specc1l	1184.11	-0.176515	0.112735	-1.56576	0.117405	0.999793
ENSMUSG00000053070	Cfap300	159.876	-0.361832	0.231176	-1.56518	0.117541	0.999793
ENSMUSG00000026623	Lpgat1	6264.24	0.122511	0.0782745	1.56514	0.11755	0.999793
ENSMUSG00000028532	Cachd1	270.898	-0.319616	0.204216	-1.56509	0.117561	0.999793
ENSMUSG00000042182	Bend6	2687.88	0.144056	0.0920449	1.56506	0.117569	0.999793
ENSMUSG00000032412	Atp1b3	1853.77	0.156295	0.0998796	1.56483	0.117623	0.999793
ENSMUSG00000032502	Stac	38.9919	-0.82117	0.525006	-1.56411	0.117791	0.999793
ENSMUSG00000046714	Foxc2	32.5737	-0.838756	0.536373	-1.56376	0.117875	0.999793
ENSMUSG00000042429	Adora1	2995.29	0.140824	0.090073	1.56344	0.117949	0.999793
ENSMUSG00000028172	Tacr3	46.674	-0.917805	0.587086	-1.56332	0.117976	0.999793
ENSMUSG00000062078	Qk	6442.45	0.152448	0.0975777	1.56233	0.11821	0.999793
ENSMUSG00000018648	Dusp14	974.482	0.187307	0.119903	1.56216	0.118251	0.999793
ENSMUSG00000029265	Dr1	903.281	-0.199449	0.127691	-1.56197	0.118295	0.999793
ENSMUSG00000053398	Phgdh	764.344	-0.210494	0.134981	-1.55944	0.118892	0.999793
ENSMUSG00000025880	Smad7	565.459	0.230156	0.147593	1.55939	0.118903	0.999793
ENSMUSG00000000409	Lck	29.3122	-0.810459	0.51979	-1.55921	0.118948	0.999793
ENSMUSG00000052726	Kcnt2	729.096	0.217771	0.139741	1.55839	0.119141	0.999793
ENSMUSG00000028164	Manba	175.631	-0.34354	0.220544	-1.5577	0.119305	0.999793
ENSMUSG00000029833	Trim24	533.065	-0.215453	0.138327	-1.55757	0.119336	0.999793
ENSMUSG00000033862	Cdk10	959.585	0.215371	0.138291	1.55737	0.119383	0.999793
ENSMUSG00000079481	Nhsl2	1238.74	-0.224926	0.144504	-1.55654	0.119579	0.999793
ENSMUSG00000055013	Agap1	2799.04	-0.146756	0.0943486	-1.55547	0.119835	0.999793
ENSMUSG00000031833	Mast3	6119.42	0.143298	0.0921261	1.55545	0.119838	0.999793
ENSMUSG00000045875	Adra1a	198.639	-0.325003	0.209041	-1.55473	0.120011	0.999793
ENSMUSG00000029798	Herc6	279.615	0.300171	0.193148	1.55409	0.120162	0.999793
ENSMUSG00000089715	Cbx6	10931.9	0.13432	0.0864446	1.55383	0.120225	0.999793
ENSMUSG00000028747	Htr6	135.865	0.381686	0.24568	1.55359	0.120282	0.999793
ENSMUSG00000022311	Csmd3	655.517	-0.287711	0.185267	-1.55296	0.120433	0.999793
ENSMUSG00000030048	Gkn3	50.9132	0.652161	0.420194	1.55205	0.12065	0.999793
ENSMUSG00000035109	Shc4	167.09	0.388341	0.250384	1.55098	0.120906	0.999793
ENSMUSG00000028496	Mllt3	627.162	-0.239269	0.154272	-1.55096	0.120912	0.999793
ENSMUSG00000036459	Wtip	88.0216	-0.477454	0.307887	-1.55074	0.120963	0.999793
ENSMUSG00000024169	Ift140	626.094	-0.217641	0.140351	-1.55068	0.120978	0.999793
ENSMUSG00000029146	Snx17	1458	-0.158414	0.102159	-1.55066	0.120983	0.999793
ENSMUSG00000025145	Lrrc45	1259.2	0.210048	0.135483	1.55037	0.121052	0.999793
ENSMUSG00000021094	Dhrs7	548.512	0.232818	0.150178	1.55028	0.121075	0.999793
ENSMUSG00000039621	Prex1	3632.7	0.178261	0.115002	1.55007	0.121124	0.999793
ENSMUSG00000031825	Crispld2	45.3417	-0.660872	0.426357	-1.55004	0.121131	0.999793
ENSMUSG00000075702	Selenom	1125.13	-0.168153	0.108493	-1.5499	0.121165	0.999793
ENSMUSG00000027889	Ampd2	1396.53	-0.162096	0.104599	-1.54969	0.121216	0.999793
ENSMUSG00000091402	Rd3l	8.47633	-2.02108	1.30461	-1.54918	0.121337	0.999793
ENSMUSG00000090071	Cdk5r2	8298.83	0.149532	0.0965595	1.5486	0.121477	0.999793
ENSMUSG00000052229	Gpr17	901.002	-0.185427	0.119756	-1.54838	0.121531	0.999793
ENSMUSG00000074793	Hspa12b	113.416	-0.425146	0.274713	-1.5476	0.121719	0.999793
ENSMUSG00000037313	Tacc3	111.327	0.529579	0.3422	1.54757	0.121726	0.999793
ENSMUSG00000006398	Cdc20	17.5209	-1.04749	0.676883	-1.54752	0.121738	0.999793
ENSMUSG00000038059	Smim3	151.694	0.369456	0.238869	1.54669	0.121938	0.999793
ENSMUSG00000037754	Ppp1r16b	2864.67	0.192502	0.124544	1.54565	0.122189	0.999793
ENSMUSG00000049692	Tmem239	1.79472	-4.04569	2.61883	-1.54485	0.122383	NA
ENSMUSG00000056708	Ier5	1643.56	0.168514	0.109081	1.54485	0.122383	0.999793
ENSMUSG00000027955	Gask1b	143.628	0.399463	0.258659	1.54436	0.122501	0.999793
ENSMUSG00000003882	Il7r	8.19504	-1.68639	1.09209	-1.54418	0.122544	0.999793
ENSMUSG00000039239	Tgfb2	196.684	-0.336105	0.217878	-1.54263	0.122921	0.999793
ENSMUSG00000019647	Sema6a	544.177	-0.219089	0.142028	-1.54257	0.122935	0.999793
ENSMUSG00000051596	Otop1	1.79462	-4.04571	2.62416	-1.54172	0.123142	NA
ENSMUSG00000005763	Cd247	1.79462	-4.04571	2.62416	-1.54172	0.123142	NA
ENSMUSG00000037239	Spred3	1166.77	0.192159	0.124695	1.54104	0.123308	0.999793
ENSMUSG00000056856	Jakmip3	690.951	0.200943	0.130407	1.5409	0.123342	0.999793
ENSMUSG00000097050	Gm9918	2.53182	3.1549	2.04845	1.54014	0.123526	NA
ENSMUSG00000026874	Hc	4.24835	-2.57887	1.67735	-1.53747	0.124179	0.999793
ENSMUSG00000035356	Nfkbiz	125.273	-0.463022	0.301528	-1.53558	0.124641	0.999793
ENSMUSG00000027435	Cd93	84.4355	0.486405	0.316761	1.53556	0.124646	0.999793
ENSMUSG00000040136	Abcc8	606.037	0.209507	0.136476	1.53513	0.124753	0.999793
ENSMUSG00000030158	Clec12b	1.6114	-3.92797	2.55884	-1.53506	0.12477	NA
ENSMUSG00000045312	Lhfpl2	338.549	-0.274121	0.178583	-1.53497	0.124791	0.999793
ENSMUSG00000090213	Tmem189	555.954	0.238928	0.155691	1.53463	0.124875	0.999793
ENSMUSG00000036862	Dchs1	333.714	-0.259231	0.168946	-1.5344	0.124931	0.999793
ENSMUSG00000033685	Ucp2	363.27	-0.319294	0.208113	-1.53423	0.124973	0.999793
ENSMUSG00000006542	Prkag3	4.45641	-2.31803	1.51139	-1.53371	0.1251	0.999793
ENSMUSG00000018698	Lhx1	8.56516	-2.07536	1.35324	-1.53363	0.125121	0.999793
ENSMUSG00000025592	Dach2	13.5417	-1.25528	0.81857	-1.5335	0.125151	0.999793
ENSMUSG00000025742	Prps2	626.23	0.208088	0.135724	1.53316	0.125236	0.999793
ENSMUSG00000061046	Haghl	1157.76	0.176011	0.114835	1.53273	0.125343	0.999793
ENSMUSG00000021725	Parp8	320.272	-0.271193	0.177022	-1.53197	0.125529	0.999793
ENSMUSG00000050700	Emilin3	2.67043	-3.15658	2.0606	-1.53187	0.125554	NA
ENSMUSG00000057000	Nxf3	1.79493	-4.04622	2.64193	-1.53154	0.125636	NA
ENSMUSG00000001105	Ift20	986.491	0.172734	0.112802	1.5313	0.125696	0.999793
ENSMUSG00000030230	Plcz1	11.6469	-1.35649	0.886146	-1.53077	0.125825	0.999793
ENSMUSG00000036872	Abcc12	32.8909	0.764769	0.499783	1.5302	0.125967	0.999793
ENSMUSG00000024347	Psd2	1205.33	0.191875	0.12541	1.52998	0.126021	0.999793
ENSMUSG00000062115	Rai1	1974.03	-0.14635	0.0956599	-1.5299	0.126041	0.999793
ENSMUSG00000041079	Rwdd2b	185.369	-0.330554	0.216086	-1.52974	0.126082	0.999793
ENSMUSG00000019261	Map1s	1198.89	-0.178176	0.116515	-1.5292	0.126214	0.999793
ENSMUSG00000030554	Synm	783.826	-0.199061	0.130216	-1.5287	0.126339	0.999793
ENSMUSG00000030672	Mylpf	11.455	-1.2777	0.835979	-1.52839	0.126416	0.999793
ENSMUSG00000020283	Pex13	648.29	-0.195137	0.127699	-1.5281	0.126487	0.999793
ENSMUSG00000027070	Lrp2	7.23425	-1.71288	1.12102	-1.52797	0.12652	0.999793
ENSMUSG00000021051	Ppp2r5e	1848.06	-0.1587	0.103892	-1.52756	0.126623	0.999793
ENSMUSG00000080717	B230307C23Rik	140.536	-0.373813	0.244719	-1.52752	0.126632	0.999793
ENSMUSG00000031935	Med17	543.451	-0.215233	0.141014	-1.52633	0.126928	0.999793
ENSMUSG00000032898	Fbxo21	2674.37	-0.156512	0.102557	-1.5261	0.126985	0.999793
ENSMUSG00000041889	Shisa4	2748.08	0.184543	0.120973	1.52549	0.127137	0.999793
ENSMUSG00000056602	Fry	3051.91	-0.15458	0.101339	-1.52537	0.127166	0.999793
ENSMUSG00000050074	Spink8	17.5342	-1.02876	0.674474	-1.52528	0.127189	0.999793
ENSMUSG00000022433	Csnk1e	2008.05	0.152611	0.100067	1.52509	0.127237	0.999793
ENSMUSG00000022537	Tmem44	1793.74	0.189951	0.124619	1.52425	0.127446	0.999793
ENSMUSG00000074817	Papolb	8.74484	-1.53565	1.00785	-1.5237	0.127584	0.999793
ENSMUSG00000059878	Zfp422	411.215	-0.235939	0.15487	-1.52347	0.127642	0.999793
ENSMUSG00000022842	Ece2	93.0668	0.442643	0.29058	1.52331	0.127682	0.999793
ENSMUSG00000063506	Arhgap22	50.7503	-0.631979	0.414934	-1.52308	0.127738	0.999793
ENSMUSG00000028841	Cnksr1	3.4246	2.34326	1.53852	1.52307	0.127742	0.999793
ENSMUSG00000074264	Amy1	379.167	-0.255499	0.167772	-1.52289	0.127785	0.999793
ENSMUSG00000030862	Cpxm2	53.0528	-0.611045	0.4014	-1.52228	0.127938	0.999793
ENSMUSG00000078921	Tgtp2	12.0655	-1.24969	0.821024	-1.52211	0.127981	0.999793
ENSMUSG00000071662	Polr2g	875.266	0.188709	0.123982	1.52206	0.127994	0.999793
ENSMUSG00000031210	Gpr165	185.307	-0.974655	0.640367	-1.52202	0.128003	0.999793
ENSMUSG00000035274	Tpbg	298.067	-0.271201	0.178204	-1.52186	0.128044	0.999793
ENSMUSG00000022175	Lrp10	560.619	0.206755	0.135863	1.52179	0.128061	0.999793
ENSMUSG00000009739	Pou6f1	2619.74	0.178289	0.117235	1.52078	0.128316	0.999793
ENSMUSG00000023992	Trem2	260.163	0.284468	0.187073	1.52063	0.128353	0.999793
ENSMUSG00000024420	Zfp521	203.196	-0.470699	0.309591	-1.52039	0.128413	0.999793
ENSMUSG00000054667	Irs4	72.1681	-2.72342	1.79185	-1.51989	0.128538	0.999793
ENSMUSG00000027489	Necab3	1326.5	0.227386	0.149622	1.51973	0.128579	0.999793
ENSMUSG00000034111	Tmed8	1358.79	-0.159906	0.105224	-1.51968	0.128592	0.999793
ENSMUSG00000038893	Fam117a	104.748	-0.447211	0.294437	-1.51887	0.128796	0.999793
ENSMUSG00000040148	Hmx3	1.99323	-4.23714	2.7915	-1.51788	0.129046	NA
ENSMUSG00000055865	Tafa3	21.1546	-0.974641	0.642389	-1.51721	0.129213	0.999793
ENSMUSG00000006390	Elovl1	277.233	-0.281385	0.185537	-1.5166	0.129367	0.999793
ENSMUSG00000003352	Cacnb3	5600.61	0.151273	0.0997697	1.51623	0.129462	0.999793
ENSMUSG00000020793	Galr2	17.044	1.11578	0.735987	1.51603	0.129511	0.999793
ENSMUSG00000043415	Otud1	621.052	0.227448	0.150064	1.51567	0.129602	0.999793
ENSMUSG00000051341	Zfp52	85.1593	0.504303	0.332884	1.51495	0.129784	0.999793
ENSMUSG00000043719	Col6a6	12.127	1.19712	0.790562	1.51426	0.12996	0.999793
ENSMUSG00000034729	Mrps10	434.994	0.240759	0.159029	1.51393	0.130043	0.999793
ENSMUSG00000032489	Kif9	103.938	0.43118	0.28488	1.51355	0.13014	0.999793
ENSMUSG00000031748	Gnao1	16944.8	0.111296	0.0735388	1.51344	0.130169	0.999793
ENSMUSG00000071648	Rom1	99.7302	0.446659	0.295201	1.51306	0.130263	0.999793
ENSMUSG00000028990	Lzic	184.354	-0.335758	0.222098	-1.51176	0.130596	0.999793
ENSMUSG00000079588	Tmem182	2.79527	-3.20321	2.11906	-1.51162	0.13063	0.999793
ENSMUSG00000070000	Fcho1	2139.76	0.148431	0.0982556	1.51066	0.130875	0.999793
ENSMUSG00000072294	Klf12	453.677	-0.286182	0.189474	-1.51041	0.13094	0.999793
ENSMUSG00000039954	Stk32a	157.89	-0.460192	0.304685	-1.51039	0.130945	0.999793
ENSMUSG00000045625	Pigz	168.994	0.339139	0.224587	1.51005	0.13103	0.999793
ENSMUSG00000010142	Tnfrsf13b	24.433	-1.01602	0.673098	-1.50946	0.13118	0.999793
ENSMUSG00000094622	Gm3055	40.3754	0.689055	0.456698	1.50878	0.131356	0.999793
ENSMUSG00000056158	Car10	2357.83	0.165567	0.109751	1.50856	0.131411	0.999793
ENSMUSG00000058897	Col25a1	1209.43	-0.234887	0.155802	-1.50761	0.131656	0.999793
ENSMUSG00000028337	Coro2a	630.586	0.198756	0.131868	1.50724	0.13175	0.999793
ENSMUSG00000049281	Scn3b	2680.39	-0.174707	0.115916	-1.50718	0.131764	0.999793
ENSMUSG00000001493	Meox1	9.40333	-1.50867	1.00103	-1.50712	0.131779	0.999793
ENSMUSG00000038695	Josd2	967.551	0.208116	0.138124	1.50673	0.13188	0.999793
ENSMUSG00000061517	Sox21	233.809	0.313358	0.207987	1.50663	0.131906	0.999793
ENSMUSG00000018339	Gpx3	264.391	-0.335294	0.222567	-1.50648	0.131944	0.999793
ENSMUSG00000039419	Cntnap2	2529.33	-0.197375	0.131037	-1.50625	0.132002	0.999793
ENSMUSG00000057649	Brd9	1681.23	0.168093	0.111633	1.50576	0.132128	0.999793
ENSMUSG00000036257	Pnpla8	2637.36	0.144172	0.0958092	1.50479	0.132379	0.999793
ENSMUSG00000039910	Cited2	807.034	-0.273322	0.181639	-1.50476	0.132386	0.999793
ENSMUSG00000028991	Mtor	2382.72	-0.155015	0.103017	-1.50475	0.132388	0.999793
ENSMUSG00000031561	Tenm3	1722.71	-0.164649	0.109458	-1.50421	0.132526	0.999793
ENSMUSG00000095253	Zfp799	488.717	-0.237953	0.158192	-1.50421	0.132528	0.999793
ENSMUSG00000032737	Inppl1	696.882	0.193923	0.128949	1.50388	0.132613	0.999793
ENSMUSG00000031065	Cdk16	5358.83	0.158778	0.105592	1.5037	0.13266	0.999793
ENSMUSG00000048047	Zbtb33	592.893	-0.260497	0.173334	-1.50286	0.132875	0.999793
ENSMUSG00000045538	Ddx28	229.94	-0.301878	0.200948	-1.50226	0.133029	0.999793
ENSMUSG00000090698	Apold1	128.664	-0.454957	0.303004	-1.50149	0.133229	0.999793
ENSMUSG00000052727	Map1b	17818.8	-0.13056	0.0869659	-1.50128	0.133283	0.999793
ENSMUSG00000042055	Wdr11	1082.1	-0.167052	0.111403	-1.49954	0.133735	0.999793
ENSMUSG00000033060	Lmo7	2305.78	-0.13953	0.093076	-1.49909	0.133849	0.999793
ENSMUSG00000079555	Haus3	126.887	0.393762	0.262724	1.49876	0.133935	0.999793
ENSMUSG00000022577	Ly6h	4252.35	-0.132017	0.0881212	-1.49812	0.134101	0.999793
ENSMUSG00000040033	Stat2	556.856	-0.210037	0.14026	-1.49749	0.134267	0.999793
ENSMUSG00000038437	Mllt6	4363.08	0.145926	0.0974526	1.49741	0.134287	0.999793
ENSMUSG00000023019	Gpd1	1612.66	0.19108	0.127611	1.49736	0.134299	0.999793
ENSMUSG00000009248	Ascl2	3.19594	2.54117	1.69716	1.49731	0.134314	0.999793
ENSMUSG00000103897	Pcdhga8	129.143	-0.452965	0.302622	-1.4968	0.134444	0.999793
ENSMUSG00000018848	Rars	711.062	-0.187749	0.125449	-1.49662	0.134492	0.999793
ENSMUSG00000025467	Prap1	3.74444	-2.52347	1.68761	-1.49529	0.134838	0.999793
ENSMUSG00000022055	Nefl	5628.42	0.124843	0.0835112	1.49493	0.134934	0.999793
ENSMUSG00000000959	Oxa1l	829.325	-0.184472	0.1234	-1.49491	0.134939	0.999793
ENSMUSG00000018774	Cd68	158.974	0.350624	0.234555	1.49485	0.134954	0.999793
ENSMUSG00000035441	Myo1d	280.658	0.290747	0.194534	1.49458	0.135025	0.999793
ENSMUSG00000018672	Copz2	85.0548	0.46984	0.314675	1.4931	0.135412	0.999793
ENSMUSG00000032301	Psma4	1243.48	0.171296	0.11474	1.4929	0.135463	0.999793
ENSMUSG00000041907	Gpr45	269.64	0.271847	0.182122	1.49267	0.135524	0.999793
ENSMUSG00000027833	Shox2	1.71931	-4.02416	2.69742	-1.49186	0.135736	NA
ENSMUSG00000089832	Shkbp1	305.523	0.27346	0.18331	1.49179	0.135753	0.999793
ENSMUSG00000026527	Rgs7	1468.53	0.148807	0.0998193	1.49076	0.136025	0.999793
ENSMUSG00000004099	Dnmt1	1150.8	-0.171971	0.115396	-1.49027	0.136154	0.999793
ENSMUSG00000037071	Scd1	3789.43	-0.167638	0.112498	-1.49014	0.136186	0.999793
ENSMUSG00000028173	Wls	872.784	0.177373	0.119041	1.49002	0.13622	0.999793
ENSMUSG00000021036	Sptlc2	651.493	-0.198417	0.133225	-1.48934	0.136398	0.999793
ENSMUSG00000070880	Gad1	8886.34	-0.373092	0.25059	-1.48886	0.136525	0.999793
ENSMUSG00000034813	Grip1	534.72	-0.210525	0.141401	-1.48885	0.136527	0.999793
ENSMUSG00000032536	Trak1	4202.39	0.127244	0.0855661	1.48708	0.136993	0.999793
ENSMUSG00000027208	Fgf7	16.8847	-1.06746	0.717837	-1.48705	0.137001	0.999793
ENSMUSG00000091803	Cox16	89.7731	0.441108	0.296679	1.48682	0.137063	0.999793
ENSMUSG00000096847	Tmem151b	2491.4	0.137786	0.0927044	1.4863	0.1372	0.999793
ENSMUSG00000042115	Klhdc8a	428.597	-0.224435	0.151084	-1.4855	0.137411	0.999793
ENSMUSG00000044519	Zfp488	64.5235	0.555208	0.37395	1.48471	0.13762	0.999793
ENSMUSG00000095105	Edaradd	4.58479	-2.1399	1.44136	-1.48464	0.13764	0.999793
ENSMUSG00000027375	Mal	3396.7	0.154107	0.103816	1.48443	0.137696	0.999793
ENSMUSG00000051379	Flrt3	585.23	-0.234587	0.158104	-1.48375	0.137875	0.999793
ENSMUSG00000031323	Dmrtc1a	111.483	-0.412871	0.278283	-1.48363	0.137906	0.999793
ENSMUSG00000025529	Zfp711	276.531	0.290967	0.196123	1.48359	0.137917	0.999793
ENSMUSG00000005413	Hmox1	86.9086	-0.475051	0.320203	-1.48359	0.137917	0.999793
ENSMUSG00000074238	Ap1ar	1607.55	0.144766	0.0975911	1.48339	0.13797	0.999793
ENSMUSG00000024078	Ttc27	390.999	-0.253084	0.17063	-1.48323	0.138014	0.999793
ENSMUSG00000038112	AW551984	225.528	-1.39319	0.939756	-1.4825	0.138208	0.999793
ENSMUSG00000027238	Frmd5	683.057	0.201278	0.13578	1.48238	0.138238	0.999793
ENSMUSG00000041360	Pum3	594.309	0.197271	0.133086	1.48228	0.138266	0.999793
ENSMUSG00000030222	Rerg	225.33	-0.41737	0.281672	-1.48176	0.138404	0.999793
ENSMUSG00000038342	Mlxip	628.167	0.212973	0.143733	1.48172	0.138414	0.999793
ENSMUSG00000033075	Senp1	272.752	-0.289817	0.195623	-1.48151	0.138471	0.999793
ENSMUSG00000048355	Arxes1	374.609	-0.263974	0.178226	-1.48112	0.138574	0.999793
ENSMUSG00000001175	Calm1	65992.3	0.10431	0.0704384	1.48087	0.13864	0.999793
ENSMUSG00000029009	Mthfr	643.774	0.199423	0.134676	1.48076	0.138671	0.999793
ENSMUSG00000016252	Atp5e	1744.38	0.183036	0.123711	1.47954	0.138997	0.999793
ENSMUSG00000040969	Arhgef38	2.66177	-3.16888	2.14243	-1.4791	0.139112	NA
ENSMUSG00000059288	Cdyl	175.473	0.332861	0.225113	1.47864	0.139237	0.999793
ENSMUSG00000024270	Slc39a6	1006.12	-0.167109	0.113038	-1.47835	0.139315	0.999793
ENSMUSG00000026065	Slc9a4	22.3323	-1.03197	0.699174	-1.47599	0.139948	0.999793
ENSMUSG00000041939	Mvk	406.558	-0.241536	0.16366	-1.47583	0.139989	0.999793
ENSMUSG00000002580	Mien1	240.54	0.318822	0.216044	1.47573	0.140016	0.999793
ENSMUSG00000027852	Nras	999.674	0.163214	0.11063	1.4753	0.140131	0.999793
ENSMUSG00000035781	R3hdm4	4708.4	0.145727	0.0988224	1.47463	0.140311	0.999793
ENSMUSG00000024968	Rcor2	308.7	0.281988	0.191426	1.47309	0.140726	0.999793
ENSMUSG00000017686	Rhot1	1457.18	0.157616	0.107012	1.47288	0.140783	0.999793
ENSMUSG00000038079	Tmem237	402.883	0.235405	0.159856	1.47261	0.140856	0.999793
ENSMUSG00000049556	Lingo1	6935.99	0.166208	0.11287	1.47256	0.140869	0.999793
ENSMUSG00000109228	Fam81b	2.69367	-3.0087	2.04323	-1.47252	0.14088	NA
ENSMUSG00000048978	Nrsn1	8446.82	0.140025	0.0951098	1.47225	0.140953	0.999793
ENSMUSG00000063808	Gpatch1	555.895	-0.209053	0.142016	-1.47204	0.14101	0.999793
ENSMUSG00000039137	Whrn	751.305	-0.211887	0.143949	-1.47196	0.141032	0.999793
ENSMUSG00000032306	Mpi	907.769	0.173621	0.117992	1.47147	0.141163	0.999793
ENSMUSG00000019433	Gipc1	1297.93	0.17944	0.121989	1.47096	0.141302	0.999793
ENSMUSG00000058443	Rpl10-ps3	82.3194	0.49621	0.33735	1.47091	0.141317	0.999793
ENSMUSG00000037251	Pomk	601.814	0.200877	0.136607	1.47047	0.141433	0.999793
ENSMUSG00000058301	Upf1	1696.42	-0.146685	0.0997655	-1.4703	0.141481	0.999793
ENSMUSG00000074652	Myh7b	217.572	0.327789	0.223105	1.46922	0.141774	0.999793
ENSMUSG00000021414	Fam217a	14.2371	-1.10689	0.753554	-1.46889	0.141863	0.999793
ENSMUSG00000036611	Eepd1	410.324	-0.240827	0.163958	-1.46883	0.141879	0.999793
ENSMUSG00000059895	Ptp4a3	1563.8	0.200038	0.136192	1.4688	0.141888	0.999793
ENSMUSG00000040712	Camta2	5963.13	0.125338	0.0853351	1.46877	0.141895	0.999793
ENSMUSG00000063410	Stk24	971.122	-0.204829	0.139505	-1.46825	0.142036	0.999793
ENSMUSG00000050926	Dcaf12l2	30.1406	0.779954	0.531358	1.46785	0.142145	0.999793
ENSMUSG00000038774	Ascc3	436.831	-0.244136	0.166348	-1.46762	0.142208	0.999793
ENSMUSG00000032349	Elovl5	1647.45	0.143095	0.0975018	1.46762	0.142208	0.999793
ENSMUSG00000049103	Ccr2	7.92042	-1.62124	1.10483	-1.46741	0.142266	0.999793
ENSMUSG00000029810	Tmem176b	460.6	0.217852	0.148494	1.46708	0.142354	0.999793
ENSMUSG00000024384	Iws1	946.22	-0.173426	0.118233	-1.46682	0.142425	0.999793
ENSMUSG00000022098	Bmp1	1345.99	0.18956	0.129236	1.46677	0.142438	0.999793
ENSMUSG00000008958	Vps72	520.99	-0.210433	0.143475	-1.46668	0.142463	0.999793
ENSMUSG00000038188	Scarf1	46.3973	0.638638	0.43568	1.46584	0.142691	0.999793
ENSMUSG00000032330	Cox7a2	1956.27	0.178077	0.121513	1.46551	0.142783	0.999793
ENSMUSG00000024937	Ehbp1l1	582.337	-0.214979	0.14672	-1.46523	0.142858	0.999793
ENSMUSG00000030865	Chp2	38.5182	-0.715065	0.488147	-1.46486	0.14296	0.999793
ENSMUSG00000015647	Lama5	203.562	0.302958	0.206851	1.46462	0.143025	0.999793
ENSMUSG00000052364	B630019K06Rik	685.741	-0.255967	0.174799	-1.46435	0.143099	0.999793
ENSMUSG00000027332	Ivd	1589.09	-0.148556	0.101512	-1.46344	0.143347	0.999793
ENSMUSG00000005950	P2rx5	15.5649	-1.07266	0.733158	-1.46306	0.14345	0.999793
ENSMUSG00000031734	Irx3	2.55396	-3.09968	2.11897	-1.46283	0.143515	NA
ENSMUSG00000022203	Efs	203.06	-0.328827	0.224845	-1.46246	0.143614	0.999793
ENSMUSG00000110185	Igip	2579	0.147566	0.100938	1.46195	0.143754	0.999793
ENSMUSG00000037907	Ankrd13b	2000.59	0.169954	0.116318	1.46112	0.143983	0.999793
ENSMUSG00000078184	Rbm8a2	16.4228	-1.08008	0.739287	-1.46097	0.144023	0.999793
ENSMUSG00000023067	Cdkn1a	409.014	-0.231312	0.15835	-1.46076	0.144081	0.999793
ENSMUSG00000036334	Igsf10	59.4348	-0.557517	0.381663	-1.46076	0.144082	0.999793
ENSMUSG00000000440	Pparg	82.183	0.490518	0.33584	1.46057	0.144134	0.999793
ENSMUSG00000041708	Mpped1	4432.09	0.168667	0.115481	1.46056	0.144136	0.999793
ENSMUSG00000052155	Acvr2a	1071.82	-0.184115	0.126068	-1.46045	0.144167	0.999793
ENSMUSG00000022096	Hr	726.741	0.201206	0.137943	1.45862	0.14467	0.999793
ENSMUSG00000094083	Gm1604b	1.45396	-3.7517	2.57244	-1.45842	0.144725	NA
ENSMUSG00000025020	Slit1	1322.35	-0.209358	0.143677	-1.45714	0.145077	0.999793
ENSMUSG00000032179	Bmp5	12.0392	-1.35501	0.930298	-1.45654	0.145244	0.999793
ENSMUSG00000015305	Sash1	1572.09	-0.151562	0.10413	-1.45551	0.145527	0.999793
ENSMUSG00000062456	Rpl9-ps6	1160.11	0.214672	0.147551	1.45491	0.145695	0.999793
ENSMUSG00000033961	Zfp446	216.627	-0.317132	0.217989	-1.45481	0.145723	0.999793
ENSMUSG00000032034	Kcnj5	14.0541	-1.26205	0.86757	-1.45469	0.145754	0.999793
ENSMUSG00000024914	Drap1	2430.9	0.152185	0.10468	1.45381	0.145998	0.999793
ENSMUSG00000056486	Chn1	12207.7	0.108753	0.074835	1.45324	0.146159	0.999793
ENSMUSG00000041216	Clvs1	282.782	-0.291725	0.200744	-1.45322	0.146163	0.999793
ENSMUSG00000040274	Cdk6	67.707	0.552749	0.380419	1.453	0.146223	0.999793
ENSMUSG00000020566	Atp6v1c2	51.3841	-0.638369	0.439397	-1.45283	0.146271	0.999793
ENSMUSG00000034832	Tet3	1255.9	0.174155	0.119881	1.45274	0.146297	0.999793
ENSMUSG00000035694	Caps2	8.66864	-1.55126	1.06786	-1.45267	0.146314	0.999793
ENSMUSG00000014725	Adam28	1.51194	-3.80186	2.6181	-1.45215	0.146461	NA
ENSMUSG00000040661	Rad54l2	626.501	-0.207507	0.143009	-1.45101	0.146777	0.999793
ENSMUSG00000050910	Cdr2l	459.344	0.220907	0.152256	1.45089	0.14681	0.999793
ENSMUSG00000071847	Apcdd1	439.253	-0.307427	0.211899	-1.45082	0.146831	0.999793
ENSMUSG00000035105	Egln3	226.444	-0.326769	0.22533	-1.45018	0.147009	0.999793
ENSMUSG00000037295	Ldlrap1	59.0872	0.529253	0.365003	1.44999	0.14706	0.999793
ENSMUSG00000022676	Snai2	5.15419	-1.88955	1.30323	-1.4499	0.147087	0.999793
ENSMUSG00000035390	Brsk1	5749.37	0.144221	0.0994894	1.44961	0.147166	0.999793
ENSMUSG00000043154	Ppp2r3a	773.813	-0.187648	0.129461	-1.44946	0.14721	0.999793
ENSMUSG00000004473	Clec11a	111.457	0.497795	0.343582	1.44884	0.147382	0.999793
ENSMUSG00000039004	Bmp6	203.411	-0.374979	0.258916	-1.44826	0.147543	0.999793
ENSMUSG00000026950	Neb	43.3097	-0.658036	0.454453	-1.44798	0.147624	0.999793
ENSMUSG00000032038	St3gal4	405.927	0.225895	0.156054	1.44754	0.147745	0.999793
ENSMUSG00000084845	Tmem240	948.967	0.203608	0.140692	1.44719	0.147843	0.999793
ENSMUSG00000030110	Ret	121.863	-0.500642	0.346121	-1.44644	0.148054	0.999793
ENSMUSG00000034957	Cebpa	196.608	-0.316198	0.218625	-1.4463	0.148092	0.999793
ENSMUSG00000081683	Fzd10	29.5794	0.740583	0.512143	1.44605	0.148164	0.999793
ENSMUSG00000078762	Haus5	19.6652	0.972381	0.672728	1.44543	0.148337	0.999793
ENSMUSG00000026167	Wnt10a	190.18	0.392244	0.271401	1.44526	0.148386	0.999793
ENSMUSG00000041684	Bivm	404.185	-0.222803	0.154254	-1.44439	0.148629	0.999793
ENSMUSG00000026248	Mrpl44	391.329	0.22526	0.155971	1.44425	0.14867	0.999793
ENSMUSG00000090061	Nwd2	849.503	0.173796	0.120355	1.44403	0.148731	0.999793
ENSMUSG00000031818	Cox4i1	10159.4	0.12898	0.0893632	1.44332	0.148929	0.999793
ENSMUSG00000053253	Ndfip2	2318.55	0.136328	0.0944563	1.44329	0.148938	0.999793
ENSMUSG00000031015	Swap70	216.683	0.31204	0.216289	1.4427	0.149105	0.999793
ENSMUSG00000020061	Mybpc1	65.8997	-0.604656	0.419136	-1.44262	0.149127	0.999793
ENSMUSG00000004951	Hspb1	49.4522	-0.575042	0.398613	-1.44261	0.149131	0.999793
ENSMUSG00000021567	Nkd2	47.9823	-0.596598	0.41364	-1.44231	0.149215	0.999793
ENSMUSG00000001281	Itgb7	9.97467	1.42238	0.986276	1.44217	0.149254	0.999793
ENSMUSG00000002486	Tchp	218.161	-0.299824	0.208029	-1.44126	0.149512	0.999793
ENSMUSG00000062040	Zfp27	333.439	0.245325	0.170229	1.44115	0.149543	0.999793
ENSMUSG00000042046	Dstyk	1307.83	-0.182139	0.126449	-1.44041	0.149752	0.999793
ENSMUSG00000048699	Krt90	1.45406	-3.752	2.60499	-1.44031	0.14978	NA
ENSMUSG00000044573	Acp1	831.964	0.177357	0.123144	1.44025	0.149798	0.999793
ENSMUSG00000022303	Dcstamp	1.45376	-3.75174	2.60513	-1.44014	0.149828	NA
ENSMUSG00000022321	Cdh10	906.945	0.176287	0.12241	1.44013	0.14983	0.999793
ENSMUSG00000013367	Iglon5	799.319	0.206048	0.143077	1.44012	0.149833	0.999793
ENSMUSG00000042655	Shisal2b	5.13696	-1.90612	1.32406	-1.4396	0.149979	0.999793
ENSMUSG00000036887	C1qa	919.943	0.184314	0.128123	1.43857	0.150273	0.999793
ENSMUSG00000030228	Pik3c2g	3.33898	-2.50285	1.73989	-1.43851	0.150289	0.999793
ENSMUSG00000095295	Gm3488	4.1884	-2.0958	1.45709	-1.43835	0.150335	0.999793
ENSMUSG00000026587	Astn1	5172.16	-0.139134	0.0967389	-1.43825	0.150364	0.999793
ENSMUSG00000103332	Pcdhga2	179.418	-0.336413	0.233907	-1.43823	0.150368	0.999793
ENSMUSG00000096914	Galntl6	440.953	-0.2538	0.176513	-1.43786	0.150474	0.999793
ENSMUSG00000067768	Xlr4b	7.55843	1.74318	1.21256	1.4376	0.150547	0.999793
ENSMUSG00000040731	Eif4h	6812.09	0.11019	0.0767336	1.43601	0.150999	0.999793
ENSMUSG00000054889	Dsp	6.00351	-1.72597	1.20195	-1.43597	0.151011	0.999793
ENSMUSG00000039809	Gabbr2	6349.94	0.157058	0.10939	1.43577	0.151069	0.999793
ENSMUSG00000021519	Mterf3	343.059	-0.2463	0.171554	-1.43569	0.15109	0.999793
ENSMUSG00000095567	Noc2l	1322.79	0.147893	0.103045	1.43522	0.151223	0.999793
ENSMUSG00000039106	Htr5a	368.299	0.235003	0.16378	1.43487	0.151323	0.999793
ENSMUSG00000030647	Ndufc2	1096.46	0.170957	0.119164	1.43463	0.151392	0.999793
ENSMUSG00000048439	Nupl2	182.422	0.312273	0.217718	1.4343	0.151487	0.999793
ENSMUSG00000022865	Cxadr	726.984	-0.196737	0.13724	-1.43353	0.151707	0.999793
ENSMUSG00000025934	Gsta3	33.4018	-0.756536	0.527934	-1.43301	0.151854	0.999793
ENSMUSG00000034902	Pip5k1c	10198.4	0.12829	0.0895377	1.43281	0.151913	0.999793
ENSMUSG00000020428	Gabra6	8.58779	-6.32214	4.41303	-1.43261	0.15197	0.999793
ENSMUSG00000052504	Epha3	167.942	-0.352138	0.245809	-1.43257	0.151981	0.999793
ENSMUSG00000019214	Chtf18	34.3456	-0.714306	0.498652	-1.43247	0.152008	0.999793
ENSMUSG00000027901	Dennd2d	4.95639	-1.94279	1.35651	-1.4322	0.152087	0.999793
ENSMUSG00000036856	Wnt4	458.172	0.242482	0.169314	1.43214	0.152104	0.999793
ENSMUSG00000034575	Tent4a	921.713	0.168809	0.11788	1.43205	0.15213	0.999793
ENSMUSG00000025229	Pitx3	1.20459	4.02548	2.81143	1.43183	0.152193	NA
ENSMUSG00000063015	Ccni	4590.11	0.133485	0.0932312	1.43176	0.152212	0.999793
ENSMUSG00000059602	Syn3	179.955	-0.327838	0.228981	-1.43172	0.152223	0.999793
ENSMUSG00000072214	Septin5	4164.41	0.117416	0.0820325	1.43134	0.152333	0.999793
ENSMUSG00000017843	Ppp2r5c	4061.83	0.124034	0.0866597	1.43128	0.152349	0.999793
ENSMUSG00000029335	Bmp3	524.176	-0.289912	0.202606	-1.43091	0.152455	0.999793
ENSMUSG00000032224	Fam81a	4199.01	0.178684	0.124893	1.4307	0.152516	0.999793
ENSMUSG00000030852	Tacc2	1647.67	-0.149795	0.104738	-1.43018	0.152665	0.999793
ENSMUSG00000048732	Klhl11	415.121	-0.258899	0.181085	-1.42971	0.152801	0.999793
ENSMUSG00000020850	Prpf8	4387.21	-0.136174	0.0952874	-1.42909	0.152978	0.999793
ENSMUSG00000029592	Usp30	795.971	-0.18174	0.127197	-1.42881	0.153059	0.999793
ENSMUSG00000022297	Fzd6	124.192	-0.419991	0.293985	-1.42861	0.153115	0.999793
ENSMUSG00000021967	Mrpl57	477.795	0.241938	0.169379	1.42839	0.153181	0.999793
ENSMUSG00000092216	Gm19345	11.8318	-1.22022	0.854545	-1.42792	0.153316	0.999793
ENSMUSG00000030714	Sgf29	190.672	-0.324673	0.227394	-1.4278	0.153349	0.999793
ENSMUSG00000048410	Zfp407	288.912	-0.257678	0.180553	-1.42716	0.153533	0.999793
ENSMUSG00000039253	Fn3krp	792.137	0.174896	0.122577	1.42682	0.153632	0.999793
ENSMUSG00000029623	Pdap1	2295.25	0.146063	0.102407	1.4263	0.153782	0.999793
ENSMUSG00000022987	Zfp641	260.796	-0.286942	0.201194	-1.42619	0.153812	0.999793
ENSMUSG00000014313	Cox6c	4805.94	0.134953	0.0946289	1.42613	0.153832	0.999793
ENSMUSG00000028412	Slc44a1	1524.96	0.143193	0.100416	1.426	0.153867	0.999793
ENSMUSG00000038530	Rgs4	7343.37	0.122755	0.0861009	1.42571	0.153952	0.999793
ENSMUSG00000030786	Itgam	171.593	0.323314	0.226832	1.42534	0.154058	0.999793
ENSMUSG00000043740	B430306N03Rik	1.56157	-3.86577	2.71244	-1.4252	0.1541	NA
ENSMUSG00000043681	Fam25c	1.56157	-3.86577	2.71244	-1.4252	0.1541	NA
ENSMUSG00000026986	Hnmt	441.781	-0.213041	0.149485	-1.42516	0.15411	0.999793
ENSMUSG00000024074	Crim1	1297.22	-0.172656	0.121152	-1.42512	0.154122	0.999793
ENSMUSG00000022575	Gsdmd	38.5823	-0.663946	0.466172	-1.42425	0.154374	0.999793
ENSMUSG00000030359	Pzp	6.79844	1.53054	1.07471	1.42415	0.154403	0.999793
ENSMUSG00000051034	Zfp11	138.905	-0.385587	0.270787	-1.42395	0.154462	0.999793
ENSMUSG00000076433	Cep295nl	3.90979	2.02462	1.42187	1.42391	0.154473	0.999793
ENSMUSG00000019997	Ccn2	448.26	0.238333	0.167391	1.4238	0.154503	0.999793
ENSMUSG00000078670	Fam174b	564.69	0.202401	0.142168	1.42367	0.154542	0.999793
ENSMUSG00000025401	Myo1a	23.3593	0.847865	0.595573	1.42361	0.154559	0.999793
ENSMUSG00000040489	Sox30	5.48735	1.6984	1.19309	1.42352	0.154585	0.999793
ENSMUSG00000036357	Gpr101	125.876	-1.81594	1.27601	-1.42313	0.154697	0.999793
ENSMUSG00000029014	Dnajc2	661.493	0.204204	0.143495	1.42307	0.154717	0.999793
ENSMUSG00000016559	H3f3b	3498.62	-0.136734	0.0960854	-1.42305	0.154723	0.999793
ENSMUSG00000021928	Ebpl	289.305	0.254281	0.178751	1.42254	0.154869	0.999793
ENSMUSG00000066842	Hmcn1	47.0853	0.613496	0.431411	1.42207	0.155006	0.999793
ENSMUSG00000050994	Adgb	14.3511	-1.09778	0.772447	-1.42117	0.155267	0.999793
ENSMUSG00000025059	Gk	656.229	0.184695	0.129972	1.42103	0.155307	0.999793
ENSMUSG00000042589	Cux2	2021.05	0.177596	0.125022	1.42052	0.155457	0.999793
ENSMUSG00000021719	Rgs7bp	7625.06	0.11075	0.0779753	1.42032	0.155515	0.999793
ENSMUSG00000021613	Hapln1	454.863	0.207299	0.145979	1.42006	0.15559	0.999793
ENSMUSG00000022240	Ctnnd2	4540.66	0.117894	0.0830257	1.41997	0.155618	0.999793
ENSMUSG00000003863	Ppfia3	4741.27	0.154257	0.108641	1.41988	0.155642	0.999793
ENSMUSG00000104614	Fbxw27	2.22582	2.80544	1.97695	1.41907	0.155877	NA
ENSMUSG00000024186	Rgs11	818.335	0.218278	0.153818	1.41906	0.155881	0.999793
ENSMUSG00000028832	Stmn1	3957	0.148284	0.104499	1.419	0.155899	0.999793
ENSMUSG00000019178	Styxl1	4.13011	-2.0766	1.46368	-1.41876	0.15597	0.999793
ENSMUSG00000018865	Sult4a1	9107.45	0.13118	0.0924753	1.41854	0.156033	0.999793
ENSMUSG00000022546	Gpt	304.711	0.320299	0.225814	1.41842	0.156068	0.999793
ENSMUSG00000042388	Dlgap3	9303.36	0.136533	0.0962684	1.41825	0.156117	0.999793
ENSMUSG00000049872	Calhm5	136.206	0.357512	0.252084	1.41823	0.156125	0.999793
ENSMUSG00000020538	Srebf1	1187.18	-0.16449	0.115989	-1.41816	0.156145	0.999793
ENSMUSG00000049555	Tmie	103.39	-0.518848	0.366039	-1.41747	0.156347	0.999793
ENSMUSG00000024208	Uqcc2	1162.5	0.180788	0.127551	1.41738	0.156372	0.999793
ENSMUSG00000051359	Ncald	9036.46	0.113709	0.0802375	1.41715	0.156439	0.999793
ENSMUSG00000018849	Wwc1	2511.63	0.193721	0.136765	1.41644	0.156645	0.999793
ENSMUSG00000041920	Slc16a6	259.697	0.283122	0.199943	1.41601	0.156773	0.999793
ENSMUSG00000062438	Adam1b	4.13021	-2.0767	1.46764	-1.41499	0.157071	0.999793
ENSMUSG00000026249	Serpine2	3321.1	-0.145933	0.103138	-1.41493	0.15709	0.999793
ENSMUSG00000049122	Frmd3	150.563	-0.33928	0.239805	-1.41481	0.157123	0.999793
ENSMUSG00000035566	Pcdh17	2016.25	-0.186826	0.132062	-1.41468	0.157163	0.999793
ENSMUSG00000036264	Fstl4	412.873	0.23978	0.169545	1.41426	0.157285	0.999793
ENSMUSG00000023968	Crip3	59.5007	0.544728	0.385168	1.41426	0.157286	0.999793
ENSMUSG00000001786	Fbxo7	842.06	-0.171763	0.121473	-1.41401	0.15736	0.999793
ENSMUSG00000026655	Fam107b	158.418	-0.368234	0.260499	-1.41357	0.157488	0.999793
ENSMUSG00000020331	Hcn2	2787.04	0.140551	0.0994603	1.41314	0.157614	0.999793
ENSMUSG00000055761	Nkain3	51.0176	-0.632915	0.4479	-1.41307	0.157634	0.999793
ENSMUSG00000016427	Ndufa1	842.561	0.207962	0.147267	1.41214	0.15791	0.999793
ENSMUSG00000051232	Tmem199	609.996	-0.189676	0.134343	-1.41187	0.157987	0.999793
ENSMUSG00000026239	Pde6d	694.398	-0.180835	0.128111	-1.41155	0.158083	0.999793
ENSMUSG00000025573	6030468B19Rik	1.39577	-3.70066	2.62192	-1.41143	0.158118	NA
ENSMUSG00000030873	Scnn1b	1.39577	-3.70066	2.62192	-1.41143	0.158118	NA
ENSMUSG00000004609	Cd33	179.707	0.362351	0.256769	1.4112	0.158187	0.999793
ENSMUSG00000026979	Psd4	21.9025	-0.859801	0.609421	-1.41085	0.15829	0.999793
ENSMUSG00000035413	Tmem98	156.901	0.339901	0.240933	1.41077	0.158313	0.999793
ENSMUSG00000038587	Akap12	468.527	-0.206008	0.146027	-1.41076	0.158316	0.999793
ENSMUSG00000032462	Pik3cb	648.355	-0.197195	0.139848	-1.41006	0.158522	0.999793
ENSMUSG00000042784	Muc1	9.3991	-1.34411	0.953568	-1.40955	0.158671	0.999793
ENSMUSG00000009418	Nav1	2605.79	-0.127224	0.0902963	-1.40896	0.158848	0.999793
ENSMUSG00000006014	Prg4	147.17	-0.383912	0.272508	-1.40881	0.158891	0.999793
ENSMUSG00000028716	Pdzk1ip1	6.32874	-1.78869	1.26972	-1.40873	0.158916	0.999793
ENSMUSG00000061353	Cxcl12	759.193	-0.204989	0.145529	-1.40858	0.158959	0.999793
ENSMUSG00000021692	Dimt1	233.726	0.282879	0.200859	1.40835	0.159028	0.999793
ENSMUSG00000043091	Tuba1c	22.7988	-0.823567	0.585164	-1.40741	0.159305	0.999793
ENSMUSG00000038369	Ncoa6	1433.58	-0.14148	0.100527	-1.40739	0.159312	0.999793
ENSMUSG00000037151	Lrrc20	530.422	0.197339	0.140223	1.40733	0.15933	0.999793
ENSMUSG00000031536	Polb	817.837	0.188813	0.13422	1.40674	0.159504	0.999793
ENSMUSG00000079658	Eloc	2223.24	0.129482	0.0920689	1.40636	0.159618	0.999793
ENSMUSG00000035595	Fam174c	58.4252	-0.529631	0.376627	-1.40625	0.159651	0.999793
ENSMUSG00000003423	Pih1d1	438.62	0.228891	0.162809	1.40589	0.159758	0.999793
ENSMUSG00000028945	Rheb	2317.93	0.12851	0.0914259	1.40562	0.159838	0.999793
ENSMUSG00000071068	Treml2	5.61597	-1.80485	1.28425	-1.40538	0.159909	0.999793
ENSMUSG00000078865	Gm14406	7.73965	1.41711	1.00844	1.40525	0.159947	0.999793
ENSMUSG00000021775	Nr1d2	2464.66	-0.170101	0.121068	-1.405	0.16002	0.999793
ENSMUSG00000049823	Zbtb12	94.6992	-0.430559	0.306496	-1.40478	0.160087	0.999793
ENSMUSG00000029343	Crybb1	94.3141	0.46119	0.328345	1.40459	0.160143	0.999793
ENSMUSG00000061758	Akr1b10	240.109	-0.273902	0.195021	-1.40448	0.160177	0.999793
ENSMUSG00000041737	Tmem45b	1.57054	-3.85313	2.74364	-1.40439	0.160204	NA
ENSMUSG00000039691	Tspan10	1.57023	-3.85289	2.74378	-1.40423	0.160251	NA
ENSMUSG00000005237	Dnah2	85.821	-0.51119	0.364165	-1.40373	0.160398	0.999793
ENSMUSG00000043190	Rfesd	185.015	0.309761	0.220725	1.40338	0.160503	0.999793
ENSMUSG00000092349	Smim40	10.5264	1.30742	0.931859	1.40302	0.16061	0.999793
ENSMUSG00000031896	Ctrl	18.0094	0.934434	0.666059	1.40293	0.160638	0.999793
ENSMUSG00000032020	Ubash3b	723.009	-0.205428	0.146467	-1.40255	0.160751	0.999793
ENSMUSG00000006389	Mpl	12.225	1.16046	0.827403	1.40253	0.160756	0.999793
ENSMUSG00000020561	Twistnb	295.604	-0.257861	0.183919	-1.40204	0.160904	0.999793
ENSMUSG00000117284	Gm7072	328.605	-0.24128	0.172127	-1.40176	0.160988	0.999793
ENSMUSG00000049191	Rtl5	580.856	-0.24104	0.171965	-1.40168	0.16101	0.999793
ENSMUSG00000022074	Tnfrsf10b	18.052	0.899689	0.642155	1.40105	0.1612	0.999793
ENSMUSG00000042348	Arl15	929.746	0.167839	0.119861	1.40028	0.161429	0.999793
ENSMUSG00000032511	Scn5a	173.733	-0.986879	0.704937	-1.39995	0.161527	0.999793
ENSMUSG00000028664	Ephb2	304.361	-0.250054	0.178618	-1.39994	0.161531	0.999793
ENSMUSG00000035203	Epn1	8826.45	0.122661	0.0876555	1.39935	0.161707	0.999793
ENSMUSG00000113902	Ndufb1-ps	775.583	0.214511	0.153298	1.39931	0.161722	0.999793
ENSMUSG00000064068	Mtx1	388.851	-0.226367	0.161889	-1.39829	0.162027	0.999793
ENSMUSG00000042532	Golga7b	2546.18	0.171742	0.122825	1.39826	0.162034	0.999793
ENSMUSG00000025127	Gcgr	1.84115	3.49664	2.50108	1.39805	0.162097	NA
ENSMUSG00000015365	Mov10l1	1.55311	-3.87739	2.77504	-1.39724	0.162341	NA
ENSMUSG00000031431	Tsc22d3	1308.74	-0.160263	0.114704	-1.39719	0.162356	0.999793
ENSMUSG00000079427	Mthfsl	110.862	0.402285	0.287936	1.39714	0.162373	0.999793
ENSMUSG00000039789	Zfp597	551.733	-0.218947	0.156746	-1.39682	0.162466	0.999793
ENSMUSG00000038375	Trp53inp2	3800.54	0.127522	0.0912968	1.39679	0.162477	0.999793
ENSMUSG00000110206	Flt3l	79.8935	0.48543	0.347761	1.39587	0.162753	0.999793
ENSMUSG00000043671	Dpy19l3	1227.62	-0.152065	0.108945	-1.3958	0.162775	0.999793
ENSMUSG00000034177	Rnf43	57.8248	-0.523076	0.374766	-1.39574	0.162793	0.999793
ENSMUSG00000000325	Arvcf	746.739	-0.182174	0.130524	-1.39571	0.162801	0.999793
ENSMUSG00000042851	Zc3h6	346.537	-0.234325	0.16789	-1.39571	0.162803	0.999793
ENSMUSG00000036854	Hspb6	88.4553	0.427814	0.306589	1.3954	0.162895	0.999793
ENSMUSG00000034522	Zfp395	205.045	-0.325229	0.233083	-1.39534	0.162914	0.999793
ENSMUSG00000038173	Enpp6	130.55	0.349783	0.250725	1.39509	0.16299	0.999793
ENSMUSG00000023959	Clic5	120.567	-0.382285	0.274149	-1.39444	0.163184	0.999793
ENSMUSG00000020080	Hkdc1	345.715	0.29778	0.213553	1.39441	0.163195	0.999793
ENSMUSG00000027674	Pex5l	2656.58	0.122246	0.0876853	1.39414	0.163274	0.999793
ENSMUSG00000032549	Rab6b	19771.7	0.108997	0.0781826	1.39414	0.163277	0.999793
ENSMUSG00000022494	Shisa9	1633.13	-0.160537	0.115169	-1.39393	0.16334	0.999793
ENSMUSG00000034239	Gm884	4.97963	-1.8401	1.32071	-1.39327	0.16354	0.999793
ENSMUSG00000022443	Myh9	2005.18	0.139019	0.0998029	1.39293	0.16364	0.999793
ENSMUSG00000078521	Aunip	4.70942	1.96918	1.41385	1.39279	0.163685	0.999793
ENSMUSG00000074867	Zfp808	20.8529	-0.90697	0.651642	-1.39182	0.163976	0.999793
ENSMUSG00000031111	Igsf1	98.0402	-1.89233	1.36116	-1.39023	0.16446	0.999793
ENSMUSG00000029417	Cxcl9	2.45501	-3.01393	2.16808	-1.39014	0.164487	NA
ENSMUSG00000048520	Fbxl13	7.04945	-1.49353	1.07472	-1.3897	0.164621	0.999793
ENSMUSG00000024516	Sec11c	1040.23	0.178882	0.128779	1.38907	0.164813	0.999793
ENSMUSG00000030159	Clec1b	3.33021	-2.52045	1.81477	-1.38885	0.164877	0.999793
ENSMUSG00000001424	Snd1	1596.04	-0.145586	0.104868	-1.38828	0.165053	0.999793
ENSMUSG00000022142	Nup155	508.768	-0.201951	0.145473	-1.38824	0.165065	0.999793
ENSMUSG00000027433	Xrn2	1000.93	-0.157632	0.113565	-1.38804	0.165126	0.999793
ENSMUSG00000057229	Dmac2	745.711	0.16853	0.121451	1.38764	0.165248	0.999793
ENSMUSG00000029723	Tsc22d4	1415.88	0.164376	0.118478	1.38739	0.165322	0.999793
ENSMUSG00000026924	Sec16a	1356.68	-0.148371	0.10695	-1.38729	0.165353	0.999793
ENSMUSG00000006522	Itih3	525.142	-0.564669	0.407075	-1.38714	0.1654	0.999793
ENSMUSG00000024948	Map4k2	1750.29	0.15556	0.112155	1.387	0.165441	0.999793
ENSMUSG00000075000	Nrbf2	203.848	-0.285859	0.206123	-1.38684	0.165492	0.999793
ENSMUSG00000040164	Kcns1	311.671	0.250295	0.180482	1.38682	0.165497	0.999793
ENSMUSG00000026456	Cyb5r1	316.118	0.242674	0.175005	1.38667	0.165544	0.999793
ENSMUSG00000038242	Aox4	17.365	-0.932209	0.672319	-1.38656	0.165577	0.999793
ENSMUSG00000048728	Zfp454	81.2181	-0.469421	0.338607	-1.38633	0.165646	0.999793
ENSMUSG00000034320	Slc26a2	197.857	-0.303799	0.21916	-1.3862	0.165686	0.999793
ENSMUSG00000044345	Marveld1	166.45	-0.329935	0.238021	-1.38616	0.165698	0.999793
ENSMUSG00000033760	Rbm4b	464.982	-0.246606	0.177992	-1.38549	0.165903	0.999793
ENSMUSG00000034235	Usp54	1092.58	-0.164408	0.118694	-1.38515	0.166007	0.999793
ENSMUSG00000025872	Thoc3	516.828	-0.202414	0.146138	-1.38509	0.166026	0.999793
ENSMUSG00000042978	Sbk1	1993.53	0.137972	0.0996205	1.38498	0.166058	0.999793
ENSMUSG00000044320	1700001O22Rik	88.615	0.437987	0.316339	1.38455	0.16619	0.999793
ENSMUSG00000022656	Nectin3	522.822	0.203947	0.147383	1.38379	0.166423	0.999793
ENSMUSG00000026938	Fcna	4.07275	2.04139	1.47531	1.3837	0.16645	0.999793
ENSMUSG00000037395	Rcor3	375.747	0.22851	0.165222	1.38305	0.166649	0.999793
ENSMUSG00000038665	Dgki	493.892	-0.234417	0.169496	-1.38302	0.166658	0.999793
ENSMUSG00000028456	Unc13b	1303.93	0.207543	0.150181	1.38196	0.166985	0.999793
ENSMUSG00000042631	Xkr7	69.8469	0.499913	0.36179	1.38178	0.16704	0.999793
ENSMUSG00000048677	Tpcn2	87.8158	0.410555	0.297145	1.38167	0.167075	0.999793
ENSMUSG00000053469	Tg	2.38796	-2.99541	2.16822	-1.38151	0.167123	NA
ENSMUSG00000025473	Adam8	71.0754	0.485663	0.351722	1.38082	0.167336	0.999793
ENSMUSG00000036225	Kctd1	1918.11	0.128915	0.0933647	1.38076	0.167351	0.999793
ENSMUSG00000031143	Ccdc22	1.86612	3.47467	2.51705	1.38045	0.167447	NA
ENSMUSG00000026603	Smyd2	578.157	-0.185693	0.134531	-1.3803	0.167495	0.999793
ENSMUSG00000021536	Adcy2	3268.47	0.121826	0.0882937	1.37978	0.167656	0.999793
ENSMUSG00000051853	Arf3	24982.3	0.1115	0.0808189	1.37963	0.167702	0.999793
ENSMUSG00000057836	Xlr3a	15.569	-0.984358	0.714074	-1.37851	0.168046	0.999793
ENSMUSG00000046223	Plaur	25.346	0.829279	0.601712	1.3782	0.168142	0.999793
ENSMUSG00000029468	P2rx7	164.661	-0.30947	0.224552	-1.37817	0.168152	0.999793
ENSMUSG00000057522	Spop	3856.54	0.140896	0.102256	1.37788	0.168242	0.999793
ENSMUSG00000024302	Dtna	3134.46	0.125631	0.0911801	1.37783	0.168256	0.999793
ENSMUSG00000020392	Cdkn2aipnl	806.294	0.167564	0.121624	1.37772	0.168288	0.999793
ENSMUSG00000038180	Spag4	79.6309	0.434991	0.315751	1.37764	0.168314	0.999793
ENSMUSG00000025436	Atp23	118.004	-0.386239	0.280366	-1.37762	0.16832	0.999793
ENSMUSG00000039841	Zfp800	237.224	0.295187	0.214306	1.37741	0.168385	0.999793
ENSMUSG00000035383	Pmch	3.2224	-2.45941	1.78559	-1.37736	0.168399	0.999793
ENSMUSG00000062168	Ppef1	10.3684	-1.46349	1.06261	-1.37726	0.168433	0.999793
ENSMUSG00000078606	Gm4070	4.92103	-1.8232	1.32451	-1.37651	0.168664	0.999793
ENSMUSG00000026380	Tfcp2l1	224.97	-0.292068	0.212212	-1.3763	0.168728	0.999793
ENSMUSG00000091537	Tma7	1018.96	0.163616	0.118934	1.3757	0.168916	0.999793
ENSMUSG00000020937	Plcd3	291.798	0.278432	0.202486	1.37507	0.16911	0.999793
ENSMUSG00000040613	Apobec1	29.934	0.719534	0.523505	1.37445	0.169301	0.999793
ENSMUSG00000026931	1700019N19Rik	3.23137	-2.44773	1.78091	-1.37443	0.169308	0.999793
ENSMUSG00000017737	Mmp9	23.0484	-0.824438	0.599931	-1.37422	0.169374	0.999793
ENSMUSG00000026141	Col19a1	342.622	0.296655	0.215951	1.37371	0.169532	0.999793
ENSMUSG00000055612	Cdca7	97.6502	-0.412865	0.300648	-1.37325	0.169674	0.999793
ENSMUSG00000022025	Cnmd	14.7793	-1.06621	0.776489	-1.37311	0.169717	0.999793
ENSMUSG00000026229	Psmd1	2285.87	-0.137025	0.0997919	-1.3731	0.16972	0.999793
ENSMUSG00000004934	Pias4	546.109	0.194476	0.141646	1.37297	0.169761	0.999793
ENSMUSG00000090066	1110002E22Rik	86.1935	-0.483191	0.351991	-1.37274	0.169834	0.999793
ENSMUSG00000002017	Fam98a	757.918	0.188078	0.137038	1.37245	0.169924	0.999793
ENSMUSG00000117789	Gm50388	4.65994	1.97936	1.44282	1.37187	0.170105	0.999793
ENSMUSG00000029505	Ep400	1676.18	-0.133854	0.0975717	-1.37186	0.170108	0.999793
ENSMUSG00000031532	Saraf	4966.86	0.119114	0.0868384	1.37167	0.170165	0.999793
ENSMUSG00000030774	Pak1	8502.29	0.116205	0.0847402	1.37131	0.17028	0.999793
ENSMUSG00000028553	Angptl3	2.75611	2.49722	1.82116	1.37122	0.170306	0.999793
ENSMUSG00000023046	Igfbp6	801.695	0.234495	0.171044	1.37096	0.170386	0.999793
ENSMUSG00000026875	Traf1	17.3587	-1.05536	0.770417	-1.36986	0.170731	0.999793
ENSMUSG00000038119	Cdon	283.474	-0.241764	0.176519	-1.36962	0.170804	0.999793
ENSMUSG00000026842	Abl1	1119.29	-0.158944	0.116078	-1.36928	0.17091	0.999793
ENSMUSG00000045519	Zfp560	167.446	0.311501	0.227493	1.36928	0.170913	0.999793
ENSMUSG00000028882	Ppp1r8	679.816	-0.181372	0.13251	-1.36874	0.171079	0.999793
ENSMUSG00000024429	Gnl1	3662.98	0.113753	0.0831377	1.36825	0.171235	0.999793
ENSMUSG00000030605	Mfge8	3917.85	0.172074	0.125765	1.36821	0.171246	0.999793
ENSMUSG00000035829	Ppp1r26	557.117	-0.199055	0.145503	-1.36805	0.171296	0.999793
ENSMUSG00000041245	Wnk3	724.787	-0.187364	0.136978	-1.36783	0.171364	0.999793
ENSMUSG00000047793	Sned1	176.087	-0.348635	0.254901	-1.36773	0.171397	0.999793
ENSMUSG00000020250	Txnrd1	1272.35	-0.149987	0.109674	-1.36757	0.171448	0.999793
ENSMUSG00000031789	Cngb1	10.2697	-1.46714	1.0732	-1.36708	0.171601	0.999793
ENSMUSG00000066829	Zfp810	294.453	-0.240179	0.175738	-1.36669	0.171723	0.999793
ENSMUSG00000030523	Trpm1	5.8401	1.59962	1.17084	1.36621	0.171873	0.999793
ENSMUSG00000066747	Olfr878	1.11577	3.90516	2.85862	1.3661	0.171908	NA
ENSMUSG00000037112	Sik2	426.633	-0.230351	0.168739	-1.36513	0.172212	0.999793
ENSMUSG00000007589	Tinf2	248.88	0.267491	0.195995	1.36479	0.17232	0.999793
ENSMUSG00000027419	Pcsk2	7853.13	0.11509	0.084363	1.36422	0.172497	0.999793
ENSMUSG00000001333	Sync	24.6054	0.760497	0.557504	1.36411	0.172533	0.999793
ENSMUSG00000001827	Folr1	5.77901	-1.65934	1.21676	-1.36374	0.17265	0.999793
ENSMUSG00000021303	Gng4	1559.28	-0.488233	0.358163	-1.36316	0.172833	0.999793
ENSMUSG00000029546	Uncx	4.58785	-2.42408	1.77875	-1.3628	0.172945	0.999793
ENSMUSG00000031765	Mt1	3889.47	-0.151241	0.11099	-1.36265	0.172992	0.999793
ENSMUSG00000061838	Suclg2	350.902	-0.260492	0.191172	-1.36261	0.173006	0.999793
ENSMUSG00000024785	Rcl1	304.01	-0.237805	0.174634	-1.36174	0.173281	0.999793
ENSMUSG00000017002	Slpi	8.13397	1.38107	1.01434	1.36155	0.173341	0.999793
ENSMUSG00000022548	Apod	2610.75	-0.140429	0.103292	-1.35953	0.173977	0.999793
ENSMUSG00000026201	Stk16	832.173	0.160356	0.117963	1.35938	0.174027	0.999793
ENSMUSG00000052160	Pld4	142.073	0.339024	0.249463	1.35901	0.174142	0.999793
ENSMUSG00000027568	Ntsr1	187.785	-0.301527	0.221901	-1.35883	0.174199	0.999793
ENSMUSG00000026854	Usp20	1688.54	-0.146556	0.107858	-1.35878	0.174217	0.999793
ENSMUSG00000031231	Cox7b	2267.63	0.144983	0.106703	1.35875	0.174226	0.999793
ENSMUSG00000093674	Rpl41	2445.64	0.199829	0.1471	1.35846	0.174318	0.999793
ENSMUSG00000025278	Flnb	1420.17	-0.158097	0.116437	-1.35779	0.174531	0.999793
ENSMUSG00000028062	Lamtor2	895.465	0.182687	0.134585	1.35741	0.174651	0.999793
ENSMUSG00000003345	Csnk1g2	3632.67	0.144564	0.106512	1.35726	0.1747	0.999793
ENSMUSG00000074227	Spint2	359.778	-0.243888	0.179712	-1.3571	0.174749	0.999793
ENSMUSG00000047721	Bola2	680.434	0.220978	0.16284	1.35703	0.174773	0.999793
ENSMUSG00000001506	Col1a1	170.845	-0.451823	0.33297	-1.35695	0.174799	0.999793
ENSMUSG00000024843	Chka	1588.47	0.150606	0.111023	1.35652	0.174933	0.999793
ENSMUSG00000021408	Ripk1	107.66	0.368261	0.271489	1.35645	0.174957	0.999793
ENSMUSG00000022759	Lrrc74b	29.3131	0.700265	0.516967	1.35456	0.175557	0.999793
ENSMUSG00000051242	Pcdhb9	287.551	-0.246185	0.18177	-1.35438	0.175616	0.999793
ENSMUSG00000061815	Rufy4	2.28004	-2.91581	2.15316	-1.3542	0.175673	NA
ENSMUSG00000031508	Ankrd10	1202.83	-0.143394	0.105892	-1.35415	0.175688	0.999793
ENSMUSG00000044772	Sntn	2.46071	-2.87875	2.12589	-1.35414	0.175691	NA
ENSMUSG00000071533	Pcnp	1979.78	0.128196	0.0946914	1.35383	0.175791	0.999793
ENSMUSG00000078771	Evi2a	275.664	0.258225	0.190755	1.3537	0.175834	0.999793
ENSMUSG00000071113	Mboat4	4.32618	1.92544	1.42253	1.35353	0.175887	0.999793
ENSMUSG00000022610	Mapk12	200.673	0.416306	0.307674	1.35308	0.176031	0.999793
ENSMUSG00000036450	Hif1an	1105.57	0.16404	0.121241	1.35301	0.176051	0.999793
ENSMUSG00000022965	Ifngr2	757.119	0.16352	0.120873	1.35283	0.176111	0.999793
ENSMUSG00000031710	Ucp1	2.35677	2.74157	2.027	1.35252	0.176208	NA
ENSMUSG00000030629	Zfand6	1015.11	0.148612	0.109909	1.35214	0.176331	0.999793
ENSMUSG00000041528	Rnf123	1130.86	-0.145209	0.107394	-1.35211	0.176339	0.999793
ENSMUSG00000052613	Pcdh15	520.161	-0.211879	0.156703	-1.3521	0.176343	0.999793
ENSMUSG00000040710	St8sia4	263.724	-0.29497	0.218294	-1.35125	0.176616	0.999793
ENSMUSG00000032299	Commd4	902.366	0.180763	0.133807	1.35092	0.176721	0.999793
ENSMUSG00000020737	Jpt1	1596.44	0.154294	0.114303	1.34987	0.177057	0.999793
ENSMUSG00000031847	1700030J22Rik	197.35	0.278547	0.206363	1.34979	0.177083	0.999793
ENSMUSG00000030806	Stx1b	11245.3	0.125069	0.0926601	1.34976	0.177092	0.999793
ENSMUSG00000067860	Zic3	93.0297	-0.486368	0.360368	-1.34964	0.177131	0.999793
ENSMUSG00000011179	Odc1	964.156	-0.157859	0.116966	-1.34961	0.177141	0.999793
ENSMUSG00000028556	Dock7	947.484	-0.165441	0.122625	-1.34916	0.177286	0.999793
ENSMUSG00000054252	Fgfr3	2250.19	0.165466	0.122649	1.3491	0.177305	0.999793
ENSMUSG00000063415	Cyp26b1	150.297	0.364924	0.270529	1.34893	0.177361	0.999793
ENSMUSG00000029503	P2rx2	1.44519	-3.76684	2.79275	-1.34879	0.177404	NA
ENSMUSG00000030781	Slc5a2	1.44519	-3.76684	2.79275	-1.34879	0.177404	NA
ENSMUSG00000060244	Alyref2	21.7768	0.797846	0.591572	1.34869	0.177437	0.999793
ENSMUSG00000016528	Mapkapk2	575.793	0.197719	0.146641	1.34831	0.177557	0.999793
ENSMUSG00000046572	Zfp518b	354.601	-0.225087	0.166957	-1.34817	0.177604	0.999793
ENSMUSG00000010122	Slc47a1	61.8238	-0.583479	0.432857	-1.34797	0.177667	0.999793
ENSMUSG00000047959	Kcna3	158.591	-0.358934	0.266464	-1.34703	0.177971	0.999793
ENSMUSG00000028413	B4galt1	116.978	-0.403914	0.300085	-1.346	0.178302	0.999793
ENSMUSG00000024501	Dpysl3	928.21	-0.176056	0.130807	-1.34592	0.178327	0.999793
ENSMUSG00000033909	Usp36	801.652	0.164952	0.122602	1.34542	0.178488	0.999793
ENSMUSG00000027079	Clp1	133.545	-0.356934	0.26531	-1.34535	0.178513	0.999793
ENSMUSG00000020299	4930524B15Rik	3.43803	-2.58383	1.92106	-1.34501	0.178623	0.999793
ENSMUSG00000028018	Gstcd	139.899	-0.336467	0.250227	-1.34464	0.17874	0.999793
ENSMUSG00000068551	Zfp467	525.509	0.185027	0.137612	1.34456	0.178769	0.999793
ENSMUSG00000003948	Mmd	3673.02	0.129034	0.0959756	1.34444	0.178805	0.999793
ENSMUSG00000074607	Tox2	498.784	-0.211443	0.157318	-1.34405	0.178933	0.999793
ENSMUSG00000041592	Sdk2	708.519	-0.198331	0.147572	-1.34396	0.178963	0.999793
ENSMUSG00000004317	Clcn5	265.419	-0.320435	0.238481	-1.34365	0.17906	0.999793
ENSMUSG00000057706	Mex3b	464.467	-0.210583	0.156735	-1.34356	0.179091	0.999793
ENSMUSG00000047586	Nccrp1	6.96299	-1.69422	1.26127	-1.34327	0.179184	0.999793
ENSMUSG00000028706	Nsun4	251.198	0.259194	0.19296	1.34326	0.179189	0.999793
ENSMUSG00000027508	Pag1	668.6	-0.182745	0.136054	-1.34317	0.179216	0.999793
ENSMUSG00000018932	Map2k3	264.106	0.263727	0.196365	1.34304	0.179258	0.999793
ENSMUSG00000021311	Mtr	514.404	-0.202417	0.150726	-1.34295	0.179288	0.999793
ENSMUSG00000002771	Grin2d	384.717	-0.216862	0.161529	-1.34256	0.179415	0.999793
ENSMUSG00000025321	Itgb8	1300.1	-0.160096	0.119288	-1.3421	0.179564	0.999793
ENSMUSG00000040260	Daam2	1942.45	0.181871	0.135613	1.34111	0.179886	0.999793
ENSMUSG00000038991	Txndc5	1099.63	-0.156354	0.116605	-1.34088	0.179959	0.999793
ENSMUSG00000078872	Gm14401	3.45215	2.15929	1.61046	1.34079	0.179989	0.999793
ENSMUSG00000041133	Smc1a	1708.25	-0.153305	0.114387	-1.34023	0.18017	0.999793
ENSMUSG00000000126	Wnt9a	393.079	0.217477	0.162275	1.34017	0.180189	0.999793
ENSMUSG00000055652	Klhl25	180.709	0.302015	0.225406	1.33987	0.180287	0.999793
ENSMUSG00000034744	Nagk	708.16	-0.172957	0.129177	-1.33892	0.180598	0.999793
ENSMUSG00000052336	Cx3cr1	991.388	0.23035	0.172093	1.33852	0.180727	0.999793
ENSMUSG00000036158	Prickle1	1816.08	0.127098	0.0949793	1.33817	0.180841	0.999793
ENSMUSG00000008999	Bmp7	250.43	-0.264936	0.198145	-1.33708	0.181195	0.999793
ENSMUSG00000014668	Chfr	728.384	0.166142	0.124299	1.33662	0.181345	0.999793
ENSMUSG00000068290	Ddrgk1	1190.18	0.149374	0.111852	1.33546	0.181726	0.999793
ENSMUSG00000022014	Epsti1	13.1698	-1.06295	0.795958	-1.33543	0.181736	0.999793
ENSMUSG00000078440	Dohh	289.61	0.240175	0.179858	1.33536	0.181759	0.999793
ENSMUSG00000039197	Adk	1085.08	0.154199	0.115479	1.3353	0.181778	0.999793
ENSMUSG00000022292	Rrm2b	823.306	-0.170254	0.127542	-1.33488	0.181916	0.999793
ENSMUSG00000034248	Slc25a37	756.375	0.183243	0.137278	1.33483	0.181933	0.999793
ENSMUSG00000033004	Mycbp2	6925.51	-0.112268	0.0841121	-1.33474	0.181961	0.999793
ENSMUSG00000006720	Zfp184	57.7885	0.501642	0.37606	1.33394	0.182223	0.999793
ENSMUSG00000051504	Siglech	323.466	0.250096	0.187514	1.33375	0.182287	0.999793
ENSMUSG00000038025	Phf2	1134.08	-0.150452	0.112809	-1.33368	0.182308	0.999793
ENSMUSG00000044813	Shb	223.272	-0.289865	0.21736	-1.33357	0.182344	0.999793
ENSMUSG00000037990	Sh3rf3	720.032	-0.171698	0.128778	-1.33328	0.182439	0.999793
ENSMUSG00000022665	Ccdc80	193.531	-0.30323	0.227457	-1.33313	0.182489	0.999793
ENSMUSG00000071633	Gm4952	3.15804	2.16875	1.62687	1.33308	0.182505	0.999793
ENSMUSG00000021702	Thbs4	142.153	0.411881	0.309125	1.33241	0.182725	0.999793
ENSMUSG00000041685	Fcho2	993.692	0.163828	0.122985	1.3321	0.182829	0.999793
ENSMUSG00000038026	Kcnj9	3146.36	0.123501	0.0927165	1.33203	0.18285	0.999793
ENSMUSG00000020527	Myo19	287.413	0.309409	0.232287	1.33201	0.182856	0.999793
ENSMUSG00000031066	Usp11	3209.01	-0.14402	0.108155	-1.33161	0.182988	0.999793
ENSMUSG00000037166	Ppp1r14a	291.844	0.307514	0.231119	1.33054	0.183339	0.999793
ENSMUSG00000023809	Rps6ka2	1668.41	-0.136933	0.102929	-1.33036	0.183399	0.999793
ENSMUSG00000066129	Kndc1	1808.27	0.136916	0.102942	1.33003	0.183509	0.999793
ENSMUSG00000052920	Prkg1	251.644	-0.282596	0.212516	-1.32976	0.183597	0.999793
ENSMUSG00000021280	Exoc3l4	17.7577	-0.900748	0.677384	-1.32975	0.183602	0.999793
ENSMUSG00000034463	Scara3	523.913	0.206018	0.154943	1.32964	0.183636	0.999793
ENSMUSG00000000365	Rnf17	22.5777	-0.815115	0.613273	-1.32912	0.183808	0.999793
ENSMUSG00000028998	Tomm7	840.594	0.165856	0.12483	1.32866	0.18396	0.999793
ENSMUSG00000001946	Esam	193.236	0.311699	0.234675	1.32822	0.184107	0.999793
ENSMUSG00000022893	Adamts1	170.998	0.344986	0.259744	1.32818	0.18412	0.999793
ENSMUSG00000004263	Atn1	485.359	0.228678	0.172184	1.3281	0.184145	0.999793
ENSMUSG00000020911	Krt19	3.16452	-2.43927	1.83672	-1.32806	0.18416	0.999793
ENSMUSG00000038552	Fndc4	1640.65	0.145128	0.109294	1.32787	0.184222	0.999793
ENSMUSG00000018459	Slc13a3	428.177	-0.2083	0.156935	-1.3273	0.18441	0.999793
ENSMUSG00000035042	Ccl5	2.3471	-2.93674	2.21312	-1.32697	0.18452	NA
ENSMUSG00000005493	Msh4	2.23032	-2.86567	2.15961	-1.32694	0.18453	NA
ENSMUSG00000040511	Pvr	157.165	-0.311838	0.23504	-1.32674	0.184593	0.999793
ENSMUSG00000028339	Col15a1	126.118	0.359738	0.271381	1.32558	0.184978	0.999793
ENSMUSG00000028709	Mob3c	109.805	0.404529	0.30523	1.32533	0.185063	0.999793
ENSMUSG00000031627	Irf2	505.622	0.195601	0.147587	1.32533	0.185063	0.999793
ENSMUSG00000073158	9030624G23Rik	10.2171	1.16776	0.881392	1.32491	0.185202	0.999793
ENSMUSG00000041959	S100a10	430.011	-0.210909	0.159225	-1.3246	0.185305	0.999793
ENSMUSG00000026670	Uap1	955.033	0.152028	0.114789	1.32442	0.185363	0.999793
ENSMUSG00000025867	Cplx2	29179.1	0.125755	0.0950169	1.3235	0.185669	0.999793
ENSMUSG00000027330	Cdc25b	348.436	0.233062	0.176096	1.3235	0.185669	0.999793
ENSMUSG00000029772	Ahcyl2	2983.16	-0.122869	0.0928589	-1.32318	0.185775	0.999793
ENSMUSG00000042662	Dusp15	340.093	0.2581	0.195099	1.32292	0.185863	0.999793
ENSMUSG00000024990	Rbp4	218.939	0.263821	0.199516	1.32231	0.186066	0.999793
ENSMUSG00000036155	Mgat5	2339.72	0.143219	0.108342	1.32192	0.186195	0.999793
ENSMUSG00000064288	H4c12	13.9957	0.998614	0.755434	1.32191	0.186199	0.999793
ENSMUSG00000042328	Hps4	377.008	0.214266	0.162111	1.32172	0.18626	0.999793
ENSMUSG00000002289	Angptl4	41.9595	-0.641752	0.485546	-1.32171	0.186264	0.999793
ENSMUSG00000042613	Pbxip1	1165.38	0.174633	0.132203	1.32095	0.186518	0.999793
ENSMUSG00000030560	Ctsc	147.144	-0.320145	0.242367	-1.32091	0.18653	0.999793
ENSMUSG00000007721	Ccdc124	1503.72	0.149593	0.113259	1.32081	0.186566	0.999793
ENSMUSG00000021573	Tppp	10918.4	0.0994346	0.0752883	1.32072	0.186596	0.999793
ENSMUSG00000036478	Btg1	671.527	-0.227525	0.172313	-1.32042	0.186695	0.999793
ENSMUSG00000069733	Ube2u	1.28786	-3.57072	2.70479	-1.32015	0.186786	NA
ENSMUSG00000001248	Gramd1a	2263.03	0.125887	0.0953601	1.32013	0.186793	0.999793
ENSMUSG00000032572	Col6a4	123.857	-1.14671	0.868682	-1.32006	0.186816	0.999793
ENSMUSG00000015766	Eps8	626.615	-0.18764	0.142157	-1.31995	0.186851	0.999793
ENSMUSG00000021549	Rasa1	1212.02	-0.162712	0.123313	-1.3195	0.187001	0.999793
ENSMUSG00000055078	Gabra5	954.293	-0.170496	0.12922	-1.31943	0.187025	0.999793
ENSMUSG00000041577	Prelp	228.219	-0.288666	0.218791	-1.31937	0.187047	0.999793
ENSMUSG00000027298	Tyro3	5430.47	0.124301	0.0942208	1.31925	0.187084	0.999793
ENSMUSG00000042345	Ubash3a	1.09981	3.86471	2.92977	1.31912	0.18713	NA
ENSMUSG00000045062	Pcdhb7	152.625	-0.327343	0.248193	-1.3189	0.187202	0.999793
ENSMUSG00000004105	Angptl2	49.3093	-0.556823	0.422208	-1.31883	0.187225	0.999793
ENSMUSG00000033953	Ppp3r1	15428.1	0.110886	0.0841097	1.31835	0.187386	0.999793
ENSMUSG00000020946	Gosr2	1653.6	-0.134416	0.102019	-1.31756	0.18765	0.999793
ENSMUSG00000044860	Gm1123	1.27919	-3.59176	2.72774	-1.31675	0.187922	NA
ENSMUSG00000029389	Ddx55	552.282	0.220913	0.167772	1.31674	0.187925	0.999793
ENSMUSG00000061143	Maml3	205.069	-0.318427	0.241874	-1.3165	0.188006	0.999793
ENSMUSG00000015290	Ubl4a	1351.22	0.13401	0.101817	1.31618	0.188114	0.999793
ENSMUSG00000028416	Bag1	2249.83	0.129396	0.0983452	1.31573	0.188264	0.999793
ENSMUSG00000024906	Mus81	381.76	-0.208601	0.158576	-1.31547	0.188352	0.999793
ENSMUSG00000043999	Gpr75	215.304	-0.27261	0.207249	-1.31537	0.188385	0.999793
ENSMUSG00000051166	Eml5	1793.37	-0.182223	0.138537	-1.31534	0.188397	0.999793
ENSMUSG00000057751	Megf6	109.657	-0.438302	0.333352	-1.31483	0.188567	0.999793
ENSMUSG00000037845	Fdxacb1	58.3783	0.506663	0.385393	1.31467	0.188622	0.999793
ENSMUSG00000044456	Rin3	51.4192	-0.545638	0.415128	-1.31439	0.188716	0.999793
ENSMUSG00000032017	Grik4	598.284	0.215757	0.164163	1.31429	0.18875	0.999793
ENSMUSG00000068762	Gstm6	70.8489	-0.460921	0.350733	-1.31417	0.18879	0.999793
ENSMUSG00000026970	Rbms1	537.083	0.20034	0.152453	1.31411	0.18881	0.999793
ENSMUSG00000006241	Ccdc159	195.803	0.317647	0.241752	1.31394	0.188867	0.999793
ENSMUSG00000037031	Tspan15	327.836	-0.24223	0.18436	-1.3139	0.188881	0.999793
ENSMUSG00000008604	Ubqln4	2965.38	0.119222	0.09074	1.31388	0.188885	0.999793
ENSMUSG00000046329	Slc25a23	7949.82	0.107346	0.0817075	1.31379	0.188918	0.999793
ENSMUSG00000025002	Cyp2c55	1.39587	-3.7005	2.81696	-1.31365	0.188964	NA
ENSMUSG00000028917	Plekhm2	2143.87	0.146726	0.111694	1.31364	0.188967	0.999793
ENSMUSG00000026885	Ttll11	749.685	0.163317	0.124325	1.31363	0.18897	0.999793
ENSMUSG00000067365	Tmem128	382.016	0.236018	0.179678	1.31356	0.188995	0.999793
ENSMUSG00000024621	Csf1r	1853.58	0.185106	0.140935	1.31341	0.189045	0.999793
ENSMUSG00000040225	Prrc2c	3855.69	-0.12638	0.0962227	-1.31341	0.189046	0.999793
ENSMUSG00000028681	Ptch2	64.4864	-0.46251	0.352146	-1.3134	0.189048	0.999793
ENSMUSG00000005686	Ampd3	467.629	-0.202937	0.154546	-1.31312	0.189143	0.999793
ENSMUSG00000029701	Rbm28	1141.26	0.141199	0.107545	1.31293	0.189207	0.999793
ENSMUSG00000027932	Slc27a3	90.1701	-0.411202	0.313288	-1.31254	0.189338	0.999793
ENSMUSG00000043542	Zc2hc1a	1368.75	0.147848	0.112657	1.31237	0.189395	0.999793
ENSMUSG00000079330	Lemd1	29.0053	0.672599	0.512631	1.31205	0.189502	0.999793
ENSMUSG00000045608	Dbx2	304.592	0.232936	0.177607	1.31153	0.18968	0.999793
ENSMUSG00000014470	Rnf166	681.155	0.173898	0.132593	1.31151	0.189684	0.999793
ENSMUSG00000046598	Bdh1	800.294	-0.158294	0.120707	-1.31139	0.189726	0.999793
ENSMUSG00000022475	Hdac7	732.027	0.188636	0.143845	1.31139	0.189727	0.999793
ENSMUSG00000024053	Emilin2	70.4786	-0.450061	0.343196	-1.31138	0.189729	0.999793
ENSMUSG00000031486	Adgra2	317.017	-0.23341	0.178002	-1.31128	0.189763	0.999793
ENSMUSG00000052915	Msl1	3781.05	0.116294	0.0886942	1.31117	0.189799	0.999793
ENSMUSG00000005533	Igf1r	1432.1	-0.153568	0.117127	-1.31112	0.189818	0.999793
ENSMUSG00000024338	Psmb8	40.3251	-0.587381	0.448037	-1.31101	0.189855	0.999793
ENSMUSG00000053647	Gper1	49.7457	0.555241	0.423714	1.31042	0.190055	0.999793
ENSMUSG00000029313	Aff1	434.665	-0.207939	0.158725	-1.31006	0.190177	0.999793
ENSMUSG00000014077	Chp1	2894.88	0.117836	0.0899606	1.30987	0.190241	0.999793
ENSMUSG00000021509	Slc25a48	3.17898	-2.27031	1.73338	-1.30976	0.190278	0.999793
ENSMUSG00000019961	Tmpo	652.32	-0.174352	0.133146	-1.30948	0.190373	0.999793
ENSMUSG00000018654	Ikzf1	89.7706	0.387994	0.296302	1.30945	0.190381	0.999793
ENSMUSG00000042032	Mat2b	2250.91	0.117749	0.0899654	1.30882	0.190594	0.999793
ENSMUSG00000044452	Zfp507	510.947	-0.182389	0.139379	-1.30858	0.190676	0.999793
ENSMUSG00000073096	Lrrc61	237.785	-0.25938	0.198242	-1.3084	0.190739	0.999793
ENSMUSG00000021322	Aoah	6.01121	-1.61599	1.23514	-1.30835	0.190755	0.999793
ENSMUSG00000050640	Tmem150c	840.693	-0.164598	0.125823	-1.30817	0.190816	0.999793
ENSMUSG00000024646	Cyb5a	823.023	0.160339	0.122585	1.30798	0.190878	0.999793
ENSMUSG00000019989	Enpp3	10.0054	-1.16189	0.888578	-1.30758	0.191016	0.999793
ENSMUSG00000036438	Calm2	26987.9	0.0973008	0.0744402	1.3071	0.191179	0.999793
ENSMUSG00000068758	Il3ra	45.5582	0.55127	0.42177	1.30704	0.1912	0.999793
ENSMUSG00000024830	Rps6kb2	642.41	0.205877	0.157563	1.30663	0.191337	0.999793
ENSMUSG00000024011	Pi16	19.9425	-1.00069	0.76591	-1.30653	0.191371	0.999793
ENSMUSG00000005886	Ncoa2	2140.06	-0.135992	0.104094	-1.30644	0.191404	0.999793
ENSMUSG00000046613	Vwa5b2	1215.16	0.211184	0.16166	1.30634	0.191435	0.999793
ENSMUSG00000051978	Erich1	112.322	-0.37033	0.283504	-1.30626	0.191464	0.999793
ENSMUSG00000023800	Tiam2	1700.94	-0.150999	0.115614	-1.30606	0.191533	0.999793
ENSMUSG00000036199	Ndufa13	1755.77	0.161502	0.12368	1.3058	0.19162	0.999793
ENSMUSG00000046861	Hectd3	845.506	-0.156244	0.119669	-1.30564	0.191675	0.999793
ENSMUSG00000028539	Artn	20.629	-0.878034	0.672517	-1.30559	0.191691	0.999793
ENSMUSG00000020814	Mxra7	236.403	0.267685	0.205089	1.30522	0.191819	0.999793
ENSMUSG00000029436	Mmp17	4759.41	0.128072	0.0981526	1.30483	0.191951	0.999793
ENSMUSG00000063163	Speer2	1.28796	-3.5712	2.73729	-1.30465	0.192012	NA
ENSMUSG00000078252	Krtap17-1	1.28765	-3.57092	2.73746	-1.30447	0.192075	NA
ENSMUSG00000025650	Col7a1	83.5154	-0.428934	0.328897	-1.30416	0.192179	0.999793
ENSMUSG00000043432	Leng9	153.063	0.319769	0.245211	1.30405	0.192215	0.999793
ENSMUSG00000054942	Miga1	2402.13	-0.131538	0.100881	-1.30389	0.192271	0.999793
ENSMUSG00000022671	Mzt2	320.734	0.217917	0.16713	1.30388	0.192273	0.999793
ENSMUSG00000031714	Gab1	560.622	0.201015	0.15417	1.30385	0.192283	0.999793
ENSMUSG00000022894	Adamts5	57.016	-0.541762	0.415533	-1.30378	0.19231	0.999793
ENSMUSG00000027257	Pacsin3	732.146	0.179542	0.137722	1.30366	0.192351	0.999793
ENSMUSG00000037351	Actr1b	6886.18	0.109436	0.0839532	1.30354	0.192392	0.999793
ENSMUSG00000022048	Dpysl2	3520.83	0.125964	0.0966403	1.30343	0.192428	0.999793
ENSMUSG00000048939	Atp13a5	179.431	0.310377	0.238206	1.30298	0.192582	0.999793
ENSMUSG00000029440	Psmd9	441.767	0.193422	0.148513	1.3024	0.192781	0.999793
ENSMUSG00000036545	Adamts2	204.804	-0.338162	0.25973	-1.30198	0.192925	0.999793
ENSMUSG00000011148	Adssl1	465.913	0.197475	0.151681	1.30191	0.192947	0.999793
ENSMUSG00000022032	Scara5	10.3306	-1.22398	0.940268	-1.30173	0.193009	0.999793
ENSMUSG00000037573	Tob1	892.719	-0.217012	0.166713	-1.30171	0.193014	0.999793
ENSMUSG00000029755	Dlx5	208.66	-0.761227	0.584997	-1.30125	0.193173	0.999793
ENSMUSG00000025237	Parp6	2450.34	0.12189	0.0936847	1.30107	0.193235	0.999793
ENSMUSG00000020821	Kif1c	2331.19	0.122746	0.094354	1.30091	0.19329	0.999793
ENSMUSG00000042228	Lyn	170.108	-0.350349	0.269409	-1.30043	0.193453	0.999793
ENSMUSG00000038042	Ptpdc1	602.4	-0.172362	0.132545	-1.3004	0.193463	0.999793
ENSMUSG00000046879	Irgm1	141.131	-0.352841	0.271365	-1.30025	0.193516	0.999793
ENSMUSG00000045414	Dipk2a	978.686	-0.18907	0.145413	-1.30022	0.193524	0.999793
ENSMUSG00000030031	Kbtbd8	151.041	0.379234	0.291683	1.30016	0.193546	0.999793
ENSMUSG00000041794	Myrip	1534.04	0.141057	0.108509	1.29995	0.193618	0.999793
ENSMUSG00000014778	Fhod1	129.882	0.342125	0.263199	1.29987	0.193644	0.999793
ENSMUSG00000027748	Trpc4	358.629	-0.229376	0.1765	-1.29958	0.193747	0.999793
ENSMUSG00000006362	Cbfa2t3	670.955	0.171168	0.131716	1.29953	0.193764	0.999793
ENSMUSG00000041538	H2-Ob	8.64843	-1.33578	1.02792	-1.2995	0.193774	0.999793
ENSMUSG00000064023	Klk8	28.6359	0.73685	0.567145	1.29923	0.193866	0.999793
ENSMUSG00000006204	Cdcp3	2.36156	-2.78189	2.14178	-1.29887	0.193988	NA
ENSMUSG00000026479	Lamc2	317.619	-0.229476	0.176699	-1.29868	0.194053	0.999793
ENSMUSG00000098132	Rassf10	21.8305	-0.800454	0.616428	-1.29854	0.194103	0.999793
ENSMUSG00000033885	Pxk	655.348	-0.176879	0.136222	-1.29846	0.194129	0.999793
ENSMUSG00000030659	Nucb2	321.265	0.243522	0.187559	1.29838	0.194157	0.999793
ENSMUSG00000031791	Tmem38a	2270.05	0.119966	0.0923991	1.29835	0.194167	0.999793
ENSMUSG00000071103	1700029J07Rik	114.052	0.363647	0.28011	1.29823	0.194209	0.999793
ENSMUSG00000060950	Trmt61a	369.096	0.208975	0.160983	1.29812	0.194245	0.999793
ENSMUSG00000028790	Khdrbs1	2408.09	-0.14058	0.108316	-1.29788	0.194329	0.999793
ENSMUSG00000054499	Dedd2	509.697	-0.186782	0.143932	-1.29771	0.194386	0.999793
ENSMUSG00000033335	Dnm2	1148.16	0.146953	0.113248	1.29762	0.194418	0.999793
ENSMUSG00000035234	Abraxas1	94.4272	-0.392671	0.302692	-1.29726	0.194541	0.999793
ENSMUSG00000001128	Cfp	236.927	0.259496	0.200051	1.29715	0.19458	0.999793
ENSMUSG00000028825	Rhd	3.3793	2.12113	1.63725	1.29554	0.195133	0.999793
ENSMUSG00000042116	Vwa1	500.316	0.203792	0.157315	1.29544	0.195168	0.999793
ENSMUSG00000046519	Golph3l	365.415	-0.213316	0.164707	-1.29512	0.195278	0.999793
ENSMUSG00000096574	Gm2956	1.387	-3.71394	2.86825	-1.29485	0.195374	NA
ENSMUSG00000043727	F830045P16Rik	1.387	-3.71394	2.86825	-1.29485	0.195374	NA
ENSMUSG00000025911	Adhfe1	325.055	0.246027	0.190018	1.29475	0.195405	0.999793
ENSMUSG00000032035	Ets1	197.394	0.279399	0.215808	1.29466	0.195437	0.999793
ENSMUSG00000043932	Klri2	1.22957	-3.5124	2.71415	-1.2941	0.195629	NA
ENSMUSG00000018907	Alox12e	1.22957	-3.5124	2.71415	-1.2941	0.195629	NA
ENSMUSG00000004668	Abca13	3.78313	-2.06144	1.593	-1.29406	0.195645	0.999793
ENSMUSG00000051590	Map3k19	103.968	-0.366325	0.283179	-1.29362	0.195797	0.999793
ENSMUSG00000000889	Dbh	8.66234	-1.23993	0.958595	-1.29349	0.195843	0.999793
ENSMUSG00000031530	Dusp4	233.839	0.266942	0.206481	1.29281	0.196076	0.999793
ENSMUSG00000035208	Slfn8	19.7076	-0.819089	0.633614	-1.29273	0.196106	0.999793
ENSMUSG00000027684	Mecom	33.664	0.644211	0.498526	1.29223	0.196278	0.999793
ENSMUSG00000025348	Itga7	270.712	0.269578	0.20865	1.29201	0.196353	0.999793
ENSMUSG00000020227	Irak3	23.7645	-0.758541	0.587204	-1.29178	0.196432	0.999793
ENSMUSG00000025938	Slco5a1	168.337	-0.376902	0.291824	-1.29154	0.196517	0.999793
ENSMUSG00000029554	Mad1l1	244.204	-0.242265	0.187616	-1.29128	0.196605	0.999793
ENSMUSG00000034656	Cacna1a	3441.73	0.131923	0.102183	1.29104	0.19669	0.999793
ENSMUSG00000028957	Per3	1097.29	-0.146854	0.113755	-1.29097	0.196715	0.999793
ENSMUSG00000026112	Coa5	2102.11	0.124416	0.0964145	1.29043	0.196901	0.999793
ENSMUSG00000022091	Sorbs3	474.743	0.191806	0.148658	1.29025	0.196965	0.999793
ENSMUSG00000017734	Dbndd2	1295.97	0.159716	0.123826	1.28984	0.197105	0.999793
ENSMUSG00000027792	Bche	107.921	-0.369259	0.286318	-1.28968	0.197161	0.999793
ENSMUSG00000019054	Fis1	2314.97	0.121677	0.0943479	1.28966	0.197168	0.999793
ENSMUSG00000034435	Tmem30b	5.91456	1.5877	1.2311	1.28966	0.197168	0.999793
ENSMUSG00000102312	Pcdha3	72.8179	0.432664	0.335532	1.28948	0.19723	0.999793
ENSMUSG00000028979	Masp2	15.6623	0.909522	0.705385	1.2894	0.19726	0.999793
ENSMUSG00000046442	Ppm1e	5500.07	-0.138064	0.107084	-1.2893	0.197293	0.999793
[truncated: 19,926 more rows]

## Sheet: S7b. Vafidemstat effect
Supplementary Table 7b. Genes differentially expressed in the forebrain of the Kmt2c+/fs mice with vafidemstat in the vafidemstat effect analysis
Kmt2c+/fs with vafidemstat vs Kmt2c+/fs with DMSO
Gene ID	Gene symbol	baseMean	log2FoldChange	log2FoldChange_SE	stat	uncorrected P	BH-corrected P
ENSMUSG00000015090	Ptgds	12756.9	0.470726	0.0923628	5.0965	3.46e-07	0.00609651
ENSMUSG00000045545	Krt14	49.4778	21.6855	4.40839	4.91914	8.69232e-07	0.00640639
ENSMUSG00000059668	Krt4	42.7505	21.4895	4.40855	4.87452	1.09076e-06	0.00640639
ENSMUSG00000044041	Krt13	26.4749	20.8256	4.40926	4.72315	2.32215e-06	0.0102291
ENSMUSG00000051067	Lingo3	962.305	0.520563	0.130447	3.99062	6.59001e-05	0.232232
ENSMUSG00000030218	Mgp	191.722	0.984135	0.268729	3.66218	0.000250076	0.73439
ENSMUSG00000032231	Anxa2	168.628	0.889739	0.254041	3.50234	0.000461185	0.999994
ENSMUSG00000045534	Kcna5	232.29	0.741201	0.214136	3.46135	0.000537471	0.999994
ENSMUSG00000035258	Abi3bp	831.704	-0.539131	0.15592	-3.45774	0.000544732	0.999994
ENSMUSG00000038115	Ano2	133.025	1.15124	0.334608	3.44056	0.000580505	0.999994
ENSMUSG00000022840	Adcy5	7959.35	0.460215	0.137767	3.34052	0.000836205	0.999994
ENSMUSG00000027971	Ndst4	700.914	-0.427647	0.131328	-3.25632	0.00112868	0.999994
ENSMUSG00000027400	Pdyn	969.58	0.521916	0.161578	3.23013	0.00123736	0.999994
ENSMUSG00000019874	Fabp7	409.474	-0.557586	0.179707	-3.10274	0.00191737	0.999994
ENSMUSG00000020902	Ntn1	351.034	0.521	0.168189	3.0977	0.00195026	0.999994
ENSMUSG00000018554	Ybx2	122.061	-0.827358	0.267401	-3.09407	0.00197429	0.999994
ENSMUSG00000020848	Doc2b	930.313	0.505525	0.164955	3.06462	0.0021795	0.999994
ENSMUSG00000019990	Pde7b	1280.44	0.471171	0.153929	3.06096	0.00220631	0.999994
ENSMUSG00000062151	Unc13c	904.38	0.439519	0.14405	3.05116	0.00227961	0.999994
ENSMUSG00000029070	Mxra8	91.1542	0.975955	0.323819	3.01389	0.00257924	0.999994
ENSMUSG00000022468	Endou	55.2792	1.21807	0.407262	2.99087	0.00278184	0.999994
ENSMUSG00000030043	Tacr1	156.894	0.819154	0.277739	2.94937	0.00318424	0.999994
ENSMUSG00000051111	Sv2c	1607.41	0.444749	0.151379	2.93799	0.00330349	0.999994
ENSMUSG00000050875	Minar2	642.416	0.467594	0.159407	2.93333	0.00335344	0.999994
ENSMUSG00000005124	Ccn4	112.293	-0.885986	0.30404	-2.91404	0.0035678	0.999994
ENSMUSG00000038112	AW551984	169.854	0.951086	0.326486	2.91309	0.00357867	0.999994
ENSMUSG00000022372	Sla	252.034	-0.577843	0.20099	-2.87499	0.00404041	0.999994
ENSMUSG00000042064	Myo3b	46.2987	1.5011	0.526458	2.85131	0.00435393	0.999994
ENSMUSG00000020473	Aebp1	413.293	0.536624	0.190596	2.8155	0.0048701	0.999994
ENSMUSG00000039081	Zfp503	201.524	0.861805	0.30623	2.81424	0.00488929	0.999994
ENSMUSG00000019467	Arhgef25	4029.97	-0.278376	0.0992717	-2.80419	0.00504435	0.999994
ENSMUSG00000021108	Prkch	228.44	0.699762	0.249554	2.80405	0.00504655	0.999994
ENSMUSG00000066357	Wdr6	2793.56	0.366154	0.132056	2.77271	0.00555914	0.999994
ENSMUSG00000019761	Krt10	207.772	0.626705	0.227657	2.75284	0.005908	0.999994
ENSMUSG00000002012	Pnck	1305.73	0.338291	0.123033	2.7496	0.00596683	0.999994
ENSMUSG00000023274	Cd4	259.63	0.764182	0.278564	2.74329	0.00608265	0.999994
ENSMUSG00000028174	Rpe65	68.6813	1.05162	0.383671	2.74093	0.0061265	0.999994
ENSMUSG00000027820	Mme	425.42	0.613349	0.224353	2.73386	0.00625975	0.999994
ENSMUSG00000036131	Frmd7	64.2167	-1.30272	0.479117	-2.719	0.0065479	0.999994
ENSMUSG00000031111	Igsf1	67.6111	1.3113	0.482281	2.71896	0.00654878	0.999994
ENSMUSG00000029999	Tgfa	919.091	0.360959	0.132816	2.71774	0.00657293	0.999994
ENSMUSG00000074793	Hspa12b	125.758	0.75695	0.278554	2.71743	0.00657907	0.999994
ENSMUSG00000054046	Klk13	4.72396	5.53066	2.04248	2.70782	0.00677271	0.999994
ENSMUSG00000022197	Pdzd2	1485.21	0.374915	0.138689	2.70327	0.00686603	0.999994
ENSMUSG00000034009	Rxfp1	410.96	-0.446939	0.165763	-2.69626	0.00701238	0.999994
ENSMUSG00000030905	Crym	1756.03	0.388529	0.144382	2.69097	0.00712438	0.999994
ENSMUSG00000092035	Peg10	783.668	0.98187	0.36826	2.66624	0.00767055	0.999994
ENSMUSG00000056973	Ces1d	3.90703	5.25272	1.97463	2.66011	0.00781157	0.999994
ENSMUSG00000005547	Cyp2a5	14.511	2.22806	0.838578	2.65695	0.00788503	0.999994
ENSMUSG00000042807	Hecw2	1182.4	-0.351624	0.132605	-2.65166	0.00800975	0.999994
ENSMUSG00000027827	Kcnab1	2280.22	0.416046	0.157987	2.63342	0.00845292	0.999994
ENSMUSG00000031344	Gabrq	37.6166	1.48618	0.566241	2.62464	0.00867401	0.999994
ENSMUSG00000025386	Pde6g	5.72913	-3.61069	1.37753	-2.62114	0.00876373	0.999994
ENSMUSG00000006522	Itih3	497.622	0.562603	0.216419	2.5996	0.00933328	0.999994
ENSMUSG00000005973	Rcn1	651.867	0.414962	0.159649	2.59921	0.00934393	0.999994
ENSMUSG00000074743	Thbd	264.976	0.550588	0.213937	2.5736	0.0100647	0.999994
ENSMUSG00000061086	Myl4	356.126	-0.543013	0.212064	-2.5606	0.010449	0.999994
ENSMUSG00000030854	Ptpn5	4923.33	0.28327	0.11067	2.55958	0.0104798	0.999994
ENSMUSG00000022512	Cldn1	23.5121	1.69538	0.665189	2.54872	0.010812	0.999994
ENSMUSG00000046321	Hs3st2	823.964	-0.320722	0.126437	-2.53662	0.0111927	0.999994
ENSMUSG00000042353	Frem3	13.9793	2.46137	0.975706	2.52266	0.0116471	0.999994
ENSMUSG00000042401	Crtac1	1184.75	-0.332651	0.131985	-2.52036	0.0117234	0.999994
ENSMUSG00000054362	Lexm	3.43806	5.08189	2.04043	2.4906	0.0127526	0.999994
ENSMUSG00000036502	Tmem255a	427.589	0.53165	0.213828	2.48634	0.0129063	0.999994
ENSMUSG00000090125	Pou3f1	661.606	0.341965	0.137691	2.48356	0.0130076	0.999994
ENSMUSG00000020844	Nxn	224.456	0.515945	0.208296	2.47698	0.0132499	0.999994
ENSMUSG00000023951	Vegfa	1554.38	-0.408023	0.164846	-2.47517	0.0133171	0.999994
ENSMUSG00000006014	Prg4	161.222	0.6899	0.279001	2.47275	0.0134079	0.999994
ENSMUSG00000026514	Cnih3	1303.26	-0.270062	0.109326	-2.47025	0.0135017	0.999994
ENSMUSG00000051617	Krt9	307.61	0.428912	0.174493	2.45804	0.0139697	0.999994
ENSMUSG00000031210	Gpr165	155.027	0.718912	0.292765	2.45559	0.0140652	0.999994
ENSMUSG00000055639	Dach1	415.653	0.535643	0.218433	2.4522	0.0141984	0.999994
ENSMUSG00000048483	Zdhhc22	1211.41	-0.272707	0.111295	-2.4503	0.0142736	0.999994
ENSMUSG00000039954	Stk32a	166.37	0.670599	0.274569	2.44237	0.0145913	0.999994
ENSMUSG00000032327	Stra6	107.699	0.714336	0.292621	2.44117	0.0146398	0.999994
ENSMUSG00000058546	Rpl23a	52.9625	1.06859	0.439203	2.43301	0.0149737	0.999994
ENSMUSG00000015745	Plekho1	632.22	-0.339112	0.13942	-2.43231	0.0150027	0.999994
ENSMUSG00000031340	Gabre	18.5435	2.23927	0.921383	2.43034	0.0150847	0.999994
ENSMUSG00000000303	Cdh1	53.3534	0.990272	0.407519	2.43	0.0150989	0.999994
ENSMUSG00000019890	Nts	198.622	0.73946	0.304932	2.425	0.0153084	0.999994
ENSMUSG00000029754	Dlx6	221.774	0.572878	0.237186	2.41532	0.0157216	0.999994
ENSMUSG00000073418	C4b	546.918	0.404663	0.167594	2.41455	0.0157545	0.999994
ENSMUSG00000058260	Serpina9	244.269	0.575204	0.239312	2.40357	0.0162359	0.999994
ENSMUSG00000036907	C1ql2	25.7316	1.46582	0.615141	2.38291	0.0171766	0.999994
ENSMUSG00000059187	Tafa1	640.455	-0.345489	0.145286	-2.37799	0.0174074	0.999994
ENSMUSG00000004347	Pde1c	297.562	0.440785	0.185373	2.37783	0.017415	0.999994
ENSMUSG00000074227	Spint2	370.568	0.422323	0.17776	2.3758	0.0175111	0.999994
ENSMUSG00000078521	Aunip	3.40869	-4.42024	1.86769	-2.36669	0.0179481	0.999994
ENSMUSG00000036052	Dnajb5	3317.3	-0.273615	0.117055	-2.33748	0.019414	0.999994
ENSMUSG00000037624	Kcnk2	1502.61	0.283436	0.121641	2.3301	0.0198006	0.999994
ENSMUSG00000027907	S100a11	20.8415	1.55931	0.669982	2.32739	0.0199445	0.999994
ENSMUSG00000024524	Gnal	4979.12	0.264324	0.113786	2.32298	0.02018	0.999994
ENSMUSG00000016239	Lonrf3	96.7637	0.688093	0.296271	2.32251	0.0202055	0.999994
ENSMUSG00000039457	Ppl	38.5892	1.31748	0.567764	2.32046	0.0203159	0.999994
ENSMUSG00000061762	Tac1	1523.37	0.381103	0.164247	2.3203	0.0203245	0.999994
ENSMUSG00000040728	Esrp1	3.17471	4.95889	2.1434	2.31357	0.0206916	0.999994
ENSMUSG00000010066	Cacna2d2	1294.76	0.366023	0.15825	2.31294	0.0207258	0.999994
ENSMUSG00000048251	Bcl11b	2938.94	0.318895	0.138062	2.30979	0.0208996	0.999994
ENSMUSG00000062393	Dgkk	45.795	1.42673	0.618523	2.30668	0.0210727	0.999994
ENSMUSG00000064325	Hhip	146.521	0.565319	0.245246	2.30511	0.0211602	0.999994
ENSMUSG00000021495	Fam193b	1986.78	-0.254534	0.110548	-2.30248	0.0213083	0.999994
ENSMUSG00000038208	Pgap3	201.186	-0.485177	0.21155	-2.29344	0.0218229	0.999994
ENSMUSG00000041957	Pkp2	142.085	0.642352	0.280955	2.28632	0.0222356	0.999994
ENSMUSG00000027368	Dusp2	17.9435	1.6216	0.709907	2.28425	0.0223571	0.999994
ENSMUSG00000018405	Mrm1	253.574	-0.442699	0.193873	-2.28345	0.022404	0.999994
ENSMUSG00000028172	Tacr3	50.3287	1.14661	0.504078	2.27466	0.0229261	0.999994
ENSMUSG00000032501	Trib1	454.382	-0.52566	0.231868	-2.26707	0.023386	0.999994
ENSMUSG00000057378	Ryr3	1030.74	0.357178	0.157629	2.26595	0.0234546	0.999994
ENSMUSG00000028630	Dyrk2	1051.12	-0.298199	0.131716	-2.26394	0.0235775	0.999994
ENSMUSG00000062438	Adam1b	6.65277	2.92021	1.29134	2.26137	0.0237363	0.999994
ENSMUSG00000030499	Kctd15	249.832	-0.457405	0.20241	-2.2598	0.0238338	0.999994
ENSMUSG00000033502	Cdc14a	78.2958	0.735807	0.325727	2.25897	0.0238852	0.999994
ENSMUSG00000021596	Mctp1	1658.14	0.318767	0.141163	2.25815	0.0239366	0.999994
ENSMUSG00000090291	Lrrc10b	964.77	1.05349	0.467238	2.25471	0.0241517	0.999994
ENSMUSG00000021032	Ngb	110.329	0.699875	0.31197	2.24341	0.0248706	0.999994
ENSMUSG00000041762	Gpr155	1244.45	0.301684	0.134799	2.23802	0.0252197	0.999994
ENSMUSG00000021950	Anxa8	7.67085	3.14284	1.40502	2.23687	0.025295	0.999994
ENSMUSG00000026437	Cdk18	714.994	-0.321484	0.143892	-2.2342	0.0254701	0.999994
ENSMUSG00000052364	B630019K06Rik	673.791	0.330695	0.148158	2.23204	0.0256123	0.999994
ENSMUSG00000006398	Cdc20	20.5844	1.43967	0.645875	2.22903	0.0258119	0.999994
ENSMUSG00000020599	Rgs9	2311.12	0.76548	0.343613	2.22774	0.0258979	0.999994
ENSMUSG00000070469	Adamtsl3	42.2473	1.34129	0.602692	2.2255	0.0260479	0.999994
ENSMUSG00000038255	Neurod2	1793.27	-0.265871	0.119493	-2.22499	0.0260821	0.999994
ENSMUSG00000028804	Csmd2	1163.42	-0.312033	0.140634	-2.21876	0.026503	0.999994
ENSMUSG00000026730	Pter	1714.27	-0.263821	0.119311	-2.2112	0.0270219	0.999994
ENSMUSG00000091996	BC049352	19.1808	1.43966	0.652232	2.20729	0.0272941	0.999994
ENSMUSG00000024137	E4f1	519.129	-0.350237	0.159526	-2.19549	0.0281284	0.999994
ENSMUSG00000036972	Zic4	110.086	0.829213	0.378971	2.18807	0.0286648	0.999994
ENSMUSG00000020566	Atp6v1c2	57.7568	0.968954	0.443501	2.18478	0.0289047	0.999994
ENSMUSG00000071714	Csf2rb2	6.49418	2.78882	1.27743	2.18315	0.029025	0.999994
ENSMUSG00000020953	Coch	667.409	0.308522	0.141358	2.18255	0.0290688	0.999994
ENSMUSG00000015568	Lpl	433.793	0.354492	0.162476	2.18181	0.0291237	0.999994
ENSMUSG00000031971	Ccsap	1136.7	0.255763	0.117309	2.18024	0.0292397	0.999994
ENSMUSG00000036459	Wtip	90.8707	0.656235	0.301332	2.17778	0.0294221	0.999994
ENSMUSG00000053522	Lgals7	11.7211	2.41547	1.11042	2.17528	0.0296089	0.999994
ENSMUSG00000067724	Gbx1	47.7324	1.33674	0.61469	2.17466	0.0296555	0.999994
ENSMUSG00000018906	P4ha2	286.881	-0.398819	0.183969	-2.16787	0.0301689	0.999994
ENSMUSG00000029718	Pcolce	94.2472	0.655853	0.30303	2.16432	0.0304399	0.999994
ENSMUSG00000031932	Gpr83	755.466	0.375765	0.173651	2.16391	0.0304712	0.999994
ENSMUSG00000048038	Ccdc187	354.136	0.490616	0.226836	2.16286	0.0305516	0.999994
ENSMUSG00000068859	Sp9	285.039	0.504635	0.233359	2.16249	0.0305806	0.999994
ENSMUSG00000034275	Igsf9b	2514.58	-0.319451	0.147799	-2.16139	0.0306655	0.999994
ENSMUSG00000040606	Kazn	1970.78	0.261824	0.121157	2.16102	0.0306934	0.999994
ENSMUSG00000042350	Arel1	2817.97	0.257527	0.119285	2.15893	0.0308555	0.999994
ENSMUSG00000069833	Ahnak	439.866	0.441099	0.204363	2.15841	0.0308963	0.999994
ENSMUSG00000006445	Epha2	30.8673	1.13483	0.527597	2.15094	0.031481	0.999994
ENSMUSG00000048240	Gng7	6271.72	0.547575	0.254805	2.14899	0.0316348	0.999994
ENSMUSG00000035620	Ric8b	1256.04	0.261951	0.122156	2.1444	0.0320011	0.999994
ENSMUSG00000004044	Cavin1	418.679	0.368706	0.172371	2.13902	0.0324339	0.999994
ENSMUSG00000046031	Calhm6	2.52399	4.62839	2.16537	2.13746	0.0325609	0.999994
ENSMUSG00000078235	Fam43b	416.228	-0.359053	0.168032	-2.13682	0.0326128	0.999994
ENSMUSG00000013766	Ly6g6e	43.0753	-0.959313	0.450149	-2.1311	0.0330809	0.999994
ENSMUSG00000028680	Plk3	320.066	-0.386774	0.181685	-2.12882	0.0332693	0.999994
ENSMUSG00000043740	B430306N03Rik	2.51383	4.62354	2.17228	2.12843	0.0333014	0.999994
ENSMUSG00000031355	Arhgap6	253.304	0.556938	0.261873	2.12675	0.0334411	0.999994
ENSMUSG00000044352	Sowaha	2161.29	0.237786	0.112203	2.11926	0.0340689	0.999994
ENSMUSG00000059824	Dbp	1373.19	0.330056	0.155837	2.11795	0.0341792	0.999994
ENSMUSG00000024537	Psmg2	296.505	-0.377094	0.178154	-2.11668	0.0342872	0.999994
ENSMUSG00000026322	Htr4	56.9357	1.13051	0.534395	2.11549	0.0343882	0.999994
ENSMUSG00000096014	Sox1	513.743	0.38401	0.181812	2.11213	0.0346752	0.999994
ENSMUSG00000037660	Gdf7	7.277	2.47859	1.17425	2.11078	0.0347909	0.999994
ENSMUSG00000004233	Wars2	128.787	0.547821	0.259682	2.10958	0.0348944	0.999994
ENSMUSG00000096225	Lhx8	57.8007	1.13991	0.540439	2.10922	0.0349255	0.999994
ENSMUSG00000038393	Txnip	332.041	0.440409	0.209131	2.1059	0.035213	0.999994
ENSMUSG00000016262	Sertad4	422.359	0.332623	0.158165	2.10302	0.0354643	0.999994
ENSMUSG00000019139	Isyna1	747.936	0.347134	0.165126	2.10224	0.0355322	0.999994
ENSMUSG00000032496	Ltf	74.9543	7.89678	3.76136	2.09945	0.0357773	0.999994
ENSMUSG00000047507	Baiap3	629.647	1.15209	0.548877	2.099	0.0358169	0.999994
ENSMUSG00000027001	Dusp19	268.534	0.384444	0.183299	2.09737	0.0359612	0.999994
ENSMUSG00000030270	Cpne9	1175.54	-0.330723	0.157989	-2.09333	0.0363195	0.999994
ENSMUSG00000017491	Rarb	226.835	0.585931	0.280371	2.08984	0.0366322	0.999994
ENSMUSG00000027955	Gask1b	129.97	-0.523013	0.250276	-2.08975	0.0366403	0.999994
ENSMUSG00000030353	Tead4	9.59349	2.06004	0.986112	2.08905	0.0367031	0.999994
ENSMUSG00000039137	Whrn	738.272	0.288985	0.138421	2.08772	0.0368227	0.999994
ENSMUSG00000052374	Actn2	579.817	0.426282	0.204308	2.08646	0.0369366	0.999994
ENSMUSG00000045252	Zfp574	832.924	0.259082	0.124182	2.08632	0.0369498	0.999994
ENSMUSG00000024937	Ehbp1l1	575.272	0.30268	0.145082	2.08626	0.0369549	0.999994
ENSMUSG00000002831	Plin4	46.3012	1.22565	0.588377	2.0831	0.0372422	0.999994
ENSMUSG00000020932	Gfap	1998.19	0.212892	0.10222	2.08268	0.0372806	0.999994
ENSMUSG00000044364	Tmem74b	79.3524	-0.648495	0.311878	-2.07932	0.0375876	0.999994
ENSMUSG00000067081	Asb18	39.3799	1.05082	0.505615	2.07831	0.037681	0.999994
ENSMUSG00000021196	Pfkp	7099.38	-0.178069	0.0858096	-2.07517	0.0379708	0.999994
ENSMUSG00000043263	Ifi209	2.76642	4.77129	2.30016	2.07433	0.0380486	0.999994
ENSMUSG00000032532	Cck	6299.78	-0.248318	0.119794	-2.07288	0.0381837	0.999994
ENSMUSG00000020250	Txnrd1	1250.3	0.229423	0.110726	2.07199	0.0382666	0.999994
ENSMUSG00000038840	Birc7	4.1819	3.90879	1.88716	2.07125	0.0383351	0.999994
ENSMUSG00000032487	Ptgs2	289.519	-0.453024	0.219268	-2.06607	0.0388217	0.999994
ENSMUSG00000055013	Agap1	2722.23	0.20365	0.0985741	2.06595	0.0388328	0.999994
ENSMUSG00000025579	Gaa	6073.78	0.272136	0.131817	2.0645	0.0389704	0.999994
ENSMUSG00000020723	Cacng4	1071.92	0.275086	0.133255	2.06435	0.0389842	0.999994
ENSMUSG00000050359	Sprr1a	13.0805	4.70716	2.28027	2.0643	0.0389893	0.999994
ENSMUSG00000024420	Zfp521	196.377	0.500865	0.242735	2.06342	0.0390727	0.999994
ENSMUSG00000027015	Cybrd1	30.1416	1.11507	0.540724	2.06218	0.0391901	0.999994
ENSMUSG00000031906	Smpd3	1857.02	0.272437	0.13228	2.05955	0.0394412	0.999994
ENSMUSG00000029595	Lhx5	2.52938	4.64619	2.25665	2.05889	0.0395052	0.999994
ENSMUSG00000078161	Erich3	592.133	0.321817	0.156455	2.05693	0.0396931	0.999994
ENSMUSG00000001496	Nkx2-1	45.763	1.09951	0.535402	2.05361	0.0400134	0.999994
ENSMUSG00000028636	Ppcs	100.508	0.613755	0.299212	2.05123	0.0402441	0.999994
ENSMUSG00000020695	Mrc2	178.539	0.500433	0.244134	2.04983	0.0403808	0.999994
ENSMUSG00000055069	Rab39	24.0183	-1.15478	0.56342	-2.0496	0.0404038	0.999994
ENSMUSG00000009681	Bcr	3611.08	0.216083	0.105671	2.04488	0.040867	0.999994
ENSMUSG00000055994	Nod2	19.1153	1.33705	0.654032	2.04433	0.0409212	0.999994
ENSMUSG00000053137	Mapk11	958.211	-0.367422	0.17995	-2.0418	0.0411715	0.999994
ENSMUSG00000033207	Mamdc2	15.6882	1.47227	0.723234	2.03568	0.0417828	0.999994
ENSMUSG00000034460	Six4	25.143	-1.15231	0.567106	-2.03191	0.0421623	0.999994
ENSMUSG00000023064	Sncg	48.5582	0.89893	0.442611	2.03097	0.0422579	0.999994
ENSMUSG00000004748	Mtfp1	1222.03	-0.234144	0.115339	-2.03005	0.0423511	0.999994
ENSMUSG00000091387	Gcnt4	261.906	-0.402881	0.198562	-2.02899	0.0424594	0.999994
ENSMUSG00000000184	Ccnd2	1336.74	-0.26406	0.130147	-2.02893	0.0424653	0.999994
ENSMUSG00000033327	Tnxb	90.2299	0.678781	0.334975	2.02636	0.0427278	0.999994
ENSMUSG00000021536	Adcy2	3001.4	-0.203813	0.100649	-2.025	0.0428677	0.999994
ENSMUSG00000047945	Marcksl1	1436.82	0.266844	0.131777	2.02496	0.0428712	0.999994
ENSMUSG00000019851	Perp	115.29	0.610091	0.301374	2.02437	0.0429323	0.999994
ENSMUSG00000012017	Scarf2	73.5889	0.68148	0.337024	2.02206	0.0431706	0.999994
ENSMUSG00000010064	Slc38a3	1512.85	-0.258863	0.128341	-2.01699	0.0436962	0.999994
ENSMUSG00000004231	Pax2	6.97929	2.4112	1.19655	2.01513	0.0438914	0.999994
ENSMUSG00000025006	Sorbs1	1231.42	0.304929	0.151736	2.0096	0.0444735	0.999994
ENSMUSG00000047281	Sfn	46.6334	0.906919	0.451309	2.00953	0.044481	0.999994
ENSMUSG00000074865	Zfp934	89.6632	0.618432	0.307796	2.00923	0.0445128	0.999994
ENSMUSG00000045440	Insm2	5.17603	3.11885	1.553	2.00828	0.0446134	0.999994
ENSMUSG00000025872	Thoc3	510.69	0.293157	0.14608	2.00682	0.0447684	0.999994
ENSMUSG00000078154	Gm12184	209.955	-0.522358	0.260482	-2.00535	0.0449253	0.999994
ENSMUSG00000079470	Utp14b	250.759	-0.38384	0.191418	-2.00525	0.0449364	0.999994
ENSMUSG00000046834	Krt1	67.41	0.741248	0.369702	2.00499	0.0449645	0.999994
ENSMUSG00000031983	2310022B05Rik	1133.35	0.250446	0.124977	2.00393	0.0450774	0.999994
ENSMUSG00000071291	Zfp58	72.9939	-0.655255	0.327041	-2.00359	0.045114	0.999994
ENSMUSG00000091705	H2-Q2	20.9196	1.24943	0.623855	2.00275	0.0452041	0.999994
ENSMUSG00000002847	Pla1a	20.9099	1.27523	0.637675	1.9998	0.0455215	0.999994
ENSMUSG00000001855	Nup214	636.882	0.272533	0.136286	1.99971	0.0455318	0.999994
ENSMUSG00000034449	Dhrs11	106.995	-0.550767	0.275434	-1.99963	0.0455398	0.999994
ENSMUSG00000052151	Plpp2	56.5417	0.798819	0.399801	1.99804	0.0457119	0.999994
ENSMUSG00000051319	Mtln	412.148	0.345645	0.173024	1.99767	0.0457527	0.999994
ENSMUSG00000010122	Slc47a1	63.9025	0.76772	0.384503	1.99666	0.0458626	0.999994
ENSMUSG00000033458	Fan1	163.417	0.476685	0.238884	1.99547	0.0459916	0.999994
ENSMUSG00000074576	Mocs3	227.348	0.405788	0.203377	1.99524	0.0460162	0.999994
ENSMUSG00000049562	Ap5b1	71.1627	0.703773	0.352948	1.99399	0.0461534	0.999994
ENSMUSG00000018593	Sparc	4230.06	0.259904	0.130381	1.99342	0.0462155	0.999994
ENSMUSG00000040138	Ndp	168.192	-0.465755	0.233809	-1.99203	0.0463677	0.999994
ENSMUSG00000051359	Ncald	8302.54	-0.194184	0.0975039	-1.99155	0.0464202	0.999994
ENSMUSG00000029304	Spp1	109.472	0.586255	0.29485	1.98832	0.0467765	0.999994
ENSMUSG00000039208	Metrnl	103.49	-0.600809	0.30328	-1.98104	0.0475872	0.999994
ENSMUSG00000048776	Pthlh	47.4777	0.840542	0.424822	1.97857	0.0478639	0.999994
ENSMUSG00000035539	Ccdc180	9.44243	1.93625	0.978842	1.97811	0.0479168	0.999994
ENSMUSG00000032093	Cd3e	2.54941	4.65472	2.35359	1.97771	0.0479616	0.999994
ENSMUSG00000025352	Gdf11	386.588	-0.356676	0.180439	-1.97671	0.0480745	0.999994
ENSMUSG00000034993	Vat1	857.238	0.270921	0.137323	1.97287	0.0485101	0.999994
ENSMUSG00000100241	Slc18a3	58.3423	0.853299	0.432584	1.97256	0.0485456	0.999994
ENSMUSG00000080115	Eef1akmt3	2.28695	4.48821	2.2759	1.97206	0.0486029	0.999994
ENSMUSG00000092216	Gm19345	13.6135	1.56055	0.792268	1.96973	0.0488698	0.999994
ENSMUSG00000021318	Gli3	259.514	0.374762	0.190409	1.96819	0.049046	0.999994
ENSMUSG00000034227	Foxj1	118.782	0.533879	0.271952	1.96314	0.0496301	0.999994
ENSMUSG00000054728	Phactr1	10484.7	0.164357	0.0837246	1.96307	0.0496379	0.999994
ENSMUSG00000030281	Il17rc	89.1029	0.618074	0.315036	1.96191	0.0497724	0.999994
ENSMUSG00000029151	Slc30a3	2222.1	-0.238405	0.12163	-1.96008	0.0499864	0.999994
ENSMUSG00000045441	Gprin3	480.21	0.380964	0.194719	1.95648	0.0504084	0.999994
ENSMUSG00000039058	Ak5	2854.64	-0.194217	0.0993349	-1.95517	0.0505627	0.999994
ENSMUSG00000040569	Slc26a7	39.2559	1.09601	0.560818	1.95431	0.0506646	0.999994
ENSMUSG00000023031	Cela1	30.4345	1.03359	0.529282	1.95281	0.0508422	0.999994
ENSMUSG00000045991	Onecut2	164.801	0.515502	0.26466	1.94779	0.0514398	0.999994
ENSMUSG00000037824	Tspan14	752.289	-0.249644	0.128397	-1.94432	0.051857	0.999994
ENSMUSG00000059361	Nrsn2	1338.96	0.302935	0.155815	1.9442	0.0518713	0.999994
ENSMUSG00000032988	Slc16a8	26.1797	1.07994	0.555583	1.94379	0.0519204	0.999994
ENSMUSG00000017007	Rbpjl	18.6108	1.28969	0.664456	1.94097	0.0522617	0.999994
ENSMUSG00000029860	Zyx	787.477	-0.239375	0.123445	-1.93912	0.0524866	0.999994
ENSMUSG00000025283	Sat1	616.189	-0.278499	0.143647	-1.93877	0.052529	0.999994
ENSMUSG00000047996	Prrg1	104.391	0.549741	0.284004	1.93568	0.0529067	0.999994
ENSMUSG00000029608	Rph3a	9480.58	-0.214953	0.111068	-1.93533	0.0529496	0.999994
ENSMUSG00000025812	Pard3	410.489	0.357826	0.185112	1.93302	0.0532336	0.999994
ENSMUSG00000022610	Mapk12	182.914	-0.518423	0.268766	-1.9289	0.0537431	0.999994
ENSMUSG00000048332	Lhfp	423.849	-0.345665	0.179421	-1.92655	0.0540357	0.999994
ENSMUSG00000027386	Fbln7	38.5962	0.92964	0.48371	1.92189	0.054619	0.999994
ENSMUSG00000059898	Dsc3	12.9116	1.73745	0.904039	1.92187	0.0546223	0.999994
ENSMUSG00000030340	Scnn1a	66.02	0.66323	0.346004	1.91683	0.0552596	0.999994
ENSMUSG00000026447	Pik3c2b	604.772	0.293906	0.153587	1.91362	0.0556693	0.999994
ENSMUSG00000067879	Vxn	6956.25	-0.211653	0.110611	-1.91348	0.0556865	0.999994
ENSMUSG00000018541	Cwc25	353.532	-0.332271	0.173778	-1.91205	0.0558703	0.999994
ENSMUSG00000000078	Klf6	898.597	-0.268967	0.14075	-1.91096	0.0560096	0.999994
ENSMUSG00000043020	Wdr63	2.20086	4.42218	2.31703	1.90855	0.0563197	0.999994
ENSMUSG00000038135	Crygn	9.11143	1.94067	1.01688	1.90845	0.0563325	0.999994
ENSMUSG00000060962	Dmkn	62.348	0.87582	0.459057	1.90787	0.0564082	0.999994
ENSMUSG00000038352	Arl5c	41.8607	0.878628	0.461004	1.9059	0.0566633	0.999994
ENSMUSG00000041046	Ramp3	214.09	-0.448835	0.235503	-1.90586	0.0566687	0.999994
ENSMUSG00000032068	Plet1	5.49513	3.36149	1.76473	1.90482	0.0568033	0.999994
ENSMUSG00000050730	Arhgap42	331.74	-0.34513	0.181249	-1.90418	0.0568869	0.999994
ENSMUSG00000058571	Gpc6	118.769	0.544458	0.286003	1.90368	0.0569521	0.999994
ENSMUSG00000024427	Spry4	268.33	-0.380371	0.199892	-1.90289	0.0570555	0.999994
ENSMUSG00000024256	Adcyap1	400.853	-0.368483	0.193842	-1.90094	0.0573096	0.999994
ENSMUSG00000048277	Syngr2	119.285	0.52995	0.278851	1.90048	0.0573702	0.999994
ENSMUSG00000042189	Tekt3	2.08997	4.35735	2.29529	1.89839	0.0576452	0.999994
ENSMUSG00000072663	Spef2	23.6744	1.11044	0.585005	1.89818	0.0576729	0.999994
ENSMUSG00000055653	Gpc3	73.4826	0.884448	0.466279	1.89682	0.0578515	0.999994
ENSMUSG00000001986	Gria3	5166.06	-0.190554	0.100468	-1.89667	0.0578721	0.999994
ENSMUSG00000022949	Clic6	121.155	0.750299	0.395625	1.89649	0.0578955	0.999994
ENSMUSG00000049685	Cyp2g1	2.36259	4.54444	2.39831	1.89485	0.058112	0.999994
ENSMUSG00000094282	Cfap73	3.63636	3.68451	1.94531	1.89405	0.0582185	0.999994
ENSMUSG00000030423	Pop4	402.861	0.297449	0.157058	1.89389	0.0582401	0.999994
ENSMUSG00000024556	Me2	398.708	0.33128	0.17499	1.89313	0.0583403	0.999994
ENSMUSG00000019986	Ahi1	4601.41	0.196702	0.103921	1.8928	0.0583848	0.999994
ENSMUSG00000038128	Camk4	945.709	0.308302	0.162926	1.89228	0.0584532	0.999994
ENSMUSG00000027792	Bche	112.354	0.571442	0.302049	1.89189	0.0585063	0.999994
ENSMUSG00000022303	Dcstamp	2.15574	4.41471	2.33715	1.88893	0.0589018	0.999994
ENSMUSG00000020037	Rfx4	278.137	0.388463	0.205836	1.88725	0.0591273	0.999994
ENSMUSG00000039055	Eme1	3.24134	-3.35341	1.77718	-1.88693	0.0591691	0.999994
ENSMUSG00000000579	Dynlt1c	19.8111	-1.19694	0.634395	-1.88674	0.0591958	0.999994
ENSMUSG00000085795	Zfp703	818.695	-0.236161	0.125465	-1.88228	0.0597983	0.999994
ENSMUSG00000047714	Ppp1r2	3217.51	0.220459	0.117303	1.8794	0.0601895	0.999994
ENSMUSG00000055561	Spink5	2.8211	4.78649	2.54765	1.87879	0.0602735	0.999994
ENSMUSG00000092586	Ly6g6c	2.8211	4.78649	2.54765	1.87879	0.0602735	0.999994
ENSMUSG00000033007	Asic4	565.759	0.378785	0.201885	1.87624	0.060622	0.999994
ENSMUSG00000101605	Ace3	6.07394	2.35332	1.25735	1.87165	0.0612546	0.999994
ENSMUSG00000038764	Ptpn3	1200.84	-0.209182	0.111779	-1.87138	0.0612919	0.999994
ENSMUSG00000070306	Ccdc153	60.1787	0.689014	0.368439	1.87009	0.0614711	0.999994
ENSMUSG00000031212	Pgr15l	3.61127	3.68943	1.97313	1.86983	0.0615068	0.999994
ENSMUSG00000056749	Nfil3	168.472	-0.498123	0.266852	-1.86666	0.0619487	0.999994
ENSMUSG00000102440	Pcdhga9	185.92	0.491836	0.26401	1.86294	0.0624703	0.999994
ENSMUSG00000020155	Kcnmb1	14.812	1.56778	0.842042	1.86188	0.0626202	0.999994
ENSMUSG00000043518	Rai2	196.73	-0.39629	0.212851	-1.86182	0.0626278	0.999994
ENSMUSG00000028152	Tspan5	4101.64	-0.177096	0.0951826	-1.86059	0.0628024	0.999994
ENSMUSG00000063535	Zfp773	39.184	-0.835175	0.448948	-1.86029	0.0628441	0.999994
ENSMUSG00000000738	Spg7	1059.26	-0.218168	0.117402	-1.8583	0.0631258	0.999994
ENSMUSG00000036298	Slc2a13	2780.2	0.197271	0.106244	1.85678	0.063343	0.999994
ENSMUSG00000024669	Cd5	2.05978	4.33918	2.33791	1.85601	0.0634523	0.999994
ENSMUSG00000048721	Fndc9	112.112	0.503215	0.271166	1.85575	0.0634897	0.999994
ENSMUSG00000020121	Srgap1	427.004	0.301572	0.16251	1.85571	0.0634947	0.999994
ENSMUSG00000036151	Tm6sf2	35.533	-0.955256	0.515124	-1.85442	0.0636792	0.999994
ENSMUSG00000023192	Grm2	834.415	-0.278727	0.150371	-1.85359	0.0637973	0.999994
ENSMUSG00000049511	Htr1b	393.924	0.401061	0.21646	1.85282	0.0639082	0.999994
ENSMUSG00000042846	Lrrtm3	883.451	0.252061	0.136143	1.85145	0.0641045	0.999994
ENSMUSG00000044707	Ccnjl	68.4037	0.660501	0.357076	1.84975	0.0643495	0.999994
ENSMUSG00000025804	Ccr1	7.24843	2.13838	1.15851	1.84579	0.0649222	0.999994
ENSMUSG00000025905	Oprk1	396.558	0.332544	0.180409	1.84328	0.0652883	0.999994
ENSMUSG00000022754	Tmem45a	14.7165	1.44742	0.786278	1.84085	0.0656435	0.999994
ENSMUSG00000044167	Foxo1	744.434	0.311589	0.169344	1.83998	0.0657708	0.999994
ENSMUSG00000029661	Col1a2	236.009	0.429253	0.233405	1.83909	0.0659022	0.999994
ENSMUSG00000105504	Gbp5	39.3883	0.845841	0.460818	1.83552	0.0664286	0.999994
ENSMUSG00000042138	Msantd2	270.352	-0.387269	0.210991	-1.83548	0.0664349	0.999994
ENSMUSG00000029055	Plch2	2005.88	-0.195309	0.106443	-1.83487	0.0665256	0.999994
ENSMUSG00000022101	Fgf17	18.0112	1.2819	0.698736	1.83459	0.0665658	0.999994
ENSMUSG00000033542	Arhgef5	57.3944	0.708015	0.386049	1.834	0.0666537	0.999994
ENSMUSG00000034135	Sik3	2994.95	0.185199	0.101063	1.8325	0.0668772	0.999994
ENSMUSG00000056812	St8sia3	2821.9	0.204541	0.111635	1.83222	0.0669179	0.999994
ENSMUSG00000087687	Pet100	217.289	-0.395675	0.215977	-1.83202	0.0669484	0.999994
ENSMUSG00000017309	Cd300lg	3.34882	3.56423	1.94621	1.83136	0.0670463	0.999994
ENSMUSG00000035277	Arx	476.083	0.318604	0.174237	1.82857	0.0674645	0.999994
ENSMUSG00000054364	Rhob	5857.7	0.174757	0.0955918	1.82816	0.067525	0.999994
ENSMUSG00000054555	Adam12	93.0609	0.586019	0.320829	1.82658	0.0677629	0.999994
ENSMUSG00000029817	Tra2a	1772.29	-0.190264	0.104228	-1.82546	0.0679314	0.999994
ENSMUSG00000028943	Espn	195.809	0.408395	0.22412	1.82221	0.0684227	0.999994
ENSMUSG00000074867	Zfp808	22.0499	1.11905	0.614502	1.82106	0.0685974	0.999994
ENSMUSG00000028671	Gale	258.275	-0.369188	0.202859	-1.81992	0.0687712	0.999994
ENSMUSG00000045471	Hcrt	1.67258	-4.44901	2.44468	-1.81987	0.0687783	0.999994
ENSMUSG00000079620	Muc4	2.3569	4.52783	2.48805	1.81983	0.0687843	0.999994
ENSMUSG00000056919	Cep162	261.363	-0.342068	0.187993	-1.81957	0.068824	0.999994
ENSMUSG00000071531	Gprin2	75.2464	0.631572	0.347392	1.81804	0.0690584	0.999994
ENSMUSG00000032012	Nectin1	1172.35	-0.222807	0.122571	-1.81777	0.0690989	0.999994
ENSMUSG00000022723	Crybg3	244.235	0.349212	0.192154	1.81735	0.0691634	0.999994
ENSMUSG00000022827	Rabl3	164.548	0.433902	0.238803	1.81698	0.0692197	0.999994
ENSMUSG00000038738	Shank1	10407.8	-0.245649	0.135203	-1.81689	0.0692333	0.999994
ENSMUSG00000039629	Strip2	1623.56	0.252764	0.139123	1.81684	0.0692411	0.999994
ENSMUSG00000021125	Arg2	55.7947	0.7527	0.414488	1.81597	0.0693743	0.999994
ENSMUSG00000020283	Pex13	628.06	0.242414	0.133628	1.81409	0.0696637	0.999994
ENSMUSG00000001444	Tbx21	8.15906	-1.98754	1.09834	-1.80959	0.0703601	0.999994
ENSMUSG00000056211	R3hdm1	7139.02	-0.206009	0.113847	-1.80952	0.0703709	0.999994
ENSMUSG00000043259	Fam13c	1039.45	-0.234359	0.129557	-1.80893	0.0704617	0.999994
ENSMUSG00000039087	Rreb1	889.213	0.264286	0.146172	1.80804	0.0705999	0.999994
ENSMUSG00000031283	Chrdl1	589.841	-0.29832	0.165032	-1.80765	0.0706611	0.999994
ENSMUSG00000051029	Serpinb1b	32.6259	0.991738	0.548904	1.80676	0.0707998	0.999994
ENSMUSG00000028224	Nbn	305.848	0.349923	0.193721	1.80633	0.0708672	0.999994
ENSMUSG00000026413	Pkp1	19.1014	1.26293	0.699257	1.8061	0.0709031	0.999994
ENSMUSG00000072501	Phf20l1	1809.13	-0.211777	0.117272	-1.80587	0.0709394	0.999994
ENSMUSG00000011256	Adam19	353.591	-0.328262	0.181977	-1.80386	0.0712529	0.999994
ENSMUSG00000115388	Eppk1	4.11722	-2.96022	1.64415	-1.80045	0.0717891	0.999994
ENSMUSG00000029833	Trim24	517.556	0.267737	0.148881	1.79833	0.0721251	0.999994
ENSMUSG00000025529	Zfp711	258.756	-0.332012	0.184672	-1.79785	0.0722013	0.999994
ENSMUSG00000044772	Sntn	3.42785	3.47717	1.93521	1.79679	0.0723691	0.999994
ENSMUSG00000024659	Anxa1	58.7376	2.00732	1.11721	1.79673	0.0723779	0.999994
ENSMUSG00000034171	Faah	1830.05	-0.201901	0.11249	-1.79482	0.0726818	0.999994
ENSMUSG00000004633	Chn2	638.299	0.32666	0.182004	1.7948	0.0726863	0.999994
ENSMUSG00000026616	Cr2	8.76756	-1.70399	0.950041	-1.7936	0.0728775	0.999994
ENSMUSG00000033055	Ankrd54	255.944	0.339243	0.189163	1.79339	0.0729103	0.999994
ENSMUSG00000027082	Tfpi	73.2357	0.6628	0.370348	1.78967	0.0735073	0.999994
ENSMUSG00000042607	Asb4	17.9913	1.4867	0.830992	1.78907	0.0736042	0.999994
ENSMUSG00000020659	Cbll1	353.653	0.307529	0.17203	1.78764	0.0738335	0.999994
ENSMUSG00000025582	Nptx1	6997.25	-0.16052	0.0898578	-1.78637	0.0740387	0.999994
ENSMUSG00000025150	Cbr2	16.1747	1.43285	0.802587	1.78528	0.0742153	0.999994
ENSMUSG00000032625	Thsd7a	976.449	0.275243	0.154216	1.78478	0.0742962	0.999994
ENSMUSG00000061923	Odf1	1.98385	4.27204	2.39446	1.78414	0.0744016	0.999994
ENSMUSG00000043441	Gpr149	111.369	0.574594	0.322103	1.78389	0.0744422	0.999994
ENSMUSG00000030468	Siglecg	1.70999	-4.45403	2.49686	-1.78385	0.0744478	0.999994
ENSMUSG00000031786	Drc7	21.5198	1.11823	0.627549	1.7819	0.0747657	0.999994
ENSMUSG00000025145	Lrrc45	1174.39	-0.252885	0.141933	-1.78171	0.0747957	0.999994
ENSMUSG00000024112	Cacna1h	1496.9	0.232574	0.130555	1.78142	0.0748442	0.999994
ENSMUSG00000025473	Adam8	63.5004	-0.657701	0.36981	-1.77848	0.0753244	0.999994
ENSMUSG00000048520	Fbxl13	8.27278	1.86422	1.04842	1.77812	0.0753848	0.999994
ENSMUSG00000101750	Olfr1392	1.88283	4.20687	2.36598	1.77806	0.0753933	0.999994
ENSMUSG00000049588	Ccdc69	5.22232	2.43087	1.36724	1.77794	0.0754138	0.999994
ENSMUSG00000020656	Grhl1	259.351	-0.337295	0.189951	-1.77569	0.0757834	0.999994
ENSMUSG00000063704	Mapk15	22.114	1.12664	0.634567	1.77545	0.075823	0.999994
ENSMUSG00000039385	Cdh6	559.352	-0.275328	0.155175	-1.7743	0.0760131	0.999994
ENSMUSG00000033060	Lmo7	2245.93	0.200814	0.113194	1.77407	0.0760513	0.999994
ENSMUSG00000030067	Foxp1	2442.08	0.195292	0.110105	1.77369	0.0761152	0.999994
ENSMUSG00000020189	Osbpl8	2919.68	0.217666	0.122733	1.77349	0.0761478	0.999994
ENSMUSG00000063689	H2ac21	1.64111	-4.39803	2.48174	-1.77216	0.0763687	0.999994
ENSMUSG00000006469	Slc34a3	1.64111	-4.39803	2.48174	-1.77216	0.0763687	0.999994
ENSMUSG00000046345	Smco1	2.95011	-3.20194	1.80773	-1.77124	0.0765205	0.999994
ENSMUSG00000015312	Gadd45b	274.339	-0.427601	0.241509	-1.77054	0.0766368	0.999994
ENSMUSG00000078137	Ankrd63	1193.86	0.307773	0.173972	1.76909	0.0768784	0.999994
ENSMUSG00000027202	Slc12a1	4.36698	-2.6337	1.48906	-1.76869	0.076945	0.999994
ENSMUSG00000074922	Fam122a	213.87	0.384621	0.217462	1.76868	0.0769468	0.999994
ENSMUSG00000030393	Zik1	337.118	0.303104	0.171408	1.76832	0.0770075	0.999994
ENSMUSG00000032503	Arpp21	11364.3	0.207138	0.117246	1.7667	0.077279	0.999994
ENSMUSG00000019564	Arid3a	132.71	-0.439596	0.248963	-1.76571	0.077445	0.999994
ENSMUSG00000025425	St8sia5	925.209	-0.2393	0.135528	-1.76568	0.077449	0.999994
ENSMUSG00000026275	Ppp1r7	2416.53	0.220667	0.125046	1.76468	0.0776171	0.999994
ENSMUSG00000045326	Fndc7	2.30284	-3.77785	2.14198	-1.76372	0.0777786	0.999994
ENSMUSG00000039841	Zfp800	220.941	-0.348509	0.197702	-1.7628	0.077934	0.999994
ENSMUSG00000000732	Icosl	56.0671	0.72453	0.411172	1.76211	0.0780507	0.999994
ENSMUSG00000047910	Pcdhb16	126.571	0.455831	0.258869	1.76086	0.0782627	0.999994
ENSMUSG00000036123	Slc9a3	26.7131	0.972724	0.552862	1.75943	0.0785041	0.999994
ENSMUSG00000039166	Akap7	702.17	-0.225805	0.128549	-1.75657	0.0789918	0.999994
ENSMUSG00000000876	Pxmp4	318.946	-0.309044	0.175953	-1.7564	0.0790206	0.999994
ENSMUSG00000036169	Sostdc1	12.9215	1.63149	0.92899	1.7562	0.0790541	0.999994
ENSMUSG00000025260	Hsd17b10	387.318	0.28584	0.163094	1.7526	0.0796699	0.999994
ENSMUSG00000028098	Rnf115	1014.37	-0.212594	0.121355	-1.75184	0.0798016	0.999994
ENSMUSG00000038630	Zkscan16	660.223	0.351981	0.200925	1.75181	0.0798072	0.999994
ENSMUSG00000033964	Zbtb41	531.358	-0.260475	0.14885	-1.74991	0.0801332	0.999994
ENSMUSG00000079173	Zan	6.21161	2.49952	1.43216	1.74528	0.0809358	0.999994
ENSMUSG00000007594	Hapln4	1854.53	-0.174419	0.0999624	-1.74485	0.0810118	0.999994
ENSMUSG00000018907	Alox12e	2.07951	4.35151	2.49654	1.74302	0.0813309	0.999994
ENSMUSG00000091898	Tnnc1	144.815	-0.469478	0.269486	-1.74213	0.0814864	0.999994
ENSMUSG00000007836	Hnrnpa0	3389.03	0.162712	0.0934134	1.74185	0.081535	0.999994
ENSMUSG00000029465	Arpc3	1889.43	-0.181138	0.104204	-1.73829	0.0821592	0.999994
ENSMUSG00000028792	Ak2	434.165	-0.300128	0.172928	-1.73557	0.0826394	0.999994
ENSMUSG00000021991	Cacna2d3	1975.31	0.235691	0.135846	1.73499	0.0827431	0.999994
ENSMUSG00000046750	Selenov	29.9221	0.937408	0.540418	1.7346	0.0828122	0.999994
ENSMUSG00000030087	Klf15	416.927	0.289536	0.166995	1.7338	0.0829533	0.999994
ENSMUSG00000026520	Pycr2	426.26	0.265939	0.153517	1.73231	0.0832185	0.999994
ENSMUSG00000021180	Rps6ka5	643.284	0.315201	0.18199	1.73197	0.0832782	0.999994
ENSMUSG00000024378	Stard4	744.283	-0.222294	0.128422	-1.73097	0.0834579	0.999994
ENSMUSG00000063297	Luzp2	4827.07	-0.187727	0.108524	-1.72982	0.0836624	0.999994
ENSMUSG00000043410	Hfm1	53.714	-0.697094	0.403377	-1.72815	0.0839617	0.999994
ENSMUSG00000026255	Efhd1	350.984	-0.291737	0.169009	-1.72616	0.0843179	0.999994
ENSMUSG00000026728	Vim	509.197	0.253548	0.146919	1.72576	0.0843905	0.999994
ENSMUSG00000079508	Apoo	49.1121	0.700586	0.406175	1.72484	0.0845569	0.999994
ENSMUSG00000026833	Olfm1	16952.8	-0.174392	0.101194	-1.72335	0.0848257	0.999994
ENSMUSG00000033963	Fancd2os	5.80151	-2.0805	1.21024	-1.71908	0.0855993	0.999994
ENSMUSG00000040441	Slc26a10	137.393	0.478714	0.27848	1.71902	0.0856098	0.999994
ENSMUSG00000037447	Arid5a	175.709	-0.4394	0.255762	-1.718	0.0857959	0.999994
ENSMUSG00000001128	Cfp	216.175	-0.363234	0.21146	-1.71774	0.0858438	0.999994
ENSMUSG00000029189	Sel1l3	1238.16	-0.189934	0.110574	-1.71771	0.0858499	0.999994
ENSMUSG00000039976	Tbc1d16	1283.99	0.19099	0.111416	1.7142	0.0864924	0.999994
ENSMUSG00000051379	Flrt3	569.925	0.293645	0.171357	1.71364	0.0865951	0.999994
ENSMUSG00000035861	Tmprss11b	2.38708	4.54529	2.65325	1.71311	0.0866932	0.999994
ENSMUSG00000027487	Cdk5rap1	171.978	-0.425504	0.24839	-1.71305	0.0867041	0.999994
ENSMUSG00000041079	Rwdd2b	179.373	0.375574	0.219343	1.71227	0.0868472	0.999994
ENSMUSG00000029563	Foxp2	605.253	0.289579	0.169155	1.71191	0.0869131	0.999994
ENSMUSG00000015468	Notch4	106.341	0.480848	0.280989	1.71127	0.0870309	0.999994
ENSMUSG00000006154	Eps8l1	186.012	0.380055	0.222164	1.71069	0.0871375	0.999994
ENSMUSG00000023868	Pde10a	5939.53	0.588286	0.343959	1.71034	0.0872039	0.999994
ENSMUSG00000063434	Sorcs3	951.14	-0.202842	0.118598	-1.71033	0.0872041	0.999994
ENSMUSG00000032387	Rbpms2	37.2027	-0.801824	0.468902	-1.71001	0.0872649	0.999994
ENSMUSG00000035033	Tbr1	2786.01	-0.180132	0.105353	-1.70979	0.087304	0.999994
ENSMUSG00000070570	Slc17a7	27956.9	-0.167631	0.0980472	-1.70969	0.0873224	0.999994
ENSMUSG00000022415	Syngr1	11047.6	-0.14823	0.0867302	-1.70909	0.0874341	0.999994
ENSMUSG00000040479	Dgkz	10552.7	-0.184735	0.108132	-1.70842	0.0875587	0.999994
ENSMUSG00000058914	C1qtnf3	3.53017	-2.74046	1.60474	-1.70773	0.0876866	0.999994
ENSMUSG00000033213	AA467197	7.44706	1.91997	1.12433	1.70765	0.087701	0.999994
ENSMUSG00000021676	Iqgap2	442.025	0.319466	0.18713	1.70719	0.0877874	0.999994
ENSMUSG00000025491	Ifitm1	26.3374	1.08615	0.636347	1.70686	0.0878484	0.999994
ENSMUSG00000021215	Net1	609.629	0.272489	0.159661	1.70667	0.0878837	0.999994
ENSMUSG00000003812	Dnase2a	101.261	0.500383	0.293329	1.70588	0.088031	0.999994
ENSMUSG00000000811	Txnrd3	99.4352	-0.505549	0.296426	-1.70548	0.0881045	0.999994
ENSMUSG00000003420	Fcgrt	283.592	0.331918	0.194624	1.70543	0.0881142	0.999994
ENSMUSG00000042208	0610010F05Rik	885.905	-0.20355	0.119403	-1.70473	0.0882443	0.999994
ENSMUSG00000038676	Ucn	11.6073	1.67443	0.982446	1.70434	0.0883167	0.999994
ENSMUSG00000020467	Efemp1	212.212	0.379606	0.222754	1.70415	0.0883534	0.999994
ENSMUSG00000027133	Nop10	524.567	-0.28172	0.165351	-1.70376	0.0884251	0.999994
ENSMUSG00000057649	Brd9	1575.21	-0.199295	0.117002	-1.70334	0.0885047	0.999994
ENSMUSG00000074472	Zfp872	1.98925	4.29431	2.52188	1.70282	0.0886019	0.999994
ENSMUSG00000063320	1190007I07Rik	141.885	0.416254	0.244802	1.70037	0.0890611	0.999994
ENSMUSG00000028871	Rspo1	138.754	0.468883	0.276034	1.69864	0.0893868	0.999994
ENSMUSG00000037705	Tecta	4.10821	2.92002	1.71912	1.69856	0.0894025	0.999994
ENSMUSG00000037029	Zfp146	567.913	-0.244777	0.144267	-1.69669	0.0897548	0.999994
ENSMUSG00000030319	Cand2	82.2082	-0.562097	0.331335	-1.69646	0.0897987	0.999994
ENSMUSG00000028004	Npy2r	114.83	0.464269	0.273733	1.69606	0.089874	0.999994
ENSMUSG00000038591	Colec10	2.08176	-3.66504	2.16135	-1.69572	0.0899395	0.999994
ENSMUSG00000092558	Med20	361.069	-0.275453	0.162448	-1.69564	0.0899534	0.999994
ENSMUSG00000074170	Plekhf1	66.0942	0.759456	0.447978	1.6953	0.0900192	0.999994
ENSMUSG00000030994	D7Ertd443e	84.2092	0.530518	0.312999	1.69495	0.0900844	0.999994
ENSMUSG00000103409	Lsmem2	3.89597	2.81914	1.66414	1.69405	0.0902556	0.999994
ENSMUSG00000054146	Krt15	18.032	7.46632	4.41014	1.69299	0.0904574	0.999994
ENSMUSG00000070332	Trim80	4.55642	2.93092	1.73219	1.69203	0.0906396	0.999994
ENSMUSG00000014767	Tbp	503.923	-0.248907	0.147169	-1.6913	0.0907786	0.999994
ENSMUSG00000035557	Krt17	10.2962	5.04316	2.98225	1.69106	0.0908253	0.999994
ENSMUSG00000002320	Tm9sf1	434.816	0.256588	0.15182	1.69008	0.091013	0.999994
ENSMUSG00000033080	Vsx1	1.7821	4.13851	2.44879	1.69002	0.0910236	0.999994
ENSMUSG00000036198	Arhgap36	43.0162	2.12914	1.26046	1.68918	0.0911854	0.999994
ENSMUSG00000035576	L3mbtl1	262.558	-0.330441	0.195659	-1.68886	0.0912461	0.999994
ENSMUSG00000059674	Cdh24	224.587	-0.338934	0.200798	-1.68793	0.0914241	0.999994
ENSMUSG00000019960	Dusp6	1293.52	-0.289443	0.171479	-1.68792	0.0914261	0.999994
ENSMUSG00000028540	Dph2	217.969	-0.338112	0.200365	-1.68748	0.0915108	0.999994
ENSMUSG00000025880	Smad7	526.597	-0.282823	0.167838	-1.6851	0.09197	0.999994
ENSMUSG00000003279	Dlgap1	10509.5	-0.170559	0.101222	-1.685	0.0919888	0.999994
ENSMUSG00000078958	Atp6ap1l	174.544	-0.407553	0.241948	-1.68446	0.0920924	0.999994
ENSMUSG00000019865	Nmbr	131.996	-0.425734	0.253054	-1.68238	0.0924946	0.999994
ENSMUSG00000026979	Psd4	22.4746	1.00525	0.597917	1.68125	0.0927142	0.999994
ENSMUSG00000070720	Tmem200b	103.972	0.509888	0.303393	1.68062	0.0928369	0.999994
ENSMUSG00000028654	Mycl	235.532	0.399984	0.238042	1.68031	0.0928972	0.999994
ENSMUSG00000038872	Zfhx3	113.983	0.489253	0.291397	1.67899	0.0931542	0.999994
ENSMUSG00000069516	Lyz2	149.068	0.396826	0.236412	1.67854	0.0932422	0.999994
ENSMUSG00000043671	Dpy19l3	1184.11	0.190273	0.113399	1.6779	0.0933662	0.999994
ENSMUSG00000030491	Tdrd12	8.07894	1.77221	1.05623	1.67788	0.0933714	0.999994
ENSMUSG00000032376	Usp3	550.112	0.261737	0.156023	1.67756	0.0934338	0.999994
ENSMUSG00000015605	Srf	890.44	0.246144	0.146759	1.6772	0.0935036	0.999994
ENSMUSG00000003526	Prodh	580.121	0.263635	0.157197	1.6771	0.093522	0.999994
ENSMUSG00000026357	Rgs18	4.17908	-2.57731	1.53747	-1.67633	0.0936733	0.999994
ENSMUSG00000026348	Acmsd	3.42553	-2.71658	1.62184	-1.67499	0.0939356	0.999994
ENSMUSG00000021115	Vrk1	375.185	0.280112	0.167245	1.67486	0.0939615	0.999994
ENSMUSG00000039307	Hexdc	439.476	-0.262194	0.156739	-1.67281	0.0943649	0.999994
ENSMUSG00000059810	Rgs3	218.363	0.335686	0.200721	1.6724	0.0944452	0.999994
ENSMUSG00000028661	Epha8	185.467	0.385822	0.230708	1.67234	0.0944571	0.999994
ENSMUSG00000027852	Nras	933.645	-0.204077	0.122055	-1.67201	0.0945217	0.999994
ENSMUSG00000064373	Selenop	2390.5	0.173788	0.103965	1.6716	0.0946038	0.999994
ENSMUSG00000029219	Slc10a4	100.995	0.691101	0.413493	1.67137	0.0946481	0.999994
ENSMUSG00000004473	Clec11a	106.299	-0.474962	0.284671	-1.66846	0.0952248	0.999994
ENSMUSG00000003585	Sec14l2	940.551	-0.213566	0.128002	-1.66845	0.0952262	0.999994
ENSMUSG00000056185	Snx32	1560.04	-0.195433	0.11716	-1.66809	0.0952971	0.999994
ENSMUSG00000036492	Rnf39	119.865	-0.461521	0.276702	-1.66794	0.0953281	0.999994
ENSMUSG00000031503	Col4a2	1289.12	-0.276074	0.165522	-1.6679	0.0953353	0.999994
ENSMUSG00000050074	Spink8	17.8506	1.16506	0.69866	1.66756	0.0954033	0.999994
ENSMUSG00000027397	Slc20a1	2663.07	-0.170977	0.102581	-1.66675	0.095564	0.999994
ENSMUSG00000051262	Nat8f3	55.3821	-0.631902	0.379146	-1.66665	0.0955847	0.999994
ENSMUSG00000057842	Zfp595	69.8281	-0.564874	0.339074	-1.66593	0.0957275	0.999994
ENSMUSG00000039474	Wfs1	2790.71	0.250882	0.150693	1.66486	0.0959408	0.999994
ENSMUSG00000050071	Bex1	593.955	0.244357	0.146878	1.66367	0.0961775	0.999994
ENSMUSG00000063049	Ing2	582.272	-0.263355	0.15831	-1.66354	0.0962039	0.999994
ENSMUSG00000037010	Apln	733.203	-0.286324	0.172186	-1.66287	0.0963383	0.999994
ENSMUSG00000023965	Fbxl17	987.013	0.206835	0.124387	1.66283	0.096346	0.999994
ENSMUSG00000032806	Slc10a3	30.1161	0.872703	0.524851	1.66276	0.0963597	0.999994
ENSMUSG00000039983	Ccdc32	882.133	-0.205991	0.123913	-1.66238	0.0964374	0.999994
ENSMUSG00000029843	Slc13a4	228.922	0.387535	0.233318	1.66097	0.0967194	0.999994
ENSMUSG00000022421	Nptxr	16172.6	-0.15926	0.0958906	-1.66086	0.0967425	0.999994
ENSMUSG00000023266	Frs3	353.152	0.286483	0.172567	1.66013	0.096889	0.999994
ENSMUSG00000027702	Lrrc34	1.75668	4.0971	2.46844	1.65979	0.0969566	0.999994
ENSMUSG00000058354	Krt6a	16.2756	7.31846	4.41044	1.65935	0.097045	0.999994
ENSMUSG00000029456	Acad10	91.0526	-0.508647	0.306568	-1.65917	0.0970824	0.999994
ENSMUSG00000028407	Smim27	29.5042	0.931027	0.561317	1.65865	0.0971869	0.999994
ENSMUSG00000053436	Mapk14	1842.02	-0.173726	0.104773	-1.65812	0.0972928	0.999994
ENSMUSG00000005892	Trh	70.0837	0.693101	0.41806	1.6579	0.0973382	0.999994
ENSMUSG00000039405	Prss23	263.879	-0.390288	0.235427	-1.65779	0.0973608	0.999994
ENSMUSG00000025813	Homer2	1330.74	-0.201108	0.121354	-1.65721	0.0974776	0.999994
ENSMUSG00000045349	Sh2d5	2545.35	0.167686	0.10119	1.65715	0.09749	0.999994
ENSMUSG00000037788	Vopp1	2233.54	-0.169036	0.102029	-1.65674	0.097572	0.999994
ENSMUSG00000096370	Gm21992	26.969	-0.885732	0.534706	-1.65648	0.097624	0.999994
ENSMUSG00000028532	Cachd1	257.996	0.3263	0.197098	1.65552	0.0978184	0.999994
ENSMUSG00000036902	Neto2	1493.39	0.207646	0.125561	1.65375	0.0981789	0.999994
ENSMUSG00000037664	Cdkn1c	92.683	0.536366	0.324448	1.65317	0.0982972	0.999994
ENSMUSG00000074345	Tnfaip8l3	268.909	-0.302498	0.183025	-1.65277	0.0983778	0.999994
ENSMUSG00000031453	Rasa3	1531.61	-0.182059	0.110211	-1.65191	0.098553	0.999994
ENSMUSG00000022787	Wdr53	150.267	-0.449363	0.272061	-1.6517	0.0985962	0.999994
ENSMUSG00000024124	Prss30	19.0214	-1.06088	0.64239	-1.65146	0.098644	0.999994
ENSMUSG00000005413	Hmox1	83.8713	0.511591	0.309851	1.65109	0.0987209	0.999994
ENSMUSG00000022433	Csnk1e	1895.65	-0.164147	0.099557	-1.64877	0.0991939	0.999994
ENSMUSG00000034686	Prr7	782.893	0.246917	0.149774	1.64859	0.0992313	0.999994
ENSMUSG00000039004	Bmp6	199.759	0.453551	0.275312	1.64741	0.0994742	0.999994
ENSMUSG00000061524	Zic2	286.279	0.363481	0.220646	1.64735	0.0994862	0.999994
ENSMUSG00000064280	Ccdc146	9.37099	1.57283	0.954822	1.64725	0.0995067	0.999994
ENSMUSG00000026295	Spp2	4.85234	2.56167	1.55657	1.64571	0.0998231	0.999994
ENSMUSG00000022175	Lrp10	526.247	-0.235631	0.143188	-1.6456	0.0998455	0.999994
ENSMUSG00000046338	Gpat2	8.08958	1.67687	1.02058	1.64306	0.100371	0.999994
ENSMUSG00000023484	Prph	19.1739	1.06052	0.645557	1.6428	0.100424	0.999994
ENSMUSG00000091476	Catspere2	79.4791	0.54317	0.330637	1.6428	0.100425	0.999994
ENSMUSG00000029094	Afap1	408.747	-0.254979	0.155225	-1.64264	0.100458	0.999994
ENSMUSG00000047528	Flacc1	6.37563	1.93085	1.17556	1.64249	0.100488	0.999994
ENSMUSG00000051457	Spn	1.43449	-4.21896	2.5695	-1.64194	0.100603	0.999994
ENSMUSG00000066441	Rdh11	568.971	-0.243174	0.148111	-1.64184	0.100623	0.999994
ENSMUSG00000078572	Ndufaf8	278.061	0.307936	0.187604	1.64141	0.100712	0.999994
ENSMUSG00000036561	Ppp6r2	1931.13	-0.171819	0.104696	-1.64112	0.100772	0.999994
ENSMUSG00000024647	Cbln2	761.744	-0.246356	0.150121	-1.64105	0.100787	0.999994
ENSMUSG00000038866	Zcchc2	489.421	-0.239124	0.14572	-1.64098	0.100802	0.999994
ENSMUSG00000039103	Nexn	264.651	0.379703	0.231538	1.63992	0.101023	0.999994
ENSMUSG00000054459	Vsnl1	11593.8	-0.1495	0.0912392	-1.63854	0.101308	0.999994
ENSMUSG00000021684	Pde8b	1612.5	0.178781	0.109125	1.63832	0.101356	0.999994
ENSMUSG00000118401	Gpr52	311.087	0.376336	0.229868	1.63718	0.101593	0.999994
ENSMUSG00000066258	Trim12a	49.0397	0.65859	0.402796	1.63504	0.10204	0.999994
ENSMUSG00000073490	Ifi207	5.11084	2.39382	1.46426	1.63483	0.102084	0.999994
ENSMUSG00000027932	Slc27a3	89.8239	0.513405	0.31437	1.63312	0.102443	0.999994
ENSMUSG00000020176	Grb10	903.727	0.264614	0.162037	1.63305	0.102459	0.999994
ENSMUSG00000024030	Abcg1	1427.33	0.180253	0.110447	1.63203	0.102673	0.999994
ENSMUSG00000078815	Cacng6	23.1454	-1.01701	0.623598	-1.63088	0.102916	0.999994
ENSMUSG00000045318	Adra2c	525.636	0.296998	0.18213	1.63069	0.102956	0.999994
ENSMUSG00000090210	Itga10	57.2123	-0.617322	0.378663	-1.63027	0.103045	0.999994
ENSMUSG00000036782	Klhl13	1182.17	0.294342	0.180691	1.62897	0.103318	0.999994
ENSMUSG00000028755	Cda	23.4425	0.949193	0.582805	1.62866	0.103385	0.999994
ENSMUSG00000007682	Dio2	2383.83	-0.220351	0.135382	-1.62763	0.103604	0.999994
ENSMUSG00000020686	Gas2l2	31.854	0.850489	0.522605	1.6274	0.103652	0.999994
ENSMUSG00000033726	Emx1	325.727	-0.31053	0.190837	-1.6272	0.103694	0.999994
ENSMUSG00000063796	Slc22a8	285.982	0.315013	0.193653	1.62669	0.103804	0.999994
ENSMUSG00000033732	Sf3b3	1568.87	0.180427	0.110996	1.62553	0.104051	0.999994
ENSMUSG00000094628	Gm3252	8.78153	1.58268	0.97369	1.62544	0.104069	0.999994
ENSMUSG00000026162	Nhej1	27.5679	0.957622	0.589492	1.62449	0.104272	0.999994
ENSMUSG00000090336	Cfap97d2	12.5889	1.31542	0.809822	1.62433	0.104304	0.999994
ENSMUSG00000094035	Ldlrad2	1.68585	4.04621	2.49102	1.62432	0.104308	0.999994
ENSMUSG00000025271	Pfkfb1	17.4408	1.14661	0.706015	1.62407	0.104362	0.999994
ENSMUSG00000024610	Cd74	60.8111	0.672777	0.414487	1.62316	0.104556	0.999994
ENSMUSG00000063804	Lin28b	203.851	-0.357389	0.220228	-1.62281	0.104629	0.999994
ENSMUSG00000028494	Plin2	101.817	-0.497645	0.306757	-1.62228	0.104744	0.999994
ENSMUSG00000072473	1700024G13Rik	3.76982	2.76666	1.70571	1.622	0.104803	0.999994
ENSMUSG00000025161	Slc16a3	115.879	0.437118	0.269587	1.62143	0.104925	0.999994
ENSMUSG00000024650	Slc22a6	139.659	0.407972	0.25164	1.62125	0.104964	0.999994
ENSMUSG00000002997	Prkar2b	1915.04	0.185373	0.114343	1.6212	0.104975	0.999994
ENSMUSG00000036281	Snapc4	776.151	-0.254292	0.156884	-1.6209	0.10504	0.999994
ENSMUSG00000042197	Zfp451	1179.66	-0.19471	0.120126	-1.62088	0.105044	0.999994
ENSMUSG00000003518	Dusp3	2907.1	-0.151953	0.0937545	-1.62076	0.10507	0.999994
ENSMUSG00000021749	Oit1	2.17008	4.40768	2.71959	1.62071	0.105079	0.999994
ENSMUSG00000079451	Tmprss11g	2.17008	4.40768	2.71959	1.62071	0.105079	0.999994
ENSMUSG00000090588	Gm9573	2.17008	4.40768	2.71959	1.62071	0.105079	0.999994
ENSMUSG00000005355	Casp14	2.17008	4.40768	2.71959	1.62071	0.105079	0.999994
ENSMUSG00000011034	Slc5a1	2.17008	4.40768	2.71959	1.62071	0.105079	0.999994
ENSMUSG00000091415	Ak9	8.1985	1.64214	1.01371	1.61993	0.105247	0.999994
ENSMUSG00000026321	Tnfrsf11a	108.933	-0.488115	0.301429	-1.61934	0.105375	0.999994
ENSMUSG00000015053	Gata2	45.783	0.751921	0.464347	1.61931	0.105381	0.999994
ENSMUSG00000073207	Ccdc160	33.5552	-0.84004	0.518973	-1.61866	0.105521	0.999994
ENSMUSG00000045281	Gpr20	1.89839	4.23428	2.61625	1.61845	0.105565	0.999994
ENSMUSG00000031258	Xkrx	45.1225	-0.693784	0.428787	-1.61801	0.105659	0.999994
ENSMUSG00000041685	Fcho2	926.884	-0.206032	0.127336	-1.61801	0.105661	0.999994
ENSMUSG00000009585	Apobec3	50.0663	0.652396	0.403214	1.61799	0.105665	0.999994
ENSMUSG00000039913	Pak7	1018.4	-0.221139	0.136685	-1.61787	0.10569	0.999994
ENSMUSG00000030523	Trpm1	4.92397	-2.20232	1.36158	-1.61747	0.105776	0.999994
ENSMUSG00000040209	Zfp704	1298.87	-0.188029	0.11631	-1.61662	0.105961	0.999994
ENSMUSG00000036858	Ptcra	4.55234	2.31704	1.43411	1.61567	0.106166	0.999994
ENSMUSG00000034872	Gipc3	39.6826	0.777533	0.481305	1.61547	0.106209	0.999994
ENSMUSG00000031343	Gabra3	2699.76	-0.165091	0.102217	-1.6151	0.106289	0.999994
ENSMUSG00000024232	Bambi	51.748	0.764776	0.473582	1.61488	0.106337	0.999994
ENSMUSG00000022747	St3gal6	208.018	-0.360143	0.22303	-1.61478	0.106359	0.999994
ENSMUSG00000049657	Zbtb5	186.453	-0.381343	0.236198	-1.61451	0.106417	0.999994
ENSMUSG00000027489	Necab3	1267.23	-0.207966	0.128946	-1.61281	0.106786	0.999994
ENSMUSG00000024077	Strn	2343.86	0.206899	0.128293	1.61271	0.106809	0.999994
ENSMUSG00000030236	Slco1b2	1.98142	-3.56576	2.21167	-1.61225	0.106908	0.999994
ENSMUSG00000057572	Zbtb8os	117.874	-0.448272	0.278127	-1.61176	0.107015	0.999994
ENSMUSG00000027435	Cd93	78.3308	-0.538097	0.334095	-1.61061	0.107265	0.999994
ENSMUSG00000042328	Hps4	348.428	-0.282009	0.175168	-1.60993	0.107413	0.999994
ENSMUSG00000029521	Chek2	21.1277	1.04013	0.646093	1.60987	0.107426	0.999994
ENSMUSG00000030826	Bcat2	255.517	-0.308949	0.192202	-1.60742	0.107963	0.999994
ENSMUSG00000028441	1110017D15Rik	33.0357	0.838962	0.522111	1.60686	0.108084	0.999994
ENSMUSG00000001674	Ddx18	192.144	0.338517	0.210715	1.60651	0.108162	0.999994
ENSMUSG00000020420	Zfp607a	13.1216	1.24549	0.775851	1.60532	0.108423	0.999994
ENSMUSG00000056899	Immp2l	57.2439	-0.607695	0.378817	-1.60419	0.108672	0.999994
ENSMUSG00000089682	Bcl2l2	2532.57	-0.164003	0.102321	-1.60282	0.108974	0.999994
ENSMUSG00000072974	Gm4787	19.1054	1.10187	0.687612	1.60246	0.109054	0.999994
ENSMUSG00000028926	Cdk14	3586.4	-0.177095	0.110535	-1.60216	0.10912	0.999994
ENSMUSG00000031934	Panx1	351.871	-0.267843	0.167344	-1.60056	0.109475	0.999994
ENSMUSG00000044345	Marveld1	161.941	0.391409	0.244726	1.59938	0.109737	0.999994
ENSMUSG00000021692	Dimt1	218.636	-0.316978	0.198315	-1.59835	0.109964	0.999994
ENSMUSG00000059149	Mfsd4a	1184.27	-0.192701	0.120569	-1.59826	0.109984	0.999994
ENSMUSG00000052271	Bhlha15	3.05141	3.43571	2.14979	1.59816	0.110007	0.999994
ENSMUSG00000013539	Tango2	1194.27	-0.197201	0.123531	-1.59636	0.110408	0.999994
ENSMUSG00000028747	Htr6	174.805	0.356881	0.223572	1.59627	0.110429	0.999994
ENSMUSG00000022620	Arsa	658.41	-0.212363	0.133046	-1.59617	0.110452	0.999994
ENSMUSG00000032259	Drd2	849.475	0.754033	0.472501	1.59583	0.110526	0.999994
ENSMUSG00000058163	Gm5431	2.97891	3.26602	2.04669	1.59576	0.110542	0.999994
ENSMUSG00000032017	Grik4	555.288	-0.272362	0.170719	-1.59538	0.110627	0.999994
ENSMUSG00000039239	Tgfb2	188.051	0.35342	0.221605	1.59482	0.110753	0.999994
ENSMUSG00000003665	Has1	33.0902	0.792967	0.497531	1.59381	0.11098	0.999994
ENSMUSG00000030774	Pak1	8007.39	-0.134171	0.0842595	-1.59236	0.111304	0.999994
ENSMUSG00000023026	Dip2b	1438	-0.175893	0.110537	-1.59126	0.11155	0.999994
ENSMUSG00000059602	Syn3	175.651	0.394044	0.247679	1.59094	0.111622	0.999994
ENSMUSG00000048373	Fgfbp1	30.7448	0.862511	0.542306	1.59045	0.111733	0.999994
ENSMUSG00000016487	Ppfibp1	727.894	-0.211895	0.133234	-1.5904	0.111744	0.999994
ENSMUSG00000032698	Lmo2	386.569	0.321941	0.20257	1.58928	0.111996	0.999994
ENSMUSG00000017999	Ddx27	633.502	-0.231656	0.14583	-1.58854	0.112164	0.999994
ENSMUSG00000031074	Fgf3	18.2261	1.15036	0.724282	1.58828	0.112224	0.999994
ENSMUSG00000038510	Rpf2	280.925	-0.286827	0.180605	-1.58814	0.112254	0.999994
ENSMUSG00000028560	Usp1	493.171	0.233834	0.147353	1.5869	0.112536	0.999994
ENSMUSG00000043415	Otud1	575.622	-0.291344	0.183819	-1.58495	0.112977	0.999994
ENSMUSG00000010529	Gm266	65.4243	-0.553385	0.349187	-1.58478	0.113016	0.999994
ENSMUSG00000049044	Rapgef4	10205.1	-0.208391	0.131504	-1.58467	0.113041	0.999994
ENSMUSG00000007440	Pcdha11	55.516	-0.634589	0.401015	-1.58246	0.113545	0.999994
ENSMUSG00000002346	Slc25a42	734.485	-0.21097	0.133319	-1.58244	0.113549	0.999994
ENSMUSG00000020946	Gosr2	1587.6	0.162654	0.102831	1.58176	0.113703	0.999994
ENSMUSG00000064262	Gimap8	27.9007	-0.827411	0.523121	-1.58168	0.113722	0.999994
ENSMUSG00000041272	Tox	435.72	-0.248257	0.15697	-1.58156	0.11375	0.999994
ENSMUSG00000089694	Nat8f7	2.72798	3.25445	2.05825	1.58118	0.113837	0.999994
ENSMUSG00000021340	Gpld1	770.754	0.226789	0.143446	1.58101	0.113875	0.999994
ENSMUSG00000068105	Tnfrsf13c	7.32036	1.72732	1.09324	1.58001	0.114105	0.999994
ENSMUSG00000028527	Ak4	829.767	-0.21076	0.133579	-1.5778	0.114613	0.999994
ENSMUSG00000061535	C1qtnf7	12.3893	1.27696	0.809961	1.57656	0.114896	0.999994
ENSMUSG00000053469	Tg	2.67747	3.23019	2.04975	1.5759	0.11505	0.999994
ENSMUSG00000028459	Cd72	17.4962	1.323	0.840059	1.57488	0.115283	0.999994
ENSMUSG00000021540	Smad5	748.708	0.208166	0.132327	1.57312	0.11569	0.999994
ENSMUSG00000020630	Rnaseh1	211.514	-0.315984	0.200916	-1.57271	0.115785	0.999994
ENSMUSG00000054871	Tmem158	1777.1	0.486141	0.309197	1.57227	0.115888	0.999994
ENSMUSG00000020300	Cpeb4	2709.35	-0.183698	0.116854	-1.57203	0.115943	0.999994
ENSMUSG00000036737	Oxsr1	1090.47	-0.178785	0.11374	-1.57188	0.115978	0.999994
ENSMUSG00000022901	Cd86	34.5877	-0.743038	0.473025	-1.57082	0.116224	0.999994
ENSMUSG00000024011	Pi16	20.3414	1.11968	0.714323	1.56748	0.117003	0.999994
ENSMUSG00000035109	Shc4	157.14	-0.40932	0.261164	-1.56729	0.117047	0.999994
ENSMUSG00000036390	Gadd45a	91.0547	-0.474083	0.302531	-1.56706	0.117101	0.999994
ENSMUSG00000061723	Tnnt3	2.7782	3.28016	2.0938	1.5666	0.117207	0.999994
ENSMUSG00000042784	Muc1	10.1976	1.57794	1.00753	1.56615	0.117314	0.999994
ENSMUSG00000049630	C1ql3	917.724	-0.222865	0.14233	-1.56584	0.117386	0.999994
ENSMUSG00000059430	Actg2	5.12011	2.0706	1.32318	1.56486	0.117615	0.999994
ENSMUSG00000034522	Zfp395	195.638	0.332623	0.212841	1.56278	0.118105	0.999994
ENSMUSG00000033960	Jcad	2773.79	0.159798	0.102266	1.56258	0.118152	0.999994
ENSMUSG00000020635	Fkbp1b	456.423	-0.248905	0.159332	-1.56218	0.118246	0.999994
ENSMUSG00000030409	Dmpk	405.401	-0.259632	0.166337	-1.56087	0.118554	0.999994
ENSMUSG00000036437	Npy1r	432.934	0.261487	0.167559	1.56056	0.118627	0.999994
ENSMUSG00000071234	Syndig1l	937.736	0.874138	0.560357	1.55997	0.118768	0.999994
ENSMUSG00000051890	Klhdc1	408.667	0.248252	0.159219	1.55919	0.118952	0.999994
ENSMUSG00000037033	Clca3b	11.9354	6.87095	4.41154	1.55749	0.119354	0.999994
ENSMUSG00000026991	Pkp4	3825.17	-0.140742	0.0903809	-1.55721	0.11942	0.999994
ENSMUSG00000023027	Atf1	197.271	-0.335799	0.215726	-1.5566	0.119566	0.999994
ENSMUSG00000044534	Ackr2	59.5578	0.585223	0.376146	1.55584	0.119746	0.999994
ENSMUSG00000008393	Carhsp1	1065.95	0.195035	0.125394	1.55538	0.119856	0.999994
ENSMUSG00000039153	Runx2	208.479	-0.340457	0.218996	-1.55462	0.120036	0.999994
ENSMUSG00000026495	Efcab2	402.942	0.252366	0.162438	1.55361	0.120276	0.999994
ENSMUSG00000000120	Ngfr	97.8486	0.610127	0.392794	1.5533	0.120351	0.999994
ENSMUSG00000025036	Sfxn2	158.567	0.443706	0.285689	1.55311	0.120397	0.999994
ENSMUSG00000033955	Tnks1bp1	1714.54	-0.17739	0.114301	-1.55195	0.120673	0.999994
ENSMUSG00000039114	Nrn1	1842.86	-0.163784	0.105608	-1.55086	0.120935	0.999994
ENSMUSG00000033061	Resp18	965.053	0.195258	0.125912	1.55075	0.120961	0.999994
ENSMUSG00000034947	Tmem106a	20.0609	0.983695	0.634408	1.55057	0.121004	0.999994
ENSMUSG00000045802	Hsf3	1.87386	-3.46148	2.23257	-1.55045	0.121035	0.999994
ENSMUSG00000061718	Ppp1r1b	8390.34	0.634348	0.409158	1.55037	0.121052	0.999994
ENSMUSG00000060708	Bloc1s4	251.343	0.325833	0.210176	1.55028	0.121073	0.999994
ENSMUSG00000019487	Trip10	119.536	0.429422	0.277005	1.55023	0.121085	0.999994
ENSMUSG00000032198	Dock6	273.205	0.340712	0.2198	1.5501	0.121118	0.999994
ENSMUSG00000020265	Sumo3	1951.14	0.17393	0.112211	1.55003	0.121135	0.999994
ENSMUSG00000031216	Stard8	710.073	-0.234266	0.151402	-1.54731	0.121788	0.999994
ENSMUSG00000045288	Ush1g	21.8484	1.0595	0.684801	1.54717	0.121823	0.999994
ENSMUSG00000031232	Magt1	371.756	0.276331	0.178636	1.5469	0.121888	0.999994
ENSMUSG00000043659	Npsr1	61.6716	-0.608723	0.393609	-1.54652	0.12198	0.999994
ENSMUSG00000042567	Nek10	82.1646	0.560272	0.362636	1.545	0.122347	0.999994
ENSMUSG00000060621	Nkpd1	29.1477	0.820352	0.531457	1.54359	0.122687	0.999994
ENSMUSG00000039759	Thap3	185.255	-0.344627	0.223311	-1.54326	0.122767	0.999994
ENSMUSG00000058488	Kl	67.5048	0.605643	0.392628	1.54254	0.122943	0.999994
ENSMUSG00000041771	Slc24a4	676.451	0.286784	0.185956	1.54221	0.123022	0.999994
ENSMUSG00000031787	Katnb1	761.669	-0.201268	0.130516	-1.54209	0.123053	0.999994
ENSMUSG00000020044	Timp3	1196.34	0.1948	0.126378	1.54141	0.123217	0.999994
ENSMUSG00000079283	2310009B15Rik	112.714	0.471469	0.306124	1.54012	0.123531	0.999994
ENSMUSG00000017057	Il13ra1	111.405	0.478993	0.311099	1.53968	0.123638	0.999994
ENSMUSG00000041237	Pklr	1.77701	4.1137	2.67274	1.53913	0.123772	0.999994
ENSMUSG00000036103	Colec12	204.363	0.375626	0.244175	1.53835	0.123963	0.999994
ENSMUSG00000043388	Tmem130	3621.93	0.177465	0.115365	1.53829	0.123977	0.999994
ENSMUSG00000021636	Marveld2	19.3159	-1.00335	0.652318	-1.53813	0.124017	0.999994
ENSMUSG00000029491	Pde6b	5.51721	2.11044	1.3727	1.53744	0.124187	0.999994
ENSMUSG00000058173	Smco4	28.3028	0.825846	0.537377	1.53681	0.12434	0.999994
ENSMUSG00000078713	Tomm5	394.796	-0.264743	0.172337	-1.5362	0.124489	0.999994
ENSMUSG00000020261	Slc36a1	1602.28	-0.185715	0.120903	-1.53607	0.124522	0.999994
ENSMUSG00000020681	Ace	299.693	0.326428	0.212513	1.53604	0.124529	0.999994
ENSMUSG00000003476	Crhr2	21.7721	1.04374	0.679668	1.53566	0.124622	0.999994
ENSMUSG00000030228	Pik3c2g	4.14852	2.93409	1.91083	1.5355	0.12466	0.999994
ENSMUSG00000031928	Mre11a	231.549	0.312259	0.20338	1.53535	0.124699	0.999994
ENSMUSG00000031849	Comp	7.26301	1.85371	1.2077	1.53491	0.124805	0.999994
ENSMUSG00000036578	Fxyd7	1177.65	-0.21352	0.139124	-1.53474	0.124847	0.999994
ENSMUSG00000050240	Hic2	172.807	0.343242	0.223785	1.5338	0.125078	0.999994
ENSMUSG00000030811	Fbxl19	1591.42	-0.178911	0.116669	-1.53349	0.125155	0.999994
ENSMUSG00000041907	Gpr45	253.97	-0.289768	0.189139	-1.53204	0.125513	0.999994
ENSMUSG00000039163	Cmc1	237.146	0.313064	0.204375	1.53181	0.12557	0.999994
ENSMUSG00000008999	Bmp7	241.412	0.303619	0.198222	1.53172	0.125593	0.999994
ENSMUSG00000055078	Gabra5	778.942	-0.190452	0.124362	-1.53143	0.125662	0.999994
ENSMUSG00000031792	Usb1	140.744	-0.372538	0.243282	-1.5313	0.125695	0.999994
ENSMUSG00000026628	Atf3	22.1279	-1.2231	0.798802	-1.53117	0.125728	0.999994
ENSMUSG00000059900	Tmem40	57.3474	-0.634184	0.414202	-1.5311	0.125746	0.999994
ENSMUSG00000038301	Snx10	2605.36	-0.15175	0.0991179	-1.53101	0.125768	0.999994
ENSMUSG00000050963	Kcns2	770.087	-0.194763	0.127263	-1.5304	0.125917	0.999994
ENSMUSG00000005237	Dnah2	81.7577	0.513962	0.335913	1.53004	0.126006	0.999994
ENSMUSG00000036273	Lrrk2	1282.96	0.17689	0.11564	1.52965	0.126102	0.999994
ENSMUSG00000000555	Itga5	128.67	0.440441	0.287959	1.52953	0.126133	0.999994
ENSMUSG00000041351	Rap1gap	5307.79	0.153574	0.100415	1.5294	0.126165	0.999994
ENSMUSG00000029730	Mcm7	287.99	0.297045	0.194244	1.52924	0.126205	0.999994
ENSMUSG00000027635	Dsn1	66.087	-0.554174	0.362398	-1.52919	0.126218	0.999994
ENSMUSG00000000365	Rnf17	23.8184	1.03837	0.679061	1.52913	0.126232	0.999994
ENSMUSG00000027438	Napb	10361.8	-0.132627	0.0867923	-1.52809	0.12649	0.999994
ENSMUSG00000054320	Lrrc36	10.8802	1.32748	0.869013	1.52757	0.12662	0.999994
ENSMUSG00000032898	Fbxo21	2534.31	0.153052	0.100224	1.52711	0.126734	0.999994
ENSMUSG00000027350	Chgb	8080.62	-0.127439	0.0834928	-1.52635	0.126923	0.999994
ENSMUSG00000020080	Hkdc1	320.808	-0.353761	0.231951	-1.52516	0.12722	0.999994
ENSMUSG00000047250	Ptgs1	321.454	-0.278266	0.182535	-1.52445	0.127396	0.999994
ENSMUSG00000078903	Gm14391	3.55085	2.51648	1.65095	1.52427	0.127442	0.999994
ENSMUSG00000023805	Synj2	1419.2	-0.195982	0.12859	-1.52409	0.127487	0.999994
ENSMUSG00000102692	Dchs2	73.3513	0.60491	0.396933	1.52396	0.127518	0.999994
ENSMUSG00000025348	Itga7	250.495	-0.329876	0.216475	-1.52386	0.127544	0.999994
ENSMUSG00000054763	Defb42	3.89264	2.51367	1.64993	1.52351	0.127632	0.999994
ENSMUSG00000035566	Pcdh17	1909.5	0.181442	0.119184	1.52236	0.127918	0.999994
ENSMUSG00000035799	Twist1	10.6245	1.32394	0.869674	1.52234	0.127925	0.999994
ENSMUSG00000071497	Nutf2-ps1	142.381	0.416734	0.273863	1.52169	0.128087	0.999994
ENSMUSG00000068855	H2ac20	1.51935	3.88988	2.55686	1.52135	0.128171	0.999994
ENSMUSG00000020159	Gabrp	1.95307	4.25557	2.79845	1.52069	0.128338	0.999994
ENSMUSG00000042292	Mrtfa	1227.71	0.169873	0.111723	1.52049	0.128388	0.999994
ENSMUSG00000022074	Tnfrsf10b	16.5079	-1.02857	0.676921	-1.51948	0.128643	0.999994
ENSMUSG00000021203	Otub2	641.309	-0.210199	0.13839	-1.51889	0.128789	0.999994
ENSMUSG00000031896	Ctrl	15.6216	-1.23359	0.812294	-1.51865	0.128852	0.999994
ENSMUSG00000033063	Cntnap3	312.936	0.288886	0.190302	1.51804	0.129004	0.999994
ENSMUSG00000029484	Anxa3	183.633	0.333361	0.219602	1.51802	0.129009	0.999994
ENSMUSG00000032977	Fam207a	754.479	-0.234797	0.154688	-1.51788	0.129045	0.999994
ENSMUSG00000021478	Drd1	1281.27	0.565476	0.372613	1.5176	0.129116	0.999994
ENSMUSG00000035773	Kiss1r	127.531	0.399951	0.263609	1.51721	0.129213	0.999994
ENSMUSG00000050087	Cby3	3.58673	2.54466	1.67744	1.51699	0.12927	0.999994
ENSMUSG00000013091	Tmem190	4.37576	-2.26307	1.49183	-1.51698	0.129271	0.999994
ENSMUSG00000049823	Zbtb12	92.0792	0.480354	0.316778	1.51637	0.129425	0.999994
ENSMUSG00000027018	Hat1	256.147	0.29644	0.195499	1.51632	0.129437	0.999994
ENSMUSG00000001248	Gramd1a	2123.12	-0.153803	0.101436	-1.51626	0.129455	0.999994
ENSMUSG00000054752	Fsd1l	694.362	-0.194625	0.128381	-1.516	0.12952	0.999994
ENSMUSG00000027253	Lrp4	839.355	-0.195374	0.128878	-1.51596	0.12953	0.999994
ENSMUSG00000050896	Rtn4rl2	825.247	-0.184561	0.121852	-1.51462	0.129868	0.999994
ENSMUSG00000037843	Vstm2l	1608.66	0.202098	0.133467	1.51422	0.129971	0.999994
ENSMUSG00000050288	Fzd2	339.001	0.264801	0.174896	1.51404	0.130015	0.999994
ENSMUSG00000021852	Slc35f4	267.876	-0.29151	0.192625	-1.51336	0.130189	0.999994
ENSMUSG00000059851	Kmt5c	267.144	-0.326857	0.215994	-1.51327	0.130211	0.999994
ENSMUSG00000032254	Kif23	26.606	-0.813629	0.537674	-1.51324	0.130219	0.999994
ENSMUSG00000026994	Galnt3	16.971	-1.01994	0.674072	-1.51311	0.130252	0.999994
ENSMUSG00000027913	Crct1	7.26286	4.52632	2.9918	1.51291	0.130303	0.999994
ENSMUSG00000058620	Adra2b	21.2447	1.08066	0.714594	1.51227	0.130464	0.999994
ENSMUSG00000038542	Pcid2	483.437	-0.221346	0.146376	-1.51218	0.130489	0.999994
ENSMUSG00000008136	Fhl2	816.705	-0.229292	0.151638	-1.5121	0.130509	0.999994
ENSMUSG00000009281	Rarres2	55.1171	0.624575	0.413065	1.51205	0.130521	0.999994
ENSMUSG00000044286	Olfr221	1.479	3.85646	2.55062	1.51197	0.130541	0.999994
ENSMUSG00000042369	Rbm45	510.939	-0.238451	0.157791	-1.51119	0.130741	0.999994
ENSMUSG00000072662	Mansc4	9.58243	-1.33261	0.883035	-1.50913	0.131267	0.999994
ENSMUSG00000022489	Pde1b	7849.82	0.445499	0.295304	1.50861	0.131398	0.999994
ENSMUSG00000005493	Msh4	2.79346	3.30658	2.19198	1.50849	0.131428	0.999994
ENSMUSG00000027765	P2ry1	87.471	0.489423	0.324455	1.50845	0.131441	0.999994
ENSMUSG00000037813	D630003M21Rik	142.143	-0.364405	0.241643	-1.50803	0.131547	0.999994
ENSMUSG00000042596	Tfap2d	31.6657	-0.786365	0.521646	-1.50747	0.131691	0.999994
ENSMUSG00000029869	Ephb6	2796.36	-0.170021	0.1128	-1.50729	0.131737	0.999994
ENSMUSG00000059895	Ptp4a3	1482.78	-0.200205	0.132849	-1.50702	0.131806	0.999994
ENSMUSG00000026826	Nr4a2	717.852	-0.285688	0.189629	-1.50656	0.131923	0.999994
ENSMUSG00000041235	Chd7	299.42	-0.268115	0.177966	-1.50655	0.131925	0.999994
ENSMUSG00000040860	Crocc	1593.07	0.192962	0.128118	1.50613	0.132034	0.999994
ENSMUSG00000041708	Mpped1	4213.23	-0.162954	0.10822	-1.50576	0.132129	0.999994
ENSMUSG00000047654	Tssk6	18.3591	1.07848	0.716654	1.50489	0.132354	0.999994
ENSMUSG00000096351	Samd11	26.9632	0.846601	0.562649	1.50467	0.132409	0.999994
ENSMUSG00000062132	Arhgap33os	1.49933	3.87311	2.57423	1.50457	0.132435	0.999994
ENSMUSG00000055044	Pdlim1	104.264	0.436341	0.290062	1.5043	0.132503	0.999994
ENSMUSG00000022054	Nefm	4711.51	-0.145647	0.0969078	-1.50294	0.132854	0.999994
ENSMUSG00000038366	Lasp1	2977.84	-0.163626	0.108911	-1.50238	0.132999	0.999994
ENSMUSG00000050106	Tmc8	12.3649	1.5039	1.00142	1.50176	0.133158	0.999994
ENSMUSG00000003436	Dll3	29.6441	0.787183	0.524248	1.50155	0.133214	0.999994
ENSMUSG00000034472	Rasd2	3444.08	0.49112	0.327164	1.50114	0.133318	0.999994
ENSMUSG00000031997	Trpc6	186.724	-0.33645	0.224131	-1.50113	0.133322	0.999994
ENSMUSG00000005899	Smpd4	1472.81	-0.179644	0.119686	-1.50095	0.133367	0.999994
ENSMUSG00000000869	Il4	259.362	0.283021	0.188633	1.50038	0.133516	0.999994
ENSMUSG00000102030	Gm29106	1.29674	-4.08557	2.72351	-1.50011	0.133586	0.999994
ENSMUSG00000040732	Erg	65.7506	0.540098	0.360206	1.49941	0.133767	0.999994
ENSMUSG00000008036	Ap2s1	2143.47	-0.158315	0.105618	-1.49894	0.133888	0.999994
ENSMUSG00000031174	Rpgr	480.764	0.235191	0.156989	1.49814	0.134098	0.999994
ENSMUSG00000057440	Mpp7	143.959	0.411086	0.274478	1.4977	0.13421	0.999994
ENSMUSG00000020521	Rnft1	402.79	-0.237678	0.158753	-1.49716	0.134351	0.999994
ENSMUSG00000025898	Cwf19l2	284.249	0.273491	0.182676	1.49714	0.134357	0.999994
ENSMUSG00000033446	Lpar6	47.2796	-0.646038	0.431528	-1.49709	0.134369	0.999994
ENSMUSG00000022696	Sidt1	1024.28	-0.222224	0.14844	-1.49706	0.134378	0.999994
ENSMUSG00000031027	Stk33	26.2409	0.859328	0.574018	1.49704	0.134383	0.999994
ENSMUSG00000075217	Fads2b	4.65536	2.50653	1.67465	1.49674	0.13446	0.999994
ENSMUSG00000040710	St8sia4	253.443	0.320688	0.214346	1.49612	0.134622	0.999994
ENSMUSG00000028838	Extl1	1427.7	-0.165871	0.110869	-1.4961	0.134628	0.999994
ENSMUSG00000062054	Iah1	162.706	0.345687	0.231141	1.49557	0.134767	0.999994
ENSMUSG00000006705	Pknox1	296.153	-0.302502	0.202289	-1.4954	0.13481	0.999994
ENSMUSG00000039481	Nrtn	49.5427	0.647752	0.433188	1.49531	0.134832	0.999994
ENSMUSG00000013367	Iglon5	755.25	-0.215384	0.14409	-1.49479	0.134969	0.999994
ENSMUSG00000004446	Bid	148.71	-0.354032	0.236878	-1.49458	0.135024	0.999994
ENSMUSG00000012187	Mogat1	1.61531	3.99211	2.67163	1.49426	0.135108	0.999994
ENSMUSG00000109293	Dcst2	19.1145	-0.972465	0.650848	-1.49415	0.135136	0.999994
ENSMUSG00000027716	Trpc3	301.8	0.27776	0.185991	1.4934	0.135332	0.999994
ENSMUSG00000042595	Fam199x	262.962	-0.287908	0.192828	-1.49308	0.135415	0.999994
ENSMUSG00000004939	Nmrk2	3.06542	-2.52764	1.69301	-1.49299	0.135441	0.999994
ENSMUSG00000026824	Kcnj3	2314.43	-0.175937	0.117887	-1.49242	0.135589	0.999994
ENSMUSG00000027297	Ltk	679.01	-0.230451	0.154464	-1.49193	0.135716	0.999994
ENSMUSG00000026692	Fmo4	1.61561	3.99175	2.67695	1.49115	0.135921	0.999994
ENSMUSG00000057836	Xlr3a	15.5684	1.08653	0.728653	1.49115	0.135922	0.999994
ENSMUSG00000027429	Sec23b	768.036	0.190204	0.127557	1.49114	0.135925	0.999994
ENSMUSG00000001918	Slc1a5	32.7768	0.749303	0.50272	1.4905	0.136094	0.999994
ENSMUSG00000002983	Relb	99.0428	-0.438377	0.294335	-1.48938	0.136387	0.999994
ENSMUSG00000029234	Tmem165	577.619	-0.209433	0.1407	-1.4885	0.136619	0.999994
ENSMUSG00000022594	Lynx1	7363.97	-0.161157	0.108301	-1.48804	0.13674	0.999994
ENSMUSG00000043969	Emx2	252.933	-0.322537	0.21678	-1.48785	0.13679	0.999994
ENSMUSG00000007207	Stx1a	4811.1	-0.172833	0.116166	-1.48781	0.136802	0.999994
ENSMUSG00000029026	Trp73	26.2872	0.808331	0.543405	1.48753	0.136875	0.999994
ENSMUSG00000116876	Gm49721	1.46884	3.84818	2.58705	1.48748	0.136888	0.999994
ENSMUSG00000054065	Pkp3	1.46884	3.84818	2.58705	1.48748	0.136888	0.999994
ENSMUSG00000055003	Lrtm2	1369.36	0.169434	0.113912	1.48741	0.136906	0.999994
ENSMUSG00000030406	Gipr	68.633	-0.573301	0.385579	-1.48686	0.137053	0.999994
ENSMUSG00000069495	Epc2	978.323	0.179799	0.120965	1.48637	0.137182	0.999994
ENSMUSG00000020299	4930524B15Rik	3.59379	2.72812	1.83579	1.48608	0.137258	0.999994
ENSMUSG00000028132	Tlcd4	1282.36	-0.191079	0.128607	-1.48576	0.137343	0.999994
ENSMUSG00000024847	Aip	1226.01	-0.187752	0.126396	-1.48542	0.137433	0.999994
ENSMUSG00000112129	Pbld1	1.83088	-3.43496	2.31333	-1.48486	0.137582	0.999994
ENSMUSG00000030693	Klk10	8.16351	1.77433	1.19502	1.48477	0.137604	0.999994
ENSMUSG00000060371	Caln1	5622.44	0.153665	0.103513	1.4845	0.137675	0.999994
ENSMUSG00000032528	Vipr1	670.469	-0.217355	0.14644	-1.48426	0.137739	0.999994
ENSMUSG00000031095	Cul4b	762.201	0.249763	0.168296	1.48407	0.13779	0.999994
ENSMUSG00000022404	Slc25a17	627.133	0.204714	0.137945	1.48402	0.137802	0.999994
ENSMUSG00000057895	Zfp105	73.9334	0.502974	0.339137	1.4831	0.138047	0.999994
ENSMUSG00000089669	Tnfsf13	12.6409	-1.1508	0.776174	-1.48265	0.138166	0.999994
ENSMUSG00000035621	Midn	1444.87	-0.244016	0.164593	-1.48254	0.138198	0.999994
ENSMUSG00000073094	Smim9	2.75174	3.13727	2.11634	1.4824	0.138233	0.999994
ENSMUSG00000017929	B4galt5	1056.25	-0.167625	0.113122	-1.4818	0.138393	0.999994
ENSMUSG00000028832	Stmn1	3688.78	-0.19292	0.130212	-1.48159	0.138451	0.999994
ENSMUSG00000041889	Shisa4	2617.72	-0.173604	0.117177	-1.48156	0.138458	0.999994
ENSMUSG00000034023	Fancd2	142.986	-0.372003	0.251181	-1.48101	0.138604	0.999994
ENSMUSG00000020701	Tmem132e	356.164	0.300169	0.202829	1.47991	0.138897	0.999994
ENSMUSG00000034480	Diaph2	581.59	0.2422	0.163671	1.4798	0.138927	0.999994
ENSMUSG00000062944	9130023H24Rik	44.4889	0.650514	0.439853	1.47894	0.139158	0.999994
ENSMUSG00000024907	Gal	8.46653	1.63413	1.10519	1.4786	0.139247	0.999994
ENSMUSG00000026792	Lrsam1	613.186	-0.201446	0.136241	-1.4786	0.139248	0.999994
ENSMUSG00000016493	Cd46	158.885	-0.375746	0.254164	-1.47836	0.139311	0.999994
ENSMUSG00000030838	Ush1c	2.63546	3.06771	2.0753	1.4782	0.139354	0.999994
ENSMUSG00000056938	Acbd4	580.518	0.212666	0.143899	1.47789	0.139438	0.999994
ENSMUSG00000097187	Gm19426	12.6638	-1.1889	0.80458	-1.47767	0.139497	0.999994
ENSMUSG00000030359	Pzp	6.29867	-1.60098	1.08419	-1.47666	0.139767	0.999994
ENSMUSG00000019261	Map1s	1139.73	0.183051	0.123997	1.47625	0.139877	0.999994
ENSMUSG00000042303	Sgsm3	1235.81	-0.164061	0.111137	-1.47621	0.139889	0.999994
ENSMUSG00000029027	Dffb	162.549	-0.373673	0.253226	-1.47565	0.140038	0.999994
ENSMUSG00000063632	Sox11	437.875	0.246404	0.167002	1.47546	0.14009	0.999994
ENSMUSG00000042448	Hoxd1	1.43865	3.82241	2.59083	1.47536	0.140116	0.999994
ENSMUSG00000025082	Vwa2	1.58512	3.96812	2.69037	1.47493	0.14023	0.999994
ENSMUSG00000070527	Mkrn3	13.5127	-1.12887	0.76543	-1.47482	0.140261	0.999994
ENSMUSG00000041736	Tspo	84.523	0.481897	0.326898	1.47415	0.14044	0.999994
ENSMUSG00000066233	Tmem42	126.654	-0.418979	0.284234	-1.47406	0.140465	0.999994
ENSMUSG00000020527	Myo19	267.383	-0.356406	0.241925	-1.47321	0.140695	0.999994
ENSMUSG00000032420	Nt5e	176.433	0.45555	0.309312	1.47279	0.140809	0.999994
ENSMUSG00000032224	Fam81a	3991.37	-0.17313	0.117588	-1.47234	0.140928	0.999994
ENSMUSG00000042589	Cux2	1914.87	-0.18	0.122273	-1.47212	0.140989	0.999994
ENSMUSG00000021728	Emb	351.454	0.272456	0.185164	1.47143	0.141176	0.999994
ENSMUSG00000004568	Arhgef18	1023.61	0.174666	0.118757	1.47078	0.141349	0.999994
ENSMUSG00000020583	Matn3	1.75906	-3.37656	2.29596	-1.47066	0.141384	0.999994
ENSMUSG00000117477	Gm50092	13.3605	-1.12072	0.762161	-1.47045	0.141441	0.999994
ENSMUSG00000067279	Ppp1r3c	704.386	-0.240906	0.163848	-1.4703	0.14148	0.999994
ENSMUSG00000041460	Cacna2d4	40.6961	-0.683665	0.465075	-1.47001	0.141559	0.999994
ENSMUSG00000051169	Rpusd3	55.2359	0.584675	0.39775	1.46996	0.141574	0.999994
ENSMUSG00000036779	Tent4b	1019.84	-0.168618	0.114751	-1.46942	0.141719	0.999994
ENSMUSG00000050945	Zfp438	66.0378	-0.512376	0.348794	-1.46899	0.141835	0.999994
ENSMUSG00000031665	Sall1	510.752	-0.220746	0.150273	-1.46897	0.141842	0.999994
ENSMUSG00000026205	Slc23a3	9.37282	-1.47004	1.00105	-1.4685	0.141969	0.999994
ENSMUSG00000033949	Trim36	136.895	-0.376999	0.256898	-1.46751	0.142239	0.999994
ENSMUSG00000040276	Pacsin1	9497.88	-0.127081	0.0866219	-1.46708	0.142354	0.999994
ENSMUSG00000041798	Gck	20.2449	1.06241	0.724453	1.4665	0.142512	0.999994
ENSMUSG00000000673	Haao	5.68005	1.9528	1.33317	1.46478	0.142982	0.999994
ENSMUSG00000043716	Rpl7	2706.74	0.164106	0.112042	1.46468	0.143009	0.999994
ENSMUSG00000031351	Zfp185	26.3208	0.814162	0.556502	1.463	0.143467	0.999994
ENSMUSG00000073125	Xlr3b	56.8873	0.775753	0.530561	1.46214	0.143703	0.999994
ENSMUSG00000029538	Srsf9	871.402	-0.182229	0.124637	-1.46207	0.143721	0.999994
ENSMUSG00000085111	Ascl4	2.59888	-2.88088	1.97144	-1.46131	0.143931	0.999994
ENSMUSG00000037606	Osbpl5	521.023	-0.210094	0.143818	-1.46083	0.144062	0.999994
ENSMUSG00000028062	Lamtor2	840.474	-0.210772	0.144375	-1.45989	0.14432	0.999994
ENSMUSG00000048439	Nupl2	171.023	-0.34135	0.233853	-1.45968	0.144378	0.999994
ENSMUSG00000059089	Fcgr4	4.11999	2.28311	1.56457	1.45926	0.144494	0.999994
ENSMUSG00000059540	Tcea2	702.423	-0.20589	0.141101	-1.45916	0.14452	0.999994
ENSMUSG00000005615	Pcyt1a	619.178	0.215407	0.147665	1.45876	0.144632	0.999994
ENSMUSG00000089736	Tgfbr3l	53.1497	-0.616606	0.422716	-1.45868	0.144654	0.999994
ENSMUSG00000046844	Vat1l	1368.65	0.46569	0.319519	1.45747	0.144986	0.999994
ENSMUSG00000028292	Rars2	396.939	-0.244075	0.167493	-1.45723	0.145054	0.999994
ENSMUSG00000038523	1700003F12Rik	38.1249	-0.653595	0.448625	-1.45688	0.145149	0.999994
ENSMUSG00000075410	Prcd	52.6313	-0.57007	0.391378	-1.45657	0.145234	0.999994
ENSMUSG00000069049	Eif2s3y	707.264	0.284734	0.195501	1.45644	0.145272	0.999994
ENSMUSG00000053024	Cntn2	2658.59	-0.162371	0.111522	-1.45595	0.145406	0.999994
ENSMUSG00000040659	Efhd2	5336.02	-0.172314	0.118372	-1.4557	0.145477	0.999994
ENSMUSG00000035509	Fbxl21	78.1736	0.491969	0.338032	1.45539	0.145561	0.999994
ENSMUSG00000046856	Gpr1	16.5354	-1.01366	0.696829	-1.45468	0.145758	0.999994
ENSMUSG00000032641	Gpr19	214.523	-0.312611	0.214976	-1.45416	0.145901	0.999994
ENSMUSG00000054889	Dsp	13.168	3.07505	2.11635	1.453	0.146224	0.999994
ENSMUSG00000039887	Alg14	187.89	-0.322724	0.222174	-1.45257	0.146343	0.999994
ENSMUSG00000026648	Dclre1c	216.254	-0.308498	0.212401	-1.45243	0.146382	0.999994
ENSMUSG00000058301	Upf1	1614.56	0.153566	0.105736	1.45236	0.146403	0.999994
ENSMUSG00000035273	Hpse	24.7149	-0.830304	0.571939	-1.45174	0.146575	0.999994
ENSMUSG00000075225	Ccdc162	23.6281	0.895932	0.61734	1.45128	0.146702	0.999994
ENSMUSG00000036067	Slc2a6	473.546	-0.231076	0.159245	-1.45107	0.146761	0.999994
ENSMUSG00000029167	Ppargc1a	925.946	-0.188961	0.130266	-1.45058	0.146897	0.999994
ENSMUSG00000033961	Zfp446	207.104	0.335994	0.231643	1.45048	0.146924	0.999994
ENSMUSG00000013584	Aldh1a2	166.602	0.375562	0.258945	1.45035	0.14696	0.999994
ENSMUSG00000031530	Dusp4	219.164	-0.302692	0.208706	-1.45033	0.146967	0.999994
ENSMUSG00000024403	Atp6v1g2	7578.75	-0.132538	0.0914228	-1.44973	0.147134	0.999994
ENSMUSG00000051076	Vtcn1	4.92147	1.9088	1.31669	1.4497	0.147143	0.999994
ENSMUSG00000100586	Vmn1r90	3.43425	-2.30325	1.58889	-1.44959	0.147172	0.999994
ENSMUSG00000024076	Vit	30.8097	0.755065	0.520915	1.4495	0.147198	0.999994
ENSMUSG00000010362	Rdm1	99.2599	-0.417895	0.288441	-1.44881	0.147392	0.999994
ENSMUSG00000039753	Fbxl5	1848.32	0.153282	0.105819	1.44852	0.147471	0.999994
ENSMUSG00000038225	Primpol	75.4526	-0.465514	0.321551	-1.44771	0.147697	0.999994
ENSMUSG00000028347	Tmeff1	1895.22	-0.145072	0.100224	-1.44747	0.147765	0.999994
ENSMUSG00000048482	Bdnf	493.145	-0.245592	0.169723	-1.44702	0.147892	0.999994
ENSMUSG00000070390	Nlrp1b	6.25403	-1.64246	1.13522	-1.44682	0.147948	0.999994
ENSMUSG00000057454	Lypd3	3.01327	3.24737	2.2451	1.44642	0.148059	0.999994
ENSMUSG00000055748	Gsdmc4	1.21213	-3.98029	2.7528	-1.44591	0.148204	0.999994
ENSMUSG00000044349	Snhg11	37207.5	-0.198744	0.137462	-1.44581	0.148231	0.999994
ENSMUSG00000022120	Rnf219	258.282	0.31988	0.221254	1.44576	0.148245	0.999994
ENSMUSG00000029554	Mad1l1	235.489	0.280257	0.19396	1.44493	0.148479	0.999994
ENSMUSG00000038503	Mesd	699.414	0.191888	0.132804	1.4449	0.148486	0.999994
ENSMUSG00000019802	Sec63	1758.9	-0.148892	0.103057	-1.44476	0.148524	0.999994
ENSMUSG00000024525	Impa2	122.472	-0.441466	0.305604	-1.44457	0.148579	0.999994
ENSMUSG00000026921	Egfl7	289.971	-0.281784	0.195118	-1.44417	0.14869	0.999994
ENSMUSG00000040370	Etfrf1	351.275	0.243303	0.168486	1.44405	0.148724	0.999994
ENSMUSG00000047648	Fbxo30	171.38	-0.326432	0.22622	-1.44299	0.149024	0.999994
ENSMUSG00000031608	Galnt7	234.523	-0.291611	0.202092	-1.44296	0.149031	0.999994
ENSMUSG00000036246	Gmip	186.726	-0.310706	0.215378	-1.44261	0.149131	0.999994
ENSMUSG00000092009	Myh15	30.4994	-0.743041	0.515225	-1.44217	0.149256	0.999994
ENSMUSG00000042408	Zmym6	672.31	-0.202961	0.140745	-1.44205	0.149288	0.999994
ENSMUSG00000037095	Lrg1	37.0765	0.67904	0.470904	1.44199	0.149304	0.999994
ENSMUSG00000047842	Diras2	6187.85	-0.143834	0.0997684	-1.44168	0.149394	0.999994
ENSMUSG00000029088	Kcnip4	878.107	-0.173627	0.120446	-1.44153	0.149435	0.999994
ENSMUSG00000091504	Vmn2r118	3.2606	-2.56749	1.78119	-1.44145	0.149459	0.999994
ENSMUSG00000044646	Zbtb7c	114.329	0.407541	0.282876	1.44071	0.149668	0.999994
ENSMUSG00000028108	Ecm1	162.809	0.438356	0.304265	1.4407	0.149669	0.999994
ENSMUSG00000002393	Nr2f6	353.042	0.253532	0.176004	1.44049	0.149729	0.999994
ENSMUSG00000044813	Shb	217.783	0.349384	0.242615	1.44008	0.149845	0.999994
ENSMUSG00000020051	Pah	1.54954	3.91642	2.72143	1.4391	0.150121	0.999994
ENSMUSG00000042514	Klhl14	93.2969	-0.507617	0.352855	-1.4386	0.150263	0.999994
ENSMUSG00000048120	Entpd1	226.885	0.304305	0.211541	1.43851	0.150288	0.999994
ENSMUSG00000015966	Il17rb	29.2929	0.770006	0.535379	1.43825	0.150364	0.999994
ENSMUSG00000052698	Tln2	2562.86	0.145918	0.101533	1.43715	0.150674	0.999994
ENSMUSG00000041623	D11Wsu47e	148.219	-0.34271	0.238533	-1.43675	0.15079	0.999994
ENSMUSG00000040407	Akap9	2014.35	0.203975	0.141984	1.4366	0.15083	0.999994
ENSMUSG00000094786	Gm14403	78.6428	-0.472011	0.328563	-1.43659	0.150834	0.999994
ENSMUSG00000028556	Dock7	906.623	0.186071	0.129533	1.43647	0.150867	0.999994
ENSMUSG00000039676	Capsl	17.4359	0.993337	0.691659	1.43617	0.150955	0.999994
ENSMUSG00000047412	Zbtb44	548.87	-0.213836	0.148924	-1.43588	0.151037	0.999994
ENSMUSG00000026915	Strbp	4183.57	-0.154829	0.10784	-1.43573	0.15108	0.999994
ENSMUSG00000022092	Ppp3cc	331.941	-0.240392	0.16745	-1.4356	0.151115	0.999994
ENSMUSG00000033717	Adra2a	426.436	-0.247315	0.172277	-1.43557	0.151126	0.999994
ENSMUSG00000049387	Cox7b2	4.78664	2.1566	1.50275	1.4351	0.151257	0.999994
ENSMUSG00000021713	Ppwd1	174.448	-0.33666	0.23465	-1.43474	0.151362	0.999994
ENSMUSG00000036743	Psma8	5.46811	-1.92121	1.3391	-1.4347	0.151372	0.999994
ENSMUSG00000048355	Arxes1	358.008	0.277121	0.193165	1.43463	0.151391	0.999994
ENSMUSG00000113255	Tes3-ps	149.486	0.364952	0.254421	1.43444	0.151446	0.999994
ENSMUSG00000078681	Tm2d3	481.489	0.21224	0.148071	1.43337	0.151752	0.999994
ENSMUSG00000075590	Nrbp2	1917.16	-0.197648	0.137905	-1.43322	0.151796	0.999994
ENSMUSG00000038880	Mrps34	404.811	0.270716	0.188945	1.43278	0.151922	0.999994
ENSMUSG00000038569	Rad9b	70.2465	0.487918	0.340593	1.43256	0.151985	0.999994
ENSMUSG00000028318	Polr1e	124.513	-0.379655	0.265046	-1.43242	0.152025	0.999994
ENSMUSG00000038244	Mical2	5901.48	-0.168447	0.117699	-1.43117	0.152381	0.999994
ENSMUSG00000049148	Plcxd3	119.117	0.39819	0.278238	1.43111	0.152398	0.999994
ENSMUSG00000002017	Fam98a	719.602	-0.183997	0.128578	-1.43102	0.152426	0.999994
ENSMUSG00000022321	Cdh10	856.447	-0.187629	0.131166	-1.43047	0.152583	0.999994
ENSMUSG00000001948	Spa17	44.0891	-0.607687	0.424944	-1.43004	0.152705	0.999994
ENSMUSG00000047115	Fam221a	15.773	-1.07473	0.752185	-1.42881	0.153058	0.999994
ENSMUSG00000116988	Gm49673	1.91549	-3.51144	2.45819	-1.42847	0.153157	0.999994
ENSMUSG00000035916	Ptprq	2.5526	-2.99666	2.09783	-1.42846	0.15316	0.999994
ENSMUSG00000016496	Cd274	34.1457	0.724766	0.507424	1.42833	0.153198	0.999994
ENSMUSG00000063275	Hacd1	88.7586	-0.433217	0.303529	-1.42727	0.153503	0.999994
ENSMUSG00000021306	Gpr137b	241.664	0.278718	0.195347	1.42679	0.153642	0.999994
ENSMUSG00000035298	Klhl35	30.5125	0.736665	0.516353	1.42667	0.153675	0.999994
ENSMUSG00000020081	Tacr2	2.39226	-2.74886	1.92698	-1.42651	0.15372	0.999994
ENSMUSG00000040525	Cblc	1.53938	3.90827	2.74056	1.42609	0.153843	0.999994
ENSMUSG00000042216	Sgsm1	2295.35	0.146669	0.102854	1.426	0.153869	0.999994
ENSMUSG00000071104	Ccdc110	16.3155	1.06338	0.746118	1.42522	0.154093	0.999994
ENSMUSG00000043648	Pld6	23.3734	0.84558	0.593311	1.42519	0.154103	0.999994
ENSMUSG00000005540	Fcer2a	14.8293	-1.06534	0.747617	-1.42498	0.154164	0.999994
ENSMUSG00000042500	Ago4	334.465	0.26124	0.183427	1.42422	0.154382	0.999994
ENSMUSG00000032680	6820408C15Rik	46.2112	0.584197	0.410233	1.42406	0.154429	0.999994
ENSMUSG00000074971	Fibin	38.4211	0.755054	0.530233	1.424	0.154445	0.999994
ENSMUSG00000041309	Nkx6-2	195.618	0.355694	0.249809	1.42387	0.154485	0.999994
ENSMUSG00000020178	Adora2a	1502.32	0.716669	0.503432	1.42357	0.154572	0.999994
ENSMUSG00000056888	Glipr1	5.03967	-1.80329	1.26697	-1.42331	0.154645	0.999994
ENSMUSG00000020532	Acaca	931.584	-0.176186	0.123787	-1.42329	0.154652	0.999994
ENSMUSG00000020519	Sap30l	398.792	0.279306	0.196258	1.42316	0.154691	0.999994
ENSMUSG00000033730	Egr3	3653.7	-0.187111	0.13161	-1.42171	0.155111	0.999994
ENSMUSG00000005397	Nid1	116.952	0.397097	0.279404	1.42123	0.15525	0.999994
ENSMUSG00000056055	Sag	43.8144	-0.603318	0.4246	-1.42091	0.155343	0.999994
ENSMUSG00000026189	Pecr	91.0849	0.433562	0.305209	1.42054	0.15545	0.999994
ENSMUSG00000055041	Commd5	8.92629	1.34165	0.945719	1.41866	0.155999	0.999994
ENSMUSG00000038775	Vill	180.244	0.316416	0.223104	1.41824	0.15612	0.999994
ENSMUSG00000028730	Cfap57	23.1354	0.871966	0.614869	1.41813	0.156152	0.999994
ENSMUSG00000046714	Foxc2	29.4933	0.752416	0.530813	1.41748	0.156343	0.999994
ENSMUSG00000031637	Lrp2bp	15.6357	1.08616	0.766454	1.41713	0.156446	0.999994
ENSMUSG00000109588	Lnp1	25.5651	-0.812217	0.573301	-1.41674	0.156559	0.999994
ENSMUSG00000036027	1810046K07Rik	1.53491	3.92639	2.7736	1.41563	0.156884	0.999994
ENSMUSG00000003227	Edar	10.8615	1.232	0.871309	1.41396	0.157374	0.999994
ENSMUSG00000037818	Abhd18	335.839	-0.261833	0.185277	-1.41319	0.157599	0.999994
ENSMUSG00000061411	Nol4l	1173	-0.163509	0.115706	-1.41314	0.157613	0.999994
ENSMUSG00000004268	Emg1	483.029	-0.219788	0.155622	-1.41232	0.157857	0.999994
ENSMUSG00000047501	Cldn4	1.73606	4.08553	2.89384	1.4118	0.158008	0.999994
ENSMUSG00000038271	Iffo1	1103.82	-0.173565	0.122975	-1.41138	0.158133	0.999994
ENSMUSG00000031169	Porcn	1141.33	-0.166578	0.118027	-1.41135	0.15814	0.999994
ENSMUSG00000032192	Gnb5	2556.25	0.164096	0.116372	1.4101	0.158511	0.999994
ENSMUSG00000042726	Trafd1	1192.93	-0.156267	0.110821	-1.41008	0.158515	0.999994
ENSMUSG00000048779	P2ry6	50.0138	0.57085	0.404964	1.40963	0.158649	0.999994
ENSMUSG00000063651	Cnfn	7.60543	6.22066	4.41391	1.40933	0.158737	0.999994
ENSMUSG00000049327	Kmt5a	829.303	-0.188508	0.133798	-1.40889	0.158867	0.999994
ENSMUSG00000044933	Sstr3	642.745	-0.245598	0.174361	-1.40856	0.158965	0.999994
ENSMUSG00000024107	Lhcgr	11.2137	1.21388	0.86199	1.40824	0.159061	0.999994
ENSMUSG00000029075	Tnfrsf4	20.8024	-0.90271	0.641023	-1.40823	0.159062	0.999994
ENSMUSG00000038453	Srcin1	8474.1	-0.146883	0.104344	-1.40768	0.159226	0.999994
ENSMUSG00000002658	Gtf2f1	1191.79	-0.166664	0.118404	-1.40759	0.159253	0.999994
ENSMUSG00000049988	Lrrc25	16.0451	1.05343	0.74851	1.40737	0.159319	0.999994
ENSMUSG00000070822	Zscan18	424.448	0.247792	0.176093	1.40716	0.159379	0.999994
ENSMUSG00000068917	Clk2	677.827	-0.201318	0.143074	-1.40709	0.159401	0.999994
ENSMUSG00000034282	Evpl	243.27	0.30766	0.218655	1.40706	0.15941	0.999994
ENSMUSG00000050908	Tvp23a	343.606	0.260332	0.185035	1.40693	0.159448	0.999994
ENSMUSG00000031590	Frg1	392.948	-0.221489	0.15744	-1.40681	0.159483	0.999994
ENSMUSG00000044934	Zfp367	512.663	-0.201547	0.143309	-1.40638	0.15961	0.999994
ENSMUSG00000041828	Abca8a	133.25	0.391068	0.278092	1.40625	0.159649	0.999994
ENSMUSG00000054716	Zfp771	679.895	0.24008	0.170825	1.40542	0.159897	0.999994
ENSMUSG00000024833	Pola2	107.904	-0.396801	0.282435	-1.40493	0.160043	0.999994
ENSMUSG00000026458	Ppfia4	1420.76	0.17378	0.123722	1.4046	0.160141	0.999994
ENSMUSG00000020877	Scrn2	63.457	-0.489928	0.348841	-1.40445	0.160186	0.999994
ENSMUSG00000028487	Bnc2	6.51138	1.77977	1.26763	1.40402	0.160313	0.999994
ENSMUSG00000093930	Hmgcs1	4584.22	-0.163415	0.116395	-1.40397	0.160329	0.999994
ENSMUSG00000002908	Kcnn1	366.535	-0.231086	0.164638	-1.4036	0.160439	0.999994
ENSMUSG00000021379	Id4	2168.59	0.200022	0.142527	1.4034	0.160498	0.999994
ENSMUSG00000071064	Zfp827	1047.55	-0.180111	0.128343	-1.40336	0.16051	0.999994
ENSMUSG00000028876	Epha10	1217.3	-0.197249	0.140584	-1.40307	0.160596	0.999994
ENSMUSG00000047003	Zfp41	141.053	-0.352039	0.251042	-1.40231	0.160823	0.999994
ENSMUSG00000005871	Apc	7029.74	-0.147381	0.105147	-1.40167	0.161013	0.999994
ENSMUSG00000029819	Npy	1245.07	-0.237994	0.169988	-1.40007	0.161493	0.999994
ENSMUSG00000031824	6430548M08Rik	5980.94	-0.12731	0.0909347	-1.40002	0.161509	0.999994
ENSMUSG00000097328	Tnfsf12	82.246	0.460254	0.328754	1.4	0.161515	0.999994
ENSMUSG00000021775	Nr1d2	2353.96	0.185651	0.132631	1.39976	0.161586	0.999994
ENSMUSG00000039358	Drd5	44.3934	0.60884	0.434964	1.39975	0.161588	0.999994
ENSMUSG00000040945	Rcc2	2186.62	0.144421	0.103189	1.39958	0.161639	0.999994
ENSMUSG00000055761	Nkain3	47.1846	0.575223	0.411044	1.39942	0.161687	0.999994
ENSMUSG00000034493	4930556J24Rik	1.66166	-3.25761	2.32945	-1.39845	0.161979	0.999994
ENSMUSG00000062526	Mppe1	286.407	0.257457	0.184121	1.3983	0.162023	0.999994
ENSMUSG00000032705	Exd2	2277.41	-0.152852	0.109372	-1.39754	0.162252	0.999994
ENSMUSG00000040489	Sox30	5.24351	-1.69068	1.20976	-1.39753	0.162254	0.999994
ENSMUSG00000040543	Pitpnm3	2456.31	-0.17616	0.126085	-1.39715	0.162367	0.999994
ENSMUSG00000029699	Ssc4d	22.4541	-0.815987	0.584366	-1.39636	0.162605	0.999994
ENSMUSG00000052911	Lamb2	523.12	0.218363	0.156393	1.39624	0.162642	0.999994
ENSMUSG00000036181	H1f2	342.052	0.269718	0.193208	1.396	0.162715	0.999994
ENSMUSG00000022676	Snai2	4.79502	1.85867	1.33228	1.39511	0.162983	0.999994
ENSMUSG00000030769	Slc5a11	8.20993	1.59653	1.14482	1.39457	0.163146	0.999994
ENSMUSG00000004341	Gpx6	24.3591	0.906645	0.650201	1.39441	0.163195	0.999994
ENSMUSG00000046719	Nxph3	715.331	-0.206667	0.148215	-1.39437	0.163206	0.999994
ENSMUSG00000094649	Gm7102	1.46914	3.84792	2.76002	1.39416	0.163269	0.999994
ENSMUSG00000090862	Rps13	49.5565	0.597997	0.429	1.39393	0.163338	0.999994
ENSMUSG00000052415	Tchh	159.173	0.339894	0.243893	1.39362	0.163432	0.999994
ENSMUSG00000030187	Klra2	1.68138	4.05907	2.91284	1.39351	0.163466	0.999994
ENSMUSG00000045794	Lkaaear1	1.68138	4.05907	2.91284	1.39351	0.163466	0.999994
ENSMUSG00000035403	Crb2	118.371	0.393532	0.282418	1.39344	0.163487	0.999994
ENSMUSG00000024477	Pggt1b	470.648	-0.216712	0.155627	-1.39251	0.163769	0.999994
ENSMUSG00000024737	Slc15a3	26.9839	-0.769375	0.552604	-1.39227	0.16384	0.999994
ENSMUSG00000038736	Nudcd1	329.001	-0.235168	0.168936	-1.39205	0.163906	0.999994
ENSMUSG00000035910	Dcdc2a	183.159	0.311002	0.223414	1.39204	0.163909	0.999994
ENSMUSG00000034755	Pcdh11x	490.117	0.214313	0.154121	1.39055	0.164361	0.999994
ENSMUSG00000030672	Mylpf	10.4518	1.20558	0.867124	1.39032	0.164432	0.999994
ENSMUSG00000017754	Pltp	662.185	0.196045	0.141047	1.38992	0.164553	0.999994
ENSMUSG00000023232	Serinc2	151.132	-0.408277	0.294287	-1.38734	0.165337	0.999994
ENSMUSG00000075478	Slitrk1	1947.86	-0.147306	0.106194	-1.38715	0.165397	0.999994
ENSMUSG00000092622	Khdc3	2.46867	2.95548	2.13097	1.38692	0.165468	0.999994
ENSMUSG00000024830	Rps6kb2	603.69	-0.228192	0.164595	-1.38638	0.165629	0.999994
ENSMUSG00000051998	Lax1	7.33723	1.51493	1.09276	1.38633	0.165646	0.999994
ENSMUSG00000068696	Gpr88	4674.1	0.704266	0.508022	1.38629	0.165658	0.999994
ENSMUSG00000040434	Large2	7.37311	1.5307	1.10435	1.38606	0.165728	0.999994
ENSMUSG00000043873	Chil5	2.26348	2.97384	2.14681	1.38523	0.165981	0.999994
ENSMUSG00000004393	Ddx56	584.156	-0.194656	0.140546	-1.385	0.166053	0.999994
ENSMUSG00000021118	Plek2	4.86471	2.10593	1.52096	1.3846	0.166174	0.999994
ENSMUSG00000068227	Il2rb	6.31657	1.62735	1.17594	1.38387	0.166399	0.999994
ENSMUSG00000031727	Pmfbp1	16.5972	0.946841	0.684346	1.38357	0.16649	0.999994
ENSMUSG00000054737	Zfp182	191.211	-0.307751	0.222508	-1.3831	0.166634	0.999994
ENSMUSG00000021590	Spata9	34.3805	-0.68847	0.497795	-1.38304	0.166653	0.999994
ENSMUSG00000038167	Plekhg6	7.51955	1.55217	1.1223	1.38302	0.166657	0.999994
ENSMUSG00000027224	Duoxa1	1.45868	3.83963	2.78028	1.38102	0.167273	0.999994
ENSMUSG00000040148	Hmx3	1.45868	3.83963	2.78028	1.38102	0.167273	0.999994
ENSMUSG00000024381	Bin1	4745.11	-0.140163	0.101494	-1.381	0.167278	0.999994
ENSMUSG00000041380	Htr2c	1128.8	0.212172	0.15374	1.38006	0.167567	0.999994
ENSMUSG00000074874	Ctla2b	1.33415	-4.09552	2.96817	-1.37981	0.167644	0.999994
ENSMUSG00000024672	Ms4a7	4.67117	1.93464	1.40245	1.37946	0.167752	0.999994
ENSMUSG00000026751	Nr5a1	1.7148	-3.28709	2.3835	-1.3791	0.167865	0.999994
ENSMUSG00000031667	Aktip	1991.13	-0.151977	0.110222	-1.37883	0.167949	0.999994
ENSMUSG00000037003	Tns2	332.698	0.254301	0.184463	1.3786	0.168019	0.999994
ENSMUSG00000040466	Blvrb	153.952	-0.340548	0.24709	-1.37824	0.168131	0.999994
ENSMUSG00000026327	Serpinb11	1.48887	3.86592	2.80503	1.37821	0.168139	0.999994
ENSMUSG00000021506	Pitx1	1.48887	3.86592	2.80503	1.37821	0.168139	0.999994
ENSMUSG00000046447	Camk2n1	52689.7	-0.177174	0.128701	-1.37664	0.168624	0.999994
ENSMUSG00000055745	Rtl6	1421.86	0.151344	0.10998	1.3761	0.16879	0.999994
ENSMUSG00000031392	Irak1	985.554	-0.164196	0.119322	-1.37608	0.168798	0.999994
ENSMUSG00000023066	Rttn	79.0337	0.443327	0.322176	1.37604	0.168809	0.999994
ENSMUSG00000045868	Gvin1	2.95786	-2.41189	1.75305	-1.37582	0.168876	0.999994
ENSMUSG00000037400	Atp11b	2596.97	-0.14631	0.106373	-1.37544	0.168994	0.999994
ENSMUSG00000068762	Gstm6	68.675	0.501608	0.364862	1.37479	0.169197	0.999994
ENSMUSG00000019936	Epyc	96.3123	0.445264	0.323899	1.3747	0.169224	0.999994
ENSMUSG00000022687	Boc	330.117	-0.277395	0.201859	-1.3742	0.169379	0.999994
ENSMUSG00000031022	BC051019	2.43848	2.9383	2.13834	1.3741	0.16941	0.999994
ENSMUSG00000027004	Frzb	463.888	-0.215145	0.156652	-1.3734	0.169629	0.999994
ENSMUSG00000025742	Prps2	598.554	-0.187102	0.136257	-1.37315	0.169704	0.999994
ENSMUSG00000024164	C3	14.1735	1.0798	0.787033	1.37199	0.170066	0.999994
ENSMUSG00000039706	Ldb2	766.538	-0.172808	0.126009	-1.37139	0.170253	0.999994
ENSMUSG00000063239	Grm4	740.975	0.202732	0.147907	1.37067	0.170477	0.999994
ENSMUSG00000025199	Chuk	885.881	-0.191173	0.139548	-1.36994	0.170705	0.999994
ENSMUSG00000058440	Nrf1	323.644	-0.24971	0.182307	-1.36972	0.170774	0.999994
ENSMUSG00000024968	Rcor2	294.997	-0.262449	0.191642	-1.36948	0.170851	0.999994
ENSMUSG00000048752	Prss50	10.3286	1.26058	0.920512	1.36944	0.170862	0.999994
ENSMUSG00000057729	Prtn3	30.8332	0.723646	0.528494	1.36926	0.170918	0.999994
ENSMUSG00000038677	Scube3	245.248	0.308356	0.225236	1.36903	0.170989	0.999994
ENSMUSG00000063428	Ddo	124.497	0.379138	0.27699	1.36878	0.171069	0.999994
ENSMUSG00000033249	Hsf4	331.495	-0.23486	0.171626	-1.36844	0.171176	0.999994
ENSMUSG00000040321	Zfp770	511.668	-0.212805	0.155599	-1.36765	0.171423	0.999994
ENSMUSG00000017400	Stac2	2253.56	-0.182837	0.13371	-1.36741	0.171496	0.999994
ENSMUSG00000025224	Gbf1	1750.24	0.153778	0.112471	1.36727	0.171542	0.999994
ENSMUSG00000029510	Gpc2	12.3798	-1.10833	0.810923	-1.36675	0.171702	0.999994
ENSMUSG00000059864	Olfr1393	41.3116	0.663787	0.485672	1.36674	0.171707	0.999994
ENSMUSG00000044086	Lmod3	1.12752	-3.86592	2.82929	-1.36639	0.171816	0.999994
ENSMUSG00000016552	Foxred2	378.723	-0.237907	0.174113	-1.36639	0.171817	0.999994
ENSMUSG00000038280	Ostm1	1085.22	0.168726	0.123496	1.36625	0.171861	0.999994
ENSMUSG00000044629	Cnrip1	888.822	-0.166103	0.12158	-1.3662	0.171876	0.999994
ENSMUSG00000029283	Cdc7	337.184	-0.231209	0.169237	-1.36619	0.17188	0.999994
ENSMUSG00000038805	Six3	299.551	0.669412	0.490196	1.3656	0.172065	0.999994
ENSMUSG00000091735	Gpr62	266.956	0.268477	0.196637	1.36534	0.172145	0.999994
ENSMUSG00000004609	Cd33	171.031	-0.346308	0.253662	-1.36523	0.172179	0.999994
ENSMUSG00000020911	Krt19	7.78149	3.96281	2.90298	1.36508	0.172228	0.999994
ENSMUSG00000027360	Hdc	23.8324	0.90298	0.661724	1.36459	0.172383	0.999994
ENSMUSG00000017418	Arl5b	469.986	-0.26117	0.191404	-1.3645	0.172411	0.999994
ENSMUSG00000042364	Snx18	511.91	-0.200525	0.146973	-1.36437	0.172453	0.999994
ENSMUSG00000045282	Tmem86b	122.569	-0.366999	0.269034	-1.36414	0.172524	0.999994
ENSMUSG00000051062	Fbll1	590.377	0.19355	0.141917	1.36383	0.172622	0.999994
ENSMUSG00000022245	Skor1	7.32043	1.53031	1.12219	1.36368	0.172669	0.999994
ENSMUSG00000040621	Gemin8	152.843	-0.32104	0.235527	-1.36307	0.172862	0.999994
ENSMUSG00000027954	Efna1	51.4819	0.529624	0.388618	1.36284	0.172933	0.999994
ENSMUSG00000051503	Gm6583	3.50884	2.33326	1.71233	1.36262	0.173001	0.999994
ENSMUSG00000001435	Col18a1	106.099	0.443346	0.325409	1.36243	0.173063	0.999994
ENSMUSG00000050357	Carmil2	683.468	0.184922	0.135754	1.36219	0.173139	0.999994
ENSMUSG00000056632	Dsg3	4.39707	2.40907	1.76895	1.36186	0.173241	0.999994
ENSMUSG00000037787	Apopt1	416.558	-0.20948	0.153833	-1.36174	0.173281	0.999994
ENSMUSG00000074064	Mlycd	412.577	0.229749	0.168726	1.36167	0.173302	0.999994
ENSMUSG00000042608	Stk40	779.987	-0.1781	0.130795	-1.36167	0.173302	0.999994
ENSMUSG00000035407	Kank4	102.142	0.40907	0.300512	1.36124	0.173438	0.999994
ENSMUSG00000005268	Prlr	32.3602	0.983895	0.72323	1.36042	0.173698	0.999994
ENSMUSG00000025427	Rnf165	1445.67	-0.161679	0.118892	-1.35988	0.173868	0.999994
ENSMUSG00000035919	Bbs9	344.925	0.274734	0.202056	1.35969	0.173928	0.999994
ENSMUSG00000022076	Klhl1	107.932	0.451868	0.332385	1.35947	0.173997	0.999994
ENSMUSG00000025738	Fbxl16	19787.4	0.130361	0.0959361	1.35883	0.174201	0.999994
ENSMUSG00000066613	Zfp932	558.115	-0.223667	0.164631	-1.35859	0.174275	0.999994
ENSMUSG00000023972	Ptk7	233.057	0.269533	0.198433	1.35831	0.174365	0.999994
ENSMUSG00000031089	Slc6a14	6.51023	5.9963	4.41501	1.35816	0.174412	0.999994
ENSMUSG00000043719	Col6a6	11.8716	-1.09726	0.808059	-1.3579	0.174496	0.999994
ENSMUSG00000047854	Stx19	2.4557	3.12201	2.2993	1.35781	0.174525	0.999994
ENSMUSG00000026961	Lrrc26	31.53	-0.721993	0.532009	-1.35711	0.174747	0.999994
ENSMUSG00000050211	Pla2g4e	216.193	-0.279371	0.205872	-1.35702	0.174775	0.999994
ENSMUSG00000022297	Fzd6	114.608	0.36612	0.269801	1.357	0.174782	0.999994
ENSMUSG00000023764	Sfi1	519.515	-0.205858	0.15173	-1.35674	0.174864	0.999994
ENSMUSG00000028629	Exo5	131.433	0.355556	0.26214	1.35636	0.174986	0.999994
ENSMUSG00000033200	Tpsg1	2.40829	2.92006	2.15309	1.35622	0.17503	0.999994
ENSMUSG00000026779	Mastl	26.8741	0.725822	0.535292	1.35594	0.175119	0.999994
ENSMUSG00000002881	Nab1	606.119	-0.190627	0.140587	-1.35594	0.175119	0.999994
ENSMUSG00000027713	1810062G17Rik	1.31251	3.67704	2.71207	1.35581	0.175161	0.999994
ENSMUSG00000026932	Nacc2	2813.99	-0.138353	0.102104	-1.35502	0.175411	0.999994
ENSMUSG00000046402	Rbp1	257.401	0.283985	0.209714	1.35415	0.175688	0.999994
ENSMUSG00000032564	Cpne4	1173.84	-0.206827	0.152852	-1.35312	0.176018	0.999994
ENSMUSG00000051225	Fam83a	1.3983	3.78592	2.79797	1.3531	0.176025	0.999994
ENSMUSG00000037161	Mgarp	1.3983	3.78592	2.79797	1.3531	0.176025	0.999994
ENSMUSG00000042105	Inpp5f	2106.14	0.134871	0.0997038	1.35272	0.176147	0.999994
ENSMUSG00000079657	Rab26	840.627	-0.182635	0.135122	-1.35162	0.176495	0.999994
ENSMUSG00000020627	Klhl29	1506.85	0.169534	0.12543	1.35162	0.176498	0.999994
ENSMUSG00000027800	Tm4sf1	160.409	0.320138	0.236883	1.35146	0.176548	0.999994
ENSMUSG00000057722	Lepr	60.1042	-0.576439	0.426568	-1.35134	0.176585	0.999994
ENSMUSG00000066456	Hmgn3	678.124	-0.214341	0.158638	-1.35114	0.176652	0.999994
ENSMUSG00000020377	Ltc4s	21.2584	0.874076	0.647016	1.35094	0.176716	0.999994
ENSMUSG00000028850	Gpatch3	130.941	-0.359793	0.266397	-1.35059	0.176827	0.999994
ENSMUSG00000027596	a	3.92285	-1.97349	1.46133	-1.35047	0.176864	0.999994
ENSMUSG00000025937	Lactb2	373.306	-0.222969	0.165165	-1.34998	0.177022	0.999994
ENSMUSG00000024222	Fkbp5	674.305	0.265493	0.196667	1.34996	0.177028	0.999994
ENSMUSG00000067818	Myl9	154.161	0.316796	0.234767	1.34941	0.177206	0.999994
ENSMUSG00000032852	Rspo4	5.31335	1.78417	1.32237	1.34922	0.177266	0.999994
ENSMUSG00000015214	Mtmr1	919.685	-0.166027	0.123055	-1.34921	0.17727	0.999994
ENSMUSG00000035704	Alg8	132.936	-0.351675	0.260672	-1.34911	0.177301	0.999994
ENSMUSG00000007888	Crlf1	26.5373	0.814909	0.604378	1.34834	0.177548	0.999994
ENSMUSG00000063130	Calml3	6.29322	5.94737	4.41527	1.347	0.17798	0.999994
ENSMUSG00000019763	Rmnd1	338.174	-0.23315	0.17321	-1.34606	0.178284	0.999994
ENSMUSG00000022837	Iqcb1	500.876	-0.195544	0.145283	-1.34596	0.178317	0.999994
ENSMUSG00000024617	Camk2a	61973.9	-0.147973	0.109946	-1.34587	0.178345	0.999994
ENSMUSG00000022843	Clcn2	1228.45	-0.155032	0.115195	-1.34583	0.178358	0.999994
ENSMUSG00000030650	Tmc5	4.08304	2.13109	1.58375	1.3456	0.178433	0.999994
ENSMUSG00000025417	Pip4k2c	2936.98	-0.135175	0.100459	-1.34557	0.178442	0.999994
ENSMUSG00000018844	Fndc8	44.5346	0.584315	0.434284	1.34547	0.178474	0.999994
ENSMUSG00000040296	Ddx58	86.0401	-0.41828	0.311109	-1.34448	0.178793	0.999994
ENSMUSG00000038537	Mc3r	7.43183	1.48324	1.10331	1.34436	0.178831	0.999994
ENSMUSG00000048004	Tmem196	544.452	-0.208993	0.155505	-1.34396	0.178962	0.999994
ENSMUSG00000032180	Tmed1	167.784	0.310196	0.230831	1.34382	0.179006	0.999994
ENSMUSG00000032595	Cdhr4	13.2056	1.28106	0.953319	1.34379	0.179018	0.999994
ENSMUSG00000030101	Sumf1	498.77	0.199935	0.148827	1.34341	0.17914	0.999994
ENSMUSG00000089847	Timm10b	162.305	-0.313044	0.233029	-1.34337	0.179152	0.999994
ENSMUSG00000015134	Aldh1a3	32.094	-0.687342	0.511712	-1.34322	0.1792	0.999994
ENSMUSG00000070287	Slc35g2	263.421	0.284124	0.211528	1.3432	0.179209	0.999994
ENSMUSG00000009628	Tex15	25.4879	-0.863121	0.642792	-1.34277	0.179347	0.999994
ENSMUSG00000019539	Rcn3	62.5889	0.555848	0.414088	1.34234	0.179485	0.999994
ENSMUSG00000038412	Higd1a	1245.54	-0.149844	0.111658	-1.34199	0.179598	0.999994
ENSMUSG00000045967	Gpr158	3395.14	0.166285	0.123957	1.34148	0.179764	0.999994
ENSMUSG00000047907	Tshz2	442.422	0.210423	0.156919	1.34096	0.179932	0.999994
ENSMUSG00000079502	Cfap77	5.91504	1.60495	1.19688	1.34095	0.179938	0.999994
ENSMUSG00000075570	Krt26	7.1002	1.4576	1.08707	1.34086	0.179967	0.999994
ENSMUSG00000033705	Stard9	319.079	-0.293938	0.219222	-1.34082	0.179978	0.999994
ENSMUSG00000067424	Zfp563	335.024	0.250643	0.187004	1.34031	0.180145	0.999994
ENSMUSG00000052726	Kcnt2	687.938	-0.2318	0.172973	-1.34009	0.180216	0.999994
ENSMUSG00000011349	Dmrtc2	1.38844	3.77641	2.8181	1.34005	0.180228	0.999994
ENSMUSG00000001555	Fkbp10	127.795	-0.342281	0.255454	-1.3399	0.180279	0.999994
ENSMUSG00000034387	Ssu2	4.61899	-1.92134	1.43416	-1.3397	0.180342	0.999994
ENSMUSG00000093661	Eif4e3	261.524	-0.249504	0.186318	-1.33913	0.180527	0.999994
ENSMUSG00000028435	Aqp3	4.3449	2.24666	1.67786	1.339	0.180571	0.999994
ENSMUSG00000057719	Sh3rf2	192.821	0.888683	0.663798	1.33879	0.180641	0.999994
ENSMUSG00000021567	Nkd2	45.1554	0.583319	0.435751	1.33865	0.180684	0.999994
ENSMUSG00000028451	1700022I11Rik	2.19971	-2.81159	2.10048	-1.33855	0.180718	0.999994
ENSMUSG00000049184	Purg	404.618	-0.220541	0.164809	-1.33816	0.180844	0.999994
ENSMUSG00000035473	Galm	28.7604	0.69777	0.521647	1.33763	0.181018	0.999994
ENSMUSG00000057751	Megf6	103.863	0.431824	0.322894	1.33736	0.181106	0.999994
ENSMUSG00000036862	Dchs1	315.464	0.251657	0.188225	1.337	0.181224	0.999994
ENSMUSG00000040586	Ofd1	193.065	0.321059	0.240157	1.33687	0.181265	0.999994
ENSMUSG00000039197	Adk	1028.61	-0.155153	0.116069	-1.33672	0.181313	0.999994
ENSMUSG00000040325	Dcaf1	607.941	-0.201482	0.150806	-1.33603	0.181539	0.999994
ENSMUSG00000019579	Mydgf	553.004	-0.194553	0.145624	-1.33599	0.181553	0.999994
ENSMUSG00000063760	Rnf217	632.234	-0.190266	0.142454	-1.33563	0.181671	0.999994
ENSMUSG00000073079	Srp54a	23.2207	-0.797608	0.597238	-1.3355	0.181714	0.999994
ENSMUSG00000071665	Foxr2	18.1953	0.880601	0.659671	1.33491	0.181906	0.999994
ENSMUSG00000039410	Prdm16	272.265	0.25974	0.194607	1.33469	0.181978	0.999994
ENSMUSG00000022035	Ccdc25	768.555	-0.174738	0.130982	-1.33406	0.182184	0.999994
ENSMUSG00000044701	Il27	1.25183	3.61865	2.71321	1.33372	0.182297	0.999994
ENSMUSG00000040985	Sun3	1.25183	3.61865	2.71321	1.33372	0.182297	0.999994
ENSMUSG00000052563	D930048N14Rik	119.401	-0.386067	0.289496	-1.33359	0.18234	0.999994
ENSMUSG00000056158	Car10	2243.13	-0.158092	0.118556	-1.33348	0.182375	0.999994
ENSMUSG00000062545	Tlr12	19.7122	0.887205	0.665339	1.33346	0.18238	0.999994
ENSMUSG00000046922	Gpr6	359.381	0.676808	0.507592	1.33337	0.182411	0.999994
ENSMUSG00000020014	Cfap54	142.597	0.336378	0.25233	1.33309	0.182503	0.999994
ENSMUSG00000034898	Filip1	367.027	0.256833	0.192689	1.33289	0.182569	0.999994
ENSMUSG00000037847	Nmrk1	73.6191	-0.440286	0.330467	-1.33231	0.182757	0.999994
ENSMUSG00000038195	Rilp	29.402	-0.7153	0.536974	-1.33209	0.182829	0.999994
ENSMUSG00000051022	Hs3st1	309.435	-0.236893	0.177866	-1.33186	0.182905	0.999994
ENSMUSG00000070056	Mfhas1	799.771	-0.169296	0.127153	-1.33144	0.183045	0.999994
ENSMUSG00000021870	Slmap	3017.07	0.143542	0.107819	1.33133	0.183082	0.999994
ENSMUSG00000042670	Immp1l	152.221	-0.326687	0.245414	-1.33117	0.183133	0.999994
ENSMUSG00000036357	Gpr101	96.8753	1.44663	1.08692	1.33094	0.183207	0.999994
ENSMUSG00000025221	Kcnip2	3330.69	0.160887	0.120954	1.33015	0.183469	0.999994
ENSMUSG00000028458	Tesk1	853.156	0.161255	0.121246	1.32998	0.183526	0.999994
ENSMUSG00000049103	Ccr2	6.78166	1.4553	1.09438	1.32979	0.183586	0.999994
ENSMUSG00000028344	Invs	296.919	-0.237618	0.178763	-1.32923	0.183772	0.999994
ENSMUSG00000028333	Anp32b	1033.07	-0.157685	0.118635	-1.32916	0.183795	0.999994
ENSMUSG00000056394	Lig1	214.479	0.288886	0.217374	1.32898	0.183854	0.999994
ENSMUSG00000038025	Phf2	1076.78	0.153401	0.115433	1.32892	0.183875	0.999994
ENSMUSG00000049119	Fam110b	746.929	0.194739	0.146578	1.32857	0.183991	0.999994
ENSMUSG00000079555	Haus3	121.08	-0.386714	0.291133	-1.32831	0.184077	0.999994
ENSMUSG00000035057	Mgat4d	1.36811	3.75817	2.82939	1.32826	0.184092	0.999994
ENSMUSG00000001056	Nhp2	727.39	0.17408	0.131059	1.32826	0.184093	0.999994
ENSMUSG00000048581	E130311K13Rik	160.581	0.30418	0.22911	1.32766	0.184291	0.999994
ENSMUSG00000028979	Masp2	14.6272	-0.947345	0.71363	-1.3275	0.184343	0.999994
ENSMUSG00000035606	Ky	69.6589	0.470187	0.354279	1.32717	0.184453	0.999994
ENSMUSG00000038780	Smurf1	1234.72	-0.158918	0.119743	-1.32716	0.184455	0.999994
ENSMUSG00000018476	Kdm6b	690.755	-0.201993	0.152212	-1.32705	0.184493	0.999994
ENSMUSG00000093904	Tomm20	5726.33	0.133486	0.100685	1.32578	0.184913	0.999994
ENSMUSG00000026579	F5	7.04999	1.4473	1.09173	1.3257	0.184941	0.999994
ENSMUSG00000078768	Zfp566	53.1368	0.520843	0.392998	1.32531	0.185069	0.999994
ENSMUSG00000032299	Commd4	858.25	-0.173583	0.131009	-1.32498	0.185179	0.999994
ENSMUSG00000002279	Lmf1	268.798	0.246734	0.186239	1.32483	0.185228	0.999994
ENSMUSG00000022554	Hgh1	160.449	0.304363	0.229795	1.3245	0.185338	0.999994
ENSMUSG00000039628	Hs3st6	3.39285	2.27031	1.7142	1.32441	0.185366	0.999994
ENSMUSG00000002910	Arrdc2	197.149	0.302183	0.228168	1.32439	0.185374	0.999994
ENSMUSG00000070803	Cited4	170.259	0.332215	0.250854	1.32433	0.185392	0.999994
ENSMUSG00000002660	Clpp	664.911	0.177852	0.134332	1.32398	0.185511	0.999994
ENSMUSG00000030610	Det1	92.9566	0.397052	0.299932	1.32381	0.185566	0.999994
ENSMUSG00000020846	Rflnb	289.473	-0.2628	0.198659	-1.32287	0.185878	0.999994
ENSMUSG00000056476	Med12l	559.915	0.226776	0.171492	1.32237	0.186044	0.999994
ENSMUSG00000046480	Scn4b	6755.59	0.476391	0.360395	1.32186	0.186216	0.999994
ENSMUSG00000049649	Gpr3	154.149	-0.311809	0.23608	-1.32078	0.186576	0.999994
ENSMUSG00000002984	Tomm40	1137.31	-0.158841	0.120354	-1.31978	0.186908	0.999994
ENSMUSG00000042099	Kank3	307.992	-0.243974	0.184887	-1.31959	0.186973	0.999994
ENSMUSG00000070348	Ccnd1	823.072	-0.172466	0.130732	-1.31923	0.187091	0.999994
ENSMUSG00000028602	Tnfrsf8	79.1318	-0.462638	0.350744	-1.31902	0.187163	0.999994
ENSMUSG00000032726	Bmp8a	4.48435	1.86529	1.41423	1.31895	0.187187	0.999994
ENSMUSG00000031139	Mcf2	99.8139	0.396644	0.300773	1.31875	0.187252	0.999994
ENSMUSG00000041671	Pyroxd1	122.664	-0.348601	0.264344	-1.31874	0.187256	0.999994
ENSMUSG00000020926	Adam11	2700.58	-0.129795	0.0984271	-1.31869	0.187272	0.999994
ENSMUSG00000019715	Gle1	877.935	-0.160851	0.121983	-1.31864	0.187291	0.999994
ENSMUSG00000056306	Sertm1	414.46	-0.228222	0.173083	-1.31857	0.187313	0.999994
ENSMUSG00000047139	Cd24a	167.091	0.359092	0.272457	1.31798	0.187511	0.999994
ENSMUSG00000026109	Tmeff2	1164.26	-0.156812	0.118998	-1.31777	0.187581	0.999994
ENSMUSG00000032841	Prr5l	176.665	0.316309	0.240089	1.31747	0.187683	0.999994
ENSMUSG00000044006	Cilp2	37.4208	0.638015	0.484491	1.31688	0.18788	0.999994
ENSMUSG00000023106	Denr	1109.25	-0.147361	0.111946	-1.31637	0.188052	0.999994
ENSMUSG00000043298	Smco3	2.18563	-2.60471	1.97885	-1.31628	0.188082	0.999994
ENSMUSG00000000056	Narf	1017.94	-0.163018	0.123875	-1.31599	0.188177	0.999994
ENSMUSG00000066510	Ankdd1a	33.0585	0.64249	0.488311	1.31574	0.188262	0.999994
ENSMUSG00000039714	Cplx3	277.497	-0.258403	0.196397	-1.31572	0.188269	0.999994
ENSMUSG00000022894	Adamts5	53.3012	0.514996	0.391458	1.31558	0.188314	0.999994
ENSMUSG00000003134	Tbc1d8	687.656	0.192536	0.14638	1.31532	0.188403	0.999994
ENSMUSG00000013275	Slc41a1	1381.38	0.152289	0.115805	1.31504	0.188496	0.999994
ENSMUSG00000048677	Tpcn2	83.428	-0.405555	0.308409	-1.31499	0.188513	0.999994
ENSMUSG00000031502	Col4a1	909.905	-0.203879	0.1551	-1.31449	0.18868	0.999994
ENSMUSG00000032502	Stac	35.9796	0.762889	0.580498	1.3142	0.188779	0.999994
ENSMUSG00000024774	Ankrd22	1.22164	3.58844	2.73077	1.31408	0.188819	0.999994
ENSMUSG00000021260	Hhipl1	292.181	-0.234318	0.17834	-1.31388	0.188885	0.999994
ENSMUSG00000019146	Cacng2	1748.42	-0.140731	0.107124	-1.31372	0.18894	0.999994
ENSMUSG00000055301	Adh7	2.51888	2.96957	2.26116	1.31329	0.189084	0.999994
ENSMUSG00000024388	Myo7b	2.51888	2.96957	2.26116	1.31329	0.189084	0.999994
ENSMUSG00000024169	Ift140	588.717	0.200375	0.152579	1.31325	0.189098	0.999994
ENSMUSG00000055128	Cgrrf1	340.196	-0.226036	0.172122	-1.31323	0.189105	0.999994
ENSMUSG00000020538	Srebf1	1121.49	0.153162	0.116635	1.31317	0.189124	0.999994
ENSMUSG00000019102	Aldh3a1	22.5101	0.767862	0.584764	1.31312	0.189144	0.999994
ENSMUSG00000037965	Zc3h7a	853.249	-0.164394	0.125215	-1.31289	0.18922	0.999994
ENSMUSG00000053046	Brsk2	3857.58	-0.127664	0.097239	-1.31289	0.18922	0.999994
ENSMUSG00000020680	Taf15	1112.63	-0.202232	0.154042	-1.31284	0.189237	0.999994
ENSMUSG00000042406	Atf4	1751.86	-0.144297	0.109967	-1.31218	0.189459	0.999994
ENSMUSG00000000296	Tpd52l1	468.723	0.248248	0.189295	1.31143	0.189711	0.999994
ENSMUSG00000026034	Clk1	2024.91	-0.150421	0.114735	-1.31104	0.189845	0.999994
ENSMUSG00000037111	Setd7	3706.42	-0.133543	0.101875	-1.31085	0.189908	0.999994
ENSMUSG00000047793	Sned1	168.941	0.375752	0.286717	1.31054	0.190014	0.999994
ENSMUSG00000034445	Cyb561a3	166.107	0.304305	0.232254	1.31023	0.190119	0.999994
ENSMUSG00000023039	Krt7	4.03258	5.30545	4.05095	1.30968	0.190304	0.999994
ENSMUSG00000030887	Pdzd9	8.66307	1.34384	1.02612	1.30964	0.190319	0.999994
ENSMUSG00000028413	B4galt1	111.909	0.421856	0.322121	1.30962	0.190324	0.999994
ENSMUSG00000024687	Osbp	1470.16	0.149267	0.114209	1.30696	0.191225	0.999994
ENSMUSG00000023931	Efhb	5.86483	1.59268	1.2193	1.30622	0.191477	0.999994
ENSMUSG00000022518	4930562C15Rik	11.0973	-1.14413	0.875968	-1.30613	0.191509	0.999994
ENSMUSG00000074500	Zfp558	32.8751	-0.643448	0.492641	-1.30612	0.191512	0.999994
ENSMUSG00000029675	Eln	116.948	0.406767	0.311433	1.30611	0.191514	0.999994
ENSMUSG00000036560	Lgi4	283.807	-0.264838	0.202814	-1.30581	0.191616	0.999994
ENSMUSG00000029410	Ppef2	19.2999	0.849465	0.650732	1.3054	0.191757	0.999994
ENSMUSG00000037795	N4bp2	226.226	0.274809	0.210627	1.30472	0.19199	0.999994
ENSMUSG00000068699	Flnc	42.7539	0.558608	0.428252	1.30439	0.1921	0.999994
ENSMUSG00000020385	Clk4	1235.74	-0.151201	0.115975	-1.30373	0.192325	0.999994
ENSMUSG00000049516	Spty2d1	407.667	-0.247165	0.189664	-1.30317	0.192516	0.999994
ENSMUSG00000092164	Rergl	1.05865	-3.78265	2.90289	-1.30306	0.192553	0.999994
ENSMUSG00000020836	Coro6	975.568	-0.244426	0.18759	-1.30298	0.192582	0.999994
ENSMUSG00000033849	B3galt2	969.478	-0.174187	0.133697	-1.30285	0.192626	0.999994
ENSMUSG00000025855	Prkar1b	15936.8	-0.112266	0.0861749	-1.30277	0.192653	0.999994
ENSMUSG00000003934	Efnb3	2374.05	0.163955	0.125863	1.30264	0.192696	0.999994
ENSMUSG00000094840	Muc3a	228.856	-0.312498	0.239907	-1.30258	0.192717	0.999994
ENSMUSG00000017466	Timp2	5765.65	0.130665	0.100338	1.30224	0.192834	0.999994
ENSMUSG00000055912	Tmem150a	199.293	-0.329069	0.252743	-1.30199	0.192919	0.999994
ENSMUSG00000031948	Kars	1190.26	0.158379	0.121692	1.30148	0.193096	0.999994
ENSMUSG00000006599	Gtf2h1	763.398	0.164608	0.126521	1.30103	0.193247	0.999994
ENSMUSG00000031112	Stk26	260.728	0.330957	0.254385	1.301	0.193257	0.999994
ENSMUSG00000024059	Clip4	1352.44	0.193833	0.149033	1.3006	0.193394	0.999994
ENSMUSG00000024601	Isoc1	619.371	0.230855	0.177568	1.3001	0.193568	0.999994
ENSMUSG00000040136	Abcc8	576.547	-0.203719	0.156729	-1.29981	0.193665	0.999994
ENSMUSG00000033389	Arhgap44	3016.15	-0.123941	0.0953714	-1.29956	0.193751	0.999994
ENSMUSG00000018666	Cbx1	827.657	-0.160883	0.123819	-1.29934	0.193827	0.999994
ENSMUSG00000022041	Chrna2	16.3577	0.924618	0.711649	1.29926	0.193854	0.999994
ENSMUSG00000037971	1110032A03Rik	456.972	-0.222501	0.171256	-1.29923	0.193864	0.999994
ENSMUSG00000105078	Vamp9	7.1837	1.40661	1.08301	1.29881	0.19401	0.999994
ENSMUSG00000025978	Rftn2	520.392	0.205695	0.158396	1.29861	0.194078	0.999994
ENSMUSG00000022883	Robo1	936.216	0.218704	0.168473	1.29816	0.194233	0.999994
ENSMUSG00000033765	Calm4	5.42519	5.73318	4.41653	1.29812	0.194247	0.999994
ENSMUSG00000039936	Pik3cd	550.489	-0.205636	0.158426	-1.298	0.194289	0.999994
ENSMUSG00000037995	Igsf9	97.4791	0.373301	0.287686	1.2976	0.194426	0.999994
ENSMUSG00000060268	Armh1	6.35637	1.4785	1.13948	1.29752	0.194453	0.999994
ENSMUSG00000029553	Tfec	1.34269	3.70757	2.85869	1.29695	0.194649	0.999994
ENSMUSG00000057835	Zfp119a	61.9055	0.493721	0.38072	1.29681	0.194696	0.999994
ENSMUSG00000034684	Sema3f	219.94	0.301473	0.232579	1.29622	0.1949	0.999994
ENSMUSG00000025436	Atp23	110.942	0.365416	0.281926	1.29614	0.194927	0.999994
ENSMUSG00000020553	Pctp	36.8359	0.624664	0.482049	1.29585	0.195027	0.999994
ENSMUSG00000117975	Itprip	11.2294	1.22309	0.943962	1.2957	0.195078	0.999994
ENSMUSG00000024423	Impact	4708.55	0.12142	0.0938286	1.29407	0.195642	0.999994
ENSMUSG00000009471	Myod1	4.54753	1.76928	1.36813	1.29322	0.195936	0.999994
ENSMUSG00000095648	Gm2004	3.65292	-1.87407	1.4494	-1.293	0.196013	0.999994
ENSMUSG00000039728	Slc6a5	2.91705	2.39003	1.84872	1.2928	0.19608	0.999994
ENSMUSG00000016194	Hsd11b1	98.6243	0.398155	0.307994	1.29274	0.196102	0.999994
ENSMUSG00000031760	Mt3	4915.2	-0.150316	0.116288	-1.29262	0.196143	0.999994
ENSMUSG00000024517	Grp	104.582	0.444734	0.344057	1.29262	0.196144	0.999994
ENSMUSG00000049482	Ctu2	278.709	-0.245023	0.189557	-1.29261	0.196147	0.999994
ENSMUSG00000045539	Sprr3	1.51905	3.89276	3.01179	1.29251	0.196182	0.999994
ENSMUSG00000032500	Dclk3	1390.31	0.168599	0.130448	1.29246	0.196197	0.999994
ENSMUSG00000049538	Adamts16	90.0391	-0.391754	0.303157	-1.29225	0.196271	0.999994
ENSMUSG00000021886	Gpr65	1.33793	3.72946	2.888	1.29136	0.196579	0.999994
ENSMUSG00000024109	Nrxn1	7403.86	-0.119801	0.0927918	-1.29108	0.196677	0.999994
ENSMUSG00000024592	C330018D20Rik	220.936	-0.269493	0.20877	-1.29086	0.196752	0.999994
ENSMUSG00000036760	Kcnk9	2671.01	-0.172712	0.133819	-1.29064	0.19683	0.999994
ENSMUSG00000046223	Plaur	24.7929	-0.71988	0.557834	-1.29049	0.19688	0.999994
ENSMUSG00000007827	Ankrd26	436.915	0.244318	0.189338	1.29038	0.196918	0.999994
ENSMUSG00000043313	Pcdhb19	167.589	0.322321	0.249807	1.29028	0.196954	0.999994
ENSMUSG00000057789	Bak1	199.325	0.27053	0.209681	1.2902	0.196981	0.999994
ENSMUSG00000070462	Tlnrd1	829.368	0.213421	0.165418	1.29019	0.196984	0.999994
ENSMUSG00000034543	Morc2a	936.702	-0.153803	0.119219	-1.29009	0.197018	0.999994
ENSMUSG00000029009	Mthfr	615.617	-0.17998	0.139514	-1.29005	0.197033	0.999994
ENSMUSG00000019189	Rnf145	2087.62	0.141485	0.109719	1.28952	0.197218	0.999994
ENSMUSG00000073678	Pgap1	846.698	0.18735	0.145377	1.28872	0.197495	0.999994
ENSMUSG00000096793	Gm3002	3.62107	-1.9946	1.54792	-1.28856	0.19755	0.999994
ENSMUSG00000058174	Gm5148	62.3511	0.523059	0.405927	1.28856	0.197552	0.999994
ENSMUSG00000024085	Man2a1	485.828	0.214878	0.166759	1.28855	0.197555	0.999994
ENSMUSG00000045106	Ccdc73	190.123	-0.285306	0.221423	-1.28851	0.197568	0.999994
ENSMUSG00000079001	4930404H24Rik	1.49456	3.88949	3.01871	1.28846	0.197586	0.999994
ENSMUSG00000059714	Flot1	2443.6	-0.128053	0.0993965	-1.2883	0.19764	0.999994
ENSMUSG00000037759	Ptger2	9.72255	1.19404	0.927027	1.28803	0.197737	0.999994
ENSMUSG00000035226	Rims4	2516.18	-0.171143	0.132874	-1.28801	0.197744	0.999994
ENSMUSG00000039304	Tnfsf10	26.9422	-0.720277	0.559681	-1.28694	0.198114	0.999994
ENSMUSG00000025075	Habp2	1.35285	3.71747	2.88963	1.28648	0.198274	0.999994
ENSMUSG00000052525	Spdya	19.5341	0.828692	0.644157	1.28648	0.198277	0.999994
ENSMUSG00000035713	Usp35	527.86	-0.198112	0.154018	-1.28629	0.198342	0.999994
ENSMUSG00000027677	Ttc14	3101.68	-0.141095	0.109719	-1.28597	0.198454	0.999994
ENSMUSG00000052566	Hook2	319.951	-0.266096	0.207019	-1.28537	0.198663	0.999994
ENSMUSG00000042306	S100a14	5.21835	5.67704	4.41689	1.2853	0.198687	0.999994
ENSMUSG00000039195	1110008P14Rik	1790.31	-0.172893	0.134518	-1.28528	0.198696	0.999994
ENSMUSG00000021678	F2rl1	2.07666	2.83876	2.20883	1.28519	0.198727	0.999994
ENSMUSG00000019767	Ccdc170	9.7506	1.2115	0.942719	1.28511	0.198752	0.999994
ENSMUSG00000062905	Vmn1r32	1.32237	3.68843	2.87102	1.28471	0.198894	0.999994
ENSMUSG00000091556	Gm14569	7.70322	1.4	1.08975	1.28471	0.198895	0.999994
ENSMUSG00000010911	Apip	197.849	-0.295632	0.230155	-1.28449	0.19897	0.999994
ENSMUSG00000036775	Decr2	658.617	-0.172298	0.134165	-1.28423	0.199062	0.999994
ENSMUSG00000090451	Gm6133	3.93014	1.94956	1.51828	1.28406	0.19912	0.999994
ENSMUSG00000027959	Sass6	65.5472	0.460007	0.358284	1.28392	0.199171	0.999994
ENSMUSG00000027315	Spint1	92.4213	0.4409	0.343407	1.2839	0.199177	0.999994
ENSMUSG00000030763	Lcmt1	1114.41	0.146228	0.11392	1.2836	0.199283	0.999994
ENSMUSG00000051375	Pcdh1	5150.19	-0.121672	0.094798	-1.28349	0.199322	0.999994
ENSMUSG00000059554	Ccdc28a	403.514	-0.200588	0.156403	-1.28251	0.199665	0.999994
ENSMUSG00000040280	Ndufa4l2	45.5905	0.564661	0.440347	1.28231	0.199734	0.999994
ENSMUSG00000038594	Cep85l	432.197	-0.204474	0.15952	-1.28181	0.199909	0.999994
ENSMUSG00000036555	Iqce	679.47	-0.189129	0.147584	-1.2815	0.200018	0.999994
ENSMUSG00000051149	Adnp	85.3671	0.391512	0.305582	1.2812	0.200123	0.999994
ENSMUSG00000061462	Obscn	122.901	0.345235	0.269521	1.28092	0.200223	0.999994
ENSMUSG00000042680	Garem1	591.579	0.19833	0.154863	1.28068	0.200306	0.999994
ENSMUSG00000070737	Tmem35b	50.7412	-0.510686	0.398777	-1.28063	0.200324	0.999994
ENSMUSG00000041774	Ydjc	289.811	0.234008	0.182758	1.28042	0.200396	0.999994
ENSMUSG00000029394	Cdk2ap1	403.183	-0.291436	0.227616	-1.28039	0.20041	0.999994
ENSMUSG00000062352	Itgb1bp1	385.98	0.229466	0.179316	1.27967	0.200661	0.999994
ENSMUSG00000017009	Sdc4	1063.47	0.16037	0.125322	1.27967	0.200661	0.999994
ENSMUSG00000035171	1110059E24Rik	338.913	0.221691	0.173273	1.27943	0.200745	0.999994
ENSMUSG00000035203	Epn1	8403.18	-0.11386	0.0889999	-1.27932	0.200784	0.999994
ENSMUSG00000024597	Slc12a2	1583.13	0.149903	0.117234	1.27867	0.201014	0.999994
ENSMUSG00000027068	Dhrs9	3.12419	2.50864	1.96193	1.27866	0.201017	0.999994
ENSMUSG00000016024	Lbp	42.6945	0.560495	0.438374	1.27858	0.201047	0.999994
ENSMUSG00000022519	Srl	130.347	-0.339654	0.265658	-1.27854	0.201059	0.999994
ENSMUSG00000031647	Mfap3l	1270.46	-0.157073	0.122892	-1.27814	0.201202	0.999994
ENSMUSG00000045763	Basp1	11153.8	-0.117552	0.0919718	-1.27813	0.201202	0.999994
ENSMUSG00000028718	Stil	14.1657	0.980868	0.767572	1.27788	0.20129	0.999994
ENSMUSG00000027364	Usp50	18.1831	-0.840216	0.657549	-1.2778	0.20132	0.999994
ENSMUSG00000006369	Fbln1	199.247	0.278655	0.218078	1.27778	0.201329	0.999994
ENSMUSG00000030077	Chl1	2994.66	-0.14428	0.112934	-1.27755	0.201407	0.999994
ENSMUSG00000022763	Aifm3	2328.89	-0.184803	0.144675	-1.27736	0.201474	0.999994
ENSMUSG00000033685	Ucp2	339.384	0.286955	0.224764	1.2767	0.201709	0.999994
ENSMUSG00000063935	Zar1	3.10357	2.49973	1.95838	1.27643	0.201805	0.999994
ENSMUSG00000023964	Calcr	10.7934	1.50304	1.17772	1.27623	0.201876	0.999994
ENSMUSG00000028064	Sema4a	1331.03	-0.182137	0.142734	-1.27606	0.201936	0.999994
ENSMUSG00000035208	Slfn8	18.8048	0.836907	0.65595	1.27587	0.202001	0.999994
ENSMUSG00000027014	Cwc22	292.985	0.234348	0.183709	1.27565	0.202079	0.999994
ENSMUSG00000040029	Ipo8	1061.24	0.146383	0.114807	1.27503	0.202297	0.999994
ENSMUSG00000063052	Lrrc40	540.213	0.177954	0.139599	1.27475	0.202397	0.999994
ENSMUSG00000025932	Eya1	172.252	0.281301	0.220701	1.27458	0.202458	0.999994
ENSMUSG00000027605	Acss2	867.186	-0.165371	0.129745	-1.27458	0.202459	0.999994
ENSMUSG00000005514	Por	1595.62	0.146635	0.115118	1.27377	0.202744	0.999994
ENSMUSG00000070495	Ctcfl	1.51375	-3.12768	2.4556	-1.27369	0.202772	0.999994
ENSMUSG00000030413	Pglyrp1	59.3414	0.512175	0.402145	1.27361	0.202803	0.999994
ENSMUSG00000042761	Mrap2	144.977	0.31086	0.244159	1.27319	0.202952	0.999994
ENSMUSG00000046707	Csnk2a2	1249.16	-0.147194	0.115631	-1.27296	0.203032	0.999994
ENSMUSG00000109324	Prmt1	1164.42	0.155478	0.12217	1.27264	0.203146	0.999994
ENSMUSG00000049530	Clrn2	4.01283	2.13226	1.67631	1.272	0.203374	0.999994
ENSMUSG00000029910	Mad2l1	180.651	0.283226	0.222679	1.2719	0.203408	0.999994
ENSMUSG00000074754	Smim26	162.392	0.330125	0.259618	1.27158	0.203522	0.999994
ENSMUSG00000034156	Tspoap1	7053.09	-0.145791	0.114657	-1.27155	0.203534	0.999994
ENSMUSG00000021057	Akap5	2396.34	0.161092	0.12674	1.27104	0.203714	0.999994
ENSMUSG00000109378	Gm49396	54.7977	-0.49146	0.386698	-1.27091	0.20376	0.999994
ENSMUSG00000031557	Plekha2	470.078	-0.210179	0.165409	-1.27066	0.203849	0.999994
ENSMUSG00000042489	Clspn	55.2917	0.530917	0.417893	1.27046	0.20392	0.999994
ENSMUSG00000033658	Ddx19b	677.088	-0.181555	0.142931	-1.27023	0.204002	0.999994
ENSMUSG00000029397	Rchy1	558.658	-0.178377	0.140444	-1.27009	0.204053	0.999994
ENSMUSG00000026405	C4bp	2.03631	2.81347	2.21648	1.26934	0.20432	0.999994
ENSMUSG00000032580	Rbm5	3018.1	-0.124339	0.0979607	-1.26928	0.204342	0.999994
ENSMUSG00000032507	Fbxl2	826.083	-0.158077	0.124562	-1.26906	0.20442	0.999994
ENSMUSG00000026981	Il1rn	2.26318	2.97998	2.34851	1.26888	0.204482	0.999994
ENSMUSG00000031310	Zmym3	2886.34	0.127297	0.100346	1.26858	0.20459	0.999994
ENSMUSG00000042102	Dmgdh	17.5046	0.8678	0.684073	1.26858	0.204592	0.999994
ENSMUSG00000069273	H3c6	1.32267	3.68831	2.90781	1.26842	0.204649	0.999994
ENSMUSG00000025014	Dntt	2.10715	2.85914	2.25418	1.26838	0.204664	0.999994
ENSMUSG00000020850	Prpf8	4172.23	0.141842	0.111838	1.26828	0.204697	0.999994
ENSMUSG00000038026	Kcnj9	2962.39	-0.14284	0.112649	-1.26801	0.204795	0.999994
ENSMUSG00000048965	Mrgpre	179.911	0.28072	0.22148	1.26747	0.204987	0.999994
ENSMUSG00000021550	2210016F16Rik	196.256	0.271993	0.214609	1.26739	0.205018	0.999994
ENSMUSG00000034115	Scn11a	2.89673	2.38356	1.88098	1.26719	0.205087	0.999994
ENSMUSG00000027478	Dnmt3b	12.1648	1.11492	0.879935	1.26705	0.205138	0.999994
ENSMUSG00000043811	Rtn4r	1438.08	-0.179466	0.141694	-1.26658	0.205307	0.999994
ENSMUSG00000079476	1700011M02Rik	2.99579	2.24862	1.77597	1.26614	0.205463	0.999994
ENSMUSG00000038020	Rapgefl1	3533.43	-0.128778	0.10173	-1.26588	0.205555	0.999994
ENSMUSG00000041684	Bivm	386.033	0.239262	0.189041	1.26566	0.205634	0.999994
ENSMUSG00000073423	Zfp414	274.639	0.236186	0.18663	1.26553	0.20568	0.999994
ENSMUSG00000017307	Acot8	203.724	-0.259427	0.205007	-1.26545	0.205709	0.999994
ENSMUSG00000061143	Maml3	194.469	0.321587	0.254176	1.26521	0.205795	0.999994
ENSMUSG00000033166	Dis3	306.207	-0.219819	0.173744	-1.26519	0.205804	0.999994
ENSMUSG00000036964	Trim17	110.858	-0.346571	0.273968	-1.26501	0.205869	0.999994
ENSMUSG00000034616	Ssh3	909.185	-0.178684	0.141258	-1.26494	0.205892	0.999994
ENSMUSG00000053477	Tcf4	5217.23	-0.134584	0.106459	-1.26419	0.206162	0.999994
ENSMUSG00000038781	Stap2	25.8907	-0.775309	0.61364	-1.26346	0.206424	0.999994
ENSMUSG00000028266	Lmo4	4809.31	-0.136701	0.108272	-1.26257	0.206743	0.999994
ENSMUSG00000018932	Map2k3	251.867	-0.257701	0.204157	-1.26227	0.206853	0.999994
ENSMUSG00000094962	Gm21954	3.68971	1.98872	1.57553	1.26226	0.206857	0.999994
ENSMUSG00000032946	Rasgrp2	1181.57	0.433133	0.34315	1.26223	0.206867	0.999994
ENSMUSG00000056054	S100a8	2.0668	2.83326	2.24485	1.26212	0.206906	0.999994
ENSMUSG00000038909	Kat7	1459.6	0.145491	0.115294	1.26192	0.206979	0.999994
ENSMUSG00000000378	Ccm2	1000.29	0.168848	0.133889	1.26111	0.207269	0.999994
ENSMUSG00000001424	Snd1	1505	0.131574	0.104371	1.26063	0.207441	0.999994
ENSMUSG00000066878	Gm10184	70.4818	-0.436959	0.346633	-1.26058	0.20746	0.999994
ENSMUSG00000099041	Gm28035	2.10103	-2.52228	2.00098	-1.26053	0.207479	0.999994
ENSMUSG00000028980	H6pd	143	0.320862	0.254581	1.26035	0.207541	0.999994
ENSMUSG00000073565	Prr16	231.05	-0.263245	0.208886	-1.26023	0.207586	0.999994
ENSMUSG00000029735	Tpk1	41.8435	0.551552	0.437676	1.26018	0.207603	0.999994
ENSMUSG00000053963	Stum	6166.78	-0.122218	0.096992	-1.26008	0.20764	0.999994
ENSMUSG00000048636	A730049H05Rik	1.28232	3.64854	2.89586	1.25992	0.207699	0.999994
ENSMUSG00000036120	Rfxank	170.403	-0.301814	0.239659	-1.25935	0.207906	0.999994
ENSMUSG00000025128	Bhlhe22	816.158	-0.169482	0.134616	-1.25901	0.208029	0.999994
ENSMUSG00000004651	Tyr	1.04291	-3.7421	2.97302	-1.25869	0.208143	0.999994
ENSMUSG00000024803	Ankrd1	1.04291	-3.7421	2.97302	-1.25869	0.208143	0.999994
ENSMUSG00000042345	Ubash3a	1.04291	-3.7421	2.97302	-1.25869	0.208143	0.999994
ENSMUSG00000043463	Rab9b	549.951	0.186543	0.148222	1.25853	0.208199	0.999994
ENSMUSG00000003868	Ruvbl2	447.227	0.192092	0.152665	1.25825	0.2083	0.999994
ENSMUSG00000079286	Gm11084	5.51776	1.67374	1.33035	1.25812	0.208348	0.999994
ENSMUSG00000064120	Mocs1	171.817	0.32081	0.255056	1.2578	0.208463	0.999994
ENSMUSG00000036199	Ndufa13	1662.9	-0.166824	0.132674	-1.2574	0.20861	0.999994
ENSMUSG00000023019	Gpd1	1544.06	-0.167453	0.133176	-1.25738	0.208615	0.999994
ENSMUSG00000030704	Rab6a	9500.4	-0.107657	0.085672	-1.25662	0.208892	0.999994
ENSMUSG00000002020	Ltbp2	19.34	0.790937	0.629465	1.25652	0.208926	0.999994
ENSMUSG00000024793	Tnfrsf25	138.894	-0.33676	0.26805	-1.25633	0.208995	0.999994
ENSMUSG00000027834	Serpini1	6202.47	-0.115574	0.0919996	-1.25624	0.209027	0.999994
ENSMUSG00000023041	Krt6b	4.77417	5.54869	4.41778	1.25599	0.209119	0.999994
ENSMUSG00000035948	Acss3	16.9563	0.869552	0.692465	1.25574	0.209212	0.999994
ENSMUSG00000028542	Slc6a9	540.563	0.184416	0.146865	1.25568	0.209231	0.999994
ENSMUSG00000106379	Lhfpl3	572.843	0.178834	0.142422	1.25566	0.20924	0.999994
ENSMUSG00000067702	Tuba3a	2.88686	2.37992	1.89711	1.2545	0.209661	0.999994
ENSMUSG00000003863	Ppfia3	4529.5	-0.136716	0.108989	-1.2544	0.209695	0.999994
ENSMUSG00000038425	Poli	213.018	-0.266511	0.21246	-1.2544	0.209695	0.999994
ENSMUSG00000040195	Nemp1	109.266	-0.342297	0.272984	-1.25391	0.209875	0.999994
ENSMUSG00000084883	Ccdc85c	1787.08	0.144655	0.115409	1.25342	0.210054	0.999994
ENSMUSG00000031980	Agt	155.907	0.956847	0.763718	1.25288	0.21025	0.999994
ENSMUSG00000063364	3300002I08Rik	19.3109	0.851819	0.680112	1.25247	0.210399	0.999994
ENSMUSG00000045052	Prlhr	7.86317	1.31916	1.05346	1.25222	0.210489	0.999994
ENSMUSG00000027940	Tpm3	2355.85	-0.125857	0.100508	-1.25221	0.210495	0.999994
ENSMUSG00000006930	Hap1	3456.36	0.338299	0.270204	1.25202	0.210564	0.999994
ENSMUSG00000047171	Helt	5.65433	-1.6094	1.28565	-1.25183	0.210633	0.999994
ENSMUSG00000055435	Maf	380.421	-0.219399	0.175278	-1.25172	0.210673	0.999994
ENSMUSG00000026339	Ccdc93	623.002	-0.182626	0.145905	-1.25168	0.210686	0.999994
ENSMUSG00000002664	Pspn	5.16614	-1.60493	1.28236	-1.25154	0.210736	0.999994
ENSMUSG00000052562	Slc22a30	2.20144	2.77174	2.21478	1.25147	0.210762	0.999994
ENSMUSG00000039096	Rsad1	276.106	-0.236048	0.188655	-1.25122	0.210856	0.999994
ENSMUSG00000038902	Pogz	1399.58	0.14477	0.11575	1.25071	0.211042	0.999994
ENSMUSG00000018566	Slc2a4	24.2224	0.703447	0.56268	1.25017	0.211237	0.999994
ENSMUSG00000032515	Csrnp1	181.17	-0.367354	0.293859	-1.2501	0.211262	0.999994
ENSMUSG00000038180	Spag4	76.5215	-0.397445	0.317993	-1.24986	0.211352	0.999994
ENSMUSG00000020988	L2hgdh	389.319	-0.20586	0.164783	-1.24928	0.211562	0.999994
ENSMUSG00000005580	Adcy9	1030.84	0.216999	0.173783	1.24868	0.211782	0.999994
ENSMUSG00000071632	2510002D24Rik	175.558	0.282352	0.22616	1.24846	0.211863	0.999994
ENSMUSG00000032355	Mlip	534.531	-0.210546	0.168713	-1.24795	0.212048	0.999994
ENSMUSG00000045875	Adra1a	185.604	0.294785	0.23624	1.24782	0.212098	0.999994
ENSMUSG00000045350	Fam186a	2.19128	2.76554	2.21657	1.24767	0.212152	0.999994
ENSMUSG00000027187	Cat	798.138	-0.172958	0.138629	-1.24763	0.212167	0.999994
ENSMUSG00000009378	Slc16a12	51.8546	0.515241	0.413099	1.24726	0.212303	0.999994
ENSMUSG00000007908	Hmgcll1	373.727	-0.219984	0.176411	-1.247	0.212397	0.999994
ENSMUSG00000020787	P2rx1	6.48587	-1.38179	1.10823	-1.24685	0.212452	0.999994
ENSMUSG00000020083	Fam241b	533.549	-0.176804	0.141834	-1.24656	0.21256	0.999994
ENSMUSG00000072915	Gm12258	419.342	-0.191917	0.153961	-1.24654	0.212567	0.999994
ENSMUSG00000022861	Dgkg	844.559	0.195195	0.156693	1.24572	0.212869	0.999994
ENSMUSG00000001034	Mapk7	378.839	-0.220877	0.17734	-1.2455	0.212949	0.999994
ENSMUSG00000037638	Zbtb42	21.3316	0.8033	0.644975	1.24547	0.212957	0.999994
ENSMUSG00000068114	Ccdc134	214.262	-0.257129	0.206519	-1.24506	0.213109	0.999994
ENSMUSG00000005958	Ephb3	532.069	-0.222085	0.178409	-1.24481	0.213201	0.999994
ENSMUSG00000039959	Hip1	1161.09	-0.160035	0.128569	-1.24474	0.213226	0.999994
ENSMUSG00000050103	Agmo	136.272	0.319758	0.256921	1.24458	0.213286	0.999994
ENSMUSG00000035914	Cd276	238.811	-0.251221	0.201854	-1.24457	0.213289	0.999994
ENSMUSG00000073906	Olfr692	10.5448	-1.1212	0.900879	-1.24456	0.213293	0.999994
ENSMUSG00000024258	Polr2d	251.299	-0.311356	0.250181	-1.24452	0.213307	0.999994
ENSMUSG00000053475	Tnfaip6	172.816	-0.277177	0.222752	-1.24433	0.213379	0.999994
ENSMUSG00000041323	Ak7	36.96	0.621476	0.499479	1.24425	0.213408	0.999994
ENSMUSG00000031698	Mylk3	75.4907	-0.466341	0.374833	-1.24413	0.213451	0.999994
ENSMUSG00000063972	Nr6a1	206.979	-0.260034	0.209029	-1.24401	0.213497	0.999994
ENSMUSG00000000290	Itgb2	96.1294	-0.374956	0.301477	-1.24373	0.213599	0.999994
ENSMUSG00000027422	Rrbp1	958.584	-0.14922	0.120008	-1.24342	0.213715	0.999994
ENSMUSG00000029592	Usp30	747.896	0.159839	0.128557	1.24333	0.213747	0.999994
ENSMUSG00000031592	Pcm1	1651.11	0.174091	0.140049	1.24307	0.213842	0.999994
ENSMUSG00000006403	Adamts4	437.686	-0.193569	0.155772	-1.24264	0.214001	0.999994
ENSMUSG00000028164	Manba	163.036	0.293978	0.236808	1.24142	0.214451	0.999994
ENSMUSG00000066568	Lsm14a	1284.9	0.139479	0.112361	1.24134	0.214479	0.999994
ENSMUSG00000041794	Myrip	1450.78	-0.148305	0.119495	-1.24109	0.214573	0.999994
ENSMUSG00000034118	Tpst1	598.715	0.180728	0.145621	1.24109	0.214573	0.999994
ENSMUSG00000020329	Polrmt	553.125	0.172072	0.138668	1.24089	0.214646	0.999994
ENSMUSG00000034858	Fam214a	859.072	0.17746	0.143028	1.24073	0.214705	0.999994
ENSMUSG00000052539	Magi3	1182.29	-0.170678	0.137608	-1.24032	0.214858	0.999994
ENSMUSG00000001333	Sync	23.936	-0.690054	0.556708	-1.23953	0.215151	0.999994
ENSMUSG00000023262	Acy1	242.639	0.276285	0.222945	1.23925	0.215252	0.999994
ENSMUSG00000026188	Tmem169	338.273	-0.235074	0.189692	-1.23924	0.215257	0.999994
ENSMUSG00000019772	Vip	592.212	-0.194599	0.157113	-1.2386	0.215494	0.999994
ENSMUSG00000026077	Npas2	967.581	0.146896	0.118601	1.23858	0.215503	0.999994
ENSMUSG00000078670	Fam174b	537.839	-0.19338	0.156165	-1.23831	0.215601	0.999994
ENSMUSG00000026333	Gin1	139.889	0.303393	0.245007	1.2383	0.215604	0.999994
ENSMUSG00000067698	Gm10220	1.24197	3.60801	2.91414	1.2381	0.215678	0.999994
ENSMUSG00000026098	Pms1	62.2817	0.439818	0.355289	1.23792	0.215746	0.999994
ENSMUSG00000030713	Klk7	1.27186	3.63911	2.9402	1.23771	0.215824	0.999994
ENSMUSG00000025169	Ogfod3	70.0877	-0.433979	0.350727	-1.23737	0.215949	0.999994
ENSMUSG00000015843	Rxrg	543.828	0.552858	0.446963	1.23692	0.216116	0.999994
ENSMUSG00000071256	Zfp213	136.782	-0.309844	0.250559	-1.23661	0.21623	0.999994
ENSMUSG00000079330	Lemd1	27.591	-0.665505	0.538213	-1.23651	0.216269	0.999994
ENSMUSG00000024134	Six2	12.7183	1.04843	0.84795	1.23643	0.216299	0.999994
ENSMUSG00000047242	Taf9b	520.942	0.1843	0.149088	1.23618	0.21639	0.999994
ENSMUSG00000075486	Commd6	512.758	-0.189271	0.153221	-1.23529	0.216724	0.999994
ENSMUSG00000042348	Arl15	889.066	-0.146591	0.118684	-1.23514	0.21678	0.999994
ENSMUSG00000027488	Snta1	578.948	-0.177682	0.143879	-1.23493	0.216855	0.999994
ENSMUSG00000041120	Nbl1	1032.38	0.14558	0.117894	1.23484	0.216891	0.999994
ENSMUSG00000079593	Gm14597	480.955	0.188745	0.152874	1.23464	0.216963	0.999994
ENSMUSG00000031725	Ces1f	1.24167	3.60844	2.92314	1.23444	0.217038	0.999994
ENSMUSG00000025157	Zdhhc16	310.393	-0.220449	0.178644	-1.23402	0.217197	0.999994
ENSMUSG00000027500	Stmn2	6222.09	-0.114084	0.0924803	-1.2336	0.217351	0.999994
ENSMUSG00000031871	Cdh5	165.27	0.312711	0.253664	1.23278	0.21766	0.999994
ENSMUSG00000026972	Arrdc1	144.63	-0.341211	0.276826	-1.23258	0.217731	0.999994
ENSMUSG00000037239	Spred3	1116.16	-0.170486	0.138326	-1.2325	0.217762	0.999994
ENSMUSG00000050714	Zbtb26	194.091	-0.261662	0.212318	-1.2324	0.217799	0.999994
ENSMUSG00000032497	Lrrfip2	735.124	-0.178794	0.145106	-1.23216	0.217889	0.999994
ENSMUSG00000071653	1810009A15Rik	4.09521	-1.77282	1.43907	-1.23192	0.217979	0.999994
ENSMUSG00000022103	Gfra2	1593.13	-0.162884	0.132223	-1.23189	0.217991	0.999994
ENSMUSG00000055652	Klhl25	173.001	-0.278147	0.225795	-1.23186	0.218002	0.999994
ENSMUSG00000056752	Dnah9	77.5034	-0.398256	0.323325	-1.23175	0.218042	0.999994
ENSMUSG00000042532	Golga7b	2420.27	-0.166847	0.135545	-1.23094	0.218345	0.999994
ENSMUSG00000018919	Tm4sf5	5.19433	1.56536	1.27175	1.23087	0.218371	0.999994
ENSMUSG00000037913	Tmem156	2.82109	2.33002	1.89331	1.23066	0.218449	0.999994
ENSMUSG00000079507	H2-Q1	25.6389	0.725319	0.589629	1.23013	0.218649	0.999994
ENSMUSG00000025130	P4hb	1778.38	0.131475	0.106888	1.23003	0.218687	0.999994
ENSMUSG00000042363	Lgalsl	1603.05	-0.127464	0.103707	-1.22908	0.219043	0.999994
ENSMUSG00000023861	Mpc1	198.187	-0.259532	0.21117	-1.22902	0.219064	0.999994
ENSMUSG00000004383	Large1	2782.63	-0.116305	0.0946348	-1.22899	0.219077	0.999994
ENSMUSG00000035529	Prdm4	554.708	0.172128	0.140087	1.22872	0.219177	0.999994
ENSMUSG00000037992	Rara	240.232	-0.253083	0.205982	-1.22867	0.219196	0.999994
ENSMUSG00000061527	Krt5	26.9354	5.2407	4.26571	1.22857	0.219234	0.999994
ENSMUSG00000041669	Prima1	85.492	0.408977	0.332907	1.2285	0.219259	0.999994
ENSMUSG00000020477	Mrps24	384.246	0.229451	0.186802	1.22831	0.21933	0.999994
ENSMUSG00000006958	Chrd	756.64	-0.208109	0.169439	-1.22822	0.219363	0.999994
ENSMUSG00000043067	Dpy19l1	2563.85	-0.13858	0.112841	-1.2281	0.21941	0.999994
ENSMUSG00000027261	Hao1	2.10519	2.69004	2.19097	1.22779	0.219527	0.999994
ENSMUSG00000057409	Zfp53	85.0444	-0.378458	0.308248	-1.22777	0.219532	0.999994
ENSMUSG00000048489	Depp1	10.7759	1.06418	0.867239	1.22708	0.219791	0.999994
ENSMUSG00000025470	Zfp511	226.996	0.2737	0.223069	1.22698	0.219832	0.999994
ENSMUSG00000022098	Bmp1	1292.83	-0.157131	0.12808	-1.22682	0.219891	0.999994
ENSMUSG00000032232	Cgnl1	242.399	0.250892	0.204507	1.22682	0.219892	0.999994
ENSMUSG00000014498	Ankrd52	1340.12	-0.167339	0.136425	-1.2266	0.219972	0.999994
ENSMUSG00000091043	Glyatl3	2.18006	-2.55443	2.08267	-1.22652	0.220004	0.999994
ENSMUSG00000024862	Klc2	5194.08	-0.112478	0.0917108	-1.22644	0.220034	0.999994
ENSMUSG00000055116	Arntl	689.382	-0.172121	0.14035	-1.22637	0.220059	0.999994
ENSMUSG00000022146	Osmr	46.9739	-0.499501	0.407303	-1.22636	0.220062	0.999994
ENSMUSG00000024424	Ttc39c	504.202	0.192034	0.156593	1.22633	0.220076	0.999994
ENSMUSG00000052713	Zfp608	404.485	-0.196255	0.160057	-1.22616	0.220138	0.999994
ENSMUSG00000034974	Dapk3	664.369	0.173605	0.141598	1.22604	0.220185	0.999994
ENSMUSG00000031770	Herpud1	878.191	0.148988	0.121524	1.226	0.220197	0.999994
ENSMUSG00000050350	Gpr18	0.989775	-3.69394	3.01338	-1.22585	0.220256	0.999994
ENSMUSG00000023952	Gtpbp2	1337.02	-0.15693	0.128034	-1.22568	0.220318	0.999994
ENSMUSG00000031536	Polb	781.97	-0.166895	0.136192	-1.22544	0.22041	0.999994
ENSMUSG00000094910	D430019H16Rik	3117.23	0.113182	0.0923632	1.2254	0.220425	0.999994
ENSMUSG00000057229	Dmac2	708.385	-0.164653	0.134387	-1.22522	0.220494	0.999994
ENSMUSG00000002733	Plekha3	720.574	-0.15952	0.13023	-1.22491	0.22061	0.999994
ENSMUSG00000033350	Chst2	3384.63	0.130983	0.106935	1.22488	0.22062	0.999994
ENSMUSG00000031255	Sytl4	10.7856	1.11088	0.907066	1.2247	0.220688	0.999994
ENSMUSG00000027209	Fam227b	1.48228	-3.05363	2.49444	-1.22418	0.220886	0.999994
ENSMUSG00000031373	Car5b	86.6598	0.377713	0.308706	1.22353	0.221128	0.999994
ENSMUSG00000004105	Angptl2	46.2696	0.531828	0.434695	1.22345	0.221159	0.999994
ENSMUSG00000000440	Pparg	79.2335	-0.450291	0.36806	-1.22342	0.221172	0.999994
ENSMUSG00000034987	Hrh2	214.414	-0.296644	0.242592	-1.22281	0.2214	0.999994
ENSMUSG00000032572	Col6a4	122.494	1.22389	1.00094	1.22275	0.221425	0.999994
ENSMUSG00000030222	Rerg	207.125	0.344356	0.281689	1.22247	0.22153	0.999994
ENSMUSG00000062345	Serpinb2	2.83066	2.33726	1.91214	1.22233	0.221583	0.999994
ENSMUSG00000054072	Iigp1	18.6881	0.799732	0.654295	1.22228	0.221601	0.999994
ENSMUSG00000039253	Fn3krp	757.021	-0.156986	0.128476	-1.22191	0.221742	0.999994
ENSMUSG00000072762	4930522L14Rik	22.6375	0.744533	0.609641	1.22126	0.221986	0.999994
ENSMUSG00000029621	Arpc1a	2853.36	0.12672	0.103784	1.221	0.222085	0.999994
ENSMUSG00000048827	Pkd1l3	53.9848	0.482733	0.395383	1.22092	0.222115	0.999994
ENSMUSG00000035946	Gsx2	8.03787	1.30993	1.07304	1.22077	0.222172	0.999994
ENSMUSG00000030785	Cox6a2	94.0396	-0.389958	0.319449	-1.22072	0.222191	0.999994
ENSMUSG00000041126	H2az2	549.633	0.182098	0.149238	1.22018	0.222396	0.999994
ENSMUSG00000092260	Zfp963	42.5714	0.52916	0.43369	1.22014	0.222414	0.999994
ENSMUSG00000032839	Trpc1	992.486	0.150237	0.123132	1.22013	0.222415	0.999994
ENSMUSG00000025236	Adpgk	307.797	-0.219081	0.179573	-1.22001	0.222461	0.999994
ENSMUSG00000001520	Nrip2	252.055	-0.243927	0.19994	-1.22	0.222466	0.999994
ENSMUSG00000066721	Zfp575	209.91	0.250581	0.205423	1.21983	0.222528	0.999994
ENSMUSG00000033585	Ndn	4175.87	0.145919	0.119641	1.21964	0.222601	0.999994
ENSMUSG00000034837	Gnat1	4.36666	1.97665	1.62082	1.21954	0.222639	0.999994
ENSMUSG00000026241	Nppc	89.3411	-0.374735	0.307317	-1.21938	0.222701	0.999994
ENSMUSG00000049598	Vsig8	9.83314	1.21312	0.995058	1.21915	0.222788	0.999994
ENSMUSG00000024136	Dnase1l2	66.3427	-0.438525	0.359727	-1.21905	0.222826	0.999994
ENSMUSG00000027115	Kif18a	15.6109	0.898059	0.73679	1.21888	0.22289	0.999994
ENSMUSG00000008438	Adam21	7.95631	-1.18132	0.969282	-1.21876	0.222936	0.999994
ENSMUSG00000036864	Proser3	41.8838	-0.518871	0.425776	-1.21865	0.222978	0.999994
ENSMUSG00000078901	Gm14440	1.21148	3.57724	2.93551	1.21861	0.222993	0.999994
ENSMUSG00000020419	Hormad2	1.21148	3.57724	2.93551	1.21861	0.222993	0.999994
ENSMUSG00000032900	Tex43	1.21148	3.57724	2.93551	1.21861	0.222993	0.999994
ENSMUSG00000030272	Camk1	1488.96	-0.145333	0.119291	-1.2183	0.223108	0.999994
ENSMUSG00000040054	Baz2a	1421.36	-0.145065	0.119171	-1.21728	0.223498	0.999994
ENSMUSG00000029036	Atad3a	661.622	-0.173642	0.14265	-1.21726	0.223506	0.999994
ENSMUSG00000043822	Adamtsl5	165.618	0.288685	0.237183	1.21714	0.22355	0.999994
ENSMUSG00000079227	Ccr5	92.0635	-0.419378	0.344624	-1.21691	0.223637	0.999994
ENSMUSG00000064068	Mtx1	365.45	0.205323	0.168747	1.21675	0.223699	0.999994
ENSMUSG00000037482	Erv3	5.01857	1.72854	1.42072	1.21666	0.223733	0.999994
ENSMUSG00000001510	Dlx3	1.39895	-3.02015	2.48279	-1.21643	0.22382	0.999994
ENSMUSG00000029535	Triap1	272.605	-0.229597	0.188753	-1.21639	0.223836	0.999994
ENSMUSG00000056737	Capg	28.6168	0.704022	0.578825	1.2163	0.223872	0.999994
ENSMUSG00000062760	Shisal1	1186.93	-0.135854	0.11178	-1.21537	0.224224	0.999994
ENSMUSG00000070471	Erich6	45.6986	0.522033	0.429544	1.21532	0.224245	0.999994
ENSMUSG00000004895	Prcc	893.744	0.146572	0.120621	1.21514	0.224312	0.999994
ENSMUSG00000035456	Prdm8	263.738	-0.274255	0.2257	-1.21513	0.224315	0.999994
ENSMUSG00000021036	Sptlc2	609.508	0.167683	0.138042	1.21473	0.224469	0.999994
ENSMUSG00000110195	Pde2a	167.403	0.310525	0.255636	1.21471	0.224476	0.999994
ENSMUSG00000033910	Gucy1a1	2388.47	0.162705	0.133974	1.21446	0.224573	0.999994
ENSMUSG00000026980	Ly75	16.1295	0.965357	0.794901	1.21444	0.224581	0.999994
ENSMUSG00000069893	9930111J21Rik1	8.49815	1.19388	0.983634	1.21374	0.224846	0.999994
ENSMUSG00000024776	Stambpl1	320.457	-0.209889	0.17293	-1.21372	0.224855	0.999994
ENSMUSG00000020641	Rsad2	17.2842	-0.890065	0.7337	-1.21312	0.225084	0.999994
ENSMUSG00000032246	Calml4	5.38592	1.61663	1.33273	1.21302	0.225121	0.999994
ENSMUSG00000006342	Susd2	291.947	-0.222583	0.183521	-1.21285	0.225187	0.999994
ENSMUSG00000026566	Mpzl1	326.693	-0.233851	0.192877	-1.21244	0.225345	0.999994
ENSMUSG00000070407	Hs3st3b1	56.0337	-0.462996	0.381924	-1.21227	0.225408	0.999994
ENSMUSG00000079531	Gm5936	0.97404	-3.65062	3.01181	-1.2121	0.225474	0.999994
ENSMUSG00000026686	Lmx1a	0.97404	-3.65062	3.01181	-1.2121	0.225474	0.999994
ENSMUSG00000031671	Setd6	255.306	0.228187	0.188294	1.21186	0.225564	0.999994
ENSMUSG00000051984	Sec31b	4.98381	-1.54387	1.27401	-1.21182	0.22558	0.999994
ENSMUSG00000020123	Avpr1a	9.06359	1.26846	1.04677	1.21179	0.225594	0.999994
ENSMUSG00000001774	Chordc1	1368.17	-0.146599	0.120982	-1.21174	0.22561	0.999994
ENSMUSG00000029659	Medag	190.193	-0.307896	0.254134	-1.21155	0.225685	0.999994
ENSMUSG00000029372	Ppbp	5.20136	1.87678	1.54977	1.21101	0.225892	0.999994
ENSMUSG00000020773	Trim47	49.7829	0.50116	0.413886	1.21087	0.225946	0.999994
ENSMUSG00000029389	Ddx55	525.348	-0.212776	0.175824	-1.21017	0.226215	0.999994
ENSMUSG00000022332	Khdrbs3	2893.74	-0.12945	0.106987	-1.20996	0.226293	0.999994
ENSMUSG00000027011	Ube2e3	1205.66	-0.142297	0.117656	-1.20942	0.2265	0.999994
ENSMUSG00000019726	Lyst	1260.43	0.174463	0.144255	1.20941	0.226506	0.999994
ENSMUSG00000057322	Rpl38	27.2312	0.686853	0.567925	1.20941	0.226507	0.999994
ENSMUSG00000021136	Smoc1	232.752	0.25078	0.207381	1.20927	0.226558	0.999994
ENSMUSG00000055184	Fam72a	27.538	0.67723	0.56007	1.20919	0.226591	0.999994
ENSMUSG00000048458	Inka2	2697.93	-0.143548	0.118738	-1.20895	0.226684	0.999994
ENSMUSG00000055010	A830031A19Rik	11.5622	1.01106	0.836511	1.20866	0.226794	0.999994
ENSMUSG00000078817	Nlrp12	1.20162	3.56633	2.95141	1.20835	0.226913	0.999994
ENSMUSG00000040298	Btbd16	10.2361	1.26901	1.0503	1.20823	0.226959	0.999994
ENSMUSG00000020908	Myh3	68.7976	0.426233	0.352891	1.20783	0.227113	0.999994
ENSMUSG00000021569	Trip13	13.0364	-0.9435	0.781316	-1.20758	0.227209	0.999994
ENSMUSG00000062248	Cks2	9.41247	-1.10563	0.916343	-1.20657	0.227599	0.999994
ENSMUSG00000061477	Rps7	493.776	0.207281	0.171821	1.20638	0.227673	0.999994
ENSMUSG00000030321	Efcab12	115.597	-0.345555	0.286461	-1.20629	0.227705	0.999994
ENSMUSG00000044628	Rnf208	1924.25	-0.130302	0.108034	-1.20612	0.227771	0.999994
ENSMUSG00000056586	Zar1l	10.261	-1.09065	0.904413	-1.20593	0.227846	0.999994
ENSMUSG00000028634	Hivep3	1442.7	-0.16464	0.13658	-1.20545	0.228029	0.999994
ENSMUSG00000027518	1700021F07Rik	1.11179	-3.83211	3.17917	-1.20538	0.228056	0.999994
ENSMUSG00000033837	Foxh1	1.11179	-3.83211	3.17917	-1.20538	0.228056	0.999994
ENSMUSG00000039419	Cntnap2	2362.48	0.161427	0.133926	1.20534	0.228071	0.999994
ENSMUSG00000040680	Kremen2	32.9038	0.601708	0.499581	1.20443	0.228425	0.999994
ENSMUSG00000022016	Akap11	5206.53	0.135116	0.112207	1.20417	0.228525	0.999994
ENSMUSG00000001383	Zmat2	3538.51	-0.126529	0.10508	-1.20411	0.228546	0.999994
ENSMUSG00000054000	Tusc1	122.092	0.327497	0.271988	1.20409	0.228556	0.999994
ENSMUSG00000060180	Myh13	9.47267	-1.05241	0.87452	-1.20341	0.228817	0.999994
ENSMUSG00000021282	Eif5	4726.32	0.109866	0.0913246	1.20303	0.228965	0.999994
ENSMUSG00000025860	Xiap	2033.72	0.125208	0.104085	1.20294	0.229	0.999994
ENSMUSG00000046093	Hpcal4	22333.4	-0.109001	0.0906443	-1.20252	0.229163	0.999994
ENSMUSG00000026176	Ctdsp1	520.091	0.177445	0.147565	1.20249	0.229174	0.999994
ENSMUSG00000037984	Neurod6	1209.24	-0.188927	0.157162	-1.20212	0.229318	0.999994
ENSMUSG00000048832	Vps37c	450.007	-0.203179	0.169038	-1.20197	0.229376	0.999994
ENSMUSG00000036959	Bcorl1	589.712	-0.184581	0.153615	-1.20158	0.229526	0.999994
ENSMUSG00000055602	Tcp10b	6.70916	1.37187	1.14177	1.20153	0.229544	0.999994
ENSMUSG00000091803	Cox16	87.1233	-0.382923	0.318791	-1.20117	0.229684	0.999994
ENSMUSG00000054477	Kcnn2	528.321	-0.176043	0.146656	-1.20038	0.229992	0.999994
ENSMUSG00000050370	Ch25h	4.00888	1.84804	1.53958	1.20035	0.230002	0.999994
ENSMUSG00000030029	Lrig1	609.174	0.165959	0.138278	1.20018	0.230068	0.999994
ENSMUSG00000029146	Snx17	1370.24	0.13614	0.113436	1.20015	0.230081	0.999994
ENSMUSG00000032349	Elovl5	1571.5	-0.129603	0.10799	-1.20014	0.230084	0.999994
ENSMUSG00000026803	Ttf1	207.801	-0.280489	0.233716	-1.20013	0.23009	0.999994
ENSMUSG00000027387	Zc3h8	168.197	-0.269162	0.224301	-1.2	0.230138	0.999994
ENSMUSG00000055926	Gm14137	48.8392	0.518166	0.432081	1.19924	0.230437	0.999994
ENSMUSG00000091648	C2cd4d	12.0026	1.17385	0.97903	1.199	0.230529	0.999994
ENSMUSG00000056596	Trnp1	2960.98	0.145146	0.12106	1.19896	0.230542	0.999994
ENSMUSG00000024008	Cpne5	2784.74	0.118704	0.0990365	1.19859	0.230689	0.999994
ENSMUSG00000041215	Yeats2	644.039	-0.200239	0.167099	-1.19832	0.230791	0.999994
ENSMUSG00000036095	Dgkb	4242.03	0.141656	0.118241	1.19802	0.230907	0.999994
ENSMUSG00000024299	Adamts10	463.639	-0.193212	0.161277	-1.19802	0.230911	0.999994
ENSMUSG00000031551	Ido1	66.6692	0.559131	0.466862	1.19764	0.231058	0.999994
ENSMUSG00000043091	Tuba1c	20.9716	0.758203	0.6331	1.1976	0.231072	0.999994
ENSMUSG00000000486	Septin1	34.779	0.562583	0.469816	1.19745	0.23113	0.999994
ENSMUSG00000021606	Ndufs6	894.333	-0.165447	0.138171	-1.19741	0.231147	0.999994
ENSMUSG00000068115	Ninl	143.968	-0.286272	0.239127	-1.19715	0.231247	0.999994
ENSMUSG00000025608	Podxl	454.768	0.208471	0.174152	1.19706	0.231282	0.999994
ENSMUSG00000070003	Ssbp4	2314.44	0.127625	0.106617	1.19705	0.231289	0.999994
ENSMUSG00000040820	Hlcs	304.768	0.210048	0.175592	1.19623	0.231606	0.999994
ENSMUSG00000012396	Nanog	1.36302	3.72938	3.11811	1.19604	0.231681	0.999994
ENSMUSG00000029320	1700016H13Rik	1.36302	3.72938	3.11811	1.19604	0.231681	0.999994
ENSMUSG00000030534	Vps33b	327.578	-0.205735	0.17204	-1.19585	0.231754	0.999994
ENSMUSG00000004933	Matk	3713.11	-0.136427	0.114116	-1.19551	0.231889	0.999994
ENSMUSG00000060204	Slc10a4l	2.21131	2.76711	2.31512	1.19523	0.231997	0.999994
ENSMUSG00000024053	Emilin2	68.2522	0.495689	0.414724	1.19523	0.231999	0.999994
ENSMUSG00000090889	Gm17428	1.18129	3.54527	2.9668	1.19498	0.232094	0.999994
ENSMUSG00000075066	Olfr32	1.18129	3.54527	2.9668	1.19498	0.232094	0.999994
ENSMUSG00000038807	Rap1gap2	5100.76	-0.116675	0.0976453	-1.19489	0.232131	0.999994
ENSMUSG00000037395	Rcor3	358.163	-0.212331	0.177731	-1.19467	0.232215	0.999994
ENSMUSG00000038002	Cramp1l	774.703	-0.175016	0.146497	-1.19467	0.232216	0.999994
ENSMUSG00000021078	Tomm20l	1.92293	-2.48663	2.08186	-1.19443	0.232311	0.999994
ENSMUSG00000022868	Ahsg	1.07438	-3.81772	3.19751	-1.19397	0.232491	0.999994
ENSMUSG00000037202	Prf1	1.07438	-3.81772	3.19751	-1.19397	0.232491	0.999994
ENSMUSG00000039621	Prex1	3506.51	-0.134001	0.112246	-1.19381	0.232551	0.999994
ENSMUSG00000029534	St7	255.066	0.223398	0.187226	1.1932	0.232792	0.999994
ENSMUSG00000020782	Llgl2	32.5076	0.699589	0.586433	1.19296	0.232886	0.999994
ENSMUSG00000015133	Lrrk1	72.068	0.42731	0.358223	1.19286	0.232924	0.999994
ENSMUSG00000044348	Slc25a53	325.324	0.20301	0.170196	1.1928	0.232948	0.999994
ENSMUSG00000047143	Dmrta2	53.336	0.485594	0.407204	1.19251	0.233063	0.999994
ENSMUSG00000031431	Tsc22d3	1255.82	0.187689	0.157398	1.19245	0.233085	0.999994
ENSMUSG00000027684	Mecom	31.8182	-0.662601	0.555702	-1.19237	0.233117	0.999994
ENSMUSG00000032788	Pdxk	1902.58	0.142985	0.119943	1.19211	0.233219	0.999994
ENSMUSG00000073434	Wdr90	422.899	-0.254551	0.213543	-1.19204	0.233246	0.999994
ENSMUSG00000040649	Rimklb	687.838	0.159452	0.133778	1.19191	0.233296	0.999994
ENSMUSG00000032577	Mapkapk3	62.1445	0.42303	0.355036	1.19151	0.233452	0.999994
ENSMUSG00000032796	Lama1	68.0158	0.460191	0.386309	1.19125	0.233555	0.999994
ENSMUSG00000089789	Rdh1	3.42695	1.85167	1.55442	1.19123	0.233564	0.999994
ENSMUSG00000000301	Pemt	25.478	-0.65831	0.552665	-1.19116	0.233593	0.999994
ENSMUSG00000021711	Trappc13	1099.03	-0.139542	0.117151	-1.19114	0.2336	0.999994
ENSMUSG00000035356	Nfkbiz	113.643	0.365642	0.306977	1.19111	0.233612	0.999994
ENSMUSG00000024238	Zeb1	1532.08	0.129113	0.108402	1.19105	0.233632	0.999994
ENSMUSG00000009291	Pttg1ip	1276.02	0.138163	0.116011	1.19094	0.233676	0.999994
ENSMUSG00000039316	Rftn1	210.997	0.251331	0.211037	1.19093	0.233681	0.999994
ENSMUSG00000031825	Crispld2	40.524	0.548388	0.460549	1.19073	0.233761	0.999994
ENSMUSG00000033740	St18	115.962	0.329166	0.276448	1.1907	0.233772	0.999994
ENSMUSG00000048537	Phldb1	1941.86	-0.14589	0.122561	-1.19035	0.233909	0.999994
ENSMUSG00000070690	Albfm1	2.01642	-2.43402	2.04538	-1.19001	0.234043	0.999994
ENSMUSG00000030074	Gxylt2	41.5042	0.545692	0.458666	1.18974	0.23415	0.999994
ENSMUSG00000024570	Rbfa	280.448	0.242711	0.204006	1.18973	0.234154	0.999994
ENSMUSG00000071324	Armc2	180.007	-0.262559	0.220719	-1.18956	0.23422	0.999994
ENSMUSG00000041773	Enc1	15954.6	-0.110441	0.092867	-1.18924	0.234344	0.999994
ENSMUSG00000043747	1520401A03Rik	3.13324	-1.96499	1.65259	-1.18904	0.234425	0.999994
ENSMUSG00000000632	Sez6	5478.3	0.13479	0.113502	1.18756	0.235007	0.999994
ENSMUSG00000032352	Lrrc1	191.504	0.283552	0.23877	1.18755	0.235011	0.999994
ENSMUSG00000002266	Zim1	113.19	0.400274	0.337229	1.18695	0.235248	0.999994
ENSMUSG00000024293	Esco1	419.582	-0.214181	0.180466	-1.18683	0.235297	0.999994
ENSMUSG00000051726	Kcnf1	3203.83	-0.139169	0.117291	-1.18653	0.235415	0.999994
ENSMUSG00000090326	Dthd1	4.928	1.69974	1.43263	1.18645	0.235446	0.999994
ENSMUSG00000020182	Ddc	93.8042	0.353024	0.297655	1.18601	0.235616	0.999994
ENSMUSG00000049539	H1f1	1.08534	3.40417	2.87082	1.18578	0.235708	0.999994
ENSMUSG00000026893	Gca	275.39	-0.216596	0.182668	-1.18573	0.235728	0.999994
ENSMUSG00000002249	Tead3	52.9731	0.459995	0.388018	1.1855	0.23582	0.999994
ENSMUSG00000054855	Rnd1	411.728	-0.226617	0.191173	-1.18541	0.235856	0.999994
ENSMUSG00000034300	Fam53c	1392.67	-0.13491	0.113827	-1.18522	0.235932	0.999994
ENSMUSG00000031217	Efnb1	333.257	-0.213655	0.180306	-1.18496	0.236033	0.999994
ENSMUSG00000027977	Ndst3	617.555	-0.205049	0.173083	-1.18469	0.236142	0.999994
ENSMUSG00000031257	Nox1	2.67432	2.23658	1.88902	1.18399	0.236416	0.999994
ENSMUSG00000027180	Fbxo3	1770.8	0.119417	0.100875	1.18382	0.236485	0.999994
ENSMUSG00000030782	Tgfb1i1	249.005	-0.275625	0.232954	-1.18317	0.236742	0.999994
ENSMUSG00000025588	Nat1	27.667	-0.636678	0.538171	-1.18304	0.236793	0.999994
ENSMUSG00000067653	Ankrd23	11.0355	1.14735	0.970196	1.18259	0.236971	0.999994
ENSMUSG00000045211	Nudt18	630.355	-0.171262	0.144832	-1.18249	0.23701	0.999994
ENSMUSG00000061028	Clasrp	1203.89	-0.186708	0.157914	-1.18234	0.237072	0.999994
ENSMUSG00000053317	Sec61b	292.624	0.216609	0.183242	1.18209	0.23717	0.999994
ENSMUSG00000064294	Aox3	38.7836	-0.519571	0.439547	-1.18206	0.237182	0.999994
ENSMUSG00000027380	Acoxl	5.42541	1.44482	1.223	1.18137	0.237454	0.999994
ENSMUSG00000020057	Dram1	47.0618	0.487481	0.412653	1.18134	0.23747	0.999994
ENSMUSG00000090356	Teddm3	2.53151	-2.22334	1.88332	-1.18054	0.237785	0.999994
ENSMUSG00000071537	Klrg2	8.12293	1.22078	1.03416	1.18046	0.237816	0.999994
ENSMUSG00000042793	Lgr6	154.478	-0.311303	0.26376	-1.18025	0.2379	0.999994
ENSMUSG00000073062	Zxdb	333.813	0.201905	0.171072	1.18023	0.237909	0.999994
ENSMUSG00000059939	9430015G10Rik	394.853	0.18693	0.158386	1.18022	0.237914	0.999994
ENSMUSG00000002871	Tpra1	483.884	-0.181011	0.153394	-1.18004	0.237983	0.999994
ENSMUSG00000031966	Glb1l3	1.56132	-3.12837	2.65203	-1.17961	0.238154	0.999994
ENSMUSG00000048978	Nrsn1	8065.25	-0.123888	0.105031	-1.17955	0.238181	0.999994
ENSMUSG00000094724	Rnaset2b	9.71672	1.15676	0.981007	1.17915	0.238337	0.999994
ENSMUSG00000018398	Septin8	6895.72	-0.108522	0.092073	-1.17866	0.238535	0.999994
ENSMUSG00000014773	Dll1	145.858	0.286883	0.243441	1.17845	0.238617	0.999994
ENSMUSG00000060657	Marf1	2461.73	-0.123621	0.104916	-1.17828	0.238685	0.999994
ENSMUSG00000024074	Crim1	1210.32	0.132627	0.11257	1.17817	0.238729	0.999994
ENSMUSG00000078784	Rbis	160.433	-0.27744	0.23549	-1.17814	0.238741	0.999994
ENSMUSG00000073008	Gpr174	4.13783	-1.85498	1.57465	-1.17803	0.238787	0.999994
ENSMUSG00000041702	Btbd7	598.505	-0.171981	0.145993	-1.17801	0.238794	0.999994
ENSMUSG00000015083	C8g	55.6995	0.460381	0.390862	1.17786	0.238853	0.999994
ENSMUSG00000054206	Gzmm	26.81	-0.670205	0.569021	-1.17782	0.238868	0.999994
ENSMUSG00000055150	Zfp78	59.5273	0.429833	0.365061	1.17743	0.239025	0.999994
ENSMUSG00000043391	2510009E07Rik	1194.41	0.133235	0.113162	1.17738	0.239044	0.999994
ENSMUSG00000053216	Btn2a2	15.1304	-0.823272	0.699288	-1.1773	0.239076	0.999994
ENSMUSG00000078676	Casc3	1287.82	-0.129955	0.110395	-1.17718	0.239126	0.999994
ENSMUSG00000044030	Irf2bp1	955.744	0.147172	0.125021	1.17717	0.239126	0.999994
ENSMUSG00000030483	Cyp2b10	1.55115	-3.12849	2.65784	-1.17708	0.239163	0.999994
ENSMUSG00000028645	Slc2a1	1360.1	0.166477	0.141435	1.17705	0.239175	0.999994
ENSMUSG00000022504	Ciita	40.8548	-0.537999	0.457261	-1.17657	0.239368	0.999994
ENSMUSG00000073096	Lrrc61	224.354	0.252342	0.214487	1.17649	0.239398	0.999994
ENSMUSG00000029033	Acap3	2814.66	-0.114826	0.0976103	-1.17637	0.239448	0.999994
ENSMUSG00000000263	Glra1	2.9659	2.2302	1.89633	1.17606	0.239569	0.999994
ENSMUSG00000006567	Atp7b	43.5971	0.521714	0.443642	1.17598	0.239603	0.999994
ENSMUSG00000068079	Tcf15	10.5768	1.02435	0.87119	1.17581	0.239672	0.999994
ENSMUSG00000022947	Cbr3	244.665	0.247043	0.210108	1.17579	0.239678	0.999994
ENSMUSG00000028463	Car9	8.44028	1.12833	0.959718	1.17569	0.239717	0.999994
ENSMUSG00000045573	Penk	6360.86	0.543775	0.462518	1.17569	0.239721	0.999994
ENSMUSG00000021928	Ebpl	278.74	-0.212227	0.180513	-1.17568	0.239721	0.999994
ENSMUSG00000002625	Akap8l	3149.82	-0.142115	0.120914	-1.17533	0.239862	0.999994
ENSMUSG00000024066	Xdh	88.745	0.413455	0.351784	1.17531	0.239871	0.999994
ENSMUSG00000021223	Papln	107.537	0.351122	0.298753	1.17529	0.239878	0.999994
ENSMUSG00000034829	Nxnl1	3.49719	1.88148	1.60185	1.17457	0.240169	0.999994
ENSMUSG00000027774	Gfm1	945.214	-0.141866	0.120787	-1.17451	0.240191	0.999994
ENSMUSG00000063383	Zfp947	17.543	0.800571	0.681707	1.17436	0.24025	0.999994
ENSMUSG00000027577	Chrna4	707.604	-0.161482	0.13752	-1.17425	0.240295	0.999994
ENSMUSG00000036699	Zcchc12	1660.9	0.422851	0.360172	1.17402	0.240386	0.999994
ENSMUSG00000094504	Gm5294	1.30774	3.69721	3.14928	1.17398	0.240401	0.999994
ENSMUSG00000020576	Nbas	787.343	0.154507	0.131611	1.17397	0.240408	0.999994
ENSMUSG00000026005	Rpe	420.023	-0.208529	0.177664	-1.17372	0.240507	0.999994
ENSMUSG00000026430	Rassf5	481.535	-0.180339	0.153658	-1.17364	0.240538	0.999994
ENSMUSG00000059248	Septin9	1410.7	-0.142543	0.12146	-1.17358	0.240563	0.999994
ENSMUSG00000030304	Ergic2	649.046	-0.156236	0.133129	-1.17357	0.240569	0.999994
ENSMUSG00000041842	Fhdc1	99.2142	-0.371945	0.316957	-1.17348	0.240601	0.999994
ENSMUSG00000023968	Crip3	58.2651	-0.448264	0.38202	-1.1734	0.240634	0.999994
ENSMUSG00000057880	Abat	6200.83	0.128754	0.10973	1.17337	0.240648	0.999994
ENSMUSG00000085139	A730046J19Rik	6.25505	1.45768	1.2425	1.17318	0.240723	0.999994
ENSMUSG00000074384	AI429214	44.7041	0.581927	0.496283	1.17257	0.240967	0.999994
ENSMUSG00000031323	Dmrtc1a	102.427	0.34256	0.292213	1.1723	0.241078	0.999994
ENSMUSG00000003559	As3mt	220.49	0.244187	0.208299	1.17229	0.241082	0.999994
ENSMUSG00000058935	Tex48	1.06501	3.38127	2.88602	1.1716	0.241356	0.999994
ENSMUSG00000038932	Tcfl5	16.4732	0.838038	0.71538	1.17146	0.241415	0.999994
ENSMUSG00000031897	Psmb10	682.868	-0.209455	0.178805	-1.17142	0.24143	0.999994
ENSMUSG00000031710	Ucp1	2.41114	-2.15217	1.8376	-1.17118	0.241525	0.999994
ENSMUSG00000050762	Prss27	3.68913	5.17655	4.42083	1.17095	0.241621	0.999994
ENSMUSG00000074199	Krtdap	3.68913	5.17655	4.42083	1.17095	0.241621	0.999994
ENSMUSG00000045954	Cavin2	168.568	-0.268534	0.229417	-1.1705	0.241798	0.999994
ENSMUSG00000055978	Fut2	9.31752	-1.04377	0.89178	-1.17044	0.241825	0.999994
ENSMUSG00000019066	Rab3d	226.435	-0.242544	0.207254	-1.17027	0.24189	0.999994
ENSMUSG00000116895	Gm3435	38.7475	0.573401	0.490005	1.17019	0.241923	0.999994
ENSMUSG00000004360	9330159F19Rik	1450.14	-0.123908	0.105894	-1.17011	0.241957	0.999994
ENSMUSG00000021396	Nxnl2	2.54039	-2.11592	1.80884	-1.16977	0.242093	0.999994
ENSMUSG00000058183	Mmel1	22.5009	0.703671	0.60161	1.16965	0.242144	0.999994
ENSMUSG00000039097	Rln1	11.2836	-0.967494	0.827205	-1.16959	0.242165	0.999994
ENSMUSG00000099564	Gm28729	7.29684	1.24409	1.06408	1.16917	0.242334	0.999994
ENSMUSG00000030607	Acan	60.9251	0.432683	0.370101	1.16909	0.242366	0.999994
ENSMUSG00000028328	Tmod1	697.89	0.155772	0.13326	1.16894	0.242429	0.999994
ENSMUSG00000000766	Oprm1	22.8155	0.680578	0.582665	1.16804	0.242789	0.999994
ENSMUSG00000054074	Skida1	185.359	-0.260159	0.222786	-1.16775	0.242907	0.999994
ENSMUSG00000062078	Qk	6201.89	-0.115956	0.0993423	-1.16724	0.243113	0.999994
ENSMUSG00000015365	Mov10l1	1.16127	3.52305	3.01895	1.16698	0.243219	0.999994
ENSMUSG00000058741	Prr19	1.16127	3.52305	3.01895	1.16698	0.243219	0.999994
[truncated: 19,926 more rows]

## Sheet: S7c. Direction by treatment
Supplementary Table 7c. The direction of the regulation by vafidemstat against the DEGs in the untreated mice
DEGs in untreated Kmt2c+/fs		Direction of DEGs in Kmt2c+/fs	Direction of effects by vafidemstat
Ensembl gene ID	Gene symbol
ENSMUSG00000040380	Cbln3	DOWN	opposite
ENSMUSG00000001023	S100a5	DOWN	opposite
ENSMUSG00000027744	Stoml3	DOWN	opposite
ENSMUSG00000074006	Omp	DOWN	opposite
ENSMUSG00000054667	Irs4	DOWN	opposite
ENSMUSG00000036198	Arhgap36	DOWN	opposite
ENSMUSG00000067571	Ms4a15	DOWN	opposite
ENSMUSG00000031255	Sytl4	DOWN	opposite
ENSMUSG00000005892	Trh	DOWN	opposite
ENSMUSG00000032446	Eomes	DOWN	opposite
ENSMUSG00000031344	Gabrq	DOWN	opposite
ENSMUSG00000042607	Asb4	DOWN	opposite
ENSMUSG00000024871	Doc2g	DOWN	opposite
ENSMUSG00000031111	Igsf1	DOWN	opposite
ENSMUSG00000001444	Tbx21	DOWN	opposite
ENSMUSG00000050010	Shisa3	DOWN	opposite
ENSMUSG00000021803	Cdhr1	DOWN	opposite
ENSMUSG00000036907	C1ql2	DOWN	opposite
ENSMUSG00000054072	Iigp1	DOWN	opposite
ENSMUSG00000002831	Plin4	DOWN	opposite
ENSMUSG00000046961	Gpr156	DOWN	opposite
ENSMUSG00000035238	Kcnk15	DOWN	opposite
ENSMUSG00000002020	Ltbp2	DOWN	opposite
ENSMUSG00000003657	Calb2	DOWN	opposite
ENSMUSG00000038112	AW551984	DOWN	opposite
ENSMUSG00000011171	Vipr2	DOWN	opposite
ENSMUSG00000010476	Ebf3	DOWN	opposite
ENSMUSG00000016194	Hsd11b1	DOWN	opposite
ENSMUSG00000021175	Cdca7l	DOWN	opposite
ENSMUSG00000037580	Gch1	DOWN	opposite
ENSMUSG00000007279	Scube2	DOWN	opposite
ENSMUSG00000070469	Adamtsl3	DOWN	opposite
ENSMUSG00000042282	Gucy2f	DOWN	opposite
ENSMUSG00000032204	Aqp9	DOWN	opposite
ENSMUSG00000020218	Wif1	DOWN	opposite
ENSMUSG00000043648	Pld6	DOWN	opposite
ENSMUSG00000059336	Slc14a1	DOWN	opposite
ENSMUSG00000028369	Svep1	DOWN	opposite
ENSMUSG00000017718	Afmid	DOWN	opposite
ENSMUSG00000051029	Serpinb1b	DOWN	opposite
ENSMUSG00000055865	Tafa3	DOWN	opposite
ENSMUSG00000029026	Trp73	DOWN	opposite
ENSMUSG00000040373	Cacng5	DOWN	opposite
ENSMUSG00000032806	Slc10a3	DOWN	opposite
ENSMUSG00000019866	Crybg1	DOWN	opposite
ENSMUSG00000036480	Prss56	DOWN	opposite
ENSMUSG00000045179	Sox3	DOWN	opposite
ENSMUSG00000074867	Zfp808	DOWN	opposite
ENSMUSG00000019874	Fabp7	DOWN	opposite
ENSMUSG00000038843	Gcnt1	DOWN	opposite
ENSMUSG00000020732	Rab37	DOWN	opposite
ENSMUSG00000067081	Asb18	DOWN	opposite
ENSMUSG00000020182	Ddc	DOWN	opposite
ENSMUSG00000086228	Ubap1l	DOWN	opposite
ENSMUSG00000001773	Folh1	DOWN	opposite
ENSMUSG00000032502	Stac	DOWN	opposite
ENSMUSG00000018927	Ccl6	DOWN	opposite
ENSMUSG00000092035	Peg10	DOWN	opposite
ENSMUSG00000098132	Rassf10	DOWN	opposite
ENSMUSG00000091243	Vgll3	DOWN	opposite
ENSMUSG00000019768	Esr1	DOWN	opposite
ENSMUSG00000041741	Pde3a	DOWN	opposite
ENSMUSG00000015484	Fam163a	DOWN	opposite
ENSMUSG00000047773	Ankfn1	DOWN	opposite
ENSMUSG00000020227	Irak3	DOWN	opposite
ENSMUSG00000001918	Slc1a5	DOWN	opposite
ENSMUSG00000025934	Gsta3	DOWN	opposite
ENSMUSG00000032278	Paqr5	DOWN	opposite
ENSMUSG00000026247	Ecel1	DOWN	opposite
ENSMUSG00000022388	Ttll8	DOWN	opposite
ENSMUSG00000073421	H2-Ab1	DOWN	opposite
ENSMUSG00000030223	Ptpro	DOWN	opposite
ENSMUSG00000067276	Capn6	DOWN	opposite
ENSMUSG00000006567	Atp7b	DOWN	opposite
ENSMUSG00000026224	4933407L21Rik	DOWN	opposite
ENSMUSG00000021754	Map3k1	DOWN	opposite
ENSMUSG00000030340	Scnn1a	DOWN	opposite
ENSMUSG00000029219	Slc10a4	DOWN	opposite
ENSMUSG00000002266	Zim1	DOWN	opposite
ENSMUSG00000029816	Gpnmb	DOWN	opposite
ENSMUSG00000038872	Zfhx3	DOWN	opposite
ENSMUSG00000022575	Gsdmd	DOWN	opposite
ENSMUSG00000026950	Neb	DOWN	opposite
ENSMUSG00000032942	Ucp3	DOWN	opposite
ENSMUSG00000006445	Epha2	DOWN	opposite
ENSMUSG00000002289	Angptl4	DOWN	opposite
ENSMUSG00000024076	Vit	DOWN	opposite
ENSMUSG00000112640	Gm32687	DOWN	opposite
ENSMUSG00000036123	Slc9a3	DOWN	opposite
ENSMUSG00000037977	6430571L13Rik	DOWN	opposite
ENSMUSG00000025350	Rdh5	DOWN	opposite
ENSMUSG00000058488	Kl	DOWN	opposite
ENSMUSG00000006585	Cdt1	DOWN	opposite
ENSMUSG00000030043	Tacr1	DOWN	opposite
ENSMUSG00000030862	Cpxm2	DOWN	opposite
ENSMUSG00000026483	Fam129a	DOWN	opposite
ENSMUSG00000036131	Frmd7	DOWN	opposite
ENSMUSG00000018581	Dnah11	DOWN	opposite
ENSMUSG00000020061	Mybpc1	DOWN	opposite
ENSMUSG00000024066	Xdh	DOWN	opposite
ENSMUSG00000037206	Islr	DOWN	opposite
ENSMUSG00000021567	Nkd2	DOWN	opposite
ENSMUSG00000021136	Smoc1	DOWN	opposite
ENSMUSG00000024376	Epb41l4a	DOWN	opposite
ENSMUSG00000074342	I830077J02Rik	DOWN	opposite
ENSMUSG00000015112	Slc25a13	DOWN	opposite
ENSMUSG00000020932	Gfap	DOWN	opposite
ENSMUSG00000035435	Abca17	DOWN	opposite
ENSMUSG00000037347	Chst7	DOWN	opposite
ENSMUSG00000028214	Gem	DOWN	opposite
ENSMUSG00000010080	Epn3	DOWN	opposite
ENSMUSG00000028730	Cfap57	DOWN	opposite
ENSMUSG00000010358	Ifi35	DOWN	opposite
ENSMUSG00000003418	St8sia6	DOWN	opposite
ENSMUSG00000006522	Itih3	DOWN	opposite
ENSMUSG00000050270	Tmem220	DOWN	opposite
ENSMUSG00000025270	Alas2	DOWN	opposite
ENSMUSG00000001496	Nkx2-1	DOWN	opposite
ENSMUSG00000004105	Angptl2	DOWN	opposite
ENSMUSG00000090129	Olfr287	DOWN	opposite
ENSMUSG00000046186	Cd109	DOWN	opposite
ENSMUSG00000037795	N4bp2	DOWN	opposite
ENSMUSG00000042581	Thsd7b	DOWN	opposite
ENSMUSG00000044456	Rin3	DOWN	opposite
ENSMUSG00000061393	Acvr2b	DOWN	opposite
ENSMUSG00000021948	Prkcd	DOWN	opposite
ENSMUSG00000042453	Reln	DOWN	opposite
ENSMUSG00000032327	Stra6	DOWN	opposite
ENSMUSG00000066357	Wdr6	DOWN	opposite
ENSMUSG00000037254	Itih2	DOWN	opposite
ENSMUSG00000034906	Ncaph	DOWN	opposite
ENSMUSG00000045690	Wdr89	DOWN	opposite
ENSMUSG00000092094	Zfp804b	DOWN	opposite
ENSMUSG00000038618	Rassf7	DOWN	opposite
ENSMUSG00000008129	4930432K21Rik	DOWN	opposite
ENSMUSG00000052861	Dnah6	DOWN	opposite
ENSMUSG00000068699	Flnc	DOWN	opposite
ENSMUSG00000034177	Rnf43	DOWN	opposite
ENSMUSG00000037418	Best1	DOWN	opposite
ENSMUSG00000074802	Gas2l3	DOWN	opposite
ENSMUSG00000025888	Casp1	DOWN	opposite
ENSMUSG00000030413	Pglyrp1	DOWN	opposite
ENSMUSG00000005237	Dnah2	DOWN	opposite
ENSMUSG00000020427	Igfbp3	DOWN	opposite
ENSMUSG00000058546	Rpl23a	DOWN	opposite
ENSMUSG00000033985	Tesk2	DOWN	opposite
ENSMUSG00000042129	Rassf4	DOWN	opposite
ENSMUSG00000053819	Camk2d	DOWN	opposite
ENSMUSG00000023885	Thbs2	DOWN	opposite
ENSMUSG00000054594	Oscar	DOWN	opposite
ENSMUSG00000030110	Ret	DOWN	opposite
ENSMUSG00000037664	Cdkn1c	DOWN	opposite
ENSMUSG00000015966	Il17rb	DOWN	opposite
ENSMUSG00000047963	Stbd1	DOWN	opposite
ENSMUSG00000036208	Nepro	DOWN	opposite
ENSMUSG00000047369	Dnah14	DOWN	opposite
ENSMUSG00000020363	Gfpt2	DOWN	opposite
ENSMUSG00000045629	Sh3tc2	DOWN	opposite
ENSMUSG00000025665	Rps6ka6	DOWN	opposite
ENSMUSG00000091455	Otogl	DOWN	opposite
ENSMUSG00000021303	Gng4	DOWN	opposite
ENSMUSG00000020806	Rhbdf2	DOWN	opposite
ENSMUSG00000030607	Acan	DOWN	opposite
ENSMUSG00000061859	Patj	DOWN	opposite
ENSMUSG00000025176	Hoga1	DOWN	opposite
ENSMUSG00000027555	Car13	DOWN	opposite
ENSMUSG00000036459	Wtip	DOWN	opposite
ENSMUSG00000005397	Nid1	DOWN	opposite
ENSMUSG00000042567	Nek10	DOWN	opposite
ENSMUSG00000033170	Card10	DOWN	opposite
ENSMUSG00000024420	Zfp521	DOWN	opposite
ENSMUSG00000030796	Tead2	DOWN	opposite
ENSMUSG00000036699	Zcchc12	DOWN	opposite
ENSMUSG00000030606	Hapln3	DOWN	opposite
ENSMUSG00000055540	Epha6	DOWN	opposite
ENSMUSG00000028681	Ptch2	DOWN	opposite
ENSMUSG00000036422	Pcdh8	DOWN	opposite
ENSMUSG00000038987	Cfap157	DOWN	opposite
ENSMUSG00000039954	Stk32a	DOWN	opposite
ENSMUSG00000004655	Aqp1	DOWN	same
ENSMUSG00000053441	Adamts19	DOWN	same
ENSMUSG00000062393	Dgkk	DOWN	same
ENSMUSG00000002228	Ppm1j	DOWN	same
ENSMUSG00000022041	Chrna2	DOWN	same
ENSMUSG00000069372	Ctxn3	DOWN	same
ENSMUSG00000047507	Baiap3	DOWN	same
ENSMUSG00000079466	Prdm12	DOWN	same
ENSMUSG00000021032	Ngb	DOWN	same
ENSMUSG00000023031	Cela1	DOWN	same
ENSMUSG00000029304	Spp1	DOWN	same
ENSMUSG00000041828	Abca8a	DOWN	same
ENSMUSG00000024027	Glp1r	DOWN	same
ENSMUSG00000028172	Tacr3	DOWN	same
ENSMUSG00000074934	Grem1	DOWN	same
ENSMUSG00000028539	Artn	DOWN	same
ENSMUSG00000043091	Tuba1c	DOWN	same
ENSMUSG00000019787	Trdn	DOWN	same
ENSMUSG00000085584	Rtl9	DOWN	same
ENSMUSG00000060429	Sntb1	DOWN	same
ENSMUSG00000020090	Npffr1	DOWN	same
ENSMUSG00000030865	Chp2	DOWN	same
ENSMUSG00000029070	Mxra8	DOWN	same
ENSMUSG00000025498	Irf7	DOWN	same
ENSMUSG00000058173	Smco4	DOWN	same
ENSMUSG00000031825	Crispld2	DOWN	same
ENSMUSG00000071984	Fndc1	DOWN	same
ENSMUSG00000055761	Nkain3	DOWN	same
ENSMUSG00000028004	Npy2r	DOWN	same
ENSMUSG00000057315	Arhgap24	DOWN	same
ENSMUSG00000066113	Adamtsl1	DOWN	same
ENSMUSG00000040181	Fmo1	DOWN	same
ENSMUSG00000050666	Vstm4	DOWN	same
ENSMUSG00000024526	Cidea	DOWN	same
ENSMUSG00000029828	4921507P07Rik	DOWN	same
ENSMUSG00000029561	Oasl2	DOWN	same
ENSMUSG00000025969	Nrp2	DOWN	same
ENSMUSG00000024235	Map3k8	DOWN	same
ENSMUSG00000024907	Gal	UP	opposite
ENSMUSG00000055333	Fat2	UP	opposite
ENSMUSG00000045288	Ush1g	UP	opposite
ENSMUSG00000000214	Th	UP	opposite
ENSMUSG00000036357	Gpr101	UP	opposite
ENSMUSG00000026980	Ly75	UP	opposite
ENSMUSG00000005268	Prlr	UP	opposite
ENSMUSG00000022512	Cldn1	UP	opposite
ENSMUSG00000026308	Klhl30	UP	opposite
ENSMUSG00000042064	Myo3b	UP	opposite
ENSMUSG00000056025	Clca3a1	UP	opposite
ENSMUSG00000021609	Slc6a3	UP	opposite
ENSMUSG00000024538	Ppic	UP	opposite
ENSMUSG00000096883	Shisa8	UP	opposite
ENSMUSG00000017007	Rbpjl	UP	opposite
ENSMUSG00000020140	Lgr5	UP	opposite
ENSMUSG00000056972	Magel2	UP	opposite
ENSMUSG00000031980	Agt	UP	opposite
ENSMUSG00000041798	Gck	UP	opposite
ENSMUSG00000040856	Dlk1	UP	opposite
ENSMUSG00000003476	Crhr2	UP	opposite
ENSMUSG00000040310	Alx4	UP	opposite
ENSMUSG00000021337	Scgn	UP	opposite
ENSMUSG00000025723	Nmb	UP	opposite
ENSMUSG00000027015	Cybrd1	UP	opposite
ENSMUSG00000031654	Cbln1	UP	opposite
ENSMUSG00000063704	Mapk15	UP	opposite
ENSMUSG00000029123	Stk32b	UP	opposite
ENSMUSG00000074971	Fibin	UP	opposite
ENSMUSG00000069911	Insyn2b	UP	opposite
ENSMUSG00000021943	Gdf10	UP	opposite
ENSMUSG00000066952	Myo1h	UP	opposite
ENSMUSG00000040569	Slc26a7	UP	opposite
ENSMUSG00000015093	Clic3	UP	opposite
ENSMUSG00000035085	1700020L24Rik	UP	opposite
ENSMUSG00000051048	P4ha3	UP	opposite
ENSMUSG00000032268	Tmprss5	UP	opposite
ENSMUSG00000010142	Tnfrsf13b	UP	opposite
ENSMUSG00000024610	Cd74	UP	opposite
ENSMUSG00000035095	Fam167a	UP	opposite
ENSMUSG00000032511	Scn5a	UP	opposite
ENSMUSG00000031210	Gpr165	UP	opposite
ENSMUSG00000048562	Sp8	UP	opposite
ENSMUSG00000039899	Fgl2	UP	opposite
ENSMUSG00000048450	Msx1	UP	opposite
ENSMUSG00000063260	Syt10	UP	opposite
ENSMUSG00000016239	Lonrf3	UP	opposite
ENSMUSG00000075225	Ccdc162	UP	opposite
ENSMUSG00000036972	Zic4	UP	opposite
ENSMUSG00000031027	Stk33	UP	opposite
ENSMUSG00000030111	A2m	UP	opposite
ENSMUSG00000026322	Htr4	UP	opposite
ENSMUSG00000027931	Npr1	UP	opposite
ENSMUSG00000047996	Prrg1	UP	opposite
ENSMUSG00000026979	Psd4	UP	opposite
ENSMUSG00000087075	Lbhd2	UP	opposite
ENSMUSG00000036594	H2-Aa	UP	opposite
ENSMUSG00000096225	Lhx8	UP	opposite
ENSMUSG00000028441	1110017D15Rik	UP	opposite
ENSMUSG00000036502	Tmem255a	UP	opposite
ENSMUSG00000046714	Foxc2	UP	opposite
ENSMUSG00000032368	Zic1	UP	opposite
ENSMUSG00000024232	Bambi	UP	opposite
ENSMUSG00000017737	Mmp9	UP	opposite
ENSMUSG00000035473	Galm	UP	opposite
ENSMUSG00000074170	Plekhf1	UP	opposite
ENSMUSG00000000365	Rnf17	UP	opposite
ENSMUSG00000055653	Gpc3	UP	opposite
ENSMUSG00000078129	Actl10	UP	opposite
ENSMUSG00000028072	Ntrk1	UP	opposite
ENSMUSG00000021214	Akr1c18	UP	opposite
ENSMUSG00000041423	Paqr6	UP	opposite
ENSMUSG00000067724	Gbx1	UP	opposite
ENSMUSG00000072762	4930522L14Rik	UP	opposite
ENSMUSG00000029755	Dlx5	UP	opposite
ENSMUSG00000020160	Meis1	UP	opposite
ENSMUSG00000035860	Cdhr3	UP	opposite
ENSMUSG00000030218	Mgp	UP	opposite
ENSMUSG00000048373	Fgfbp1	UP	opposite
ENSMUSG00000038760	Trhr	UP	opposite
ENSMUSG00000029718	Pcolce	UP	opposite
ENSMUSG00000032291	Crabp1	UP	opposite
ENSMUSG00000035929	H2-Q4	UP	opposite
ENSMUSG00000019214	Chtf18	UP	opposite
ENSMUSG00000029661	Col1a2	UP	opposite
ENSMUSG00000022949	Clic6	UP	opposite
ENSMUSG00000039457	Ppl	UP	opposite
ENSMUSG00000029096	Htra3	UP	opposite
ENSMUSG00000027765	P2ry1	UP	opposite
ENSMUSG00000026198	Abcb6	UP	opposite
ENSMUSG00000055150	Zfp78	UP	opposite
ENSMUSG00000000732	Icosl	UP	opposite
ENSMUSG00000022097	Sftpc	UP	opposite
ENSMUSG00000045667	Smtnl2	UP	opposite
ENSMUSG00000068615	Gjd2	UP	opposite
ENSMUSG00000017057	Il13ra1	UP	opposite
ENSMUSG00000024986	Hhex	UP	opposite
ENSMUSG00000020534	Shmt1	UP	opposite
ENSMUSG00000071531	Gprin2	UP	opposite
ENSMUSG00000026162	Nhej1	UP	opposite
ENSMUSG00000020566	Atp6v1c2	UP	opposite
ENSMUSG00000063506	Arhgap22	UP	opposite
ENSMUSG00000102692	Dchs2	UP	opposite
ENSMUSG00000033502	Cdc14a	UP	opposite
ENSMUSG00000053964	Lgals4	UP	opposite
ENSMUSG00000040605	Bace2	UP	opposite
ENSMUSG00000064325	Hhip	UP	opposite
ENSMUSG00000096795	Zfp433	UP	opposite
ENSMUSG00000057322	Rpl38	UP	opposite
ENSMUSG00000039496	Cdnf	UP	opposite
ENSMUSG00000055044	Pdlim1	UP	opposite
ENSMUSG00000019890	Nts	UP	opposite
ENSMUSG00000046834	Krt1	UP	opposite
ENSMUSG00000068859	Sp9	UP	opposite
ENSMUSG00000024338	Psmb8	UP	opposite
ENSMUSG00000030549	Rhcg	UP	opposite
ENSMUSG00000010122	Slc47a1	UP	opposite
ENSMUSG00000000093	Tbx2	UP	opposite
ENSMUSG00000046750	Selenov	UP	opposite
ENSMUSG00000024087	Cyp1b1	UP	opposite
ENSMUSG00000004951	Hspb1	UP	opposite
ENSMUSG00000034563	Ccpg1	UP	opposite
ENSMUSG00000000753	Serpinf1	UP	opposite
ENSMUSG00000039081	Zfp503	UP	opposite
ENSMUSG00000079654	Prrt4	UP	opposite
ENSMUSG00000032744	Heyl	UP	opposite
ENSMUSG00000023066	Rttn	UP	opposite
ENSMUSG00000094152	Slc6a16	UP	opposite
ENSMUSG00000018844	Fndc8	UP	opposite
ENSMUSG00000043243	Fam129c	UP	opposite
ENSMUSG00000054986	Sec14l3	UP	opposite
ENSMUSG00000036334	Igsf10	UP	opposite
ENSMUSG00000032495	Lrrc2	UP	opposite
ENSMUSG00000004328	Hif3a	UP	opposite
ENSMUSG00000061524	Zic2	UP	opposite
ENSMUSG00000006930	Hap1	UP	opposite
ENSMUSG00000022894	Adamts5	UP	opposite
ENSMUSG00000066510	Ankdd1a	UP	opposite
ENSMUSG00000096718	Zfp781	UP	opposite
ENSMUSG00000054659	Pm20d2	UP	opposite
ENSMUSG00000110332	Gm19935	UP	opposite
ENSMUSG00000035595	Fam174c	UP	opposite
ENSMUSG00000015354	Pcolce2	UP	opposite
ENSMUSG00000039057	Myo16	UP	opposite
ENSMUSG00000045534	Kcna5	UP	opposite
ENSMUSG00000003477	Inmt	UP	opposite
ENSMUSG00000022376	Adcy8	UP	opposite
ENSMUSG00000018920	Cxcl16	UP	opposite
ENSMUSG00000027386	Fbln7	UP	opposite
ENSMUSG00000032372	Plscr2	UP	opposite
ENSMUSG00000063564	Col23a1	UP	opposite
ENSMUSG00000046441	Cmtr2	UP	opposite
ENSMUSG00000049555	Tmie	UP	opposite
ENSMUSG00000026347	Tmem163	UP	opposite
ENSMUSG00000047344	Lancl3	UP	opposite
ENSMUSG00000026604	Ptpn14	UP	opposite
ENSMUSG00000043336	Filip1l	UP	opposite
ENSMUSG00000074384	AI429214	UP	opposite
ENSMUSG00000021903	Galnt15	UP	opposite
ENSMUSG00000090862	Rps13	UP	opposite
ENSMUSG00000034071	Zfp551	UP	opposite
ENSMUSG00000036721	Zscan12	UP	opposite
ENSMUSG00000023064	Sncg	UP	opposite
ENSMUSG00000038115	Ano2	UP	opposite
ENSMUSG00000092118	Fancf	UP	opposite
ENSMUSG00000049001	Ndnf	UP	opposite
ENSMUSG00000036913	Trim67	UP	opposite
ENSMUSG00000040812	Agbl2	UP	opposite
ENSMUSG00000027360	Hdc	UP	opposite
ENSMUSG00000032231	Anxa2	UP	opposite
ENSMUSG00000060284	Sp7	UP	opposite
ENSMUSG00000063011	Msln	UP	opposite
ENSMUSG00000036875	Dna2	UP	opposite
ENSMUSG00000029607	Ankrd61	UP	opposite
ENSMUSG00000016496	Cd274	UP	opposite
ENSMUSG00000050875	Minar2	UP	opposite
ENSMUSG00000024998	Plce1	UP	opposite
ENSMUSG00000067860	Zic3	UP	opposite
ENSMUSG00000033355	Rtp4	UP	opposite
ENSMUSG00000090066	1110002E22Rik	UP	opposite
ENSMUSG00000009376	Met	UP	opposite
ENSMUSG00000046167	Gldn	UP	opposite
ENSMUSG00000004347	Pde1c	UP	opposite
ENSMUSG00000022061	Nkx3-1	UP	opposite
ENSMUSG00000005413	Hmox1	UP	opposite
ENSMUSG00000019899	Lama2	UP	opposite
ENSMUSG00000028636	Ppcs	UP	opposite
ENSMUSG00000006360	Crip1	UP	opposite
ENSMUSG00000020892	Aloxe3	UP	opposite
ENSMUSG00000048728	Zfp454	UP	opposite
ENSMUSG00000064373	Selenop	UP	opposite
ENSMUSG00000027954	Efna1	UP	opposite
ENSMUSG00000021281	Tnfaip2	UP	opposite
ENSMUSG00000036168	Ccdc38	UP	opposite
ENSMUSG00000018822	Sfrp5	UP	opposite
ENSMUSG00000045053	Kcng3	UP	opposite
ENSMUSG00000061186	Sfmbt2	UP	opposite
ENSMUSG00000068762	Gstm6	UP	opposite
ENSMUSG00000032572	Col6a4	UP	same
ENSMUSG00000012819	Cdh23	UP	same
ENSMUSG00000026065	Slc9a4	UP	same
ENSMUSG00000024565	Sall3	UP	same
ENSMUSG00000000409	Lck	UP	same
ENSMUSG00000025013	Tll2	UP	same
ENSMUSG00000050534	Htr5b	UP	same
ENSMUSG00000049526	Tmem202	UP	same
ENSMUSG00000048776	Pthlh	UP	same
ENSMUSG00000027875	Hmgcs2	UP	same
ENSMUSG00000000766	Oprm1	UP	same
ENSMUSG00000035356	Nfkbiz	UP	same

## Sheet: S7d. Vafidemstat-treated mutant
Supplementary Table 7d. Genes differentially expressed in the forebrain of the Kmt2c+/fs mice treated with vafidemstat
Kmt2c+/fs with vafidemstat vs Kmt2c+/+ with DMSO
Gene ID	Gene symbol	baseMean	log2FoldChange	log2FoldChange_SE	stat	uncorrected P	BH-corrected P
ENSMUSG00000003657	Calb2	725.661	-1.38763	0.153992	-9.01107	2.04047e-19	3.63204e-15
ENSMUSG00000005892	Trh	174.643	-1.69428	0.236853	-7.15331	8.47099e-13	7.53918e-09
ENSMUSG00000004655	Aqp1	48.9135	-2.97485	0.513858	-5.78924	7.07068e-09	4.19527e-05
ENSMUSG00000001444	Tbx21	26.887	-3.72829	0.67724	-5.50513	3.689e-08	0.00016416
ENSMUSG00000031654	Cbln1	177.954	-0.966857	0.188393	-5.13212	2.86501e-07	0.000920377
ENSMUSG00000020140	Lgr5	182.098	-1.39865	0.273329	-5.11712	3.1024e-07	0.000920377
ENSMUSG00000048562	Sp8	178.094	-1.1923	0.245912	-4.8485	1.24401e-06	0.00288882
ENSMUSG00000058626	Capn11	24.0333	3.99848	0.826131	4.84001	1.29835e-06	0.00288882
ENSMUSG00000049001	Ndnf	491.527	-0.737949	0.157878	-4.67419	2.9512e-06	0.00583683
ENSMUSG00000034825	Nrip3	2538.86	-0.466135	0.102668	-4.54024	5.61909e-06	0.010002
ENSMUSG00000030223	Ptpro	809.674	-0.676321	0.151411	-4.46679	7.94006e-06	0.0128485
ENSMUSG00000019874	Fabp7	642.903	-1.46625	0.329969	-4.44361	8.84638e-06	0.0131221
ENSMUSG00000032564	Cpne4	1312.2	-0.473277	0.107033	-4.42179	9.78888e-06	0.0134032
ENSMUSG00000011171	Vipr2	62.4766	-1.71692	0.399999	-4.29229	1.76837e-05	0.0211208
ENSMUSG00000025161	Slc16a3	95.645	1.03121	0.240328	4.29086	1.77984e-05	0.0211208
ENSMUSG00000033208	S100b	1828.1	-0.39316	0.0923245	-4.25846	2.05841e-05	0.0228998
ENSMUSG00000041423	Paqr6	81.4792	-1.16934	0.282728	-4.13592	3.53537e-05	0.0370174
ENSMUSG00000059336	Slc14a1	157.021	-0.835002	0.206998	-4.03386	5.48682e-05	0.0542585
ENSMUSG00000056025	Clca3a1	27.964	-2.55546	0.641121	-3.98592	6.72201e-05	0.0601781
ENSMUSG00000069911	Insyn2b	104.905	-1.10017	0.27611	-3.98452	6.76158e-05	0.0601781
ENSMUSG00000007682	Dio2	1913.05	0.466077	0.118983	3.91718	8.9589e-05	0.0759374
ENSMUSG00000024330	Col11a2	559.102	0.451274	0.115726	3.89952	9.63854e-05	0.0779846
ENSMUSG00000028747	Htr6	151.997	0.738119	0.190357	3.87755	0.000105512	0.0785697
ENSMUSG00000033350	Chst2	3102.22	0.352655	0.0911817	3.8676	0.000109911	0.0785697
ENSMUSG00000001023	S100a5	67.2628	-5.35697	1.38544	-3.86663	0.000110351	0.0785697
ENSMUSG00000021609	Slc6a3	21.5698	-2.12784	0.552005	-3.85475	0.000115848	0.0793112
ENSMUSG00000040373	Cacng5	449.587	-0.680692	0.177991	-3.8243	0.000131144	0.0864581
ENSMUSG00000064373	Selenop	2767.41	-0.295675	0.0782336	-3.77939	0.000157214	0.0989126
ENSMUSG00000037625	Cldn11	2163.39	0.335027	0.0887906	3.77323	0.00016115	0.0989126
ENSMUSG00000041911	Dlx1	904.119	-0.451129	0.120229	-3.75225	0.000175258	0.103986
ENSMUSG00000050505	Pcdh20	361.144	-0.50284	0.135185	-3.71965	0.000199495	0.114549
ENSMUSG00000098557	Kctd12	2089.87	-0.369753	0.101879	-3.62932	0.000284164	0.151182
ENSMUSG00000000214	Th	256.676	-2.05591	0.566713	-3.62778	0.000285868	0.151182
ENSMUSG00000016194	Hsd11b1	145.826	-0.765327	0.211115	-3.62517	0.000288775	0.151182
ENSMUSG00000038156	Spon1	1735.69	-0.366793	0.101725	-3.60572	0.000311294	0.158315
ENSMUSG00000001120	Pcbp3	1200.59	-0.460633	0.129105	-3.56789	0.000359864	0.177933
ENSMUSG00000035238	Kcnk15	15.2969	-2.58411	0.731717	-3.53158	0.000413088	0.198729
ENSMUSG00000028785	Hpca	12345.8	0.360399	0.102721	3.50852	0.000450604	0.207626
ENSMUSG00000034796	Cpne7	964.94	-0.411238	0.117301	-3.50585	0.000455151	0.207626
ENSMUSG00000053519	Kcnip1	442.979	-0.424703	0.121657	-3.49098	0.00048126	0.207626
ENSMUSG00000061859	Patj	237.146	-0.594612	0.170329	-3.49096	0.000481286	0.207626
ENSMUSG00000042129	Rassf4	141.148	-0.696611	0.199819	-3.48622	0.000489904	0.207626
ENSMUSG00000026308	Klhl30	16.8129	-2.84125	0.81654	-3.47962	0.00050213	0.207859
ENSMUSG00000024871	Doc2g	170.401	-2.07738	0.602265	-3.44927	0.000562097	0.227394
ENSMUSG00000034384	Barhl2	11.3941	-2.6969	0.783726	-3.44113	0.000579289	0.229141
ENSMUSG00000067571	Ms4a15	71.7924	-3.23304	0.94397	-3.42493	0.000614948	0.237958
ENSMUSG00000024565	Sall3	216.959	-0.756594	0.22223	-3.40455	0.000662737	0.250994
ENSMUSG00000074006	Omp	80.3372	-3.63315	1.07343	-3.38461	0.000712796	0.264329
ENSMUSG00000037679	Inf2	4190.69	0.303368	0.0901586	3.36483	0.000765915	0.27823
ENSMUSG00000031665	Sall1	575.94	-0.506548	0.152348	-3.32494	0.000884378	0.308515
ENSMUSG00000007656	Arpp19	6446.99	0.251784	0.0758704	3.3186	0.000904683	0.308515
ENSMUSG00000056966	Gjc3	802.244	0.329357	0.0993661	3.31458	0.000917796	0.308515
ENSMUSG00000055078	Gabra5	836.462	-0.360976	0.108913	-3.31434	0.000918612	0.308515
ENSMUSG00000008090	Fgfrl1	320.372	0.481793	0.146454	3.28973	0.00100283	0.325842
ENSMUSG00000032735	Ablim3	758.891	-0.365967	0.11136	-3.28635	0.00101495	0.325842
ENSMUSG00000042282	Gucy2f	17.0486	-2.05125	0.624706	-3.28354	0.00102512	0.325842
ENSMUSG00000002228	Ppm1j	27.4242	-1.77327	0.542766	-3.26711	0.00108652	0.330891
ENSMUSG00000045349	Sh2d5	2425.04	0.258342	0.0790827	3.26674	0.00108794	0.330891
ENSMUSG00000027744	Stoml3	21.4172	-2.07587	0.636167	-3.26309	0.00110204	0.330891
ENSMUSG00000035582	Gdpd4	11.0445	-2.8247	0.866555	-3.25968	0.00111536	0.330891
ENSMUSG00000051067	Lingo3	961.599	0.375782	0.116032	3.2386	0.00120118	0.345509
ENSMUSG00000055333	Fat2	18.0174	-2.8373	0.876234	-3.23806	0.00120346	0.345509
ENSMUSG00000023367	Tmem176a	249.905	0.575708	0.178916	3.21775	0.00129199	0.365039
ENSMUSG00000067261	Foxd3	7.66875	-3.83832	1.19716	-3.20619	0.00134506	0.372484
ENSMUSG00000037624	Kcnk2	1438.41	0.336093	0.104932	3.20297	0.00136019	0.372484
ENSMUSG00000026930	Gpsm1	1178.57	-0.345402	0.108169	-3.19316	0.00140726	0.378567
ENSMUSG00000021943	Gdf10	114.998	-0.74961	0.235021	-3.18955	0.00142494	0.378567
ENSMUSG00000042453	Reln	1542.76	-0.357564	0.112399	-3.1812	0.00146668	0.383924
ENSMUSG00000005089	Slc1a2	52650.9	0.239078	0.0757167	3.15754	0.00159107	0.41045
ENSMUSG00000090667	Gm765	53.2717	1.11029	0.352662	3.14832	0.00164213	0.413527
ENSMUSG00000040310	Alx4	47.1468	-1.15323	0.366593	-3.14581	0.00165626	0.413527
ENSMUSG00000034570	Inpp5j	1482.08	-0.353392	0.112486	-3.14164	0.00168003	0.413527
ENSMUSG00000090326	Dthd1	3.33979	5.25479	1.67409	3.13888	0.00169592	0.413527
ENSMUSG00000021803	Cdhr1	737.777	-1.73852	0.555343	-3.13053	0.0017449	0.41767
ENSMUSG00000050721	Plekho2	322.79	0.509375	0.162842	3.12803	0.00175985	0.41767
ENSMUSG00000039057	Myo16	787.424	-0.4168	0.133721	-3.11694	0.00182736	0.427987
ENSMUSG00000003974	Grm3	1160.19	0.361308	0.116409	3.10377	0.00191069	0.439329
ENSMUSG00000020732	Rab37	72.4823	-1.00232	0.323167	-3.10154	0.00192515	0.439329
ENSMUSG00000053441	Adamts19	29.8381	-1.92337	0.622399	-3.09024	0.00199992	0.450614
ENSMUSG00000055053	Nfic	2359.79	0.254429	0.0827018	3.07646	0.00209474	0.462195
ENSMUSG00000028995	Fam126a	487.189	-0.44521	0.144836	-3.07388	0.00211291	0.462195
ENSMUSG00000036131	Frmd7	95.6181	-1.90115	0.618945	-3.07159	0.00212922	0.462195
ENSMUSG00000036181	H1f2	310.149	0.506219	0.165057	3.06693	0.0021627	0.463808
ENSMUSG00000039620	Trmt9b	300.39	-0.463368	0.151921	-3.05006	0.00228794	0.481418
ENSMUSG00000079845	Xlr4a	3.34741	5.25714	1.7245	3.04849	0.00229992	0.481418
ENSMUSG00000032517	Mobp	11112.8	0.256174	0.0841264	3.04511	0.00232595	0.481418
ENSMUSG00000029757	Dync1i1	2221.16	-0.247816	0.0817666	-3.03078	0.00243925	0.499066
ENSMUSG00000050010	Shisa3	81.9919	-2.09983	0.694659	-3.02282	0.00250427	0.50107
ENSMUSG00000027074	Slc43a3	10.1473	-2.46469	0.815395	-3.02269	0.00250535	0.50107
ENSMUSG00000075224	Lrrc55	580.199	-0.411956	0.136971	-3.00762	0.00263305	0.520759
ENSMUSG00000022212	Cpne6	3205.56	-0.300653	0.100838	-2.98155	0.00286795	0.560983
ENSMUSG00000028780	Sema3c	498.933	-0.411272	0.138641	-2.96646	0.00301253	0.582858
ENSMUSG00000026447	Pik3c2b	580.835	0.330608	0.111603	2.96235	0.00305302	0.584341
ENSMUSG00000028871	Rspo1	121.61	0.801341	0.271317	2.95352	0.00314171	0.59492
ENSMUSG00000031561	Tenm3	1549.64	-0.271955	0.0923697	-2.9442	0.00323793	0.606686
ENSMUSG00000036634	Mag	2271.97	0.247928	0.0845082	2.93377	0.00334869	0.620903
ENSMUSG00000027858	Tspan2	1862.13	0.247151	0.0848264	2.91361	0.00357271	0.655612
ENSMUSG00000066058	Cldn19	11.9561	-2.11993	0.728715	-2.90913	0.00362431	0.658294
ENSMUSG00000063796	Slc22a8	262.709	0.504362	0.174061	2.89761	0.00376014	0.66628
ENSMUSG00000042501	Cpa6	15.1471	-1.95767	0.676245	-2.89491	0.00379266	0.66628
ENSMUSG00000030693	Klk10	5.93812	4.16989	1.44061	2.89453	0.00379728	0.66628
ENSMUSG00000028943	Espn	182.304	0.525042	0.181662	2.89021	0.00384979	0.66628
ENSMUSG00000045613	Chrm2	359.686	-0.400005	0.138537	-2.88736	0.00388487	0.66628
ENSMUSG00000031342	Gpm6b	18356.1	0.198459	0.068749	2.88671	0.00389287	0.66628
ENSMUSG00000029843	Slc13a4	215.061	0.491641	0.170813	2.87824	0.00399897	0.676225
ENSMUSG00000035105	Egln3	198.891	-0.491067	0.170744	-2.87604	0.00402696	0.676225
ENSMUSG00000037703	Lzts3	5300.65	0.1829	0.0636679	2.87272	0.00406951	0.676984
ENSMUSG00000029810	Tmem176b	465.869	0.364912	0.127378	2.86479	0.00417281	0.687741
ENSMUSG00000033717	Adra2a	452.726	-0.375743	0.132306	-2.83996	0.00451189	0.736804
ENSMUSG00000021303	Gng4	1348.05	-0.677562	0.239672	-2.82703	0.00469816	0.760247
ENSMUSG00000026701	Prdx6	3739.03	0.221544	0.0786413	2.81715	0.00484521	0.776979
ENSMUSG00000070720	Tmem200b	94.1305	0.720218	0.256519	2.80766	0.00499033	0.793106
ENSMUSG00000024867	Pip5k1b	297.273	-0.409079	0.145967	-2.80255	0.00507005	0.798645
ENSMUSG00000090223	Pcp4	653.544	0.424542	0.152043	2.79225	0.00523436	0.814502
ENSMUSG00000029314	Gpat3	74.2488	0.771448	0.276453	2.79053	0.00526223	0.814502
ENSMUSG00000053522	Lgals7	10.2055	2.47985	0.892151	2.77963	0.00544213	0.835085
ENSMUSG00000071984	Fndc1	112.787	-0.747922	0.269742	-2.77273	0.00555885	0.845705
ENSMUSG00000035778	Ggta1	86.2247	0.722634	0.261622	2.76213	0.00574252	0.860718
ENSMUSG00000027011	Ube2e3	1251.7	-0.237061	0.0859111	-2.75937	0.00579125	0.860718
ENSMUSG00000041828	Abca8a	180.796	-0.55226	0.200264	-2.75766	0.00582169	0.860718
ENSMUSG00000025738	Fbxl16	18994.8	0.204314	0.0741337	2.75602	0.00585095	0.860718
ENSMUSG00000046442	Ppm1e	4903.69	-0.278677	0.10134	-2.74992	0.00596098	0.869717
ENSMUSG00000045515	Pou3f3	2496.8	0.277607	0.101278	2.74103	0.00612467	0.886335
ENSMUSG00000024810	Il33	778.232	-0.308845	0.112847	-2.73684	0.00620324	0.889783
ENSMUSG00000039759	Thap3	198.399	-0.483827	0.177069	-2.73243	0.00628696	0.889783
ENSMUSG00000005716	Pvalb	749.208	0.303209	0.111026	2.73096	0.00631499	0.889783
ENSMUSG00000005547	Cyp2a5	13.3966	1.87554	0.687207	2.72922	0.00634845	0.889783
ENSMUSG00000053062	Jam2	859.914	-0.302198	0.11115	-2.71882	0.00655156	0.905332
ENSMUSG00000069372	Ctxn3	58.4532	-0.911532	0.335327	-2.71834	0.00656111	0.905332
ENSMUSG00000019761	Krt10	204.382	0.50789	0.187428	2.70979	0.0067326	0.921848
ENSMUSG00000002274	Metrn	1038.15	0.303825	0.112571	2.69897	0.00695536	0.933382
ENSMUSG00000051811	Cox6b2	39.727	0.985668	0.365387	2.6976	0.00698415	0.933382
ENSMUSG00000040424	Hipk4	1653.19	0.255027	0.0946265	2.69509	0.00703695	0.933382
ENSMUSG00000026347	Tmem163	262.001	-0.48973	0.182091	-2.68948	0.00715633	0.933382
ENSMUSG00000037362	Ccn3	2131.78	-0.339822	0.126385	-2.68877	0.00717154	0.933382
ENSMUSG00000027931	Npr1	81.0157	-0.767394	0.285544	-2.68748	0.00719931	0.933382
ENSMUSG00000004056	Akt2	1771.33	0.22089	0.0822246	2.68642	0.00722215	0.933382
ENSMUSG00000044681	Cnpy1	9.87003	-6.6924	2.4918	-2.68577	0.00723633	0.933382
ENSMUSG00000022382	Wnt7b	781.41	-0.273927	0.102489	-2.67274	0.00752348	0.963438
ENSMUSG00000030717	Nupr1	169.929	0.56629	0.21248	2.66514	0.00769554	0.968053
ENSMUSG00000056296	Synpr	2530.51	-0.289178	0.108609	-2.66256	0.00775484	0.968053
ENSMUSG00000042035	Igsf3	397.467	-0.382724	0.143753	-2.66236	0.00775945	0.968053
ENSMUSG00000032446	Eomes	103.731	-3.67103	1.38075	-2.65872	0.00784387	0.968053
ENSMUSG00000032261	Sh3bgrl2	732.471	-0.329652	0.124308	-2.65189	0.00800424	0.968053
ENSMUSG00000032087	Dscaml1	1079.6	-0.341171	0.128657	-2.65178	0.00800688	0.968053
ENSMUSG00000027215	Cd82	288.833	0.403679	0.152279	2.65092	0.00802718	0.968053
ENSMUSG00000051022	Hs3st1	340.514	-0.458604	0.173007	-2.65079	0.00803043	0.968053
ENSMUSG00000030067	Foxp1	2330.22	0.276484	0.104333	2.65001	0.00804898	0.968053
ENSMUSG00000024270	Slc39a6	912.831	-0.247756	0.093632	-2.64607	0.0081434	0.972835
ENSMUSG00000026879	Gsn	1092.86	0.304478	0.115337	2.63991	0.00829275	0.984073
ENSMUSG00000028517	Plpp3	5601.53	0.198337	0.0752172	2.63686	0.00836768	0.984363
ENSMUSG00000019230	Lhx9	9.06479	-2.26075	0.857866	-2.63532	0.00840579	0.984363
ENSMUSG00000018581	Dnah11	38.2897	-1.11524	0.424254	-2.62871	0.00857098	0.994496
ENSMUSG00000044629	Cnrip1	920.791	-0.250012	0.0951902	-2.62645	0.00862805	0.994496
ENSMUSG00000033377	Palmd	247.368	-0.398455	0.151781	-2.6252	0.00865993	0.994496
ENSMUSG00000070880	Gad1	8467.31	-0.252889	0.0965879	-2.61822	0.00883895	0.999942
ENSMUSG00000040714	Klc3	46.4804	0.885229	0.338423	2.61575	0.00890327	0.999942
ENSMUSG00000021684	Pde8b	1544.89	0.249893	0.0956276	2.61319	0.00897005	0.999942
ENSMUSG00000018698	Lhx1	6.34439	-3.51793	1.3477	-2.61033	0.00904555	0.999942
ENSMUSG00000026259	Ngef	6486.33	0.186207	0.0716381	2.59928	0.00934207	0.999942
ENSMUSG00000004651	Tyr	2.57408	-4.76625	1.84388	-2.58491	0.0097405	0.999942
ENSMUSG00000027562	Car2	3565.18	0.244226	0.0945333	2.58349	0.00978055	0.999942
ENSMUSG00000058298	Mcm9	186.712	-0.454297	0.176377	-2.57571	0.0100034	0.999942
ENSMUSG00000022324	Matn2	636.915	-0.346671	0.134671	-2.57421	0.0100469	0.999942
ENSMUSG00000051048	P4ha3	53.0893	-0.906967	0.352798	-2.57078	0.010147	0.999942
ENSMUSG00000024598	Fbn2	55.1655	-0.918294	0.3575	-2.56866	0.0102093	0.999942
ENSMUSG00000030307	Slc6a11	4464.48	-0.221462	0.0866686	-2.55527	0.0106105	0.999942
ENSMUSG00000043822	Adamtsl5	151.027	0.503901	0.197802	2.5475	0.0108497	0.999942
ENSMUSG00000027315	Spint1	81.4728	0.754303	0.296697	2.54234	0.0110114	0.999942
ENSMUSG00000058470	Gm8369	2.41233	-4.65302	1.83204	-2.5398	0.0110917	0.999942
ENSMUSG00000022887	Masp1	219.91	-0.423449	0.167027	-2.53521	0.0112379	0.999942
ENSMUSG00000078681	Tm2d3	456.691	0.306724	0.121012	2.53466	0.0112558	0.999942
ENSMUSG00000022090	Pdlim2	199.31	0.457154	0.180501	2.53269	0.0113191	0.999942
ENSMUSG00000063535	Zfp773	42.1773	-0.891909	0.35227	-2.53189	0.011345	0.999942
ENSMUSG00000026413	Pkp1	16.6123	1.54137	0.608797	2.53183	0.0113468	0.999942
ENSMUSG00000032726	Bmp8a	3.32035	4.20835	1.66224	2.53174	0.0113498	0.999942
ENSMUSG00000022468	Endou	56.2161	0.786572	0.311543	2.52477	0.0115775	0.999942
ENSMUSG00000032537	Ephb1	877.662	0.295648	0.117106	2.52462	0.0115822	0.999942
ENSMUSG00000059857	Ntng1	437.204	-0.390432	0.154704	-2.52373	0.0116116	0.999942
ENSMUSG00000022817	Itgb5	761.045	0.278342	0.110367	2.52198	0.0116697	0.999942
ENSMUSG00000022376	Adcy8	445.409	-0.346128	0.137973	-2.50868	0.0121185	0.999942
ENSMUSG00000059887	Olfr1507	2.37356	-4.62085	1.84641	-2.50261	0.0123281	0.999942
ENSMUSG00000028174	Rpe65	67.9744	0.775874	0.310187	2.50131	0.0123734	0.999942
ENSMUSG00000024998	Plce1	195.289	-0.452135	0.181185	-2.49543	0.0125806	0.999942
ENSMUSG00000022623	Shank3	5365.44	0.187458	0.0751332	2.49501	0.0125953	0.999942
ENSMUSG00000076439	Mog	814.442	0.25685	0.102987	2.49401	0.012631	0.999942
ENSMUSG00000000303	Cdh1	51.5378	0.860006	0.345093	2.4921	0.0126991	0.999942
ENSMUSG00000030513	Pcsk6	310.037	-0.357205	0.143386	-2.49122	0.0127304	0.999942
ENSMUSG00000030854	Ptpn5	4802.75	0.275384	0.110546	2.49112	0.0127342	0.999942
ENSMUSG00000059864	Olfr1393	35.863	1.04309	0.41877	2.49085	0.0127436	0.999942
ENSMUSG00000041544	Disp3	744.483	-0.277569	0.111679	-2.48542	0.0129398	0.999942
ENSMUSG00000043448	Gjc2	273.999	0.404613	0.163157	2.4799	0.0131421	0.999942
ENSMUSG00000072974	Gm4787	16.2632	1.5143	0.611605	2.47594	0.0132886	0.999942
ENSMUSG00000021754	Map3k1	250.128	-0.499534	0.201759	-2.4759	0.0132901	0.999942
ENSMUSG00000051985	Igfn1	582.838	0.342367	0.138433	2.47316	0.0133924	0.999942
ENSMUSG00000021549	Rasa1	1106.44	-0.226962	0.0917805	-2.47287	0.0134031	0.999942
ENSMUSG00000041607	Mbp	37930.6	0.225918	0.091379	2.47232	0.013424	0.999942
ENSMUSG00000021721	Htr1a	363.06	-0.353408	0.14315	-2.4688	0.0135566	0.999942
ENSMUSG00000021750	Fam107a	6340.91	0.183366	0.0745712	2.45894	0.0139349	0.999942
ENSMUSG00000028351	Brinp1	3486.84	0.170574	0.0693908	2.45816	0.0139652	0.999942
ENSMUSG00000102918	Pcdhgc3	494.878	0.292957	0.119257	2.45652	0.0140292	0.999942
ENSMUSG00000052151	Plpp2	53.0373	0.798338	0.325309	2.45409	0.0141241	0.999942
ENSMUSG00000017344	Vtn	1078.47	0.25381	0.103498	2.45232	0.0141939	0.999942
ENSMUSG00000036225	Kctd1	1877.31	0.20919	0.0853103	2.4521	0.0142024	0.999942
ENSMUSG00000054342	Kcnn4	6.70466	-2.43668	0.996015	-2.44643	0.014428	0.999942
ENSMUSG00000021094	Dhrs7	540.382	0.311206	0.127323	2.44423	0.0145163	0.999942
ENSMUSG00000039601	Rcan2	3907.16	0.181799	0.074623	2.43624	0.0148409	0.999942
ENSMUSG00000034813	Grip1	480.745	-0.310385	0.127671	-2.43113	0.0150516	0.999942
ENSMUSG00000059430	Actg2	4.02182	3.48208	1.43297	2.42997	0.0151	0.999942
ENSMUSG00000037206	Islr	376.055	-0.460285	0.189462	-2.42944	0.0151223	0.999942
ENSMUSG00000030905	Crym	1785.55	0.225616	0.0928749	2.42925	0.0151303	0.999942
ENSMUSG00000027977	Ndst3	661.769	-0.368386	0.151836	-2.4262	0.0152578	0.999942
ENSMUSG00000066279	Chrna10	12.1176	-1.7686	0.729375	-2.42482	0.015316	0.999942
ENSMUSG00000003273	Car11	3367.91	0.185278	0.0766845	2.41611	0.0156872	0.999942
ENSMUSG00000037010	Apln	593.505	0.362727	0.150263	2.41395	0.0157805	0.999942
ENSMUSG00000036915	Kirrel2	204.843	0.448879	0.186124	2.41171	0.0158778	0.999942
ENSMUSG00000020656	Grhl1	271.92	-0.412499	0.171082	-2.41111	0.0159039	0.999942
ENSMUSG00000036887	C1qa	895.052	0.239848	0.0994871	2.41085	0.0159154	0.999942
ENSMUSG00000000296	Tpd52l1	443.89	0.344396	0.143522	2.3996	0.0164131	0.999942
ENSMUSG00000031232	Magt1	355.709	0.330265	0.138155	2.39054	0.0168237	0.999942
ENSMUSG00000025795	Rassf3	761.1	0.278566	0.116717	2.38668	0.0170012	0.999942
ENSMUSG00000022947	Cbr3	225.082	0.434941	0.182412	2.38439	0.0171076	0.999942
ENSMUSG00000024501	Dpysl3	841.974	-0.257242	0.107975	-2.38241	0.0171997	0.999942
ENSMUSG00000028807	Zbtb8a	105.648	0.531386	0.223292	2.37978	0.0173228	0.999942
ENSMUSG00000042793	Lgr6	181.635	-0.667494	0.280859	-2.37662	0.0174722	0.999942
ENSMUSG00000030701	Plekhb1	5012.17	0.229199	0.0971866	2.35834	0.018357	0.999942
ENSMUSG00000030800	Prss8	3.08913	4.0787	1.73137	2.35577	0.0184845	0.999942
ENSMUSG00000069516	Lyz2	141.433	0.456828	0.194416	2.34974	0.0187865	0.999942
ENSMUSG00000073680	Tmem88b	1082.99	0.275908	0.117436	2.34944	0.0188017	0.999942
ENSMUSG00000078307	AI593442	3385.05	0.207342	0.0883283	2.3474	0.0189048	0.999942
ENSMUSG00000058443	Rpl10-ps3	85.1318	0.643735	0.274915	2.34158	0.0192025	0.999942
ENSMUSG00000074968	Ano3	3239.53	0.183601	0.078481	2.33943	0.0193129	0.999942
ENSMUSG00000031453	Rasa3	1554.55	-0.206383	0.0882309	-2.33913	0.0193288	0.999942
ENSMUSG00000015484	Fam163a	156.196	-0.479239	0.205066	-2.337	0.0194391	0.999942
ENSMUSG00000021115	Vrk1	360.628	0.322646	0.13807	2.33683	0.0194478	0.999942
ENSMUSG00000007617	Homer1	4471.75	0.180468	0.0772546	2.33602	0.0194904	0.999942
ENSMUSG00000031097	Tnni2	4.13385	-3.42205	1.46525	-2.33547	0.0195187	0.999942
ENSMUSG00000017491	Rarb	220.725	0.519158	0.222306	2.33533	0.0195262	0.999942
ENSMUSG00000032503	Arpp21	11012.2	0.236861	0.101463	2.33445	0.0195723	0.999942
ENSMUSG00000035528	Npffr2	5.23164	-2.73719	1.17463	-2.33026	0.0197925	0.999942
ENSMUSG00000042388	Dlgap3	9006.58	0.186381	0.079986	2.33017	0.0197971	0.999942
ENSMUSG00000038695	Josd2	927.864	0.221401	0.0950494	2.32932	0.019842	0.999942
ENSMUSG00000038976	Ppp1r9b	23304.5	0.15267	0.0655446	2.32926	0.0198455	0.999942
ENSMUSG00000036766	Dner	3478.64	-0.196717	0.0844549	-2.32925	0.0198458	0.999942
ENSMUSG00000000753	Serpinf1	140.141	-0.535092	0.230128	-2.32519	0.0200617	0.999942
ENSMUSG00000047557	Lxn	470.487	-0.289018	0.124775	-2.31631	0.0205413	0.999942
ENSMUSG00000063564	Col23a1	255.235	-0.387535	0.167357	-2.31562	0.020579	0.999942
ENSMUSG00000009418	Nav1	2354.83	-0.225762	0.0975948	-2.31326	0.0207082	0.999942
ENSMUSG00000052160	Pld4	144.22	0.4715	0.204039	2.31083	0.0208421	0.999942
ENSMUSG00000067847	Romo1	534.105	0.305443	0.132621	2.30313	0.0212713	0.999942
ENSMUSG00000001506	Col1a1	146.253	-0.683381	0.297031	-2.30071	0.0214081	0.999942
ENSMUSG00000028435	Aqp3	3.32966	4.20174	1.82764	2.299	0.0215051	0.999942
ENSMUSG00000060284	Sp7	57.3	-0.942039	0.409955	-2.29791	0.0215668	0.999942
ENSMUSG00000045318	Adra2c	505.689	0.332234	0.14469	2.29618	0.0216656	0.999942
ENSMUSG00000036192	Rorb	751.442	0.253802	0.110785	2.29094	0.0219671	0.999942
ENSMUSG00000038843	Gcnt1	90.0954	-0.716362	0.312963	-2.28897	0.0220812	0.999942
ENSMUSG00000036136	Fam110c	5.95162	-2.5062	1.09558	-2.28754	0.0221641	0.999942
ENSMUSG00000036832	Lpar3	9.81253	-1.73881	0.76068	-2.28587	0.0222621	0.999942
ENSMUSG00000051617	Krt9	303.349	0.352776	0.15443	2.28437	0.0223497	0.999942
ENSMUSG00000019866	Crybg1	33.4946	-0.990245	0.433647	-2.28353	0.0223993	0.999942
ENSMUSG00000025207	Sema4g	544.229	-0.314119	0.137624	-2.28245	0.0224628	0.999942
ENSMUSG00000038059	Smim3	152.237	0.467168	0.204745	2.28171	0.0225066	0.999942
ENSMUSG00000038145	Snrk	1530.45	-0.211979	0.093043	-2.27829	0.0227093	0.999942
ENSMUSG00000040260	Daam2	1868.23	0.207734	0.0912735	2.27595	0.0228488	0.999942
ENSMUSG00000051136	Ghsr	3.93259	-3.46176	1.52138	-2.2754	0.0228819	0.999942
ENSMUSG00000004446	Bid	156.662	-0.440493	0.1936	-2.27527	0.0228896	0.999942
ENSMUSG00000017417	Plxdc1	544.692	0.272837	0.119965	2.27431	0.0229475	0.999942
ENSMUSG00000031833	Mast3	5846.73	0.156485	0.0689279	2.27027	0.0231909	0.999942
ENSMUSG00000040441	Slc26a10	129.656	0.538158	0.237564	2.26532	0.0234931	0.999942
ENSMUSG00000039126	Prune2	1747.85	-0.209899	0.0926652	-2.26514	0.0235042	0.999942
ENSMUSG00000029455	Aldh2	1986.88	0.172694	0.0762853	2.26379	0.0235868	0.999942
ENSMUSG00000039910	Cited2	756.809	-0.231136	0.102114	-2.26351	0.0236045	0.999942
ENSMUSG00000022246	Rai14	239.185	-0.351542	0.155348	-2.26292	0.0236404	0.999942
ENSMUSG00000036594	H2-Aa	25.3069	-1.16431	0.514833	-2.26154	0.0237261	0.999942
ENSMUSG00000038264	Sema7a	2924.4	0.169576	0.0750148	2.26056	0.0237863	0.999942
ENSMUSG00000025813	Homer2	1366.87	-0.254477	0.11278	-2.25641	0.0240451	0.999942
ENSMUSG00000020758	Itgb4	247.214	0.353052	0.156545	2.25528	0.0241158	0.999942
ENSMUSG00000058420	Syt17	1124.92	-0.230284	0.102114	-2.25518	0.0241222	0.999942
ENSMUSG00000021541	Trpc7	101.774	-0.593914	0.263375	-2.25502	0.0241324	0.999942
ENSMUSG00000071202	Ccdc78	11.3857	1.70642	0.756768	2.25487	0.0241412	0.999942
ENSMUSG00000038530	Rgs4	7129.47	0.182533	0.0810836	2.25118	0.0243743	0.999942
ENSMUSG00000038128	Camk4	937.042	0.247301	0.109969	2.24882	0.0245239	0.999942
ENSMUSG00000053963	Stum	6326.14	-0.189586	0.0843069	-2.24876	0.0245276	0.999942
ENSMUSG00000015869	Prpsap1	755.078	-0.227383	0.101238	-2.24602	0.0247028	0.999942
ENSMUSG00000027188	Pamr1	623.515	0.289119	0.128875	2.2434	0.0248709	0.999942
ENSMUSG00000031425	Plp1	24112.7	0.159367	0.071041	2.24331	0.0248767	0.999942
ENSMUSG00000054728	Phactr1	10305.7	0.158758	0.0707717	2.24323	0.0248817	0.999942
ENSMUSG00000002602	Axl	990.233	0.213534	0.0952036	2.24292	0.0249018	0.999942
ENSMUSG00000050840	Cdh20	319.104	-0.324948	0.144939	-2.24196	0.0249637	0.999942
ENSMUSG00000021719	Rgs7bp	7335.22	0.148423	0.0662151	2.24153	0.0249917	0.999942
ENSMUSG00000037754	Ppp1r16b	2755.01	0.214038	0.0955248	2.24065	0.0250485	0.999942
ENSMUSG00000027889	Ampd2	1280.04	-0.210993	0.0942036	-2.23975	0.025107	0.999942
ENSMUSG00000027001	Dusp19	262.072	0.348598	0.155688	2.23907	0.0251511	0.999942
ENSMUSG00000021666	Gfm2	645.542	-0.27497	0.122863	-2.23802	0.0252198	0.999942
ENSMUSG00000086784	Isoc2a	354.35	0.321426	0.14363	2.23788	0.0252291	0.999942
ENSMUSG00000027913	Crct1	6.51589	2.98662	1.33592	2.23562	0.0253768	0.999942
ENSMUSG00000078958	Atp6ap1l	180.353	-0.43191	0.193393	-2.23333	0.0255274	0.999942
ENSMUSG00000014361	Mertk	887.677	0.330756	0.148163	2.23238	0.0255899	0.999942
ENSMUSG00000021130	Galnt16	2729.04	-0.165175	0.0740004	-2.23209	0.0256093	0.999942
ENSMUSG00000032698	Lmo2	365.986	0.403242	0.180699	2.23157	0.0256436	0.999942
ENSMUSG00000024376	Epb41l4a	66.2341	-0.808567	0.362584	-2.23001	0.0257465	0.999942
ENSMUSG00000031608	Galnt7	243.065	-0.353288	0.158453	-2.22961	0.0257733	0.999942
ENSMUSG00000058440	Nrf1	335.581	-0.321128	0.144232	-2.22647	0.0259825	0.999942
ENSMUSG00000090698	Apold1	113.712	-0.578644	0.26002	-2.22538	0.0260555	0.999942
ENSMUSG00000021364	Elovl2	286.195	-0.324908	0.146018	-2.22512	0.0260733	0.999942
ENSMUSG00000019990	Pde7b	1297.41	0.296449	0.133365	2.22285	0.0262262	0.999942
ENSMUSG00000043668	Tox3	236.243	-0.349327	0.157158	-2.22277	0.0262311	0.999942
ENSMUSG00000032554	Trf	3917.92	0.201421	0.0906218	2.22265	0.0262394	0.999942
ENSMUSG00000020061	Mybpc1	55.4122	-0.876448	0.394663	-2.22075	0.0263679	0.999942
ENSMUSG00000032268	Tmprss5	20.6358	-1.11015	0.500024	-2.2202	0.0264053	0.999942
ENSMUSG00000034098	Fstl5	482.99	-0.33148	0.149335	-2.21971	0.0264385	0.999942
ENSMUSG00000024524	Gnal	4910.19	0.226918	0.102298	2.21821	0.0265406	0.999942
ENSMUSG00000052713	Zfp608	423.218	-0.295794	0.133353	-2.21813	0.0265462	0.999942
ENSMUSG00000031538	Plat	467.554	-0.26927	0.121529	-2.21568	0.0267137	0.999942
ENSMUSG00000050359	Sprr1a	12.6939	2.26422	1.02293	2.21346	0.026866	0.999942
ENSMUSG00000040952	Rps19	1195.35	0.216927	0.0980495	2.21243	0.0269371	0.999942
ENSMUSG00000001700	Gramd3	309.104	0.354386	0.160423	2.20908	0.0271694	0.999942
ENSMUSG00000037095	Lrg1	33.1757	0.910349	0.412145	2.20881	0.0271879	0.999942
ENSMUSG00000036905	C1qb	840.809	0.230454	0.10446	2.20614	0.0273743	0.999942
ENSMUSG00000001773	Folh1	82.6369	-0.564705	0.256121	-2.20484	0.0274656	0.999942
ENSMUSG00000010476	Ebf3	19.6733	-1.24856	0.566507	-2.20396	0.0275269	0.999942
ENSMUSG00000058254	Tspan7	20786	0.177599	0.0806346	2.20251	0.0276292	0.999942
ENSMUSG00000026655	Fam107b	141.214	-0.475859	0.216246	-2.20055	0.0277681	0.999942
ENSMUSG00000043391	2510009E07Rik	1142.13	0.218099	0.0991499	2.19969	0.027829	0.999942
ENSMUSG00000086228	Ubap1l	76.4704	-0.787954	0.358354	-2.19881	0.0278911	0.999942
ENSMUSG00000019768	Esr1	78.9799	-0.658383	0.299987	-2.19471	0.0281847	0.999942
ENSMUSG00000006219	Fblim1	21.6246	1.10164	0.502175	2.19374	0.0282539	0.999942
ENSMUSG00000030386	Zfp606	296.62	-0.30972	0.141264	-2.19249	0.0283438	0.999942
ENSMUSG00000021340	Gpld1	751.57	0.228563	0.104266	2.19211	0.0283716	0.999942
ENSMUSG00000027375	Mal	3276.1	0.189878	0.0867576	2.18861	0.0286255	0.999942
ENSMUSG00000070527	Mkrn3	15.5775	-1.28976	0.589453	-2.18807	0.0286646	0.999942
ENSMUSG00000022101	Fgf17	16.1171	1.36494	0.623909	2.18772	0.0286898	0.999942
ENSMUSG00000032487	Ptgs2	285.275	-0.353386	0.161564	-2.18728	0.028722	0.999942
ENSMUSG00000047606	Ankrd34c	232.51	-0.392622	0.17954	-2.18682	0.0287557	0.999942
ENSMUSG00000033633	Clec18a	110.146	0.637347	0.291527	2.18623	0.0287985	0.999942
ENSMUSG00000046178	Nxph1	597.968	-0.236732	0.108308	-2.18574	0.0288345	0.999942
ENSMUSG00000020334	Slc22a4	123.919	-0.459224	0.210106	-2.18568	0.0288389	0.999942
ENSMUSG00000030247	Kcnj8	70.3841	0.611488	0.279867	2.18493	0.0288943	0.999942
ENSMUSG00000003153	Slc2a3	3318.52	-0.154305	0.0706585	-2.18382	0.0289756	0.999942
ENSMUSG00000036356	Csgalnact1	441.168	-0.268869	0.12319	-2.18255	0.0290689	0.999942
ENSMUSG00000040258	Nxph4	125.456	-0.516542	0.23683	-2.18107	0.0291784	0.999942
ENSMUSG00000030302	Atp2b2	13383.5	0.145752	0.066834	2.1808	0.0291979	0.999942
ENSMUSG00000049122	Frmd3	134.447	-0.44148	0.202486	-2.18029	0.0292356	0.999942
ENSMUSG00000041842	Fhdc1	107.158	-0.50932	0.233791	-2.17852	0.0293671	0.999942
ENSMUSG00000078572	Ndufaf8	269.184	0.317101	0.145606	2.1778	0.0294213	0.999942
ENSMUSG00000012126	Ubxn11	365.354	0.303091	0.139191	2.17751	0.0294424	0.999942
ENSMUSG00000024659	Anxa1	52.0281	2.00181	0.91963	2.17675	0.0294992	0.999942
ENSMUSG00000050063	Klk6	69.5439	0.611553	0.280984	2.17647	0.02952	0.999942
ENSMUSG00000040860	Crocc	1543.84	0.224594	0.103234	2.17558	0.0295864	0.999942
ENSMUSG00000037295	Ldlrap1	60.5834	0.647186	0.297816	2.17311	0.029772	0.999942
ENSMUSG00000037370	Enpp1	105.079	-0.559729	0.257822	-2.17099	0.029932	0.999942
ENSMUSG00000031805	Jak3	113.638	0.484409	0.223319	2.16914	0.0300721	0.999942
ENSMUSG00000051169	Rpusd3	50.598	0.738167	0.3404	2.16852	0.0301188	0.999942
ENSMUSG00000105867	Gm42517	1014.38	0.218341	0.100713	2.16795	0.0301623	0.999942
ENSMUSG00000010592	Dazl	94.728	0.525364	0.242411	2.16724	0.0302163	0.999942
ENSMUSG00000038115	Ano2	138.538	0.649762	0.299915	2.16649	0.030274	0.999942
ENSMUSG00000073125	Xlr3b	51.0496	1.00488	0.46399	2.16574	0.0303309	0.999942
ENSMUSG00000050714	Zbtb26	204.067	-0.362277	0.167381	-2.16439	0.0304347	0.999942
ENSMUSG00000026167	Wnt10a	191.023	0.486111	0.224814	2.16228	0.0305967	0.999942
ENSMUSG00000026421	Csrp1	4186.7	0.173967	0.0804992	2.16111	0.0306871	0.999942
ENSMUSG00000026970	Rbms1	525.721	0.267448	0.124108	2.15496	0.0311653	0.999942
ENSMUSG00000025213	Kazald1	97.5451	0.530352	0.246224	2.15395	0.0312443	0.999942
ENSMUSG00000008393	Carhsp1	1022.59	0.257639	0.119737	2.15171	0.03142	0.999942
ENSMUSG00000015396	Cd83	248.596	-0.329246	0.153175	-2.14947	0.031597	0.999942
ENSMUSG00000035200	Chrnb4	12.6325	-1.69069	0.787207	-2.14771	0.0317371	0.999942
ENSMUSG00000036256	Igfbp7	246.388	0.336463	0.156666	2.14765	0.0317418	0.999942
ENSMUSG00000019828	Grm1	1141.16	-0.218874	0.101935	-2.14719	0.0317781	0.999942
ENSMUSG00000030077	Chl1	3071.19	-0.206047	0.0959877	-2.1466	0.031825	0.999942
ENSMUSG00000017167	Cntnap1	5385	0.143422	0.0669115	2.14346	0.0320759	0.999942
ENSMUSG00000052534	Pbx1	3881.06	-0.178261	0.0832205	-2.14203	0.0321909	0.999942
ENSMUSG00000023262	Acy1	228.828	0.380903	0.177983	2.14011	0.0323461	0.999942
ENSMUSG00000023067	Cdkn1a	369.377	-0.308928	0.144382	-2.13966	0.0323824	0.999942
ENSMUSG00000023861	Mpc1	207.817	-0.354504	0.165732	-2.13902	0.0324342	0.999942
ENSMUSG00000026885	Ttll11	727.378	0.21451	0.100316	2.13834	0.0324892	0.999942
ENSMUSG00000070047	Fat1	1161.51	-0.23774	0.111257	-2.13686	0.0326095	0.999942
ENSMUSG00000045106	Ccdc73	198.58	-0.367143	0.171979	-2.13482	0.032776	0.999942
ENSMUSG00000021596	Mctp1	1680.65	0.184978	0.0867246	2.13294	0.0329295	0.999942
ENSMUSG00000037166	Ppp1r14a	289.349	0.3883	0.182064	2.13276	0.0329442	0.999942
ENSMUSG00000031605	Klhl2	3882.01	0.150848	0.0708542	2.12899	0.0332549	0.999942
ENSMUSG00000039103	Nexn	248.35	0.481043	0.226051	2.12803	0.0333349	0.999942
ENSMUSG00000023192	Grm2	844.621	-0.275781	0.129611	-2.12776	0.0333568	0.999942
ENSMUSG00000021108	Prkch	231.582	0.460444	0.216584	2.12594	0.0335085	0.999942
ENSMUSG00000009628	Tex15	29.4478	-1.04477	0.492592	-2.12095	0.0339256	0.999942
ENSMUSG00000039789	Zfp597	508.087	-0.247029	0.116643	-2.11782	0.0341903	0.999942
ENSMUSG00000022354	Ndufb9	1301.42	0.20913	0.0987914	2.11689	0.0342695	0.999942
ENSMUSG00000001056	Nhp2	702.622	0.21976	0.103972	2.11365	0.034545	0.999942
ENSMUSG00000053825	Ppfia2	1900.9	-0.170045	0.0804707	-2.11312	0.0345902	0.999942
ENSMUSG00000026475	Rgs16	177.945	-0.390632	0.185059	-2.11086	0.0347845	0.999942
ENSMUSG00000033213	AA467197	6.40417	2.10275	0.996186	2.1108	0.0347898	0.999942
ENSMUSG00000030605	Mfge8	3785.54	0.209917	0.0995515	2.10863	0.0349768	0.999942
ENSMUSG00000016487	Ppfibp1	751.209	-0.273097	0.129519	-2.10854	0.0349841	0.999942
ENSMUSG00000096883	Shisa8	154.497	-1.10232	0.52309	-2.10732	0.0350901	0.999942
ENSMUSG00000040896	Kcnd3	1679.18	-0.255608	0.121356	-2.10627	0.0351807	0.999942
ENSMUSG00000002930	Ppp1r17	12.2635	-1.71784	0.816379	-2.10421	0.03536	0.999942
ENSMUSG00000060371	Caln1	5494.65	0.168264	0.0799906	2.10354	0.0354185	0.999942
ENSMUSG00000039976	Tbc1d16	1249.58	0.210228	0.100002	2.10224	0.0355323	0.999942
ENSMUSG00000075570	Krt26	5.83718	2.11483	1.00615	2.10191	0.0355616	0.999942
ENSMUSG00000058135	Gstm1	2682.29	0.171643	0.0817508	2.09958	0.0357656	0.999942
ENSMUSG00000048385	Scrt1	3516.53	0.166958	0.0799017	2.08954	0.0366592	0.999942
ENSMUSG00000039481	Nrtn	45.4643	0.788903	0.377774	2.08829	0.0367715	0.999942
ENSMUSG00000019779	Frk	11.1434	1.48155	0.710122	2.08633	0.0369491	0.999942
ENSMUSG00000048285	Frmd6	766.91	0.216864	0.10396	2.08604	0.0369754	0.999942
ENSMUSG00000027082	Tfpi	70.2665	0.633885	0.304103	2.08444	0.0371198	0.999942
ENSMUSG00000038135	Crygn	8.52298	1.6572	0.795104	2.08425	0.0371372	0.999942
ENSMUSG00000004341	Gpx6	21.4501	1.17375	0.563476	2.08305	0.0372464	0.999942
ENSMUSG00000022935	Grik1	264.123	-0.321597	0.154569	-2.0806	0.0374706	0.999942
ENSMUSG00000020218	Wif1	21.3579	-1.15114	0.553281	-2.08057	0.0374733	0.999942
ENSMUSG00000069227	Gprin1	2579.74	-0.177865	0.0855544	-2.07897	0.0376198	0.999942
ENSMUSG00000015653	Steap2	291.046	-0.322581	0.155231	-2.07808	0.0377024	0.999942
ENSMUSG00000054252	Fgfr3	2134.52	0.155398	0.0748318	2.07663	0.0378356	0.999942
ENSMUSG00000022797	Tfrc	1902.97	0.192087	0.092542	2.07568	0.0379237	0.999942
ENSMUSG00000090125	Pou3f1	658.21	0.255929	0.123386	2.07422	0.0380589	0.999942
ENSMUSG00000055865	Tafa3	17.3477	-1.30316	0.628438	-2.07364	0.0381125	0.999942
ENSMUSG00000045087	S1pr5	256.686	0.381089	0.183851	2.07281	0.0381896	0.999942
ENSMUSG00000031548	Sfrp1	255.152	-0.33774	0.163124	-2.07045	0.03841	0.999942
ENSMUSG00000005672	Kit	722.24	-0.215857	0.104264	-2.07029	0.0384249	0.999942
ENSMUSG00000028078	Dclk2	1889.06	-0.169152	0.0817452	-2.06926	0.0385212	0.999942
ENSMUSG00000044986	Tst	430.345	0.28813	0.139322	2.06809	0.0386314	0.999942
ENSMUSG00000020038	Cry1	397.546	0.270573	0.130872	2.06746	0.0386909	0.999942
ENSMUSG00000032769	Trpa1	3.33412	-3.1845	1.54067	-2.06696	0.038738	0.999942
ENSMUSG00000042581	Thsd7b	104.045	-0.541475	0.261987	-2.0668	0.0387527	0.999942
ENSMUSG00000027568	Ntsr1	168.585	-0.391851	0.189685	-2.0658	0.0388472	0.999942
ENSMUSG00000073158	9030624G23Rik	11.9312	1.43278	0.693771	2.0652	0.0389039	0.999942
ENSMUSG00000102748	Pcdhgb2	120.468	0.439758	0.213007	2.06453	0.0389675	0.999942
ENSMUSG00000046982	Tshz1	972.032	-0.303616	0.147099	-2.06402	0.0390158	0.999942
ENSMUSG00000027208	Fgf7	13.8607	-1.3914	0.674644	-2.06242	0.0391677	0.999942
ENSMUSG00000025969	Nrp2	853.658	-0.298429	0.144854	-2.06021	0.0393785	0.999942
ENSMUSG00000020182	Ddc	123.828	-0.521512	0.253435	-2.05777	0.0396122	0.999942
ENSMUSG00000037852	Cpe	41461.5	0.153649	0.0746773	2.05751	0.0396376	0.999942
ENSMUSG00000047281	Sfn	45.4322	0.745999	0.362723	2.05666	0.0397187	0.999942
ENSMUSG00000022548	Apod	2418.76	-0.16108	0.0783796	-2.05512	0.0398672	0.999942
ENSMUSG00000019564	Arid3a	134.619	-0.416856	0.20304	-2.05307	0.0400658	0.999942
ENSMUSG00000079620	Muc4	1.94782	4.46703	2.18025	2.04886	0.0404759	0.999942
ENSMUSG00000028640	Tfap2c	8.49184	-1.92901	0.941762	-2.04829	0.0405312	0.999942
ENSMUSG00000028161	Ppp3ca	27123	0.159763	0.078024	2.04761	0.0405979	0.999942
ENSMUSG00000058773	H1f5	2.53872	-3.67561	1.79519	-2.04748	0.0406111	0.999942
ENSMUSG00000036864	Proser3	46.1034	-0.682551	0.333596	-2.04604	0.0407525	0.999942
ENSMUSG00000026163	Sphkap	3539.58	-0.197773	0.0966687	-2.04588	0.0407677	0.999942
ENSMUSG00000046447	Camk2n1	46639.9	0.188812	0.0923691	2.0441	0.0409436	0.999942
ENSMUSG00000026994	Galnt3	18.7903	-1.09868	0.537498	-2.04407	0.0409464	0.999942
ENSMUSG00000046321	Hs3st2	814.35	-0.250744	0.122875	-2.04065	0.0412859	0.999942
ENSMUSG00000037280	Galnt6	231.315	0.322788	0.158246	2.03978	0.0413722	0.999942
ENSMUSG00000056824	Zfp663	1.66214	-4.12694	2.02388	-2.03912	0.041438	0.999942
ENSMUSG00000021136	Smoc1	280.707	-0.34374	0.168778	-2.03664	0.0416857	0.999942
ENSMUSG00000024411	Aqp4	2008.28	-0.196123	0.096429	-2.03386	0.0419659	0.999942
ENSMUSG00000030551	Nr2f2	188.875	-0.397009	0.195287	-2.03296	0.0420569	0.999942
ENSMUSG00000032715	Trib3	18.303	1.13558	0.55861	2.03287	0.0420661	0.999942
ENSMUSG00000051726	Kcnf1	3266.1	-0.184815	0.0910675	-2.02943	0.0424142	0.999942
ENSMUSG00000027971	Ndst4	674.984	-0.270764	0.133557	-2.02733	0.0426287	0.999942
ENSMUSG00000024537	Psmg2	293.055	-0.297705	0.146879	-2.02687	0.042676	0.999942
ENSMUSG00000049225	Pdp1	3018.86	0.18864	0.0932184	2.02364	0.0430076	0.999942
ENSMUSG00000041736	Tspo	79.6721	0.547475	0.270885	2.02106	0.0432735	0.999942
ENSMUSG00000030500	Slc17a6	360.51	-0.361878	0.179065	-2.02093	0.0432875	0.999942
ENSMUSG00000001131	Timp1	8.28994	1.80606	0.894045	2.02009	0.0433736	0.999942
ENSMUSG00000019802	Sec63	1784.17	-0.179415	0.0888779	-2.01867	0.0435217	0.999942
ENSMUSG00000039488	Cntn5	131.922	-0.425854	0.210983	-2.01843	0.0435467	0.999942
ENSMUSG00000030606	Hapln3	32.8943	-0.849803	0.421187	-2.01764	0.0436289	0.999942
ENSMUSG00000016262	Sertad4	418.041	0.26725	0.132493	2.01709	0.0436861	0.999942
ENSMUSG00000037139	Myom3	79.2621	0.528463	0.262008	2.01697	0.0436985	0.999942
ENSMUSG00000056306	Sertm1	426.56	-0.27991	0.138812	-2.01646	0.0437517	0.999942
ENSMUSG00000038623	Tm6sf1	253.926	-0.31658	0.157025	-2.01611	0.0437884	0.999942
ENSMUSG00000028630	Dyrk2	1025.21	-0.195189	0.0968255	-2.01588	0.0438121	0.999942
ENSMUSG00000021057	Akap5	2335.71	0.182853	0.0907245	2.01548	0.0438546	0.999942
ENSMUSG00000020477	Mrps24	365.969	0.3081	0.152913	2.01488	0.0439176	0.999942
ENSMUSG00000026687	Aldh9a1	636.813	0.210077	0.104392	2.01238	0.0441794	0.999942
ENSMUSG00000037940	Inpp4b	194.683	-0.382149	0.189987	-2.01145	0.0442776	0.999942
ENSMUSG00000026042	Col5a2	91.2957	-0.522766	0.260117	-2.00973	0.0444593	0.999942
ENSMUSG00000020691	Mettl2	245.64	-0.330315	0.164507	-2.0079	0.0446537	0.999942
ENSMUSG00000033327	Tnxb	88.8629	0.554653	0.276434	2.00645	0.0448078	0.999942
ENSMUSG00000074652	Myh7b	210.22	0.340841	0.169913	2.00597	0.0448592	0.999942
ENSMUSG00000004665	Cnn2	104.776	0.480322	0.23967	2.0041	0.0450594	0.999942
ENSMUSG00000055523	Gucy2g	166.002	-0.37175	0.185682	-2.00208	0.0452758	0.999942
ENSMUSG00000063450	Syne2	429.141	-0.274972	0.13746	-2.00038	0.0454597	0.999942
ENSMUSG00000045414	Dipk2a	891.224	-0.254192	0.127135	-1.99938	0.0455671	0.999942
ENSMUSG00000041075	Fzd7	142.209	-0.410489	0.205404	-1.99845	0.0456676	0.999942
ENSMUSG00000062609	Kcnj15	1.71499	-4.15071	2.07712	-1.9983	0.0456842	0.999942
ENSMUSG00000067594	Krt77	186.212	-0.366248	0.183409	-1.99689	0.0458368	0.999942
ENSMUSG00000050711	Scg2	5021.81	-0.19748	0.0990125	-1.99449	0.046098	0.999942
ENSMUSG00000027168	Pax6	249.92	-0.37684	0.188975	-1.99412	0.0461388	0.999942
ENSMUSG00000049303	Syt12	550.843	0.235211	0.118003	1.99326	0.046233	0.999942
ENSMUSG00000055069	Rab39	23.1908	-0.931089	0.467153	-1.99312	0.0462489	0.999942
ENSMUSG00000021699	Pde4d	754.3	-0.237108	0.119072	-1.9913	0.0464479	0.999942
ENSMUSG00000042595	Fam199x	271.345	-0.339648	0.170764	-1.98898	0.0467029	0.999942
ENSMUSG00000022311	Csmd3	605.879	-0.288172	0.144891	-1.98889	0.0467133	0.999942
ENSMUSG00000102752	Gm7694	94.9344	-0.545863	0.27447	-1.98879	0.0467243	0.999942
ENSMUSG00000044519	Zfp488	64.0299	0.601192	0.3024	1.98807	0.0468036	0.999942
ENSMUSG00000066113	Adamtsl1	153.526	-0.41296	0.207792	-1.98737	0.0468812	0.999942
ENSMUSG00000021999	Cpb2	1.53201	4.12676	2.07685	1.98703	0.0469191	0.999942
ENSMUSG00000019577	Pdk4	223.39	-0.346745	0.174527	-1.98677	0.0469479	0.999942
ENSMUSG00000037428	Vgf	6557.48	0.193063	0.0973169	1.98386	0.0472718	0.999942
ENSMUSG00000005533	Igf1r	1296.3	-0.243888	0.122959	-1.98348	0.0473137	0.999942
ENSMUSG00000023965	Fbxl17	967.452	0.200697	0.101205	1.98307	0.0473602	0.999942
ENSMUSG00000027351	Spred1	4337.18	0.148038	0.0746618	1.98278	0.0473925	0.999942
ENSMUSG00000061048	Cdh3	5.53559	-2.13185	1.07546	-1.98227	0.0474496	0.999942
ENSMUSG00000025911	Adhfe1	318	0.304511	0.153655	1.98179	0.0475028	0.999942
ENSMUSG00000073557	Ppp1r12b	2938.41	-0.190093	0.0959236	-1.98172	0.047511	0.999942
ENSMUSG00000021318	Gli3	256.676	0.305204	0.154078	1.98084	0.0476095	0.999942
ENSMUSG00000110221	Gm36210	14.2064	-1.30659	0.659703	-1.98056	0.0476401	0.999942
ENSMUSG00000062309	Rpp25	266.775	-0.294887	0.148924	-1.98012	0.0476902	0.999942
ENSMUSG00000027601	Mtfr1	142.315	-0.399233	0.201667	-1.97967	0.0477408	0.999942
ENSMUSG00000037003	Tns2	320.024	0.304633	0.15389	1.97955	0.0477536	0.999942
ENSMUSG00000027796	Smad9	276.188	-0.305612	0.154397	-1.97939	0.047772	0.999942
ENSMUSG00000039814	Xkr5	2.99553	3.11533	1.57427	1.9789	0.0478269	0.999942
ENSMUSG00000024907	Gal	21.8297	-1.47712	0.746824	-1.97786	0.0479442	0.999942
ENSMUSG00000023886	Smoc2	310.466	-0.401928	0.203305	-1.97696	0.0480456	0.999942
ENSMUSG00000034579	Pla2g3	110.815	-0.492113	0.249089	-1.97565	0.0481942	0.999942
ENSMUSG00000067818	Myl9	146.362	0.387622	0.196211	1.97554	0.0482075	0.999942
ENSMUSG00000021124	Vti1b	2786.29	0.158642	0.0803303	1.97488	0.0482821	0.999942
ENSMUSG00000049044	Rapgef4	8980.67	0.177655	0.0899655	1.9747	0.0483025	0.999942
ENSMUSG00000035274	Tpbg	273.259	-0.302147	0.153209	-1.97212	0.0485959	0.999942
ENSMUSG00000033542	Arhgef5	55.7178	0.619705	0.314564	1.97004	0.0488334	0.999942
ENSMUSG00000063889	Crem	295.366	0.302019	0.153351	1.96947	0.0488993	0.999942
ENSMUSG00000027956	Tmem144	188.523	-0.343955	0.174697	-1.96887	0.0489684	0.999942
ENSMUSG00000035355	Kcnh4	514.126	0.226543	0.115084	1.96851	0.0490095	0.999942
ENSMUSG00000078713	Tomm5	395.803	-0.248157	0.126323	-1.96446	0.0494769	0.999942
ENSMUSG00000014198	Zfp385c	11.7271	-1.38824	0.707089	-1.96331	0.0496099	0.999942
ENSMUSG00000028173	Wls	836.784	0.191847	0.09775	1.96263	0.0496897	0.999942
ENSMUSG00000036777	Anln	555.883	0.235315	0.11991	1.96243	0.0497125	0.999942
ENSMUSG00000031936	Hephl1	7.06692	-2.01409	1.02637	-1.96235	0.0497216	0.999942
ENSMUSG00000063260	Syt10	129.622	-0.493577	0.251677	-1.96115	0.049861	0.999942
ENSMUSG00000067006	Serpinb5	3.72279	-2.61918	1.33564	-1.96099	0.04988	0.999942
ENSMUSG00000078815	Cacng6	24.9546	-1.02959	0.525121	-1.96068	0.0499166	0.999942
ENSMUSG00000025551	Fgf14	797.642	0.194316	0.0991315	1.96018	0.0499742	0.999942
ENSMUSG00000038257	Glra3	241.522	-0.448951	0.22906	-1.95998	0.0499987	0.999942
ENSMUSG00000054362	Lexm	3.19593	3.10878	1.58641	1.95963	0.0500388	0.999942
ENSMUSG00000031799	Tpm4	391.928	0.28092	0.143404	1.95894	0.0501194	0.999942
ENSMUSG00000026981	Il1rn	1.74372	4.30939	2.20214	1.95691	0.0503576	0.999942
ENSMUSG00000004892	Bcan	5165.37	0.135296	0.0691427	1.95676	0.0503757	0.999942
ENSMUSG00000029778	Adcyap1r1	3659.68	-0.157571	0.0805861	-1.95532	0.0505455	0.999942
ENSMUSG00000029595	Lhx5	9.00124	-1.6944	0.866693	-1.95502	0.0505807	0.999942
ENSMUSG00000023232	Serinc2	114.687	0.450374	0.230461	1.95423	0.0506739	0.999942
ENSMUSG00000029730	Mcm7	278.598	0.308531	0.15798	1.95297	0.0508233	0.999942
ENSMUSG00000039646	Vasn	190.413	0.35283	0.1807	1.95257	0.0508701	0.999942
ENSMUSG00000062116	Zfp954	160.928	-0.376163	0.192827	-1.95078	0.0510834	0.999942
ENSMUSG00000028553	Angptl3	3.47091	2.72527	1.39973	1.94699	0.051536	0.999942
ENSMUSG00000001138	Cnnm3	592.24	-0.212946	0.109399	-1.9465	0.0515942	0.999942
ENSMUSG00000020591	Ntsr2	1993.37	0.180248	0.0926319	1.94586	0.0516721	0.999942
ENSMUSG00000026799	Med27	225.234	0.340129	0.174816	1.94564	0.0516986	0.999942
ENSMUSG00000018211	Wfdc15b	1.51582	4.11318	2.11628	1.94359	0.0519452	0.999942
ENSMUSG00000022037	Clu	13633.4	0.155529	0.0800571	1.94272	0.0520497	0.999942
ENSMUSG00000059412	Fxyd2	66.636	0.561133	0.288902	1.9423	0.0521013	0.999942
ENSMUSG00000045868	Gvin1	3.84077	-2.62126	1.34966	-1.94215	0.0521185	0.999942
ENSMUSG00000010406	Mrpl52	436.366	0.250632	0.129059	1.942	0.0521368	0.999942
ENSMUSG00000019102	Aldh3a1	20.0906	1.01358	0.522168	1.9411	0.0522456	0.999942
ENSMUSG00000036242	Armh4	681.696	-0.222326	0.11461	-1.93985	0.0523981	0.999942
ENSMUSG00000112640	Gm32687	24.601	-0.917324	0.473055	-1.93915	0.0524833	0.999942
ENSMUSG00000019146	Cacng2	1576.01	0.166481	0.085869	1.93877	0.0525288	0.999942
ENSMUSG00000009394	Syn2	9782.44	-0.143286	0.073908	-1.9387	0.0525377	0.999942
ENSMUSG00000041528	Rnf123	1045.52	-0.171155	0.0882933	-1.93848	0.0525645	0.999942
ENSMUSG00000021175	Cdca7l	25.4649	-0.906947	0.468394	-1.93629	0.0528318	0.999942
ENSMUSG00000062760	Shisal1	1210.42	-0.183007	0.0945241	-1.93609	0.0528572	0.999942
ENSMUSG00000028644	Ermap	28.3492	0.82462	0.425984	1.9358	0.0528922	0.999942
ENSMUSG00000025537	Phkg1	274.237	-0.301031	0.155536	-1.93545	0.0529354	0.999942
ENSMUSG00000062352	Itgb1bp1	366.317	0.317316	0.16404	1.93438	0.0530664	0.999942
ENSMUSG00000026999	Nup35	110.477	-0.452207	0.233876	-1.93353	0.0531708	0.999942
ENSMUSG00000030468	Siglecg	1.53185	-4.00666	2.07342	-1.9324	0.0533107	0.999942
ENSMUSG00000031226	Pbdc1	254.941	0.306326	0.158541	1.93216	0.0533403	0.999942
ENSMUSG00000000530	Acvrl1	218.979	0.37104	0.192273	1.92975	0.0536378	0.999942
ENSMUSG00000026603	Smyd2	532.464	-0.215537	0.111696	-1.92968	0.0536466	0.999942
ENSMUSG00000090066	1110002E22Rik	75.5362	-0.604472	0.313255	-1.92965	0.0536505	0.999942
ENSMUSG00000031824	6430548M08Rik	6044.21	-0.152814	0.0792119	-1.92918	0.0537083	0.999942
ENSMUSG00000103310	Pcdha12	115.65	0.455406	0.236102	1.92886	0.0537488	0.999942
ENSMUSG00000045092	S1pr1	2881.98	0.200935	0.10418	1.92873	0.0537644	0.999942
ENSMUSG00000028194	Ddah1	2239.43	0.147732	0.0766359	1.92771	0.0538912	0.999942
ENSMUSG00000050640	Tmem150c	775.55	-0.194605	0.100955	-1.92764	0.0538995	0.999942
ENSMUSG00000038775	Vill	172.416	0.36337	0.188559	1.9271	0.0539677	0.999942
ENSMUSG00000079259	Trim71	22.0372	0.962098	0.499484	1.92619	0.0540811	0.999942
ENSMUSG00000025384	Faap100	242.598	-0.309422	0.160678	-1.92573	0.0541382	0.999942
ENSMUSG00000035131	Brinp3	518.625	0.231485	0.120235	1.92528	0.0541947	0.999942
ENSMUSG00000033544	Angptl1	9.49097	-1.53844	0.800433	-1.92201	0.0546042	0.999942
ENSMUSG00000090129	Olfr287	63.5814	-0.569732	0.296836	-1.91935	0.0549401	0.999942
ENSMUSG00000022508	Bcl6	641.123	-0.22567	0.117602	-1.91893	0.0549933	0.999942
ENSMUSG00000021125	Arg2	51.5304	0.842125	0.439102	1.91783	0.055132	0.999942
ENSMUSG00000068267	Cenpb	3055.31	0.17496	0.0912661	1.91703	0.055234	0.999942
ENSMUSG00000028926	Cdk14	3605.77	-0.178044	0.0929138	-1.91623	0.0553364	0.999942
ENSMUSG00000005674	Tomm40l	435.842	0.231314	0.120777	1.91521	0.0554655	0.999942
ENSMUSG00000021662	Arhgef28	693.584	-0.246481	0.128701	-1.91514	0.0554743	0.999942
ENSMUSG00000038760	Trhr	84.5207	-0.480002	0.250672	-1.91486	0.0555103	0.999942
ENSMUSG00000025212	Sfxn3	2336.49	0.153538	0.0801909	1.91466	0.0555356	0.999942
ENSMUSG00000024087	Cyp1b1	71.6536	-0.606773	0.317112	-1.91343	0.0556928	0.999942
ENSMUSG00000048779	P2ry6	46.6988	0.655678	0.342761	1.91293	0.0557574	0.999942
ENSMUSG00000027350	Chgb	8103.03	-0.131578	0.0687962	-1.91258	0.0558017	0.999942
ENSMUSG00000074817	Papolb	7.34225	-1.69692	0.887305	-1.91245	0.0558189	0.999942
ENSMUSG00000057899	Adgrf2	20.9001	-1.03285	0.540569	-1.91067	0.0560473	0.999942
ENSMUSG00000026452	Syt2	943.256	0.269467	0.141153	1.90904	0.056257	0.999942
ENSMUSG00000009876	Cox4i2	26.8792	0.910361	0.477167	1.90784	0.0564113	0.999942
ENSMUSG00000030235	Slco1c1	834.315	0.238846	0.125237	1.90715	0.0565014	0.999942
ENSMUSG00000020411	Nipal4	62.9392	0.594386	0.312113	1.9044	0.0568585	0.999942
ENSMUSG00000050945	Zfp438	68.7583	-0.546253	0.286919	-1.90386	0.0569285	0.999942
ENSMUSG00000041120	Nbl1	997.923	0.195571	0.102736	1.90362	0.0569597	0.999942
ENSMUSG00000009246	Trpm5	5.47438	2.19012	1.15053	1.90357	0.056966	0.999942
ENSMUSG00000036206	Sh3bp4	428.487	-0.248462	0.13055	-1.90319	0.0570152	0.999942
ENSMUSG00000038866	Zcchc2	495.511	-0.251562	0.132239	-1.90232	0.0571287	0.999942
ENSMUSG00000040164	Kcns1	309.285	0.336715	0.177087	1.90141	0.0572485	0.999942
ENSMUSG00000015647	Lama5	198.123	0.334732	0.176311	1.89853	0.0576261	0.999942
ENSMUSG00000066952	Myo1h	22.2386	-0.943631	0.497141	-1.89811	0.057681	0.999942
ENSMUSG00000032231	Anxa2	180.862	0.394292	0.207745	1.89796	0.0577012	0.999942
ENSMUSG00000028749	Pla2g2f	1.61988	4.21499	2.22227	1.8967	0.0578671	0.999942
ENSMUSG00000025037	Maoa	616.101	-0.203628	0.107368	-1.89654	0.057889	0.999942
ENSMUSG00000036478	Btg1	617.142	-0.258828	0.136563	-1.8953	0.0580524	0.999942
ENSMUSG00000036023	Parp2	323.542	-0.26358	0.139162	-1.89405	0.0582182	0.999942
ENSMUSG00000038077	Kcna6	1464.3	0.153532	0.0810747	1.89371	0.0582633	0.999942
ENSMUSG00000061322	Dnaic1	61.9136	-0.614196	0.324405	-1.8933	0.0583179	0.999942
ENSMUSG00000064294	Aox3	43.3434	-0.709111	0.374617	-1.8929	0.0583718	0.999942
ENSMUSG00000005640	Insrr	17.8629	1.05154	0.555945	1.89144	0.0585651	0.999942
ENSMUSG00000000560	Gabra2	2777.2	-0.155701	0.0823424	-1.8909	0.0586375	0.999942
ENSMUSG00000079531	Gm5936	1.53896	-3.99423	2.11566	-1.88793	0.0590347	0.999942
ENSMUSG00000036882	Arhgap33	5093.76	0.1318	0.0698408	1.88714	0.0591411	0.999942
ENSMUSG00000036480	Prss56	26.1317	-1.2728	0.674636	-1.88664	0.0592085	0.999942
ENSMUSG00000036103	Colec12	197.344	0.385284	0.204354	1.88537	0.0593795	0.999942
ENSMUSG00000004748	Mtfp1	1214	-0.192477	0.102172	-1.88386	0.059584	0.999942
ENSMUSG00000023159	Psg29	4.0311	-2.67966	1.42286	-1.88329	0.0596614	0.999942
ENSMUSG00000020234	4930404N11Rik	5.28291	2.03411	1.08239	1.87927	0.0602074	0.999942
ENSMUSG00000032036	Kirrel3	846.516	-0.196492	0.104594	-1.87861	0.0602984	0.999942
ENSMUSG00000027004	Frzb	475.409	-0.259185	0.137991	-1.87827	0.0603437	0.999942
ENSMUSG00000029054	Gabrd	1495.04	0.192278	0.102494	1.876	0.0606559	0.999942
ENSMUSG00000031772	Cntnap4	455.97	-0.254476	0.135706	-1.87519	0.0607663	0.999942
ENSMUSG00000013766	Ly6g6e	43.1451	-0.831043	0.44318	-1.87518	0.0607676	0.999942
ENSMUSG00000042489	Clspn	49.8342	0.743264	0.39645	1.8748	0.0608204	0.999942
ENSMUSG00000032744	Heyl	111.802	-0.429085	0.228989	-1.87382	0.0609549	0.999942
ENSMUSG00000029999	Tgfa	920.46	0.25146	0.134338	1.87184	0.0612288	0.999942
ENSMUSG00000022096	Hr	694.564	0.204509	0.109271	1.87158	0.0612645	0.999942
ENSMUSG00000009097	Tbx1	20.8565	0.972207	0.519543	1.87127	0.0613074	0.999942
ENSMUSG00000026565	Pou2f1	396.92	-0.249873	0.133674	-1.86928	0.061584	0.999942
ENSMUSG00000002324	Rec8	125.447	0.411965	0.220427	1.86894	0.0616315	0.999942
ENSMUSG00000028444	Cntfr	1458.7	0.159506	0.0853499	1.86885	0.0616442	0.999942
ENSMUSG00000046961	Gpr156	26.816	-0.854965	0.457497	-1.86879	0.0616522	0.999942
ENSMUSG00000070348	Ccnd1	724.59	0.211548	0.113252	1.86793	0.0617714	0.999942
ENSMUSG00000062542	Syt9	210.977	-0.322758	0.172817	-1.86763	0.0618142	0.999942
ENSMUSG00000000411	Tssk3	1.48606	-3.96821	2.1256	-1.86686	0.0619206	0.999942
ENSMUSG00000058672	Tubb2a	7183.25	-0.160876	0.0863463	-1.86315	0.062441	0.999942
ENSMUSG00000034855	Cxcl10	6.19101	-1.77332	0.953184	-1.86042	0.0628261	0.999942
ENSMUSG00000023267	Gabrr2	6.25791	-1.88759	1.01508	-1.85956	0.0629484	0.999942
ENSMUSG00000020844	Nxn	229.009	0.297408	0.160107	1.85756	0.0632315	0.999942
ENSMUSG00000044352	Sowaha	2157.12	0.169039	0.0910356	1.85685	0.0633323	0.999942
ENSMUSG00000031951	Tmem231	275.069	-0.281544	0.151651	-1.85652	0.0633791	0.999942
ENSMUSG00000038677	Scube3	230.678	0.411338	0.221635	1.85593	0.0634635	0.999942
ENSMUSG00000079508	Apoo	47.6178	0.606123	0.326637	1.85565	0.0635034	0.999942
ENSMUSG00000002997	Prkar2b	1873.37	0.189822	0.102336	1.8549	0.0636104	0.999942
ENSMUSG00000015745	Plekho1	621.93	-0.254214	0.137101	-1.85422	0.0637081	0.999942
ENSMUSG00000048458	Inka2	2421.05	0.177285	0.0956289	1.85389	0.0637548	0.999942
ENSMUSG00000014470	Rnf166	659.743	0.21672	0.116936	1.85331	0.0638378	0.999942
ENSMUSG00000028990	Lzic	169.161	-0.346314	0.187041	-1.85154	0.064092	0.999942
ENSMUSG00000026463	Atp2b4	5901.39	-0.172095	0.0930039	-1.85041	0.0642552	0.999942
ENSMUSG00000034610	Tut4	687.586	-0.20164	0.109053	-1.84901	0.0644569	0.999942
ENSMUSG00000042364	Snx18	518.158	-0.213034	0.115241	-1.84859	0.0645168	0.999942
ENSMUSG00000030281	Il17rc	87.5069	0.50203	0.27158	1.84856	0.064522	0.999942
ENSMUSG00000052135	Foxo6	316.591	0.325981	0.176416	1.8478	0.0646308	0.999942
ENSMUSG00000027400	Pdyn	1012.16	0.238758	0.129291	1.84667	0.0647949	0.999942
ENSMUSG00000021208	Ifi27l2b	3.2087	2.60248	1.41211	1.84297	0.0653329	0.999942
ENSMUSG00000018906	P4ha2	279.031	-0.274921	0.149182	-1.84285	0.0653509	0.999942
ENSMUSG00000018595	Glra4	4.75241	-2.18403	1.18549	-1.8423	0.0654312	0.999942
ENSMUSG00000054675	Tmem119	471.472	0.225193	0.122241	1.8422	0.0654464	0.999942
ENSMUSG00000037029	Zfp146	565.413	-0.206086	0.11187	-1.84219	0.0654477	0.999942
ENSMUSG00000091243	Vgll3	40.9962	-0.656162	0.356248	-1.84187	0.0654938	0.999942
ENSMUSG00000058743	Kcnj14	48.9305	0.62105	0.337202	1.84177	0.0655082	0.999942
ENSMUSG00000006205	Htra1	2589.2	0.165461	0.0898712	1.84109	0.0656084	0.999942
ENSMUSG00000037926	Ssh2	758.218	-0.204191	0.110942	-1.84052	0.065692	0.999942
ENSMUSG00000048004	Tmem196	555.72	-0.242775	0.131956	-1.83982	0.0657949	0.999942
ENSMUSG00000035413	Tmem98	154.71	0.396945	0.215826	1.83919	0.0658875	0.999942
ENSMUSG00000003346	Abhd17a	2187.57	0.196694	0.106953	1.83907	0.0659054	0.999942
ENSMUSG00000026065	Slc9a4	19.1376	-1.14009	0.620331	-1.83787	0.066081	0.999942
ENSMUSG00000002489	Tiam1	2354.77	-0.169402	0.0922257	-1.83682	0.0662363	0.999942
ENSMUSG00000020044	Timp3	1174.51	0.187619	0.102179	1.83618	0.0663305	0.999942
ENSMUSG00000031841	Cdh13	1629.06	-0.173211	0.094333	-1.83617	0.066333	0.999942
ENSMUSG00000025221	Kcnip2	3238.85	0.189098	0.103007	1.83577	0.0663912	0.999942
ENSMUSG00000030956	Fam53b	758.416	0.230411	0.12555	1.83521	0.0664753	0.999942
ENSMUSG00000040812	Agbl2	45.4024	-0.667533	0.363947	-1.83415	0.066632	0.999942
ENSMUSG00000051590	Map3k19	93.0646	-0.446317	0.243427	-1.83347	0.0667323	0.999942
ENSMUSG00000037031	Tspan15	298.928	-0.291829	0.159324	-1.83167	0.0670006	0.999942
ENSMUSG00000025317	Car5a	3.53453	-2.63513	1.43903	-1.83119	0.0670728	0.999942
ENSMUSG00000029231	Pdgfra	1047.88	0.167867	0.091688	1.83085	0.0671229	0.999942
ENSMUSG00000035916	Ptprq	2.83067	-2.87401	1.57053	-1.82996	0.0672559	0.999942
ENSMUSG00000040390	Map3k10	3600.25	0.149226	0.081552	1.82983	0.0672758	0.999942
ENSMUSG00000019359	Gdpd2	59.5158	-0.615573	0.336724	-1.82812	0.0675309	0.999942
ENSMUSG00000032625	Thsd7a	975.777	0.196822	0.10768	1.82785	0.0675717	0.999942
ENSMUSG00000072919	Noxred1	24.0792	-0.893311	0.488896	-1.8272	0.0676694	0.999942
ENSMUSG00000090291	Lrrc10b	933.292	0.87367	0.478578	1.82555	0.0679177	0.999942
ENSMUSG00000003812	Dnase2a	98.8927	0.431633	0.236538	1.8248	0.0680318	0.999942
ENSMUSG00000060402	Chst8	156.112	-0.363264	0.199287	-1.82282	0.0683313	0.999942
ENSMUSG00000003227	Edar	9.88311	1.30838	0.717808	1.82275	0.0683415	0.999942
ENSMUSG00000116930	Gm49711	1.39365	3.98578	2.18671	1.82273	0.0683445	0.999942
ENSMUSG00000055435	Maf	388.888	-0.258414	0.141795	-1.82245	0.0683872	0.999942
ENSMUSG00000022897	Dyrk1a	1419.41	-0.158724	0.0871234	-1.82182	0.0684816	0.999942
ENSMUSG00000015090	Ptgds	12737	0.343598	0.188622	1.82163	0.0685117	0.999942
ENSMUSG00000101578	Vmn1r206	14.6701	-1.1555	0.63433	-1.82161	0.0685148	0.999942
ENSMUSG00000032013	Trim29	9.20342	1.43962	0.790465	1.82123	0.0685715	0.999942
ENSMUSG00000059288	Cdyl	169.732	0.342617	0.18817	1.82078	0.0686397	0.999942
ENSMUSG00000031907	Zfp90	229.59	-0.294716	0.161961	-1.81967	0.068809	0.999942
ENSMUSG00000091735	Gpr62	258.734	0.279447	0.15364	1.81884	0.0689357	0.999942
ENSMUSG00000030098	Grip2	592.505	-0.223352	0.122844	-1.81818	0.0690372	0.999942
ENSMUSG00000040356	Skiv2l	1404.17	-0.153286	0.0843225	-1.81786	0.0690859	0.999942
ENSMUSG00000032021	Crtam	1.40155	-3.87534	2.13247	-1.81731	0.0691704	0.999942
ENSMUSG00000026437	Cdk18	704.352	-0.242632	0.133552	-1.81677	0.0692528	0.999942
ENSMUSG00000030101	Sumf1	484.528	0.223811	0.123342	1.81456	0.0695913	0.999942
ENSMUSG00000041957	Pkp2	144.652	0.412055	0.227087	1.81452	0.0695976	0.999942
ENSMUSG00000079451	Tmprss11g	1.79326	4.34676	2.39589	1.81426	0.069638	0.999942
ENSMUSG00000090588	Gm9573	1.79326	4.34676	2.39589	1.81426	0.069638	0.999942
ENSMUSG00000005355	Casp14	1.79326	4.34676	2.39589	1.81426	0.069638	0.999942
ENSMUSG00000011034	Slc5a1	1.79326	4.34676	2.39589	1.81426	0.069638	0.999942
ENSMUSG00000051615	Rap2a	2153.82	-0.150533	0.0829867	-1.81394	0.0696875	0.999942
ENSMUSG00000041670	Rims1	4414.23	0.149121	0.0822273	1.81352	0.0697521	0.999942
ENSMUSG00000046593	Tmem215	184.323	0.367207	0.202487	1.81348	0.0697576	0.999942
ENSMUSG00000026185	Igfbp5	3105.33	-0.174394	0.0961672	-1.81344	0.0697639	0.999942
ENSMUSG00000032312	Csk	547.653	-0.215847	0.119042	-1.81321	0.0698002	0.999942
ENSMUSG00000027323	Rad51	25.7045	0.896123	0.494293	1.81294	0.0698413	0.999942
ENSMUSG00000096914	Galntl6	408.627	-0.252325	0.139352	-1.8107	0.0701866	0.999942
ENSMUSG00000019843	Fyn	2192.94	-0.138933	0.0767807	-1.80947	0.0703778	0.999942
ENSMUSG00000096215	Smim22	3.0258	-2.92894	1.61911	-1.80898	0.0704546	0.999942
ENSMUSG00000053646	Plxnb1	1925.8	0.146972	0.0812567	1.80874	0.0704915	0.999942
ENSMUSG00000078771	Evi2a	265.025	0.269407	0.149018	1.80788	0.0706258	0.999942
ENSMUSG00000025318	Jph3	5403.11	0.129709	0.0717675	1.80735	0.0707079	0.999942
ENSMUSG00000009030	Pdcl	518.345	-0.232215	0.128492	-1.80723	0.0707266	0.999942
ENSMUSG00000054920	Klhl5	849.406	-0.17763	0.0983292	-1.80649	0.0708423	0.999942
ENSMUSG00000059898	Dsc3	12.1482	1.43883	0.796525	1.80639	0.0708582	0.999942
ENSMUSG00000020793	Galr2	17.0123	1.06212	0.588045	1.80619	0.0708882	0.999942
ENSMUSG00000006542	Prkag3	3.6546	-2.55282	1.41474	-1.80445	0.0711615	0.999942
ENSMUSG00000025499	Hras	2115.61	0.181975	0.100859	1.80426	0.071191	0.999942
ENSMUSG00000020053	Igf1	196.688	-0.360326	0.199714	-1.80421	0.0711986	0.999942
ENSMUSG00000033545	Znrf1	1976.94	0.135253	0.0749755	1.80396	0.0712372	0.999942
ENSMUSG00000029304	Spp1	144.614	-0.375911	0.208474	-1.80316	0.0713637	0.999942
ENSMUSG00000095276	Gfy	10.3465	-1.42973	0.79298	-1.80299	0.0713898	0.999942
ENSMUSG00000027875	Hmgcs2	131.204	-0.411414	0.228247	-1.80249	0.0714681	0.999942
ENSMUSG00000042102	Dmgdh	15.4189	1.10775	0.614764	1.8019	0.0715605	0.999942
ENSMUSG00000046806	Cyren	61.4199	0.551595	0.30633	1.80066	0.0717572	0.999942
ENSMUSG00000052727	Map1b	16493.1	-0.155515	0.0864389	-1.79913	0.0719987	0.999942
ENSMUSG00000054083	Capn12	27.1419	-0.842482	0.468397	-1.79865	0.0720743	0.999942
ENSMUSG00000025981	Coq10b	402.774	0.273224	0.151931	1.79834	0.0721234	0.999942
ENSMUSG00000057706	Mex3b	423.521	-0.266327	0.148096	-1.79834	0.0721235	0.999942
ENSMUSG00000079110	Capn3	20.5453	-0.992784	0.552841	-1.79579	0.0725287	0.999942
ENSMUSG00000020444	Guk1	1413.27	0.157027	0.0874459	1.7957	0.0725415	0.999942
ENSMUSG00000061740	Cyp2d22	539.775	0.202792	0.112944	1.79551	0.0725732	0.999942
ENSMUSG00000020704	Asic2	1291.85	-0.162533	0.090541	-1.79513	0.0726331	0.999942
ENSMUSG00000031283	Chrdl1	489.942	0.273256	0.152284	1.79438	0.0727532	0.999942
ENSMUSG00000018102	H2bc4	473.248	0.26769	0.149282	1.79318	0.0729435	0.999942
ENSMUSG00000078440	Dohh	283.035	0.294606	0.164309	1.793	0.072973	0.999942
ENSMUSG00000005983	1700037C18Rik	63.4359	0.53747	0.299794	1.7928	0.0730055	0.999942
ENSMUSG00000036353	P2ry12	699.767	0.278355	0.155288	1.79251	0.0730516	0.999942
ENSMUSG00000031792	Usb1	142.465	-0.354804	0.198269	-1.78951	0.0735333	0.999942
ENSMUSG00000022537	Tmem44	1694.82	0.164762	0.0920719	1.78949	0.0735359	0.999942
ENSMUSG00000040147	Maob	590.843	0.202424	0.113181	1.7885	0.0736947	0.999942
ENSMUSG00000020160	Meis1	108.248	-0.454485	0.254132	-1.78838	0.0737147	0.999942
ENSMUSG00000042099	Kank3	316.396	-0.286714	0.160439	-1.78706	0.0739275	0.999942
ENSMUSG00000013091	Tmem190	4.48483	-2.08716	1.16819	-1.78666	0.0739919	0.999942
ENSMUSG00000053819	Camk2d	2351.15	-0.169444	0.0948479	-1.78648	0.0740215	0.999942
ENSMUSG00000042826	Fgf11	577.095	0.228367	0.127871	1.78592	0.0741127	0.999942
ENSMUSG00000021520	Uqcrb	695.018	0.201946	0.113098	1.78559	0.0741658	0.999942
ENSMUSG00000025408	Ddit3	452.431	0.217084	0.121576	1.78557	0.0741683	0.999942
ENSMUSG00000063919	Srrm4	997.776	-0.24155	0.135321	-1.78502	0.0742581	0.999942
ENSMUSG00000047648	Fbxo30	173.687	-0.31773	0.178084	-1.78416	0.0743984	0.999942
ENSMUSG00000050147	F2rl3	14.3265	1.07191	0.6009	1.78385	0.0744483	0.999942
ENSMUSG00000051111	Sv2c	1652.04	0.23277	0.130577	1.78262	0.0746478	0.999942
ENSMUSG00000025400	Tac2	120.258	-0.414549	0.232823	-1.78053	0.0749894	0.999942
ENSMUSG00000073207	Ccdc160	33.7082	-0.747744	0.41996	-1.78051	0.0749921	0.999942
ENSMUSG00000049657	Zbtb5	185.476	-0.316939	0.178128	-1.77928	0.0751945	0.999942
ENSMUSG00000021238	Aldh6a1	1225.33	0.153728	0.0864109	1.77903	0.0752344	0.999942
ENSMUSG00000029101	Rgs12	880.472	-0.1936	0.108852	-1.77856	0.0753113	0.999942
ENSMUSG00000048038	Ccdc187	352.405	0.372704	0.20956	1.77851	0.0753204	0.999942
ENSMUSG00000041616	Nppa	7.09232	-1.65049	0.928464	-1.77765	0.075461	0.999942
ENSMUSG00000061808	Ttr	3.96051	-2.26647	1.27542	-1.77705	0.0755603	0.999942
ENSMUSG00000052560	Cpne8	426.47	-0.223884	0.125998	-1.77689	0.0755867	0.999942
ENSMUSG00000071037	Camkmt	147.56	-0.350145	0.197074	-1.77672	0.0756143	0.999942
ENSMUSG00000028184	Adgrl2	2113.34	0.157745	0.0888436	1.77554	0.0758087	0.999942
ENSMUSG00000029032	Arhgef16	14.8268	-1.23628	0.696426	-1.77518	0.0758681	0.999942
ENSMUSG00000017400	Stac2	1995.7	0.181989	0.102539	1.77484	0.075925	0.999942
ENSMUSG00000042613	Pbxip1	1110.01	0.175023	0.0986154	1.77481	0.0759295	0.999942
ENSMUSG00000026387	Sctr	8.93493	-1.53055	0.862598	-1.77435	0.0760052	0.999942
ENSMUSG00000034634	Ly6d	8.61201	1.54752	0.872238	1.7742	0.0760307	0.999942
ENSMUSG00000109745	1700018G05Rik	3.94231	-2.22421	1.2543	-1.77327	0.0761844	0.999942
ENSMUSG00000004630	Pcp2	6.06425	-1.81012	1.02102	-1.77286	0.0762527	0.999942
ENSMUSG00000059327	Eda	115.344	-0.394291	0.222434	-1.77262	0.0762912	0.999942
ENSMUSG00000049907	Rasl11b	1116.6	-0.23918	0.134967	-1.77214	0.0763706	0.999942
ENSMUSG00000042608	Stk40	678.439	0.239125	0.13498	1.77156	0.0764684	0.999942
ENSMUSG00000020723	Cacng4	1049.9	0.254495	0.143694	1.77109	0.076546	0.999942
ENSMUSG00000032204	Aqp9	25.7202	-0.793758	0.4482	-1.77099	0.0765622	0.999942
ENSMUSG00000106627	Gm21680	1.97889	3.38728	1.91277	1.77087	0.076582	0.999942
ENSMUSG00000035403	Crb2	114.604	0.378709	0.213901	1.77048	0.0766464	0.999942
ENSMUSG00000042401	Crtac1	1159.27	-0.234025	0.132196	-1.77029	0.0766786	0.999942
ENSMUSG00000034872	Gipc3	37.6993	0.750282	0.424131	1.76899	0.0768963	0.999942
ENSMUSG00000019856	Fam184a	665.792	-0.217169	0.122828	-1.76807	0.0770492	0.999942
ENSMUSG00000026249	Serpine2	3080.02	-0.162357	0.0918413	-1.7678	0.0770937	0.999942
ENSMUSG00000061607	Mdc1	429.259	-0.236986	0.134223	-1.76562	0.0774598	0.999942
ENSMUSG00000048251	Bcl11b	2983.03	0.179215	0.10151	1.76549	0.0774817	0.999942
ENSMUSG00000025017	Pik3ap1	74.5649	0.494997	0.280418	1.76521	0.0775287	0.999942
ENSMUSG00000071662	Polr2g	833.127	0.182797	0.103572	1.76492	0.0775768	0.999942
ENSMUSG00000091971	Hspa1a	126.351	-0.379388	0.215028	-1.76437	0.0776699	0.999942
ENSMUSG00000009681	Bcr	3592.72	0.162202	0.0919835	1.76338	0.0778362	0.999942
ENSMUSG00000024661	Fth1	25125.9	0.166771	0.0948437	1.75838	0.0786833	0.999942
ENSMUSG00000029361	Nos1	1168.18	-0.207268	0.117875	-1.75837	0.0786838	0.999942
ENSMUSG00000038608	Dock10	911.502	-0.22842	0.129904	-1.75837	0.0786846	0.999942
ENSMUSG00000028971	Cort	57.8167	0.616697	0.350842	1.75776	0.078788	0.999942
ENSMUSG00000019899	Lama2	226.482	-0.293495	0.166982	-1.75765	0.0788075	0.999942
ENSMUSG00000028744	Pqlc2	195.587	-0.318004	0.180964	-1.75728	0.0788704	0.999942
ENSMUSG00000031488	Rab11fip1	26.0583	0.775114	0.441445	1.75586	0.079113	0.999942
ENSMUSG00000036298	Slc2a13	2775.82	0.137791	0.0784784	1.75578	0.0791253	0.999942
ENSMUSG00000052062	Pard3b	75.4605	-0.476313	0.271372	-1.7552	0.0792246	0.999942
ENSMUSG00000021693	Kif2a	1703.23	-0.143851	0.081994	-1.75441	0.0793596	0.999942
ENSMUSG00000006342	Susd2	298.031	-0.256486	0.146218	-1.75413	0.0794078	0.999942
ENSMUSG00000045326	Fndc7	2.02469	-3.29554	1.87991	-1.75303	0.0795961	0.999942
ENSMUSG00000007097	Atp1a2	21281.5	0.119612	0.0682362	1.75291	0.0796179	0.999942
ENSMUSG00000045095	Magi1	2101.67	-0.160547	0.0916062	-1.75257	0.0796755	0.999942
ENSMUSG00000074785	Plxnc1	1190.29	-0.168687	0.0963048	-1.7516	0.0798432	0.999942
ENSMUSG00000027820	Mme	441.409	0.320779	0.183139	1.75156	0.0798494	0.999942
ENSMUSG00000000305	Cdh4	539.047	-0.242426	0.138487	-1.75053	0.0800266	0.999942
ENSMUSG00000045252	Zfp574	833.556	0.17617	0.100644	1.75043	0.080045	0.999942
ENSMUSG00000033960	Jcad	2744.05	0.135851	0.0776478	1.74959	0.0801898	0.999942
ENSMUSG00000044646	Zbtb7c	109.588	0.428247	0.244846	1.74905	0.0802825	0.999942
ENSMUSG00000003779	Kif20a	39.1889	0.651833	0.372866	1.74817	0.0804345	0.999942
ENSMUSG00000026609	Ush2a	1.9133	3.39479	1.94418	1.74613	0.0807888	0.999942
ENSMUSG00000041556	Fbxo2	1743.91	0.176529	0.101098	1.74612	0.0807907	0.999942
ENSMUSG00000020067	Mypn	63.4134	-0.510228	0.292222	-1.74603	0.0808061	0.999942
ENSMUSG00000037638	Zbtb42	19.0884	1.02086	0.584692	1.74597	0.0808154	0.999942
ENSMUSG00000032714	Syde1	144.379	0.370605	0.212288	1.74577	0.0808515	0.999942
ENSMUSG00000015243	Abca1	772.796	-0.200512	0.114998	-1.74361	0.0812274	0.999942
ENSMUSG00000050587	Lrrc4c	2110.78	0.146708	0.0841555	1.7433	0.0812813	0.999942
ENSMUSG00000028150	Rorc	29.418	0.792667	0.454849	1.7427	0.0813857	0.999942
ENSMUSG00000030107	Usp18	14.9336	-1.10068	0.631591	-1.7427	0.0813857	0.999942
ENSMUSG00000021143	Pacs2	2213.31	0.133477	0.0766306	1.74183	0.0815387	0.999942
ENSMUSG00000004933	Matk	3387.36	0.132939	0.0763221	1.74182	0.0815399	0.999942
ENSMUSG00000030268	Bcat1	1528.14	-0.144999	0.0832831	-1.74104	0.0816761	0.999942
ENSMUSG00000040690	Col16a1	460.404	-0.292761	0.168171	-1.74085	0.0817092	0.999942
ENSMUSG00000045288	Ush1g	38.8181	-0.850846	0.489158	-1.73941	0.0819628	0.999942
ENSMUSG00000069805	Fbp1	4.20496	2.19367	1.26193	1.73835	0.0821499	0.999942
ENSMUSG00000032796	Lama1	63.472	0.566647	0.326098	1.73766	0.082271	0.999942
ENSMUSG00000019804	Snx3	2180.01	0.150689	0.0867306	1.73744	0.0823097	0.999942
ENSMUSG00000021091	Serpina3n	219.552	-0.356144	0.205014	-1.73717	0.0823565	0.999942
ENSMUSG00000030525	Chrna7	180.672	-0.322679	0.185773	-1.73696	0.082395	0.999942
ENSMUSG00000013483	Card14	4.92107	-1.9741	1.13689	-1.7364	0.082493	0.999942
ENSMUSG00000057440	Mpp7	140.536	0.378786	0.218234	1.73569	0.0826192	0.999942
ENSMUSG00000057572	Zbtb8os	117.373	-0.382907	0.22112	-1.73167	0.0833319	0.999942
ENSMUSG00000034391	Fbxo15	1.97881	-3.26417	1.88682	-1.72999	0.0836323	0.999942
ENSMUSG00000084883	Ccdc85c	1748.49	0.155961	0.0901589	1.72985	0.0836575	0.999942
ENSMUSG00000040950	Mgl2	6.84239	1.62662	0.941087	1.72844	0.0839089	0.999942
ENSMUSG00000052459	Atp6v1a	9770.84	-0.119174	0.0689685	-1.72794	0.0839986	0.999942
ENSMUSG00000031787	Katnb1	762.097	-0.184022	0.106518	-1.72761	0.0840584	0.999942
ENSMUSG00000019487	Trip10	116.224	0.401095	0.232219	1.72722	0.0841277	0.999942
ENSMUSG00000032454	Rbp2	2.04958	3.45529	2.0019	1.72601	0.0843461	0.999942
ENSMUSG00000024459	H2-M5	30.5083	-0.750392	0.434763	-1.72598	0.0843515	0.999942
ENSMUSG00000040280	Ndufa4l2	42.7987	0.629777	0.364889	1.72594	0.0843579	0.999942
ENSMUSG00000063320	1190007I07Rik	140.043	0.337146	0.195407	1.72535	0.0844644	0.999942
ENSMUSG00000061410	Zcchc14	1865.12	-0.136916	0.0793683	-1.72507	0.084514	0.999942
ENSMUSG00000026594	Ralgps2	869.538	-0.191094	0.110817	-1.72441	0.0846333	0.999942
ENSMUSG00000073424	Cyp4f15	379.032	0.221993	0.128784	1.72377	0.0847502	0.999942
ENSMUSG00000022487	Gtsf1	2.04575	-3.32787	1.93177	-1.7227	0.0849426	0.999942
ENSMUSG00000025804	Ccr1	6.77289	1.75658	1.01971	1.72262	0.0849566	0.999942
ENSMUSG00000042109	Csdc2	2206.14	-0.167741	0.0974559	-1.7212	0.0852149	0.999942
ENSMUSG00000000555	Itga5	126.163	0.381893	0.221965	1.72051	0.0853393	0.999942
ENSMUSG00000032679	Cd59a	237.033	0.275554	0.160449	1.71739	0.085908	0.999942
ENSMUSG00000029860	Zyx	774.132	-0.168585	0.0981676	-1.71732	0.0859214	0.999942
ENSMUSG00000025272	Tro	3478.42	-0.141653	0.0825317	-1.71635	0.0860982	0.999942
ENSMUSG00000022598	Psca	12.096	3.92046	2.28511	1.71566	0.0862247	0.999942
ENSMUSG00000039307	Hexdc	435.916	-0.213711	0.12458	-1.71545	0.0862626	0.999942
ENSMUSG00000058153	Sez6l	4327.72	-0.142538	0.083166	-1.71389	0.0865488	0.999942
[truncated: 21,070 more rows]
